# Supplementary material for: An HLA-G/SPAG9/STAT3 axis promotes brain metastases
Source: Proc Natl Acad Sci U S A. 2023 Feb 13;120(8):e2205247120. doi: 10.1073/pnas.2205247120 (PMC9974476; doi:10.1073/pnas.2205247120)
Supplement: Supplementary file 2 — Dataset S01 (XLS) [file pnas.2205247120.sd01.xls]

## Sheet: Dataset S1- List of genes dif
Dataset S1- List of genes differentially expressed in pre-metastatic breast BMICs
genes	logFC	AveExpr	t	P.Value	adj.P.Val
ADA	-4.39871	-2.10433	-3.23732	0.0136095	0.0282982
CDH2	2.78433	6.58147	4.65555	0.00222549	0.00677712
AKT3	1.47667	5.27529	4.4494	0.0023297	0.0070008
RNA5-8S5	6.29031	6.76618	6.88913	0.00033107	0.00156266
RNA28S5	4.29573	6.79218	4.4009	0.00328586	0.00908481
MED6	1.86964	1.85922	3.0019	0.014971	0.0305909
NAALAD2	4.55052	-1.05987	2.87033	0.0224336	0.0421347
DDTL	-4.50157	-3.14718	-8.34857	0.000103769	0.000667926
ACOT8	-3.45093	-0.218847	-2.61985	0.0300918	0.0535908
ABI1	3.25383	6.19977	11.8646	1.21e-05	0.000170618
GNPDA1	0.632762	3.30266	0.831154	0.263075	0.33055
KCNE3	-6.12328	-2.60855	-13.3249	7.02e-06	0.000119372
ZBTB33	1.349	3.63911	2.21506	0.0416774	0.0701818
SNHG8	-7.62172	-2.10864	-20.9542	4.69e-07	2.62e-05
CDH3	-0.120372	-2.65116	0	0.960501	0.969016
TANK	0.893775	3.89126	1.65417	0.0849618	0.127508
POM121C	-2.97147	2.31759	-6.11716	0.000537259	0.00223874
ZSCAN30	-6.21194	-1.57235	-7.18855	0.000260216	0.00129709
SRA1	0.522029	3.55213	0.550212	0.373235	0.443826
TMEM170B	-1.03329	-0.216374	-0.904439	0.28853	0.357559
LOC100128164	1.0547	2.03459	0.640029	0.435868	0.506864
ZNF667-AS1	-6.24035	-2.5689	-15.1489	3.25e-06	7.61e-05
C19orf71	-3.20593	-2.16694	-1.48734	0.157394	0.214328
OST4	2.75643	6.56946	7.06593	0.000236532	0.00120955
ZSCAN16-AS1	-4.61742	-3.10872	-8.82176	7.59e-05	0.000538661
SMIM10L1	-7.00408	-2.31352	-20.7353	4.93e-07	2.65e-05
HDAC6	-3.0725	1.05838	-1.94372	0.0788881	0.119747
LOC100130331	4.03102	6.10495	9.82747	3.91e-05	0.000352835
ZNF316	-1.81732	2.4677	-3.24971	0.0106365	0.023336
SP9	4.5292	-2.25972	3.31035	0.0124416	0.0263758
CCDC18-AS1	-6.83812	-2.36791	-18.5318	9.74e-07	3.65e-05
ARMCX4	2.95953	5.09679	4.18256	0.00384806	0.0103305
ZNF717	-0.576255	-1.2567	-0.181575	0.752548	0.794139
FAM196B	-6.40285	-2.51313	-16.466	1.97e-06	5.62e-05
LOC100132215	4.98876	-0.742962	10.9882	2.13e-05	0.000245972
NPIPB5	-5.65327	-1.5094	-3.0149	0.0191337	0.0370435
NBPF10	-7.79743	-1.43159	-9.42729	5.7e-05	0.000452024
MSC-AS1	-6.45174	-1.88154	-6.54138	0.000443483	0.00193662
CD24	3.07401	-1.2878	3.02547	0.0166684	0.033191
HDAC5	3.59236	5.98398	6.51115	0.000400796	0.00178865
PDCD6IP	1.11305	7.71333	3.45522	0.00709706	0.0168716
PDCD6	-9.39557	-1.516	-36.6407	1.57e-08	7.85e-06
RNA5S1	5.40938	-0.0467849	6.96461	0.000302602	0.00145556
BCL2L11	3.77414	1.17003	2.71703	0.0267457	0.0486519
SH2B3	-4.94918	3.74776	-4.97163	0.00183	0.00579544
TPT1-AS1	-0.303171	5.01601	-0.166936	0.464111	0.534573
CDH4	2.79495	-1.66694	3.15965	0.0135756	0.0282675
GNE	-0.0188755	3.24828	0	0.975013	0.980528
MED16	-2.69279	1.27071	-2.43978	0.03675	0.0631078
PIGK	-2.70365	2.40417	-4.18028	0.0037642	0.0101412
RASA4B	-1.45786	-0.0394739	-1.33081	0.166307	0.224292
LINC00941	-5.05106	-2.96494	-10.1676	3.37e-05	0.000328743
LOXL1-AS1	-7.36298	-1.73306	-11.3755	1.87e-05	0.000226057
TIMM23	-0.465848	3.44191	-0.309485	0.537283	0.605075
NBPF20	-8.53999	-1.80063	-26.5349	1.13e-07	1.27e-05
LOC100288152	-5.96718	-2.65972	-14.1548	4.86e-06	9.63e-05
NPIPA5	-6.03454	-2.63721	-14.5666	4.09e-06	8.55e-05
ZNF605	-6.06092	-0.881388	-4.84423	0.00217274	0.00665208
ZNF587B	-4.89136	-3.01662	-9.14228	6.25e-05	0.000480238
CDH5	9.26522	0.90493	6.86521	0.00035877	0.00164895
FTX	-4.6809	-2.59496	-4.25295	0.00395753	0.0105571
PET117	0.262171	-2.32864	0	0.894585	0.914022
PARP2	1.21053	2.06331	1.27769	0.17	0.228623
ZBED6	2.55424	3.05423	4.44222	0.00274828	0.00790781
PARP3	0.540156	2.04677	0.343956	0.549269	0.615534
CDH6	-5.30867	2.83491	-2.10084	0.0686486	0.106753
TOM1L1	-0.330734	0.462903	-0.0679347	0.760223	0.800901
LOC100419583	-7.30133	-2.21992	-7.29671	0.000246042	0.00124609
HMGXB4	0.707179	2.96952	1.27395	0.139717	0.193838
TOM1	-0.724062	3.62643	-0.865625	0.265449	0.332945
SH2D3C	4.40334	-2.19939	2.57545	0.0336488	0.0586856
MAMLD1	0.41524	1.44057	0.177936	0.660824	0.715162
MTRNR2L1	3.98738	3.19567	1.77092	0.106978	0.154498
MTRNR2L3	7.28927	-0.068513	18.5898	9.67e-07	3.64e-05
MTRNR2L6	7.49579	6.77659	8.29745	0.000118811	0.000731243
MTRNR2L8	-1.31635	5.97979	-1.88879	0.0676902	0.105436
MTRNR2L10	5.86034	4.43811	5.20393	0.00149235	0.00490552
RANBP9	4.87548	7.33865	9.94635	3.81e-05	0.000348861
DNAJB6	-1.59184	4.32224	-3.33748	0.00910739	0.0205354
THAP9-AS1	-5.95413	-2.66367	-14.4505	4.28e-06	8.8e-05
LINC00987	3.81739	-0.416492	4.57009	0.00265074	0.0077189
FGD5-AS1	-10.2929	-1.21735	-41.1486	7.8e-09	7.85e-06
STARD4-AS1	-6.33081	-2.5336	-8.53121	9.83e-05	0.000645905
SH3BP5-AS1	-4.43511	-3.16964	-8.31643	0.000105737	0.000674113
OSER1-AS1	-4.73048	-3.0719	-8.92163	7.15e-05	0.000523335
SNHG18	-6.11512	-2.60857	-14.1934	4.8e-06	9.53e-05
CEBPZOS	-5.88168	-0.837659	-6.73945	0.000369539	0.00168416
MAGI2-AS3	-7.29793	-1.72181	-9.77317	4.57e-05	0.000390408
PTOV1-AS1	-5.02227	-2.97328	-9.91613	3.9e-05	0.000352835
LINC00963	-5.49498	-1.70102	-3.01721	0.0189875	0.0368217
MIR210HG	-4.51792	-3.14226	-8.53653	9.13e-05	0.000613911
RAB30-AS1	2.62602	-0.649661	1.96933	0.0733129	0.112783
OTUD6B-AS1	-7.12818	-2.27153	-20.9848	4.6e-07	2.6e-05
LINC01426	-5.26722	-2.88978	-8.40686	0.00010319	0.000666839
CBR3-AS1	3.31983	1.34969	3.5326	0.00872702	0.0198746
OCLN	-1.61484	-1.9432	-0.697029	0.440213	0.511447
NRAV	-4.23221	-3.23738	-7.77825	0.00015349	0.000871179
EBLN3P	-9.5672	-1.45939	-35.6499	1.87e-08	7.85e-06
NUP50-AS1	-4.36554	-3.19289	-8.12739	0.000120246	0.000735696
LINC00665	-5.44811	-2.21648	-4.57519	0.00284379	0.00813737
LINC01578	-5.27322	-1.39024	-3.70203	0.00779554	0.0181901
SNHG16	-6.15395	-2.5968	-15.6252	2.69e-06	6.85e-05
MEG9	-6.27893	-2.55455	-15.9633	2.37e-06	6.15e-05
SNHG19	-4.33691	-3.20248	-8.04815	0.000127005	0.000761014
ERVK13-1	-5.04672	-2.04493	-2.92634	0.0211679	0.0402492
TMEM178B	-8.22588	-1.90298	-11.9936	1.39e-05	0.000185309
MICA	-9.84875	-1.36419	-24.5628	1.85e-07	1.57e-05
SMC4	2.64184	3.70795	4.34147	0.00310815	0.00869839
GJC1	0.83348	3.69726	0.827047	0.300283	0.37038
GJA9-MYCBP	-4.53354	-2.21691	-2.46086	0.0398156	0.0674158
UBA2	1.07353	5.12661	2.21046	0.0390288	0.0663105
SAE1	-1.03469	3.42646	-2.50528	0.0251655	0.0462207
FARSB	0.213515	3.79686	0	0.679144	0.730635
ABCC5	3.11865	6.17915	6.42001	0.000417488	0.00184434
ABCB6	-2.71122	1.29904	-2.53518	0.0320695	0.0564591
DNM1L	2.17527	6.39048	7.67099	0.000138903	0.000815643
CDH8	-3.40426	-0.0111247	-2.94162	0.0191514	0.0370651
ABCF2	3.42557	6.84145	10.8907	2.05e-05	0.000239603
NR1H3	4.05366	0.959032	4.51118	0.00286839	0.00819335
DNM3OS	-3.64167	-1.07155	-2.69942	0.0272088	0.049319
COX17	-5.65968	-2.76374	-10.2957	3.21e-05	0.000318712
TIMM23B	-1.47586	0.109796	-0.775943	0.386888	0.457623
NNT-AS1	-5.75725	-2.26966	-6.54704	0.000432169	0.00189687
SCAMP2	-0.292503	4.03657	-0.0904525	0.534205	0.602144
SCAMP3	1.95366	6.13176	6.40223	0.000371532	0.00169189
IL18BP	-2.27638	-2.3319	-0.578806	0.537654	0.605372
RWDD2B	-4.80014	-0.940237	-3.76453	0.00709206	0.0168703
DPP3	1.44949	3.90017	2.69724	0.0211509	0.040237
SNUPN	-0.349225	2.32712	-0.206862	0.516744	0.585071
HUWE1	2.79362	9.56653	9.98004	3.24e-05	0.000321146
PTPRU	-0.382922	1.27271	-0.136862	0.69171	0.74247
TSSC4	-7.73296	-2.07008	-25.2237	1.51e-07	1.41e-05
ATP9A	-1.36809	5.38392	-4.81191	0.001541	0.00503327
CDH10	-1.43116	-0.801411	-0.661201	0.452973	0.523919
PDCD7	-1.12453	1.64451	-1.33943	0.150327	0.206186
GPC6	-2.19144	1.89618	-1.26197	0.205223	0.268446
PQBP1	-2.54067	0.920015	-1.51215	0.145229	0.200376
EDIL3	-7.31036	3.32865	-4.193	0.00458416	0.0118401
PINK1-AS	-4.779	-3.05417	-8.79456	7.78e-05	0.000548896
COL4A3BP	0.981634	6.10143	1.88429	0.0617896	0.0978521
CDH11	0.077153	9.28019	0	0.941752	0.953313
UST	-0.587387	2.84841	-0.563219	0.39098	0.46203
ARPC5	-0.019353	7.28902	0	0.967275	0.974562
ARPC4	-2.37519	3.78167	-4.03896	0.0042828	0.0112145
ARPC3	-0.90126	4.19421	-2.09371	0.0440736	0.0734231
ARPC1B	0.696649	5.61081	0.949161	0.228628	0.293854
ACTR3	2.42165	9.18738	5.95184	0.000588887	0.00240716
ACTR2	-0.555792	8.33044	-1.45844	0.0998685	0.146005
TSPAN5	-0.982643	5.68428	-1.92942	0.0577445	0.0923198
TSPAN3	0.3566	7.49752	0.154963	0.612534	0.672772
LIPE-AS1	2.4685	4.10426	3.22989	0.0119508	0.0255543
LINC01314	5.1112	-1.69944	11.1046	2.01e-05	0.000236985
NUBP2	-2.63451	0.211542	-1.86062	0.0864269	0.129498
TSFM	-4.57945	-0.902774	-3.86088	0.00624845	0.0152232
PPIF	-2.97284	1.71076	-3.04088	0.0161868	0.0324136
NPIPA7	-7.36629	-2.19328	-21.996	3.47e-07	2.25e-05
CTDSP2	-1.43398	4.37201	-3.71715	0.00545695	0.0135976
ZNF891	4.60711	1.52572	6.08926	0.000614424	0.00249363
NUTM2B-AS1	-6.19972	-2.58199	-15.6134	2.71e-06	6.86e-05
ARPC2	2.25743	9.04251	7.55045	0.000153616	0.000871459
RAD50	-1.20811	4.20216	-2.30092	0.0354264	0.0612068
KIF20A	5.45277	-0.73927	7.01796	0.000290405	0.00141203
PREB	1.48011	4.50354	3.18225	0.0109347	0.0238613
HIPK3	4.14382	7.65886	11.5901	1.48e-05	0.000193882
PANDAR	1.7221	2.47672	2.27831	0.0410221	0.0691909
FEM1B	0.885065	5.49854	1.80562	0.0673414	0.105094
CDH13	-4.86916	4.49086	-9.20185	6.01e-05	0.000467621
ACTR1B	1.4864	5.06073	3.43461	0.00787044	0.0183311
ACTR1A	-0.450092	6.09775	-0.738549	0.258438	0.325587
ARL4C	-2.01894	5.00341	-7.2016	0.000194533	0.00103885
ARL4A	4.50369	2.02013	3.35556	0.0117196	0.0251735
LOC101243545	2.21381	5.043	3.69108	0.00640248	0.0155319
DNAL4	2.33002	2.07188	3.54054	0.00785339	0.0182988
ZNF263	0.756206	2.89859	1.17127	0.167665	0.225909
LRPPRC	-1.97081	3.93575	-3.74343	0.00579728	0.0143043
FRY	-3.26095	-1.25518	-1.1662	0.252363	0.319134
PDIA6	0.803058	8.09507	1.97104	0.0512286	0.0833069
TRAP1	1.34669	3.23635	1.99677	0.057852	0.0924398
OPTN	-10.826	0.589488	-10.55	3.09e-05	0.000311809
BCAP31	0.805596	7.18102	2.558	0.0220531	0.0415958
NAMPT	1.28137	4.63328	2.54833	0.0251782	0.0462212
RBM12	0.391861	5.07033	0.292684	0.482654	0.55197
YAF2	2.67584	3.57301	5.14884	0.00131149	0.0044348
ARFRP1	-0.720341	2.98884	-0.837499	0.276949	0.345276
TOB1	3.77848	6.96546	7.07513	0.000255388	0.00127919
MMP24-AS1	-7.09379	-1.50784	-6.73017	0.000385007	0.00173657
AKAP9	-4.20498	2.30586	-3.56242	0.00887255	0.0201556
FAM13A	-5.14812	-1.56491	-2.34028	0.0483141	0.0792582
G3BP1	-0.719302	6.25069	-1.42339	0.112205	0.160858
SUGP2	-4.22399	2.98661	-8.63722	8.4e-05	0.000578206
ADGRG2	4.90742	-0.795706	6.6829	0.000373317	0.00169843
MBNL2	4.56212	8.73377	14.6177	3.77e-06	8.23e-05
ABI2	-0.948877	4.11415	-2.00447	0.0510535	0.0830961
CEBPZ	-0.588768	3.59244	-0.709693	0.307628	0.377853
TRIM28	-1.43589	5.02057	-4.38916	0.00247354	0.007319
AASS	-4.97378	-1.52431	-3.22265	0.0142029	0.0292753
ATP6AP2	-0.890494	6.53071	-1.52377	0.103583	0.150545
FARP1	-0.146406	3.48836	0	0.877905	0.900375
LPAR6	3.0199	1.93645	1.8119	0.0957821	0.141082
LPCAT3	1.80091	0.45868	1.74049	0.0939804	0.138842
WASF2	0.693364	6.04861	1.13367	0.171607	0.230592
SLC25A13	1.32577	1.35175	0.682291	0.432898	0.504046
ZNF197	-4.38055	-0.957497	-3.68393	0.00768844	0.0179919
SERF2	3.86686	10.1203	17.9214	1.05e-06	3.76e-05
CDK2	1.58418	2.03243	2.07457	0.0542215	0.087313
RCL1	-0.095032	0.0880612	0	0.935415	0.947994
SORBS3	-2.267	2.20564	-2.39149	0.037664	0.064444
CNIH1	-0.316764	5.69477	-0.182395	0.478162	0.547709
STAG3L5P-PVRIG2P-PILRB	-7.55921	-2.12811	-24.3117	1.89e-07	1.58e-05
RBM7	-1.67357	0.355694	-1.5525	0.12293	0.173847
RBM6	1.91382	6.05473	4.47259	0.00244314	0.00725054
RBM5	2.32545	6.01639	7.65201	0.000143578	0.000831945
LHFPL2	-3.39843	4.1541	-3.11037	0.0152297	0.030982
LHFP	0.580727	5.88794	0.568468	0.385106	0.455989
PRNCR1	1.55046	1.72728	1.72764	0.0915643	0.135925
TNK2	1.0928	4.79773	2.4636	0.0271249	0.0492001
ALYREF	0.924352	2.13969	0.824681	0.314015	0.384536
CDK4	2.17252	4.98486	4.58405	0.00224154	0.00681499
TXNDC9	1.37971	3.95408	2.7036	0.0206452	0.0394728
LOC101927668	-1.29591	0.119114	-1.29885	0.16832	0.226711
LOC101927755	3.97566	-0.634997	5.75636	0.000805214	0.00306003
LOC101928597	4.95187	-1.70355	5.72232	0.00087334	0.00325429
LOC101928682	8.49776	0.387257	26.6519	1.1e-07	1.27e-05
RNF41	1.23525	5.52117	2.36483	0.0324804	0.0570425
TSHZ1	3.53406	4.71438	4.62602	0.00244713	0.00725784
ALG3	0.190803	3.17716	0	0.775601	0.814163
RNU6-9	5.59135	-1.08594	7.29436	0.00023486	0.00120501
PRMT3	1.24067	1.83144	1.37124	0.148091	0.203609
PSME3	1.86762	6.85014	6.7512	0.000273369	0.00134556
MPHOSPH9	-3.867	-0.804202	-1.98758	0.0772092	0.117654
MPHOSPH10	0.332851	3.35268	0.184651	0.512053	0.580742
ADAM10	3.80561	8.71698	5.94833	0.000667345	0.00265445
CDK5	2.77384	2.79499	4.79249	0.00191871	0.00601016
MPHOSPH6	-5.6501	-2.76288	-10.9526	2.23e-05	0.000252806
NME6	-1.79265	-0.353202	-1.73872	0.09411	0.138955
NUTF2	1.58998	5.92195	4.74872	0.00171449	0.00549138
TRIM13	-2.73128	1.3183	-1.68005	0.114424	0.163606
PATJ	-2.90732	0.910357	-1.81063	0.0952194	0.140345
USPL1	-1.97581	0.362182	-2.22085	0.0465935	0.0769794
EIF1	3.18915	10.1557	16.5412	1.63e-06	4.94e-05
CDK6	-3.78605	4.07444	-9.85213	3.79e-05	0.000348096
TOPORS	2.93727	5.56636	6.53068	0.000373693	0.00169901
FLOT1	0.70739	5.9129	0.753186	0.314366	0.384786
DDX39A	1.42476	3.46087	2.6329	0.0230521	0.0431115
PSMD14	3.31173	6.87616	12.3716	9.49e-06	0.000145387
AK6	-0.595266	1.00592	-0.363184	0.555953	0.621488
PRG4	-4.19484	2.728	-0.999624	0.327076	0.397513
CTDSPL	-2.61895	1.54458	-3.16055	0.0133238	0.0278403
ANGPTL7	1.68733	-1.7645	0.694522	0.444957	0.516168
CDK7	0.307005	2.62393	0.088545	0.612877	0.672959
GDF11	1.43882	5.49533	1.3353	0.164475	0.222329
TRIB1	0.400585	3.23211	0.211953	0.591921	0.654813
PLIN3	-6.67388	2.27012	-11.0392	2.19e-05	0.000251105
MFSD10	-4.69265	1.43847	-6.5441	0.000415334	0.00183768
STX6	0.393408	4.43055	0.455618	0.362304	0.433272
COQ7	-3.14447	-0.894296	-4.05459	0.00454197	0.0117606
RCAN2	-4.20937	1.03414	-2.639	0.0305031	0.0541705
LRRC23	-4.51793	-3.14207	-8.56055	8.99e-05	0.000607968
LRRC17	-11.94	-0.669074	-18.6799	1.01e-06	3.66e-05
HNRNPR	3.18187	7.30222	8.90967	6.53e-05	0.000495433
SLC35B1	1.48103	3.99202	2.93209	0.0153415	0.0311663
DCAF7	0.0263538	5.52129	0	0.957638	0.9667
AP3S2	-5.96288	-2.11783	-6.19998	0.00058694	0.00240305
CDK8	5.1487	4.98467	7.31215	0.00022778	0.00117557
MRPS31	0.628953	0.585639	0.526329	0.431269	0.502493
CALCOCO2	-8.80624	-1.09591	-12.0011	1.4e-05	0.00018588
GPHN	4.93326	2.24068	5.06501	0.00166116	0.00534591
RABEPK	-5.50128	-1.57893	-4.64365	0.00264452	0.00770668
TIMM17B	0.93447	1.35733	1.02759	0.228915	0.294124
MIR6087	4.61529	3.18546	4.63876	0.00256683	0.00753124
MIR6723	-10.9681	-0.992403	-39.4557	1.02e-08	7.85e-06
MIR6820	-3.37943	-0.83293	-5.01642	0.00159945	0.00518715
MIR7641-2	4.6333	-1.91949	6.03077	0.000648371	0.00259257
MIR6764	3.65061	-1.45449	4.27061	0.00366808	0.00993165
RIDA	-2.82731	-0.130128	-3.04331	0.0159262	0.0320156
POP7	-1.64108	0.169536	-1.47361	0.138097	0.192121
CDK9	1.4909	4.57158	3.73917	0.00536921	0.013423
SRRM1	2.29925	5.80299	6.15164	0.00048466	0.0020688
SPRY3	1.29239	0.692086	0.626577	0.466333	0.53659
SPRY1	4.84812	-0.488963	3.40594	0.0111406	0.0241993
SPRY2	4.55942	6.17215	6.51073	0.000424524	0.0018688
STAM2	-1.60546	3.98316	-2.59743	0.025176	0.0462212
LOC102546299	10.8028	2.09724	28.5762	7.39e-08	1.08e-05
ABCC4	0.450183	1.52029	0.118402	0.788371	0.824677
CDKN1A	-6.92937	4.85188	-7.93041	0.000151989	0.000866118
DENND4A	-1.31573	3.45944	-1.717	0.0881703	0.131677
SF3B4	1.55754	4.57695	3.69491	0.00574269	0.0142069
CDK2AP2	0.447855	3.97794	0.450466	0.400099	0.471289
IRX5	6.8978	0.943146	9.01201	7.27e-05	0.000528017
RAMP1	-4.4862	-3.1523	-8.28375	0.000108449	0.000686719
ZMPSTE24	-0.540442	5.4704	-0.792576	0.258807	0.326016
CDKN1B	1.97562	4.18779	2.49185	0.0312615	0.0552673
AKAP8	0.844883	2.97894	1.32154	0.138778	0.192878
FSTL3	-6.51795	2.10642	-2.23806	0.0577596	0.092331
KANTR	6.27031	6.69041	14.062	5.1e-06	9.98e-05
SMIM11B	-5.38767	-2.3077	-5.19918	0.00147581	0.00485678
SVIL-AS1	-0.605669	3.36131	-0.787865	0.275656	0.343852
LOC102724428	0.693616	0.851635	0.420083	0.537165	0.605002
U2AF1L5	0.654038	0.16528	0.534648	0.4334	0.50451
STUB1	2.28209	4.15243	4.04718	0.00419243	0.011021
STAG1	2.71538	4.44478	6.43743	0.000395896	0.00177444
NET1	0.358672	1.64013	0.0636633	0.822108	0.85414
UBE4B	2.70097	6.00268	9.90325	3.36e-05	0.000328623
EFS	-4.99186	-0.771598	-3.15267	0.0155874	0.0315238
CDKN1C	2.98239	-1.91766	1.75756	0.103668	0.15063
SIGMAR1	-1.55882	3.55809	-2.81971	0.0182105	0.0355586
BET1	-1.41799	2.29098	-2.08727	0.0513112	0.0833975
CWC27	-1.22049	1.39369	-1.15555	0.206381	0.269615
SAP18	1.2596	6.73549	2.41463	0.0303874	0.0540158
SMNDC1	2.53995	4.1452	5.24473	0.00117327	0.00407107
BCAS2	0.896948	3.23516	1.19723	0.172424	0.231417
RGS19	0.440179	-0.0344599	0.191314	0.664983	0.718457
EIF1B	-0.807449	2.99601	-0.985816	0.230265	0.295558
CDKN2A	-5.82103	-0.15735	-4.06595	0.0051224	0.0128938
SPEG	0.790678	5.18426	0.923557	0.251823	0.318522
SF3A1	2.28333	6.6009	9.86145	3.29e-05	0.000323786
DNAJA2	5.2315	8.08822	17.3643	1.37e-06	4.44e-05
BCKDK	0.6296	3.63186	0.907246	0.233112	0.298538
MAEA	-0.314307	4.69744	-0.117718	0.570968	0.635277
APC2	-0.60035	-0.45078	-0.333092	0.587897	0.650804
PAK4	-0.332531	2.24443	-0.131625	0.600344	0.662135
2021-03-06	0.132612	6.3148	0	0.771562	0.810821
ADAR	-3.28076	5.31574	-5.40771	0.00107101	0.00378984
CDKN2B	-9.88576	0.220173	-11.4112	1.92e-05	0.00023025
KATNB1	0.619489	2.77728	0.420871	0.512282	0.580944
SNAPC5	-6.1516	-2.59846	-14.7485	3.81e-06	8.23e-05
APBB3	-0.299098	1.82383	-0.0686346	0.636081	0.69374
ZNF267	-4.24786	-2.12407	-3.01688	0.0181317	0.0354473
CDKN2C	6.40921	0.689762	5.92612	0.000760165	0.00293144
DSCR3	-0.64173	3.37559	-0.710176	0.321384	0.392041
TCIRG1	-0.780621	4.59093	-1.36414	0.126213	0.177914
RTN3	-0.575071	6.60378	-0.749202	0.285394	0.354059
LANCL1	-4.78984	1.86457	-8.33113	0.000106511	0.000677528
TNIP1	-1.96565	4.3576	-3.90431	0.0047596	0.0122019
LAMC3	4.44308	-1.05097	2.70608	0.0280432	0.0505275
CDKN2D	-2.848	-1.7571	-1.81785	0.0937836	0.138623
SMYD5	0.857188	2.3283	0.792253	0.321013	0.391714
RRAGB	-0.0799476	1.63583	0	0.92964	0.942897
SIRPB1	-5.19581	-2.42341	-5.22474	0.00142822	0.00473437
AKR1A1	3.93594	7.14147	9.2061	5.7e-05	0.00045199
EMC8	-0.374803	1.90968	-0.212678	0.553822	0.619714
TMEM5	1.6832	2.31971	2.49954	0.0294305	0.0525858
CNPY2	-0.544873	4.5458	-0.754688	0.275325	0.343514
TLR6	-2.18039	0.149869	-3.76968	0.00578301	0.0142756
LOC103344931	-4.93353	-3.00521	-8.46671	9.77e-05	0.000643629
MRVI1	-3.7784	1.77722	-1.79186	0.102817	0.149624
PCGF3	1.25824	4.52086	3.59129	0.00616089	0.015042
TFG	-0.298102	5.89779	-0.138293	0.481	0.55035
TRIM22	-11.1949	-0.91668	-44.8254	4.66e-09	7.85e-06
ABCA7	-2.81643	0.529845	-3.17532	0.0133216	0.0278403
ABCA8	-5.56696	1.94935	-1.88531	0.0946193	0.139568
NPM3	-4.29673	-1.72547	-2.35077	0.0462104	0.0764463
LOC103611081	-4.42747	-3.17261	-8.146	0.000119066	0.000732417
HMG20B	-1.61116	2.49266	-1.91653	0.0693268	0.107514
HMG20A	1.31292	3.72356	1.75427	0.0831733	0.125183
MICU1	-1.10721	3.51586	-2.82929	0.0162557	0.0325399
CITED2	2.68049	8.91012	3.6185	0.00740377	0.0174513
SEMA3A	-1.90743	2.88781	-0.777818	0.404256	0.475694
TUBA1B	4.00239	11.2676	17.3388	1.3e-06	4.29e-05
BPNT1	-4.75293	-0.03316	-3.98227	0.00544341	0.0135727
TUBB3	3.03961	8.66227	12.4996	8.72e-06	0.000136303
TUBB4A	5.42034	4.76763	6.03409	0.000668033	0.00265626
TUBB4B	3.61761	8.57793	12.6832	8.37e-06	0.000133246
BTN3A3	-7.74529	-1.6054	-12.6076	1.02e-05	0.000151305
BTN2A2	-7.34164	-2.20313	-14.7887	3.87e-06	8.27e-05
CDR2	-2.66118	1.86044	-4.44914	0.00275882	0.00793013
CEPT1	3.65247	5.59861	7.85859	0.000139581	0.000818355
CORO2B	-4.52358	4.05277	-5.50032	0.00105794	0.00375228
MYL12B	-1.01899	6.76163	-2.8822	0.0148034	0.0303428
NOD1	-0.402721	-0.936428	-0.157506	0.68016	0.731659
ANAPC10	3.2274	2.09297	3.59471	0.00801157	0.0185913
DLC1	-0.104833	5.04181	0	0.905649	0.923254
ATP8A1	2.91703	-0.831374	1.89988	0.0833273	0.125399
NDRG1	-6.61316	3.55905	-7.18564	0.00026377	0.00130951
MYL9	1.58116	9.39344	1.74357	0.0898974	0.133975
RACK1	1.00858	8.88158	2.71623	0.0185651	0.0361208
ADARB1	-1.66452	1.60104	-1.55727	0.121829	0.172567
PEMT	-5.04557	-2.96574	-10.1933	3.32e-05	0.000326484
PIAS3	1.74972	5.47236	2.56311	0.027171	0.0492601
ST3GAL6	-2.34481	-1.77802	-0.927947	0.338125	0.408868
CPQ	1.51961	6.00604	2.59979	0.0246619	0.0454866
BASP1	0.328675	7.26085	0.142665	0.567815	0.632524
IFITM3	-10.1001	-0.738971	-10.1548	3.83e-05	0.000349232
RAPGEF3	3.63963	2.78451	4.79566	0.00205367	0.00635592
NSA2	1.16316	4.15093	1.85181	0.0686887	0.106787
YAP1	-0.0953198	7.03266	0	0.837493	0.866819
PRMT5	2.57271	4.70662	7.82273	0.000130281	0.000775419
TESK2	3.98676	-0.794726	2.69084	0.0280593	0.0505482
CD2BP2	-0.438486	4.1786	-0.46761	0.382717	0.45349
UBAC1	-3.09176	0.27339	-2.19879	0.0540608	0.0871652
CDIPT	-3.0252	3.56565	-4.82555	0.00189688	0.00595652
PGRMC2	-1.77292	5.7759	-5.66854	0.000700822	0.00275325
ARIH2	0.397906	4.67308	0.3192	0.463741	0.534364
TUBGCP3	1.05086	1.7425	1.06887	0.224308	0.289315
SEC24B	1.57106	4.90675	2.92234	0.0158316	0.0318817
CFDP1	2.21151	4.26125	4.92023	0.00157167	0.0051175
TMEM147	1.24917	4.07021	3.34955	0.00836677	0.019208
LINC01399	2.09789	-1.06331	1.68418	0.106886	0.1544
RBM14	3.02581	5.06418	7.19052	0.00021996	0.00114247
LYPLA1	-0.0941088	3.33958	0	0.882272	0.903517
CDC42EP2	-5.4622	-0.355564	-5.06869	0.00168884	0.00541838
EMG1	2.07413	3.02785	2.28422	0.0430113	0.071896
C1D	-5.53934	-2.8025	-11.9274	1.34e-05	0.000180895
OLFM1	7.28508	3.51852	10.3927	3.18e-05	0.000317413
TIMM17A	0.403994	5.84672	0.479596	0.355246	0.42604
N4BP2L2	-1.81986	3.56606	-3.46895	0.00799756	0.0185701
ZER1	-1.64157	3.57455	-2.59658	0.0253833	0.0465156
MCRS1	1.71822	3.59574	3.84686	0.00490358	0.0125006
LRRN2	5.89089	0.293828	6.39403	0.00049455	0.00210156
FAM3C	-6.84469	0.90814	-6.6195	0.000419573	0.00185057
PPIE	0.53174	2.66327	0.487888	0.420097	0.491589
VAV3	4.82777	-1.6947	6.96407	0.000295585	0.00142956
TOMM40	1.11187	3.06106	1.41381	0.133243	0.186381
TAB1	-3.20173	0.045601	-3.10285	0.0151655	0.0308902
ECI2	-8.53254	-1.80348	-29.8691	5.45e-08	1.04e-05
HAX1	-2.31554	2.38648	-3.97706	0.00457641	0.0118255
GPNMB	-6.15747	2.00463	-5.35424	0.00129702	0.00440337
BAIAP2	1.90329	3.27114	3.39243	0.00894701	0.0202827
MAD2L2	-2.51458	-0.337075	-3.07432	0.0147957	0.0303323
TACC3	-4.12896	-2.81136	-3.58812	0.00855671	0.0195783
MERTK	4.72448	0.251265	3.78346	0.00690808	0.0165121
SLC30A9	0.429541	4.76882	0.569033	0.321987	0.392482
PIBF1	-1.14163	0.855346	-1.58381	0.103182	0.150053
PPIH	0.592935	-0.0302181	0.303756	0.615537	0.675163
COG5	-0.411677	3.82795	-0.417205	0.39817	0.469259
ZNHIT1	-3.9437	2.31979	-4.3346	0.00347323	0.0095219
FST	1.94057	5.89039	1.30396	0.187441	0.248296
TIMM44	-0.689248	1.98241	-0.815803	0.280843	0.34948
PFDN6	1.57628	3.70673	3.20027	0.0108785	0.023769
ZBTB18	5.4409	5.61596	10.2473	3.27e-05	0.000322798
HMGN4	-7.81572	-2.04267	-26.2008	1.2e-07	1.27e-05
TADA3	0.377193	4.81804	0.380658	0.395796	0.466846
TRIM38	-7.95293	-1.50477	-12.6334	1.01e-05	0.000150576
ATP5H	-5.48708	0.769949	-12.0062	1.28e-05	0.000175885
UBE2E3	3.55631	5.48673	3.64108	0.00774065	0.0180843
SLC25A17	2.00657	3.31374	1.98319	0.0669215	0.104539
SLC9A6	1.57913	4.33078	2.22837	0.0429928	0.0718827
EIF3M	2.35132	5.90687	5.78898	0.000678501	0.00269036
NXF1	1.27825	5.6002	3.35534	0.00835574	0.0191865
SEC23B	2.04655	6.10295	4.98004	0.00144382	0.00477915
SEC23A	-0.601176	6.88527	-1.05537	0.182736	0.243107
CAP2	-5.74566	0.13201	-5.08721	0.00167312	0.00537706
CAP1	-0.0885538	8.55369	0	0.849165	0.876349
CREB3	-8.431	-1.10195	-10.1433	3.76e-05	0.000346378
LRRC41	1.21625	6.44097	4.27509	0.00269979	0.0078177
VTI1B	-1.77343	3.04574	-3.24059	0.0106861	0.0234267
CRTAP	-1.21209	6.57231	-2.68477	0.0203939	0.0390712
SYNCRIP	3.54502	8.28565	14.8095	3.28e-06	7.63e-05
VAT1	-0.49054	7.70169	-0.650615	0.306005	0.376306
STK25	-1.30964	4.13117	-1.75186	0.0834135	0.125484
ENOX2	2.58751	1.78071	3.03529	0.0157233	0.0317198
UNC13B	-1.40913	4.24071	-1.7682	0.0833649	0.125439
CARM1	1.79735	4.36628	2.74867	0.0210263	0.0400467
NCOA2	2.84422	4.89852	5.05674	0.00146545	0.00483533
CEBPA	10.012	2.19555	18.3395	1.1e-06	3.87e-05
SEMA6C	0.892788	0.600369	0.722204	0.364255	0.43492
SEMA4F	-2.29541	1.45044	-2.60383	0.0277842	0.0501243
SEMA4B	-3.5292	-1.52214	-2.68679	0.0275097	0.0497206
CEBPB	2.75057	6.42113	4.07049	0.00430059	0.0112564
SEMA3C	-2.94996	5.48259	-3.87886	0.00551089	0.01372
APPBP2	1.49129	5.574	2.99969	0.0140145	0.0289678
MYBBP1A	-0.996723	3.57074	-1.69397	0.0829671	0.124923
FBLN5	-1.6731	3.61958	-1.19909	0.211908	0.275822
CIB2	3.00267	-1.0232	2.5148	0.0338683	0.058969
CIB1	-2.35753	1.87049	-2.61306	0.0276254	0.0498932
CEBPD	3.92795	2.23819	3.9473	0.00544782	0.0135778
ZNF211	-5.24457	-2.4383	-5.53179	0.00105885	0.00375381
DDX17	1.04796	9.40904	3.71191	0.00508248	0.0128103
DEAF1	-2.84608	0.405506	-2.76214	0.0235161	0.043828
CHERP	2.09553	3.56628	3.938	0.0046576	0.0119917
KAT5	1.92925	2.57985	2.79294	0.0201885	0.0387298
HYOU1	0.196849	7.68348	0	0.72684	0.77296
IPO8	-0.453539	4.44885	-0.699487	0.273838	0.341997
IPO7	2.79691	8.3529	8.74293	7.03e-05	0.00051747
NOP56	-6.55899	-1.97058	-8.48979	0.000101762	0.000660985
PITRM1	-6.61367	1.20963	-5.42374	0.00122691	0.00421184
ATG7	-1.45802	2.40655	-2.67413	0.0218952	0.0413349
SSSCA1	-4.00326	-2.3939	-1.97107	0.0795854	0.120597
P3H3	-1.42707	4.88794	-2.82303	0.0176413	0.0347572
PKD1P6-NPIPP1	-3.48603	-0.314096	-4.40907	0.0031	0.00868062
LOC105369340	-4.85818	-3.02819	-9.47167	5.07e-05	0.000418254
LOC105376575	-5.46555	-2.82908	-8.62476	8.97e-05	0.000607579
GLRX3	3.59821	6.19438	4.64617	0.00240479	0.00716963
CEBPG	-0.294971	3.29537	-0.0761569	0.586009	0.648967
DCTN2	1.51288	6.38427	4.40207	0.00247243	0.00731762
ANP32B	3.18851	6.2031	7.99164	0.000122347	0.000743146
LAMTOR5	-2.0139	2.8323	-4.4134	0.00264954	0.00771737
PROCR	-7.40792	-0.245695	-5.53711	0.00112007	0.00392559
TM9SF1	3.29402	6.60151	7.28358	0.000209292	0.00110625
PRDX4	-0.554053	4.98046	-0.793096	0.261697	0.329037
ARL6IP5	-1.78598	6.40288	-3.88866	0.00471469	0.0121079
ARPC1A	0.900343	6.06014	1.90751	0.0580939	0.0926832
HTATIP2	0.278639	3.32735	0.0356127	0.617017	0.676265
AGPAT1	-0.904043	3.42773	-1.34278	0.137788	0.191738
AGPAT2	-6.92312	-1.84757	-9.42413	5.6e-05	0.000446181
RPP30	-1.10339	0.125336	-1.27197	0.165962	0.223974
RPP38	-4.75497	-3.06229	-8.85217	7.49e-05	0.000535564
SPTLC1	-2.74451	2.26037	-4.95199	0.00161712	0.0052266
SLC35A1	0.240944	2.20515	0	0.66817	0.721079
SLC19A2	3.84133	3.06993	5.83709	0.000740809	0.00287514
IFI44	-6.94903	-2.33645	-8.3223	0.000115312	0.000714347
ARFGEF2	1.23366	5.68062	3.19761	0.0101725	0.0225615
ARFGEF1	4.05099	6.64785	7.33908	0.00021132	0.00111129
RABAC1	-2.02807	4.13503	-3.98283	0.00437163	0.0113921
SLU7	-2.63924	1.94997	-5.20467	0.00123475	0.00423493
SIVA1	-6.37728	-2.5217	-16.3948	2.02e-06	5.66e-05
MRPL28	-2.63954	1.24647	-2.68878	0.0255742	0.0467901
CCT7	1.78346	8.1699	4.69685	0.0018722	0.00589694
CCT4	2.53835	7.8505	9.66311	3.82e-05	0.000349008
CCT2	2.90642	7.846	13.2834	5.98e-06	0.000109945
NPC2	-7.74382	0.0482896	-6.25645	0.00058386	0.00239694
TACC2	3.98238	4.74335	3.80504	0.00648963	0.0157032
SORBS1	5.40154	2.26639	3.94402	0.00583839	0.0143644
IFITM2	4.62134	6.20981	4.0596	0.00493963	0.0125671
POMT1	-2.49016	1.417	-3.64597	0.00700721	0.0166999
TXNRD2	-4.37112	-1.07576	-8.86633	7.28e-05	0.000528413
DRAP1	0.476224	5.07608	0.408006	0.45127	0.52232
CENPB	2.98771	7.48712	7.37685	0.00018969	0.00101812
DNPH1	-4.81684	-1.93504	-3.81049	0.00670987	0.0161162
SMC2	0.413074	1.9956	0.259543	0.544486	0.611674
PRPF8	2.799	9.02605	12.7917	7.42e-06	0.000122995
TRAPPC2B	3.42331	1.65454	3.35823	0.0109986	0.0239641
AHSA1	3.23648	7.16081	8.07001	0.000116151	0.000717095
CENPC	-4.79582	-2.55813	-4.47874	0.00308398	0.00865918
USP16	1.88112	4.73651	6.17327	0.000448979	0.00195185
CDC42EP3	-5.72523	3.04928	-6.81192	0.000346374	0.0016154
PAIP1	3.74464	5.47713	9.51412	4.64e-05	0.000395556
PAICS	-1.61454	4.26831	-5.21888	0.00105809	0.00375228
TBL3	-2.52541	0.633413	-2.38717	0.0390278	0.0663105
MXD4	-3.52467	4.05217	-9.75803	3.94e-05	0.000353457
P3H4	-0.401737	5.22552	-0.49596	0.345437	0.416427
PDLIM5	-1.27709	7.16891	-3.7755	0.0049241	0.0125357
TRIM3	4.39491	5.4707	6.69473	0.000360714	0.00165188
ERLIN1	-0.944584	3.77038	-2.12063	0.0429161	0.0717791
HEXIM1	3.1	6.81717	8.7551	7.17e-05	0.000523618
RBCK1	-1.74177	4.10729	-3.47563	0.0078256	0.0182528
STAMBP	-5.59247	0.110867	-8.28922	0.000113301	0.000704188
TGOLN2	-8.47898	3.00531	-10.3099	3.42e-05	0.000330748
POLR3F	0.154798	1.1456	0	0.813241	0.84649
POLR3G	-4.0712	-2.674	-2.65698	0.0295498	0.0527742
POLR3C	-0.216667	1.87658	0	0.752271	0.794027
IVNS1ABP	2.65227	6.75538	2.83837	0.0207545	0.0396418
TRIM16	-4.18326	-0.923211	-3.58121	0.00865558	0.0197462
MYL12A	-2.66456	5.64176	-7.34344	0.000188527	0.00101439
TXNIP	-2.53166	5.08572	-7.19798	0.000208058	0.00110177
TAF6L	0.142902	0.812818	0	0.822752	0.854516
PDPN	-7.98386	-1.98614	-25.322	1.49e-07	1.41e-05
POSTN	-0.411699	3.90616	-0.124317	0.748747	0.791302
ATP5L	2.0016	6.20459	2.73414	0.0221762	0.0417546
GAS2L1	2.0704	4.09696	3.29399	0.0104342	0.0230074
EXOC5	0.818627	6.20712	1.51297	0.102276	0.14897
NPRL2	0.502482	1.89934	0.302212	0.571328	0.635554
IGF2BP3	-5.50398	-1.76984	-3.62479	0.00864447	0.0197301
IGF2BP2	-1.06594	2.51388	-1.64222	0.0919816	0.136392
CAMKK2	-2.16454	2.53306	-3.97005	0.00452497	0.0117272
MTX2	3.02733	4.39632	3.3069	0.0114073	0.0246562
YKT6	-6.40016	2.31915	-9.45508	5.42e-05	0.000436469
SPINT2	-10.3025	-0.754178	-14.8343	4e-06	8.45e-05
PMVK	-6.11814	-1.65657	-7.30371	0.000237252	0.00121127
KHDRBS3	2.43697	3.21823	4.08396	0.0040912	0.0108299
KHDRBS1	4.22096	7.91739	18.109	1.01e-06	3.66e-05
CELF1	3.9509	8.13433	15.9114	2.18e-06	5.9e-05
CELF2	3.29502	6.38249	4.09373	0.00438982	0.0114316
MIR34AHG	-8.10108	-0.869824	-10.4462	3.14e-05	0.000314686
CTCF	3.77754	5.66283	7.60355	0.000169922	0.00093461
FARS2	-3.68828	-2.34114	-2.38374	0.0428127	0.0716378
CGRRF1	1.37204	1.90525	1.90417	0.0670411	0.104697
CGREF1	-5.03139	-2.97255	-8.80388	7.83e-05	0.000550379
RRAGA	2.95967	7.65898	5.73582	0.000760791	0.00293187
DCTN6	-7.18792	-2.25188	-21.8446	3.6e-07	2.28e-05
GNA13	0.759113	4.98296	1.6981	0.0756195	0.115727
B3GNT2	0.927753	2.42552	0.600408	0.445958	0.517077
GNB5	0.215321	3.25274	0	0.763344	0.80352
EBP	-7.28941	-2.21977	-17.8278	1.25e-06	4.17e-05
PNMA2	-9.22161	-1.57157	-12.3916	1.16e-05	0.000165741
CETN2	0.913462	4.54641	0.969539	0.248649	0.315174
GMEB1	1.27852	2.81639	2.35096	0.0335077	0.0584933
CCT8	2.34285	7.76569	5.98953	0.000563667	0.00233087
CNPY3	1.36767	4.50241	4.24764	0.00286727	0.0081922
CETN3	1.38449	2.09109	1.69176	0.0932762	0.137944
FAM189B	0.821295	4.49006	1.59946	0.0897903	0.133847
USP39	0.674122	4.02335	1.21277	0.150616	0.206482
LOC107133515	-6.00829	-2.64596	-14.425	4.34e-06	8.86e-05
POLD3	1.36593	0.815646	1.2356	0.188961	0.249986
AP4B1	-0.622008	1.20504	-0.515001	0.437189	0.508245
CFL1	2.49583	10.3515	8.3158	9.09e-05	0.000612629
SLC12A7	-0.3299	2.10463	-0.0683517	0.756851	0.797866
MGEA5	1.57788	7.4733	4.13475	0.00339601	0.00935075
NFAT5	2.41197	7.29977	9.70726	3.66e-05	0.000343199
NUDC	1.78351	6.1331	3.31908	0.00965354	0.0215787
PTGES3	2.50571	7.82722	9.68152	3.76e-05	0.000346378
CFL2	2.64759	7.86808	5.25547	0.00117444	0.00407312
YME1L1	0.60039	7.20677	1.09687	0.171765	0.230778
TCFL5	0.304341	1.99118	0.0538486	0.722708	0.769231
PLK4	4.53495	-1.80156	7.3529	0.000214694	0.00112332
STAG2	4.75992	7.64393	16.1739	2.07e-06	5.73e-05
SIX2	-0.811077	0.790429	-0.174212	0.80568	0.839542
RBBP9	0.337405	2.79456	0.160456	0.559553	0.62496
RAI2	2.59106	1.1016	1.57478	0.132667	0.185679
RAI1	-0.687853	3.05107	-0.41298	0.541771	0.609105
PHTF1	3.39395	5.59627	10.7659	2.19e-05	0.000250498
MAP3K2	0.261485	4.17628	0	0.675986	0.727375
MASP2	0.793497	-1.82252	0.332308	0.641302	0.698609
KIF1C	0.590048	8.75239	1.15489	0.156818	0.213723
CTSC	-5.18566	1.74786	-3.2973	0.0129789	0.0272806
GIPC1	-1.06455	4.49646	-2.53154	0.0244283	0.0451436
TRAF3IP2	0.441425	2.84615	0.452572	0.394519	0.465535
NUP50	-7.63108	-1.6123	-11.7502	1.55e-05	0.000200089
NES	-5.23253	1.53729	-3.41786	0.0111263	0.0241729
KDM5B	1.44619	6.44458	3.2884	0.00943976	0.0211841
TOB2	-0.823963	3.66049	-1.71149	0.0759065	0.116058
HBS1L	0.940918	5.2055	1.87239	0.0620693	0.0981994
AHCYL1	2.04629	8.42443	5.18414	0.00117164	0.00406748
PLK2	3.57117	6.9201	6.54958	0.000387359	0.00174304
ZMYND11	2.2805	6.95583	6.38998	0.000392424	0.00176165
SRSF10	2.46107	6.91843	8.68857	7.03e-05	0.00051747
ZBTB6	1.34045	2.50391	1.70096	0.09096	0.135222
POP4	-6.25025	-2.07242	-7.74269	0.000171075	0.000939592
ARPP19	-1.20925	5.59949	-2.80058	0.01733	0.0342329
ZNF234	-5.65598	-2.02674	-4.57055	0.00287819	0.00821104
ZNF266	-1.23295	0.92122	-1.26907	0.173403	0.23243
ZNF274	-3.75262	-0.270187	-2.3211	0.0470467	0.0775122
NEK6	-1.06957	3.15919	-0.734573	0.379378	0.449956
WDR4	-1.42898	-0.314969	-0.742782	0.403124	0.474705
NCKAP1	2.11071	9.07412	7.99489	0.000108733	0.000687432
IQGAP2	6.18793	-0.364801	5.45664	0.00117469	0.00407312
VAMP5	-9.02919	-1.63795	-32.7987	3.09e-08	8.01e-06
ZNF268	-5.33998	-1.08891	-5.37485	0.00123754	0.00424322
MTHFD2	-3.30812	2.00379	-6.32436	0.000460677	0.0019858
RPP40	-2.8084	-2.06511	-1.11988	0.264198	0.331851
ADCY2	4.46181	1.16732	5.07883	0.00160314	0.00519616
2021-09-09	-0.902327	6.69797	-1.11093	0.197938	0.260107
SEC24A	0.0524117	4.90432	0	0.910961	0.92759
SDCCAG8	-3.0188	1.38082	-5.50297	0.000954782	0.00348251
SDCCAG3	-3.7197	0.299929	-2.80529	0.0235742	0.0439002
HSPH1	1.95355	7.6595	2.80129	0.0200289	0.0384886
STARD10	2.16826	3.92224	1.63049	0.117011	0.166844
WASF3	-4.83714	0.830918	-3.51984	0.00963099	0.0215326
UTP14A	-1.6111	0.791135	-1.87967	0.07335	0.112785
CPLX2	7.80652	0.21482	9.48133	5.52e-05	0.000441965
FRS2	1.55581	4.61002	2.17614	0.0462637	0.0765122
NEU3	-4.51582	-0.949721	-4.30864	0.00368623	0.00997367
FAXDC2	-6.24583	-2.5644	-13.4125	6.77e-06	0.000117686
FAM114A2	0.598526	3.42716	1.07157	0.17811	0.237898
ZNF275	-0.485784	2.95557	-0.552363	0.355705	0.426366
ALDH1L1	4.78198	-2.09525	5.51776	0.00105291	0.00374208
TUBGCP2	-1.20925	3.63802	-2.26539	0.0373425	0.0639227
CLPX	2.46386	4.97905	3.98698	0.00460404	0.0118829
PDE10A	-2.25078	1.39191	-4.33841	0.00297908	0.00842493
SRCAP	1.92212	6.87095	5.41435	0.000915483	0.00336831
PPP1R13L	-1.37908	-0.895075	-0.655166	0.453621	0.524508
RUVBL2	1.16866	4.20271	1.34431	0.15126	0.207166
PGRMC1	1.92878	8.25548	5.15138	0.0011906	0.00411074
ARID5A	0.0464405	0.894738	0	0.973802	0.979742
TSPAN9	0.504734	4.27864	0.560875	0.359153	0.430092
USP20	-1.13083	2.60667	-1.23167	0.178384	0.238207
USP19	5.13959	7.25013	19.9057	5.95e-07	2.92e-05
ME3	-3.00276	-1.08277	-1.46601	0.160672	0.217983
FGL2	-1.93319	-1.18897	-0.744351	0.424225	0.495604
MRPS30	0.755487	1.95355	1.0595	0.199348	0.261719
WDR3	-2.10151	1.91969	-3.44033	0.00866233	0.019755
RAB10	1.64732	8.33942	5.13914	0.00115298	0.00401495
PPARGC1A	5.36884	1.24264	3.16101	0.0156133	0.0315551
MALT1	-5.1741	-0.558755	-4.64488	0.00261007	0.00762779
YIF1A	-0.414874	4.38627	-0.558049	0.321192	0.391891
CPSF4	0.795481	2.84248	1.14925	0.177076	0.236739
JTB	-5.50341	1.19656	-5.91851	0.000744096	0.00288217
ADCY3	3.6405	3.2528	6.98203	0.000272541	0.00134323
RUNDC3A	5.11198	-1.51673	6.88341	0.000319375	0.00152198
DHRS4	-5.1434	-2.38848	-4.69913	0.00245879	0.00728484
BRD8	3.30618	5.14892	9.09251	5.86e-05	0.000458082
MTMR11	-0.890861	1.958	-0.460782	0.544691	0.611783
BLCAP	1.73772	6.67635	5.0927	0.00122683	0.00421184
MAN1A2	0.758035	5.89366	2.29644	0.0315644	0.0557595
TRAFD1	-7.01425	-0.711525	-6.54197	0.000449677	0.00195207
TXNL4A	0.424145	4.37254	0.558542	0.324767	0.395362
PNPLA6	-2.2904	4.30066	-4.90846	0.00160743	0.00520561
SUGT1	0.837606	3.98085	1.57313	0.094054	0.138896
GADD45G	3.20827	-1.11162	3.09402	0.0153544	0.0311855
PAPOLA	2.68444	8.25633	8.61506	7.57e-05	0.000538623
TCERG1	3.41427	5.49419	10.144	3.11e-05	0.000312867
MAGED2	0.0134947	6.93731	0	0.985492	0.988532
EHMT2	2.93712	6.22839	6.03795	0.000575008	0.00236572
COPS8	-0.629687	4.35795	-1.2746	0.134272	0.187579
RNPS1	-1.37907	3.25811	-2.30485	0.0367392	0.0630988
FASTK	-0.128103	4.62323	0	0.781313	0.818729
SUB1	-1.03925	4.52557	-2.45971	0.0268949	0.0488685
SMPDL3A	-2.94886	-0.54916	-1.46606	0.160151	0.217458
DBF4	2.68436	-0.763578	3.34961	0.0104502	0.0230292
SPIN1	1.33691	6.0963	4.19291	0.00303553	0.00854608
RALBP1	1.03413	5.91218	1.28205	0.159475	0.216669
SRSF8	-4.07097	1.29028	-3.34821	0.0115881	0.0249806
MORF4L1	1.31405	7.88677	4.96527	0.00129973	0.00440962
PRDX3	-5.923	2.12066	-11.9699	1.32e-05	0.000179931
EHD1	2.96369	7.87632	6.11745	0.000536734	0.00223738
AFG3L2	1.32745	3.90783	3.06024	0.0124727	0.026422
POP1	-0.612979	0.274799	-0.492177	0.451177	0.522266
MSL3	0.0381904	1.78307	0	0.957696	0.9667
C11orf58	0.06569	5.89185	0	0.894299	0.913812
KDELR1	-0.278952	6.26602	-0.061666	0.515979	0.584496
SF3A3	0.584366	3.93452	0.774061	0.276707	0.345012
AP3M2	-2.11797	2.92818	-4.23479	0.00329486	0.00910748
STARD3	0.943924	3.70935	0.830511	0.313587	0.384095
HNRNPA0	2.34515	7.05057	6.57233	0.000338572	0.00158884
BTG3	5.30684	5.86307	7.85439	0.000152675	0.000869156
CBX1	1.72752	5.88048	3.36296	0.00902878	0.0204067
SEC61B	-4.07185	2.05452	-3.23467	0.0134424	0.0280533
TOMM34	0.198402	4.02918	0	0.694134	0.744509
PDIA5	-0.143998	1.67838	0	0.883822	0.904975
SERINC3	-4.87222	5.02394	-10.9842	2.12e-05	0.000245711
OS9	-3.6338	5.26499	-9.4265	4.86e-05	0.000406755
PNRC1	2.60649	5.30109	3.41256	0.00955238	0.0213801
TMED2	1.40489	8.09673	5.3641	0.000883596	0.00328016
LMAN2	0.351343	6.30795	0.39512	0.369201	0.43981
ERP29	0.709825	5.6499	1.91451	0.054094	0.0871867
MLLT11	-4.04808	2.8705	-4.18532	0.00414546	0.0109403
STIP1	0.676219	6.51461	1.48891	0.0999134	0.146014
ACOT2	-5.64041	-2.30764	-6.45752	0.000464462	0.00199606
RAB40B	-4.47126	-1.30672	-3.99713	0.00528154	0.0132426
EBNA1BP2	-1.20436	2.52756	-2.24238	0.0385855	0.0657241
CKAP4	-3.34693	6.91901	-4.48025	0.00283378	0.00811486
YWHAQ	1.024	9.60178	4.03973	0.00341579	0.00939157
TMED10	-1.44934	7.17231	-2.1722	0.0454827	0.075385
ASCC3	0.204125	5.59791	0	0.648478	0.704572
ADIRF	-9.17195	-1.59336	-12.5294	1.09e-05	0.000158061
UQCR11	-7.39671	-1.10531	-9.06657	7.1e-05	0.000520548
CLP1	2.30754	1.72509	4.01718	0.00435832	0.0113652
FERMT2	1.45298	7.13779	2.5874	0.024753	0.0455964
COPS6	3.98689	7.47743	14.9667	3.17e-06	7.51e-05
RAB32	-5.27118	0.0255704	-3.16148	0.0155547	0.0314689
MAPRE2	-2.09741	4.97187	-6.20793	0.000449091	0.00195185
CCNI	1.38735	8.40681	4.65384	0.0018313	0.00579544
KCNQ1OT1	-4.51099	-2.5987	-3.6013	0.00857369	0.0196039
GCN1	0.174372	6.64342	0	0.733244	0.778098
COPS5	0.483738	4.32811	0.597019	0.330125	0.400685
METAP2	3.08031	7.1288	11.024	1.85e-05	0.000225638
IMMT	1.44543	5.60572	2.47585	0.0290294	0.0519752
SLC38A3	4.1286	-2.55079	3.22352	0.013681	0.0284043
SF3B2	2.29026	7.85767	10.4627	2.32e-05	0.000258414
ILVBL	-2.87272	1.6528	-5.11249	0.00138799	0.00462892
SLC27A4	0.772248	4.16458	1.43198	0.113398	0.162364
CCDC85B	1.22044	5.36197	2.00946	0.05492	0.0882754
GLIPR1	-11.0236	0.135767	-12.5833	1.08e-05	0.000158058
TLK2	3.75265	4.66385	7.68315	0.000159873	0.00089053
KDELR2	-3.78262	5.68959	-11.1187	1.86e-05	0.000225655
KDELR3	-4.43787	3.08072	-7.22993	0.000234984	0.0012051
ATF7	1.32261	3.6506	2.85005	0.0166071	0.033089
SNRNP27	0.849776	2.40971	0.910241	0.265219	0.332783
TMED1	1.32405	1.19329	1.47509	0.128727	0.18092
LIAS	3.06613	1.13313	3.59506	0.00790412	0.0183944
RCBTB2	1.32676	2.94361	1.41363	0.141792	0.196301
IFT27	-5.93633	-2.20863	-7.2227	0.000251217	0.00126498
RAB35	0.847169	4.41457	1.65001	0.0840106	0.12631
TDRKH	3.46317	1.77948	2.81217	0.0229865	0.04301
RBPMS	0.608298	5.17037	0.706995	0.314292	0.384751
RAB31	-4.97416	3.98363	-6.18896	0.000571699	0.00235552
ADAP1	-1.44326	-1.2946	-0.578929	0.508452	0.577463
DSTN	1.96311	9.27172	2.88514	0.0178445	0.0350303
RCC1	0.4756	2.51251	0.407081	0.451629	0.522629
PIM2	-0.281097	-1.00094	-0.0103677	0.878562	0.900805
B4GAT1	0.934137	4.83968	1.0437	0.223137	0.288132
MID2	4.80374	2.98852	3.1983	0.0145723	0.0299444
PAPD7	0.886237	2.94815	1.2997	0.146222	0.201575
ADRM1	-0.212337	4.39206	0	0.663132	0.716865
CHD1	4.00493	5.4355	6.83123	0.000315346	0.0015053
NUDT21	0.0511472	4.86132	0	0.912876	0.929169
CPSF6	3.63076	6.15138	8.67952	7.87e-05	0.000552807
OGFR	-1.72603	2.50261	-2.63916	0.0242582	0.0449021
DDX52	-0.132336	3.65517	0	0.82579	0.856966
ABHD2	0.393206	7.04867	0.148698	0.683784	0.734932
WWP1	4.97036	6.31871	3.66561	0.00806546	0.0186821
CHD2	1.30647	6.40451	4.05387	0.00354799	0.00967823
WWP2	0.746605	4.01642	0.993974	0.219751	0.284404
CNTRL	1.41042	-0.119509	1.44095	0.138638	0.192732
SNRNP35	-5.5844	-2.78773	-11.8022	1.42e-05	0.000188698
C10orf10	-5.92494	-2.67001	-9.6111	4.85e-05	0.000406073
CYB561D2	-2.66927	-0.369853	-1.77607	0.0984888	0.144322
RAPGEF4	4.64814	-0.865432	3.86299	0.00625148	0.0152273
CHD3	0.486468	7.7702	0.998329	0.185195	0.245832
TMEM115	-0.773989	3.67247	-1.43972	0.11216	0.160827
DUSP14	-3.13251	2.39804	-3.10245	0.0150923	0.0307742
TOPBP1	-1.4047	1.11025	-2.08151	0.0515995	0.0838261
STMN2	7.95533	0.39864	7.45161	0.000221506	0.00114945
TRIOBP	-1.96841	4.7715	-4.28954	0.00302834	0.00853454
RER1	-0.625194	5.47952	-1.10436	0.172381	0.231387
CHD4	4.18396	9.32183	19.4464	6.54e-07	3.01e-05
DNAJB4	-2.05453	6.25406	-4.09676	0.00383443	0.0102963
ESM1	-7.19159	-1.71394	-4.77058	0.00241584	0.00719693
DIDO1	-2.56175	2.92141	-5.31403	0.00109764	0.00385885
WDR5	-3.19001	0.882285	-3.6243	0.00769654	0.0180034
ADAMTS13	-5.84848	-2.70117	-10.2756	3.27e-05	0.000322558
CACFD1	-2.45878	-0.379551	-1.4918	0.148734	0.204321
ADAMTS5	-0.301908	2.83553	-0.0316438	0.818551	0.851006
NUPL2	-3.41699	-0.580035	-2.16791	0.057791	0.0923638
PRSS23	-1.71153	7.32262	-2.24447	0.0430563	0.0719396
PTPN21	-0.987765	3.29611	-1.22316	0.171907	0.230911
ADCY5	4.48431	1.02503	4.03837	0.00503306	0.0127252
HNRNPUL1	0.894723	6.43012	2.19533	0.0378983	0.0647767
ATE1	0.785765	3.40206	0.721214	0.346909	0.417892
RPP14	-3.54812	0.64321	-2.54001	0.0339192	0.0590395
KRR1	-2.68331	1.43832	-3.29326	0.0112489	0.0244159
KATNA1	2.45662	3.01807	4.90619	0.0016441	0.00530325
PRDM5	2.83462	1.14776	2.85623	0.0206013	0.0394087
PRDM4	1.93505	4.40128	3.92031	0.00464699	0.0119753
CHEK1	-1.73845	-1.60054	-0.877341	0.345413	0.416427
HIBADH	0.496771	4.28837	0.7444	0.267346	0.334918
CIT	-0.300739	-0.451332	-0.0200723	0.879272	0.901452
FGFR1OP	-0.278202	1.06858	-0.0149682	0.800225	0.835081
EMILIN1	1.17605	4.60306	1.35411	0.14929	0.204947
BTN3A2	-8.56589	-1.79407	-21.7734	3.78e-07	2.31e-05
BTN3A1	-7.65678	-2.0961	-24.8886	1.64e-07	1.46e-05
FOXN3	-0.53449	4.39286	-0.836636	0.241037	0.306788
BTN2A1	-8.7141	-1.74365	-32.0263	3.56e-08	8.31e-06
PTPRT	1.30349	-1.47806	0.887829	0.318155	0.388811
FAF1	3.82233	4.90741	9.33715	5.21e-05	0.000425916
KIF3A	-0.309088	2.8411	-0.0816317	0.64306	0.700004
POLR3A	0.185276	4.01328	0	0.74855	0.791302
CLASRP	0.965238	2.87482	1.23208	0.168014	0.226353
CAPN10	-5.0975	-1.9454	-4.68889	0.00248162	0.00733529
KPTN	-1.87	-0.742334	-2.26729	0.0427709	0.0716036
CDC42EP1	-3.08998	2.61958	-6.70825	0.000326445	0.0015466
PWP1	-2.21119	2.33427	-4.19408	0.00349741	0.00957433
TBC1D8	-1.7536	1.92963	-1.25834	0.195944	0.257934
CDC37	-1.04164	5.67927	-2.11995	0.0442196	0.0736023
PKIG	-2.42545	1.24669	-2.62898	0.027217	0.0493199
KAT7	3.92836	5.29878	11.0922	1.9e-05	0.000228847
PLA2G16	-0.827119	4.09555	-0.679409	0.378677	0.449358
GLMN	0.247523	0.0207663	0	0.760945	0.80143
HHLA3	-5.17838	-2.9215	-10.7444	2.45e-05	0.000267195
BVES	-6.09686	-2.61248	-9.63866	4.8e-05	0.000402986
WDR45	0.497914	2.33977	0.514112	0.385236	0.456048
FICD	-0.87812	2.07384	-0.434057	0.564763	0.62981
AP4S1	1.12264	0.290186	0.888521	0.304095	0.374266
LDB3	3.26838	-1.4942	3.30988	0.0115833	0.024975
PTP4A3	7.4948	0.919877	7.67041	0.000186217	0.00100624
LSM6	1.41483	0.882396	1.18993	0.205048	0.268274
RABL2B	-2.59155	0.0384206	-2.60091	0.0288422	0.0517051
RABL2A	-2.36735	-0.528587	-2.29264	0.0440797	0.0734231
CHI3L1	-0.528255	2.35553	-0.104422	0.842888	0.87161
ERLIN2	0.158096	5.80492	0	0.792941	0.828667
C14orf1	-1.16108	2.9845	-1.57641	0.105004	0.152164
NUDT4	-2.28622	4.1908	-2.40307	0.0371181	0.0636247
NUDT5	-7.90403	-1.55231	-13.0668	8.26e-06	0.000132136
NUDT3	-2.13396	3.14962	-3.76221	0.00579964	0.0143043
FSTL1	-3.19766	9.14851	-6.02779	0.000593804	0.00242465
PSIP1	1.66045	4.5151	3.06643	0.0132248	0.0276905
WDHD1	-1.16523	-0.670958	-1.4408	0.129912	0.182428
STRAP	-0.168282	6.01498	0	0.715969	0.763467
ADAMTS7	-0.252518	0.750381	0	0.824345	0.855778
ADAMTS6	2.15482	3.52101	1.11077	0.256087	0.323089
BAZ2A	1.24492	5.97779	3.02949	0.0127669	0.0269149
BAZ1A	1.00977	4.40138	1.41971	0.12742	0.179416
LZTS1	-5.27311	-1.31179	-4.64254	0.00262639	0.00766762
ZNF277	0.704082	1.54566	0.58167	0.414696	0.486319
WDR6	-1.74903	4.53309	-3.53744	0.00724127	0.0171464
SLC2A6	-2.00839	-0.103917	-1.14228	0.240982	0.306753
MAP4K5	0.283596	5.3069	0.0458822	0.615955	0.675555
RASSF1	-0.32215	2.40782	-0.102376	0.635299	0.693098
NISCH	2.29862	7.92272	9.59705	3.86e-05	0.00035073
CHKA	1.63855	1.88831	1.49486	0.133566	0.186729
CEP250	-0.136276	3.8092	0	0.80301	0.837373
WBP4	1.11432	3.06483	2.39113	0.0302927	0.0538895
ABCB8	-2.11978	1.69821	-2.94924	0.0167106	0.0332341
SEC23IP	0.225353	4.59285	0	0.636476	0.694049
SUPT16H	1.78185	6.42251	4.50955	0.00229676	0.00692189
ANXA10	-6.81261	-2.38108	-9.67505	4.79e-05	0.000402986
ADCY6	0.794046	6.58917	1.81763	0.0640879	0.10083
CHEK2	-1.81605	-0.738026	-1.4517	0.146997	0.202423
POLI	-4.23438	-0.357072	-3.34678	0.0117063	0.0251543
CHM	-1.44223	3.05193	-2.41266	0.0318077	0.0561023
PROSC	-2.8735	1.31112	-3.15425	0.013774	0.0285567
AKAP13	-1.46362	4.56869	-2.14201	0.047743	0.0785138
AKAP11	-0.573715	5.33016	-1.15077	0.156385	0.21321
AKAP10	1.78114	4.4771	4.68256	0.0019006	0.00596657
DDX20	0.322037	2.3782	0.0726912	0.720869	0.767902
CHML	-1.21996	0.831332	-0.829978	0.340953	0.411807
DUSP10	4.22893	3.62538	8.25647	0.00010901	0.000688802
MRPL3	-0.957966	3.14422	-1.24248	0.164811	0.222696
RPL35	0.329961	6.3496	0.143052	0.570734	0.635203
GALNT5	-11.2087	-0.9108	-19.2918	8.22e-07	3.3e-05
RASSF8	-2.64076	2.75666	-2.972	0.0172367	0.0340729
CHN1	5.95841	2.69464	4.5718	0.0029013	0.00826454
PRAF2	-1.62338	3.58059	-2.6161	0.0245969	0.0454039
SEC63	1.85069	7.11869	5.18589	0.00113625	0.00396886
POLG2	-2.54046	-0.946239	-1.54908	0.137349	0.191173
HPS5	-1.76808	3.01794	-3.31063	0.00973542	0.0217319
PDCD10	5.00836	5.93997	9.27025	5.79e-05	0.000456204
RNF139	2.44434	5.01615	6.64044	0.000323542	0.00153605
RNF24	-4.38383	1.55608	-3.1498	0.0152683	0.0310495
CA5B	1.61066	1.75951	1.24652	0.19506	0.256947
EGLN2	0.587035	1.22402	0.445387	0.478462	0.547997
EGLN3	5.26112	-0.160429	4.58549	0.00279328	0.00801298
PADI2	1.58061	-0.962608	1.67518	0.0999089	0.146014
PMF1	-4.35149	-3.19764	-8.08461	0.000123852	0.00074949
ZHX1	1.44179	5.89657	3.35006	0.00870216	0.0198299
GPR176	-1.90025	3.29356	-2.50123	0.0304789	0.054136
PRKCDBP	-1.10164	3.2953	-1.48914	0.118052	0.167992
NXPH4	-3.59729	1.17161	-3.30428	0.0119378	0.025541
PRRT2	-0.780865	-0.194809	-0.355481	0.616926	0.676229
ERI2	-2.19182	-0.731494	-2.30797	0.0421864	0.0708293
NXPH3	7.0925	-0.38312	10.1334	3.68e-05	0.0003439
SAT2	-6.7966	-1.89118	-9.19134	6.46e-05	0.000492223
DTD2	-6.83001	-2.37097	-19.2811	7.65e-07	3.19e-05
GTF3C6	-6.98157	-1.85941	-10.0489	3.85e-05	0.000350079
PACSIN2	0.594043	5.16187	0.625764	0.354378	0.425268
MAN1B1	-4.30531	3.45876	-10.0551	3.47e-05	0.000332659
SNX18	2.03821	6.05948	4.19225	0.00342204	0.00940422
DCTN3	0.109305	3.64394	0	0.834373	0.86414
FILIP1L	2.44952	5.88879	2.38905	0.0386071	0.0657511
CYTOR	-9.12076	-1.60633	-19.3748	7.79e-07	3.22e-05
XPOT	-2.89313	4.97639	-7.3331	0.000194456	0.00103885
MRAP2	-5.40248	-2.84899	-10.0871	3.59e-05	0.000338727
CHP1	0.326228	6.25326	0.127514	0.590351	0.653394
RWDD2A	-5.98659	-2.16169	-6.95858	0.000310161	0.00148491
CMTM7	-3.95374	-2.4091	-1.85953	0.0936834	0.138493
SP140	2.14656	-1.2315	1.11825	0.253092	0.319915
PXMP4	-6.19061	-2.09278	-7.60099	0.000189693	0.00101812
DUSP12	-2.15276	-1.36016	-1.15359	0.240344	0.306044
SNF8	0.335941	3.36177	0.117342	0.640772	0.698199
DDX19B	0.69849	1.92564	0.596692	0.403167	0.474706
ATXN2L	3.47917	7.5058	9.48523	4.64e-05	0.000395389
KLHL2	3.28058	4.00875	4.54306	0.00262991	0.00767395
IFT43	-1.87889	0.294837	-2.24847	0.0440477	0.0733913
STX1B	-4.13342	-0.832111	-2.71153	0.0274523	0.0496436
SYNRG	-0.220668	4.11962	0	0.705402	0.754178
GLMP	1.49816	4.5823	3.0109	0.0138211	0.0286336
KLF12	-4.16401	1.29094	-2.58467	0.0328704	0.0576105
FDX1L	-1.59918	0.335313	-1.47992	0.135706	0.189257
MGAT4B	0.439633	6.87064	0.49956	0.363663	0.434434
CYP4F8	3.24917	-3.08174	1.96602	0.0771783	0.117623
PNKP	-6.5917	-1.83372	-6.82737	0.000351052	0.00162662
WDR89	-5.11966	-2.94241	-10.1554	3.41e-05	0.000330324
L3HYPDH	-6.51187	-2.4783	-16.7128	1.81e-06	5.3e-05
B4GALT7	-0.03503	2.79798	0	0.957866	0.966786
TP53RK	-4.41037	-0.648598	-3.7083	0.00747075	0.0175982
SGF29	0.558921	-1.95537	0.214341	0.704948	0.753763
VPS26B	0.310174	4.85213	0.1719	0.474624	0.544404
NACC1	-2.26194	4.76501	-7.10911	0.000216094	0.00112857
CFAP36	0.865428	3.34891	1.48889	0.108181	0.155934
MED8	-0.504026	2.77867	-0.498253	0.398996	0.470185
KTI12	-5.37866	-2.85488	-11.6679	1.51e-05	0.000197007
ADCY7	-0.471674	0.137259	-0.153334	0.745577	0.788978
LYST	2.24834	5.06945	3.92268	0.00484331	0.0123747
RPUSD1	-5.95324	-2.17206	-6.98777	0.000302657	0.00145556
PLCD3	-0.124921	3.65471	0	0.846356	0.874243
VPS45	1.01555	4.03558	1.88664	0.0622502	0.0984366
LYPLA2	2.78465	4.43011	6.9355	0.000263357	0.00130874
AHNAK2	-4.75371	5.94462	-5.98228	0.000681241	0.00269747
PARK7	-5.64592	2.34434	-4.81801	0.00220518	0.00672966
COPE	-1.22372	3.04636	-1.68497	0.0903719	0.134541
SAAL1	-2.999	-2.48388	-1.05633	0.291872	0.361268
SCAMP4	-4.64752	1.56077	-9.33187	5.48e-05	0.000439611
CHST14	1.14272	3.05144	1.02064	0.249158	0.315642
ECD	-0.593405	2.6182	-0.76027	0.28498	0.353738
CHRM4	3.01498	-3.21567	1.88813	0.0854016	0.12808
MGAT4A	3.7293	-0.191826	2.84387	0.0223593	0.042023
CASC4	-1.92497	5.5015	-3.02391	0.0146569	0.0300967
GPN1	-1.52327	1.20601	-1.4407	0.142106	0.196712
TMC6	-3.38585	-1.18323	-1.61529	0.131301	0.184083
SLC46A1	-2.62131	-1.0583	-2.82845	0.0209774	0.0399794
C12orf57	0.776349	4.07305	0.991141	0.224512	0.289513
DDX42	0.997106	6.53137	2.90104	0.0143544	0.02955
LARP4	0.393469	4.81699	0.274901	0.503377	0.572614
GLCCI1	1.91721	1.61726	1.39223	0.163342	0.221158
TMEM106A	-5.08203	-2.95346	-10.2621	3.2e-05	0.000318231
FKBP9	0.313976	6.7319	0.220523	0.439057	0.510208
STK38	0.445916	5.38308	0.480066	0.379187	0.449834
PHB2	1.55981	4.99275	3.88758	0.00453833	0.0117592
ACOT7	2.16366	5.31082	6.47108	0.000360552	0.0016518
PDAP1	1.45815	6.02509	4.2676	0.00285039	0.00815004
TUSC2	-1.74122	0.988814	-2.75996	0.0204928	0.0392276
CBX3	-0.261912	4.78306	0	0.618013	0.677225
EXOC3	-0.355378	3.98247	-0.192991	0.547802	0.614406
GABARAP	2.99484	8.84702	11.2503	1.63e-05	0.000206785
U2AF2	2.40401	7.51553	11.592	1.28e-05	0.000175885
CHRNA1	5.45497	-1.63805	8.48938	9.82e-05	0.000645881
EXOSC8	0.207146	0.17659	0	0.894117	0.913812
SFT2D1	-0.726395	1.84783	-0.844551	0.27491	0.343148
TEX261	-0.672975	4.84861	-1.36642	0.119636	0.169838
RNF13	1.40982	3.54662	3.12231	0.0116769	0.0251166
MGLL	-7.18388	1.46889	-3.14013	0.0167683	0.0333257
TWF2	-3.27331	0.55347	-2.28592	0.0481568	0.0790458
SMIM12	0.467207	3.01692	0.353112	0.493968	0.56336
GABARAPL2	2.69243	6.73797	7.14605	0.000220529	0.0011449
AZIN2	5.44857	3.57567	6.28758	0.000534178	0.00222754
TMEM54	-5.35447	-2.86485	-10.1405	3.47e-05	0.000332659
SYNPO	-2.34233	6.10485	-1.81	0.0907326	0.134972
HELQ	-1.23563	0.15984	-1.16177	0.205227	0.268446
CYP2U1	-5.79588	-0.528129	-4.01505	0.00543436	0.0135591
MFSD3	-6.67844	-1.80615	-7.00346	0.000305196	0.00146484
SDSL	-3.0664	-1.19074	-2.14682	0.0582737	0.0929178
PIK3IP1	-3.17297	0.549928	-4.34964	0.00323631	0.00897399
SLC35A4	-0.747413	4.08695	-1.37735	0.121816	0.172567
DTX2	-0.623767	0.457693	-0.34402	0.585746	0.648801
ADCY8	-2.69458	-0.480603	-1.4869	0.152654	0.208874
CHRNB1	2.34778	0.59931	1.53644	0.137612	0.191516
TOE1	2.90402	1.05427	3.28008	0.0116895	0.0251277
WBSCR22	-3.59196	1.46893	-5.86083	0.000712751	0.0027902
TRIM9	-1.87974	-0.43771	-1.08802	0.257605	0.324716
SLC2A13	-4.95452	-1.0349	-3.19854	0.0146505	0.0300889
LACTB	-1.61877	3.27332	-3.09511	0.012624	0.026688
PALM2	-1.27493	-1.23355	-0.516355	0.542584	0.609777
EFHC1	-6.00155	-1.69489	-7.06861	0.000284192	0.00138982
TIRAP	-0.835975	-1.01249	-0.634731	0.408119	0.479843
ERMAP	-5.40293	-2.84616	-11.2332	1.9e-05	0.000228815
LRRC37B	-4.53162	-3.13717	-8.47438	9.53e-05	0.000634456
CHUK	3.68025	5.14072	8.54201	8.66e-05	0.000591
CYGB	-2.61962	-0.862506	-1.76078	0.100372	0.146534
BTBD9	-1.17755	2.26611	-1.67503	0.0905503	0.134771
LMTK3	4.94329	-0.268911	3.44503	0.0106354	0.023336
CSMD2	-7.25391	-0.724536	-7.1532	0.000274858	0.00135172
MBD6	4.34347	5.49893	8.82994	7.44e-05	0.000533564
SLC25A25	2.80533	3.88915	3.98226	0.00480108	0.0122868
STK11IP	-3.21849	-0.490666	-2.07996	0.0650166	0.10204
TUBGCP5	1.00942	2.5948	1.20401	0.178636	0.23851
FMNL2	-1.24322	6.34123	-2.88079	0.0156325	0.0315758
TMEM132B	-5.58862	-1.77846	-5.60802	0.000996813	0.00358979
PSMG3-AS1	-6.75803	-2.39703	-15.5043	2.87e-06	7.13e-05
SLITRK1	4.09773	-2.5194	3.18559	0.0143615	0.02955
ESCO1	3.29658	3.59014	5.02581	0.00157389	0.00512325
CCDC85A	6.4401	-0.738997	5.18208	0.00155116	0.00505937
TMEM200A	-7.69582	0.735868	-7.55671	0.000203557	0.00107999
MYSM1	-2.04269	1.72365	-1.05769	0.274044	0.342207
RNF157	3.44091	-1.07282	2.81223	0.0229511	0.0429508
SORCS1	6.3223	0.427599	3.90076	0.00631644	0.0153526
KLHL29	1.99872	3.47576	1.68011	0.106186	0.153567
RHPN1	-0.988571	-1.5729	-0.261277	0.734977	0.779428
LENG8	-2.02346	6.61524	-6.29209	0.000412856	0.00182742
PWWP2A	0.948888	3.05272	1.21013	0.172755	0.231834
SMYD4	-5.29051	-2.34013	-5.00797	0.0017863	0.00567981
OSBPL1A	0.202547	1.51151	0	0.820588	0.852734
OSBPL5	0.538756	2.53193	0.358619	0.533961	0.602108
OSBPL6	0.531714	1.4565	0.240766	0.659942	0.714571
OSBPL7	-0.3752	0.746986	-0.150547	0.654382	0.709813
OSBPL8	-2.90234	4.35128	-9.5264	4.31e-05	0.000374937
OSBPL9	3.91575	6.71099	12.6955	8.49e-06	0.000134041
OSBPL10	0.56713	0.6112	0.248465	0.667	0.720089
OSBPL11	0.833819	3.05869	1.15359	0.179285	0.239242
C1QTNF1	-6.14074	-0.167446	-4.65588	0.00266201	0.00774775
C1QTNF5	5.87009	1.61707	2.31424	0.0510949	0.0831381
C1QTNF6	-4.32505	-2.37101	-2.4046	0.0428086	0.0716378
FBXO32	-3.83723	2.29515	-2.0821	0.0670553	0.104705
TMEM123	-9.554	-0.144693	-11.7746	1.58e-05	0.000203287
EPB41L4A-AS1	-4.62178	-3.1071	-8.74217	8e-05	0.000559826
SMIM19	-0.488702	0.0897584	-0.188928	0.703938	0.752967
GPRASP2	-5.30858	-0.885783	-2.99123	0.0195524	0.0377235
MRFAP1L1	-4.73721	0.752442	-5.84625	0.000770939	0.00296695
PTPMT1	-4.96078	-2.99381	-9.72705	4.36e-05	0.00037761
FLYWCH2	-3.56339	-0.872242	-2.39645	0.0417387	0.0702434
VASN	-1.6728	4.42611	-2.58482	0.0259684	0.0474198
ZNF618	-1.84906	1.02101	-2.39867	0.0351071	0.0607541
ADCY9	-2.39581	3.18689	-4.32904	0.00306594	0.00861491
NT5C3B	-0.887993	1.96525	-1.10188	0.199485	0.261868
CCDC124	-1.68945	2.30156	-3.75139	0.00548404	0.0136561
HAUS1	-1.57423	-1.05119	-0.766825	0.397122	0.468219
2021-03-03	1.12395	1.67101	1.19724	0.187877	0.248754
CKB	6.24449	7.69598	9.08423	6.81e-05	0.00050825
ATG4A	-0.584919	2.56523	-0.570932	0.38504	0.455957
KCTD12	-2.09032	5.87544	-1.42452	0.158815	0.215979
OMA1	-3.48905	-1.07678	-2.61135	0.0305307	0.0542026
DDIT4L	8.92256	1.55188	20.7671	5.08e-07	2.65e-05
SLC25A26	-2.60005	-2.07267	-1.10966	0.265002	0.332604
FBXO17	-4.98953	-1.75684	-3.91996	0.00591987	0.0145315
PCMTD1	1.19296	5.43643	2.17537	0.042493	0.0711865
CIRBP	-6.1411	1.73989	-10.0346	3.79e-05	0.000348096
LRRC42	0.823424	3.33944	1.39045	0.123597	0.174691
GBP4	5.07407	-1.35628	7.15599	0.000256469	0.00128291
CISH	6.52486	-0.73635	9.94971	4.03e-05	0.000357511
MALSU1	0.762681	2.02009	0.520974	0.472688	0.542694
UHRF2	1.0725	6.01213	1.3515	0.144972	0.200046
TBCB	-0.853162	3.94948	-1.60932	0.0895663	0.133551
ZNF689	-0.405593	0.0323126	-0.225056	0.579948	0.643865
FCHO2	2.23086	4.63176	6.15365	0.000479619	0.00205036
ARHGEF25	-1.41416	3.33242	-1.35385	0.158928	0.216107
ALPK2	-8.13885	-1.15796	-6.76994	0.000380744	0.00172076
ARHGAP33	-2.27409	-2.01285	-0.845735	0.377571	0.448279
EVI5L	-2.60297	2.13284	-5.34688	0.00106733	0.00377916
TRMT61A	-1.42706	0.370509	-2.2079	0.0429018	0.0717658
DIS3L	-1.44063	1.79371	-2.02633	0.0565605	0.0905923
DHRS1	0.845908	2.89533	1.14872	0.181715	0.241947
WDFY2	-0.264579	2.95563	-0.00296538	0.673409	0.725357
CKMT1B	5.60733	-1.53154	4.80153	0.00224109	0.00681499
CTHRC1	0.116268	3.29839	0	0.861903	0.887322
TSR3	-6.86031	-2.36137	-19.8465	6.42e-07	2.99e-05
ZNF653	1.49066	-0.427532	1.76902	0.0848146	0.127334
RNF166	0.195014	0.719505	0	0.835105	0.864661
LRRC58	0.142968	4.39132	0	0.778303	0.816247
LYSMD3	-4.93255	0.357246	-8.46224	9.8e-05	0.00064482
DNTTIP1	0.873222	1.28755	0.705789	0.37075	0.441379
ERCC8	1.82686	1.81737	2.48528	0.0308202	0.0546315
FOXP4	2.05262	3.67761	4.11791	0.00373942	0.0100912
ZNF526	-1.90416	0.399365	-1.94088	0.0702928	0.108879
KLHDC3	1.56613	4.76987	3.36805	0.00870987	0.0198435
WDR92	0.845508	1.80109	0.841525	0.29519	0.365018
NUS1	1.18455	5.03706	2.34876	0.0328231	0.0575543
FAM210B	-9.63842	-1.43528	-39.5337	9.9e-09	7.85e-06
FAM122A	2.68772	3.98033	3.05752	0.015414	0.0312564
ZMYND19	2.12522	3.33363	3.63051	0.0068235	0.0163408
COX20	-3.82807	0.871687	-5.84988	0.000731489	0.00285167
ABHD15	-5.24316	-1.0542	-3.00784	0.0190793	0.0369627
GINM1	-2.65639	3.78911	-5.37034	0.00104892	0.00373023
CKS1B	1.66568	-0.869918	1.84895	0.0776958	0.118269
C8orf34	-1.66627	-2.15239	-0.538513	0.547653	0.614382
CKS2	5.35737	2.38838	4.90466	0.0019933	0.00619605
RAB39B	3.70172	-0.074253	3.0817	0.01614	0.0323425
TOP1MT	-4.52956	-2.59516	-3.64294	0.008146	0.0188112
TSEN15	-0.602644	0.839703	-0.418808	0.507593	0.576776
FAM129A	-1.49955	1.51042	-2.6645	0.0223919	0.0420704
MRGPRF	-6.21774	-0.465419	-4.38835	0.00358048	0.00974547
MRPL54	-1.54478	0.722788	-1.62107	0.107862	0.155577
HSPA12B	3.54821	-2.64365	3.10406	0.0155137	0.0314084
CNTROB	-4.73659	-0.25384	-3.74438	0.00725034	0.0171643
SNAP47	-4.42571	-0.943669	-4.16317	0.00433744	0.0113263
MED12L	4.51627	-0.75046	6.19215	0.000558228	0.00231594
ACAP3	-4.94791	1.52824	-5.59223	0.000987483	0.00357315
ARAP2	7.59161	2.18412	5.45896	0.00121217	0.00417381
ARAP1	-1.89985	3.99344	-2.39921	0.0353697	0.0611528
AGAP2	5.68244	-1.50088	4.49924	0.00311544	0.00870795
AGAP1	1.36832	3.87477	1.58909	0.108969	0.156891
AGAP3	1.69656	5.56347	3.96819	0.00422077	0.0110852
TADA1	1.63414	0.421623	0.804087	0.379236	0.449834
THEM4	-5.08616	-2.95248	-10.489	2.81e-05	0.000292009
RAB3IP	-1.9399	1.30468	-2.51075	0.0302493	0.0538376
SSX2IP	-0.454628	2.05412	-0.20222	0.661452	0.715593
FTSJ3	1.14254	5.16562	1.54482	0.109667	0.157796
AP2M1	1.61461	10.1174	5.97243	0.000515579	0.00217066
AP1S1	1.25158	5.88374	2.45147	0.0287461	0.0515573
AP2S1	0.51995	5.44952	0.853681	0.232326	0.297699
TWIST2	2.29344	0.84147	1.40407	0.167306	0.225452
PARD3B	-1.92142	-0.522003	-0.976877	0.30481	0.374998
RFFL	-5.0538	-1.36643	-3.51402	0.00978251	0.0218156
AP3S1	3.36799	6.65815	10.7944	2.15e-05	0.000247351
ZNF354B	-4.44259	-2.70587	-4.04738	0.00497013	0.0126194
ADD1	0.122637	7.44056	0	0.800162	0.835081
CLCN2	3.56118	2.33411	2.06702	0.067624	0.105362
CLCN3	0.597542	6.41631	0.440132	0.48718	0.55647
CLCN4	5.39467	3.39468	4.32841	0.00373479	0.0100859
CLCN5	4.29792	4.1714	3.72596	0.00727027	0.0172008
UBE2J2	-1.70011	2.11572	-2.97222	0.0151451	0.0308597
BORCS5	-4.36645	-1.84074	-2.80469	0.024369	0.0450778
ANTXR2	-0.567622	5.94902	-0.974476	0.20152	0.264083
EXOSC6	-5.42542	0.0711165	-5.41241	0.00119662	0.00412652
CHCHD1	1.59516	3.16337	2.19548	0.0453041	0.0750998
CLCN6	0.763144	3.01005	1.00799	0.217024	0.281516
CLCN7	-2.33675	3.39171	-4.30912	0.00311376	0.00870628
C10orf90	-4.73715	-2.29411	-3.07703	0.0170763	0.0338081
PSTK	2.1723	0.513189	2.63228	0.0262582	0.0478951
MORN4	0.859091	1.88057	1.31648	0.140764	0.195044
ZFYVE27	-1.74584	2.18774	-3.65524	0.00623916	0.0152038
COMTD1	1.23355	-1.24471	0.651228	0.445666	0.516886
FRA10AC1	-4.04505	-0.199909	-5.48916	0.00104242	0.00371176
PDZD8	1.23287	4.98109	2.74326	0.018878	0.0366419
ADD2	7.38215	-0.394485	5.04451	0.00182315	0.00577923
BORCS7	-6.30526	-2.05435	-7.90398	0.000152335	0.000867654
CLU	-6.36668	5.45723	-2.13977	0.0663774	0.10376
CLIC1	1.84683	8.58682	6.2129	0.000431301	0.00189433
CLK1	1.78788	4.0307	2.56784	0.0271673	0.0492601
ANAPC16	-2.338	2.9339	-3.8374	0.00543206	0.0135563
SFXN4	-5.86924	-2.69146	-14.0546	5.05e-06	9.91e-05
CPXM2	-3.03191	-2.5251	-0.872895	0.376614	0.447375
CLK2	2.94587	4.90716	3.69561	0.00689737	0.0164934
C11orf74	-4.63107	-3.1042	-8.87413	7.34e-05	0.000530269
CLK3	3.56672	5.85893	11.4084	1.57e-05	0.000202082
SERPINA3	0.61793	-0.98167	0.168029	0.78132	0.818729
ADD3	-3.52151	5.8832	-8.10984	0.000115455	0.000714841
TPP1	-0.939638	6.73775	-1.44273	0.119695	0.169884
CLN3	-6.87339	-2.35716	-19.8501	6.41e-07	2.99e-05
SLC36A4	-0.666961	0.277145	-0.216786	0.735163	0.779481
CLN5	-3.87045	-0.21351	-6.70671	0.000346502	0.0016154
DNAJC24	-4.72542	-1.65963	-2.93511	0.0206746	0.0395159
ARL14EP	0.218434	2.92693	0	0.764013	0.804001
CLNS1A	-1.07206	2.79029	-1.50181	0.114606	0.163764
LRRK2	4.85073	3.86	2.83393	0.0238581	0.044313
CLPTM1	1.79205	7.61274	4.60553	0.0020701	0.00640156
CLTA	2.60312	7.73082	9.90275	3.33e-05	0.000326484
CLTB	0.526704	6.44165	0.605165	0.34253	0.41358
LRIG3	1.87304	0.101679	1.52661	0.132091	0.184986
SLC15A4	-1.06764	1.86437	-1.40344	0.133426	0.186558
ZNF641	-4.18061	-1.11959	-2.9014	0.0211504	0.040237
CLTC	2.58518	11.2167	13.1757	6.08e-06	0.000110978
NEDD1	-0.106984	1.67931	0	0.916043	0.931847
IKBIP	-4.76168	2.00099	-6.28467	0.000520718	0.00218694
HIST4H4	3.48777	-2.29859	2.79099	0.0237115	0.0441126
FGD4	-4.64019	0.205124	-3.98681	0.00538783	0.0134637
AEBP2	4.96488	6.02161	15.4775	2.72e-06	6.89e-05
BTBD11	1.36956	3.393	1.19951	0.200028	0.262521
ANO4	6.2619	-1.02194	12.8832	8.63e-06	0.000135257
ALKBH2	-3.70415	-2.79683	-2.3129	0.0474904	0.0782115
SPPL3	0.918738	3.90629	1.676	0.0829446	0.124905
CSNK1A1L	6.65424	5.58392	13.7865	5.81e-06	0.000108034
SLAIN1	1.60501	-0.783386	0.860317	0.348378	0.419444
ANKRD9	-6.99436	-1.15653	-7.7587	0.000172486	0.000945134
IFI27L1	-5.70297	-2.74744	-13.1529	7.48e-06	0.000123573
C14orf28	0.513964	-0.508814	0.136859	0.790791	0.826676
TRAPPC6B	1.07117	4.27397	2.74819	0.0180314	0.0353119
C14orf79	-5.66816	-2.75765	-12.2866	1.12e-05	0.000162908
ADSSL1	5.91669	1.25126	6.28174	0.000545539	0.00227075
MRPL52	-7.70016	-1.34449	-8.2786	0.000120898	0.000737307
LRR1	1.27881	2.25318	2.15143	0.045041	0.0747072
KLHDC1	3.42738	0.714352	3.40703	0.0103281	0.0228265
FRMD6	-1.37641	5.02079	-2.14619	0.0465013	0.0768606
SOCS4	-1.33004	3.24431	-2.65181	0.0219688	0.0414532
NAA30	1.88528	4.69453	2.9795	0.0154763	0.0313604
JDP2	0.482751	2.10027	0.38512	0.475376	0.545011
ISCA2	3.24717	3.12303	4.72827	0.00214417	0.00659122
PLIN2	1.0432	6.84637	0.741635	0.372476	0.443062
TTC8	0.183179	2.49947	0	0.790888	0.826702
SLC25A29	-3.60633	0.890212	-3.14027	0.0148346	0.0303903
LEO1	1.24938	3.5921	1.87975	0.0674332	0.105194
C15orf40	-5.26154	-2.89471	-11.074	2.05e-05	0.000240039
SENP8	2.36264	0.133309	2.77043	0.0221119	0.0416749
MTFMT	-0.849842	-0.115936	-0.595814	0.436462	0.507452
TARSL2	-2.82497	-0.270489	-2.96316	0.0177613	0.034909
LRRC28	1.12722	1.53816	1.4259	0.131399	0.184175
NIPA1	-1.17356	2.67232	-1.60868	0.100246	0.146369
HYKK	0.858672	-1.61449	0.330729	0.65373	0.709262
WHAMM	-5.51925	-2.19199	-4.73289	0.00240383	0.00716865
NTAN1	0.576205	1.57847	0.366055	0.544997	0.611945
FOPNL	-3.91477	0.358552	-3.02804	0.0175627	0.0346324
DCUN1D3	1.76587	4.7006	3.36305	0.00908764	0.0205071
CMTM3	0.957587	2.96528	0.89755	0.283713	0.352396
CMKLR1	-5.32855	-0.268351	-4.98181	0.00183776	0.00580613
SPATA2L	-3.97776	-1.58928	-1.90421	0.0877694	0.131199
PAQR4	3.85958	-0.812181	2.75611	0.0254416	0.0465999
ZC3H18	1.26399	4.50108	1.99839	0.056504	0.0905466
CDYL2	0.725418	-0.300814	0.232101	0.730447	0.775925
ANKS3	0.345714	2.39671	0.147588	0.602568	0.664202
UBALD1	1.50186	2.34831	0.705958	0.429128	0.500561
ZNF720	-4.09293	-1.65471	-2.02158	0.0741389	0.113798
TMEM219	-6.6955	-0.181155	-7.79914	0.000166189	0.000915851
EARS2	-3.2154	0.390483	-3.48404	0.00921034	0.020747
TMEM170A	-3.37972	-0.867311	-2.49991	0.0355505	0.0613814
METTL23	-3.56673	-0.300747	-2.39671	0.0417307	0.0702434
MSI2	3.14403	7.4261	4.27803	0.00350284	0.00958228
SLC38A10	-3.62557	3.99952	-6.67773	0.000349198	0.00162101
CANT1	-2.34911	3.59167	-4.97634	0.0015085	0.00494719
CYB5D1	-1.87129	1.51386	-2.32233	0.0394284	0.0668996
HEXIM2	-2.53188	-1.90348	-0.967116	0.323541	0.394081
LSM12	2.47699	4.59818	5.56557	0.000850623	0.00319054
CCDC43	-7.65268	-2.09638	-22.7804	2.82e-07	2e-05
TMEM132E	3.94004	-2.48298	3.21174	0.0137582	0.0285369
ANKRD13B	1.74094	3.3997	1.73303	0.0941181	0.138955
SLC43A2	0.119493	1.45854	0	0.941252	0.952976
CYB5D2	-4.23877	0.305199	-4.30535	0.00364963	0.00990055
ZFP3	-1.75806	-1.24193	-0.827943	0.371581	0.442137
MRPL10	-1.73562	0.946006	-1.9346	0.0690236	0.107205
WDR81	1.55186	4.25374	3.13656	0.0117882	0.025297
RN7SK	7.65204	2.02064	9.02757	7.32e-05	0.000530269
TBC1D16	-3.85079	2.4155	-6.66759	0.000357516	0.00164518
AFMID	-6.78471	-2.38661	-19.3554	7.46e-07	3.15e-05
LRRC75A-AS1	-8.60564	0.141165	-12.1616	1.29e-05	0.000176278
ZSWIM7	-0.584672	-0.632999	-0.320295	0.594677	0.657096
MIEF2	-5.44913	-2.33889	-5.7496	0.000868033	0.00323982
FAM210A	-2.69073	-0.0723283	-3.24211	0.0120425	0.0257166
INO80C	-2.26377	1.05483	-1.91899	0.0762344	0.116496
TTC39C	3.96246	1.81307	4.45651	0.00303188	0.00854241
ZNF816	-5.51571	-2.81009	-12.1078	1.22e-05	0.00017105
RAVER1	0.509228	3.62551	0.723908	0.278984	0.347471
C19orf70	-1.51282	1.12512	-1.69723	0.0952202	0.140345
TRAPPC5	0.259259	2.53165	0	0.608263	0.669119
ZNF813	-3.93783	-2.17213	-1.58922	0.139724	0.193838
ZNF441	-4.25419	-2.12241	-3.01432	0.0182	0.0355442
ZNF440	-4.93153	-1.89525	-4.00941	0.00530977	0.0133007
CCDC159	-3.37599	-1.86513	-2.56362	0.0324421	0.0570003
JOSD2	-1.74133	1.16719	-1.53106	0.128551	0.180717
CPT1C	-1.30854	1.40813	-1.21825	0.191493	0.252953
ALDH16A1	-3.88934	-1.69224	-3.38357	0.0109604	0.0239079
ZNF787	-0.715187	1.37747	-0.522183	0.460139	0.530911
IRGQ	-9.18609	-1.58506	-25.2128	1.56e-07	1.43e-05
ZNF428	-5.50138	-1.80986	-5.58159	0.00101912	0.00365284
PLK3	1.72246	4.39817	2.53571	0.0281297	0.0506433
MOB3A	-8.67311	-1.7554	-19.149	8.3e-07	3.3e-05
MFSD12	-4.57257	0.83049	-5.88435	0.000738624	0.00286914
NDUFA11	-7.0295	-2.30396	-19.0469	8.28e-07	3.3e-05
WTIP	0.348053	1.53253	0.0997566	0.711631	0.759553
HSPB6	-12.0913	-0.617425	-46.4725	3.76e-09	7.85e-06
CNN1	-2.48764	0.72059	-1.99953	0.0691438	0.107333
CNN2	2.23451	6.07829	2.8615	0.0191606	0.0370766
C19orf47	0.682037	1.1771	0.493006	0.473292	0.543114
CNN3	1.86011	8.04704	6.02749	0.000509884	0.00215465
GABPB2	-5.70066	-1.71206	-5.95817	0.000722599	0.00282099
RPTN	-8.78407	-1.72413	-8.84375	8.42e-05	0.000578553
CNP	-3.28621	2.89256	-2.46617	0.037089	0.0636037
CCSAP	-5.30305	-2.10451	-3.79054	0.00700134	0.0166929
PUSL1	-2.15471	-1.05257	-1.20604	0.222352	0.28728
B3GALT6	-3.99157	0.616427	-5.62566	0.000911637	0.00335704
CNR1	-1.11771	-1.25687	-0.270502	0.736281	0.780425
WDR63	-4.74326	-3.06653	-9.1078	6.34e-05	0.000485162
IFFO2	1.70357	2.72468	1.73091	0.0938104	0.138628
ATXN7L2	2.15191	0.456391	2.49126	0.0320853	0.0564781
LYPLAL1	-7.47929	-2.1566	-17.8418	1.25e-06	4.17e-05
CNTFR	6.85308	0.28755	8.47875	0.000103329	0.000666977
CNTN1	6.01046	-0.45926	2.86419	0.023692	0.0440835
TYW3	-7.37005	-2.19154	-23.1573	2.53e-07	1.88e-05
TPRG1L	-3.28473	3.67551	-9.33685	5.01e-05	0.000414612
FAM213B	-2.19042	0.177387	-2.69719	0.0239972	0.044506
TCEANC2	1.0757	2.3154	1.29761	0.157934	0.214909
PODN	-2.62786	0.611649	-3.07511	0.01496	0.030585
RNF19B	4.68859	4.80009	3.41159	0.0109894	0.0239486
C1orf122	-3.34047	0.880169	-3.8904	0.00561184	0.0139484
COL1A1	-3.81881	12.4013	-4.9145	0.00183305	0.00579931
OSCP1	0.0691812	-0.763374	0	0.968684	0.975541
C1orf216	-7.55112	-1.12511	-10.2301	3.51e-05	0.000334762
KLHDC7A	5.0268	-1.74907	5.85163	0.000776844	0.00298138
COL1A2	-4.35527	11.6825	-5.47391	0.00107615	0.00380454
ARL8A	3.42759	5.13052	5.88839	0.000686621	0.00271028
UHMK1	-0.974993	6.43716	-1.79984	0.0700655	0.108586
ADH5	-0.0102456	5.18644	0	0.983325	0.987141
COL2A1	6.41299	-0.615935	3.24925	0.0143022	0.0294639
C1orf131	-4.77782	-3.05499	-9.20888	5.96e-05	0.000464859
LIX1L	2.7735	5.53378	9.11571	5.5e-05	0.000441153
COL3A1	-5.6735	9.00508	-5.27298	0.00138458	0.00461931
EDARADD	1.21703	6.89597	1.57605	0.106822	0.154327
COL4A1	-2.45625	9.39716	-4.67454	0.00210446	0.00649192
IQGAP3	3.84303	-0.634404	3.05842	0.0167906	0.0333526
NAXE	-1.71097	1.79994	-1.06273	0.261926	0.329252
ARHGEF19	2.98197	-0.580798	2.68532	0.0265108	0.0482787
MRPL55	-6.24093	-2.56648	-14.4201	4.38e-06	8.9e-05
HIST3H2BB	7.71702	0.561322	16.2423	2.22e-06	5.93e-05
DRAM2	2.07432	3.78133	3.7168	0.00608327	0.0148845
TATDN3	-4.18505	-1.9714	-2.70742	0.0276771	0.0499786
COL4A2	-4.86417	7.6291	-12.7324	8.79e-06	0.000137171
FITM2	-3.69373	0.196092	-4.82988	0.00198762	0.00618347
TSHZ2	4.08271	-1.28403	3.35755	0.0114557	0.0247374
COL4A4	-5.6813	-1.08197	-2.95173	0.0208528	0.0397828
TBC1D20	0.293454	5.12923	0.0798086	0.56606	0.630989
COL4A5	-2.01805	5.85813	-2.89395	0.0177749	0.0349237
SLX4IP	-4.75757	-3.06281	-9.05966	6.54e-05	0.000495834
COL4A6	-5.15979	1.81433	-4.02651	0.00524922	0.0131722
CHMP4B	2.80795	7.31191	9.64676	3.96e-05	0.000354094
PIGU	3.5148	3.09544	4.70265	0.00224912	0.00682896
COL5A1	-2.41187	7.86224	-2.73147	0.0234946	0.0438022
C22orf39	-6.52567	-2.47373	-16.6915	1.82e-06	5.3e-05
TANGO2	-5.01791	-1.02441	-4.70252	0.00243782	0.00724032
COL5A2	-0.979393	9.44725	-1.12935	0.198592	0.260786
SGSM1	3.53647	-2.30922	2.67259	0.0280784	0.0505596
COL6A1	-6.10636	5.41703	-10.8486	2.39e-05	0.000262976
ANKRD54	-3.58247	-0.427593	-2.69425	0.027311	0.0494589
COL6A2	-7.39851	4.16357	-5.17505	0.00159764	0.00518278
PPP1R21	1.9139	2.9095	3.25377	0.0107464	0.0235226
COL6A3	-5.13851	7.06469	-7.90064	0.000146645	0.000844115
TMEM150A	1.01454	3.49523	1.04945	0.228271	0.293495
COL7A1	-1.35898	5.27463	-2.35485	0.03397	0.0591099
NUP35	0.634855	-0.190302	0.330033	0.60364	0.664933
TYW5	-1.08808	0.26199	-0.804847	0.342515	0.41358
COL8A1	-1.18091	8.01142	-1.20106	0.190046	0.251194
MITD1	0.376413	0.810157	0.154618	0.648923	0.70492
DIS3L2	0.163706	0.735463	0	0.861754	0.887249
COL8A2	-3.35963	-0.824197	-2.10334	0.0633565	0.099861
MBOAT2	-3.24721	0.486837	-3.74292	0.00667088	0.0160496
TAF8	-1.48534	0.322659	-0.727346	0.415404	0.486948
TMEM18	-6.15389	-2.59779	-14.5908	4.07e-06	8.55e-05
RBM45	3.59963	2.94757	5.53475	0.000969572	0.00352628
BBS5	-0.469301	0.506766	-0.225806	0.640546	0.698083
FAM168B	2.24872	2.80452	4.48324	0.00253088	0.00746089
COL11A1	-11.3836	2.01915	-11.5513	1.81e-05	0.000222251
RFTN2	2.19083	1.06909	2.54312	0.0299192	0.0533251
COL11A2	2.51931	0.0332069	1.72213	0.105488	0.152749
PLEKHH2	0.60763	0.823269	0.408868	0.518377	0.586511
COL12A1	-0.911595	7.59918	-0.60839	0.438102	0.509203
AP1S3	-7.12301	-1.22119	-4.97035	0.00195676	0.00610768
OSR1	-3.49406	3.14611	-2.6414	0.0292664	0.0523584
COL13A1	-10.9268	-0.545396	-20.8774	5.06e-07	2.65e-05
UBR3	2.15257	6.49513	4.03893	0.00416187	0.0109762
KCTD18	-0.879129	0.965004	-0.57191	0.458148	0.528838
ZNF513	4.31332	4.40443	9.12575	6.13e-05	0.000474788
GALM	-1.03585	0.263695	-1.0034	0.247304	0.313608
TMEM198	1.7161	-1.07641	1.56194	0.122045	0.172788
ZFAND2B	0.772584	2.43066	1.19474	0.163083	0.220833
COL16A1	1.30618	4.89148	0.90183	0.311663	0.381943
PQLC3	-3.1659	-0.645494	-2.28671	0.0477526	0.0785183
TMEM182	-4.7578	-3.06209	-9.32085	5.54e-05	0.00044313
MTERF4	-0.757839	1.87783	-0.53065	0.464313	0.534751
CPNE4	2.84654	-3.35033	1.90381	0.0824004	0.124168
CCDC58	2.95077	1.43843	3.10742	0.0147677	0.0302805
DNAJC19	-0.0268363	0.487169	0	0.976869	0.981873
COMT	-7.99971	0.673781	-8.65314	9.42e-05	0.000628984
COPA	2.13211	9.45624	6.33533	0.000403581	0.00179832
FAM131A	1.30248	2.63271	1.378	0.148983	0.204588
COPB1	2.31765	8.52737	7.81584	0.000127112	0.000761014
CRYBG3	-2.24337	-0.189989	-2.22848	0.0477697	0.078535
DCBLD2	-4.41808	7.35993	-9.89643	3.84e-05	0.00034966
FAM43A	-1.73452	3.49101	-2.90145	0.0167989	0.0333575
KLF6	0.525064	6.62655	0.775671	0.261892	0.329245
TPRA1	0.650351	4.01219	0.712612	0.322271	0.392786
TMEM42	-2.93447	-1.00111	-1.80745	0.0958618	0.141163
SLC31A1	-1.22374	4.52039	-1.4051	0.139776	0.193888
NUDT16	-9.42212	-1.50693	-33.9635	2.51e-08	7.85e-06
METTL6	1.60912	2.42411	2.77982	0.0194468	0.0375602
ADK	-1.13808	3.00655	-1.12448	0.211526	0.275387
PPM1M	-0.667411	1.78092	-0.450149	0.50356	0.572707
OCIAD2	-5.77737	0.824146	-4.98192	0.00186591	0.00588038
MAP3K8	0.213411	-0.526096	0	0.860921	0.886643
LIN54	1.6272	2.34833	2.09465	0.0530529	0.0858197
SPATA18	-7.91001	-2.01029	-22.1195	3.39e-07	2.23e-05
COX4I1	-10.1385	-0.652235	-15.0875	3.6e-06	8.07e-05
C4orf32	-2.98039	-1.48602	-1.67629	0.117119	0.166942
GNPDA2	0.926054	3.05859	1.35738	0.135929	0.189522
CPEB2	2.8775	7.57374	4.68947	0.00216471	0.00664
EVC2	0.36168	0.0725142	0.0501629	0.861385	0.886949
COX5B	-6.06965	0.0565534	-5.62434	0.000996736	0.00358979
AASDH	-2.10053	-0.479029	-2.73575	0.0224457	0.0421505
ADM	-3.79211	2.84743	-3.14639	0.0148803	0.0304618
PACRGL	0.247976	-0.175862	0	0.772441	0.811594
TRAM1L1	1.12272	1.27935	1.36411	0.144539	0.199545
ENPP6	-1.68103	-2.8209	-0.478451	0.592152	0.655005
SLC9B2	-6.56082	-2.46318	-13.5626	6.39e-06	0.000114188
EGFLAM	-6.58111	-2.45877	-8.50979	0.00010045	0.000655833
PRRC1	-2.77644	4.10757	-6.47217	0.000386692	0.00174073
NADK2	-2.48644	1.12989	-2.51241	0.0323971	0.0569358
COX6A1	-6.93346	-0.70616	-9.8922	4.22e-05	0.000369695
JMY	0.0812014	3.10596	0	0.909833	0.926689
CCDC127	-6.1948	-1.04295	-5.05253	0.0017571	0.00560106
COX6B1	1.74765	5.96477	2.52485	0.0287047	0.0515074
FAM173B	-6.11064	-2.61125	-15.3829	2.95e-06	7.26e-05
CMBL	-9.20189	-1.58047	-34.6007	2.23e-08	7.85e-06
DNAJC21	-2.59608	2.77962	-4.68203	0.0021206	0.00653465
GRPEL2	0.216166	1.79581	0	0.815703	0.848432
TMEM171	-6.88347	-0.270718	-7.18375	0.000266003	0.00131728
LSM11	-3.93837	-1.56908	-3.33218	0.0117478	0.0252245
STARD4	-8.21259	0.325401	-9.61968	5.11e-05	0.00041997
WDR36	-0.444929	3.48942	-0.354971	0.474703	0.544404
NUDCD2	-0.478667	1.68143	-0.247926	0.618918	0.678076
COX6C	-4.26788	0.653228	-2.88369	0.0217588	0.0411321
UBLCP1	0.390775	3.89355	0.411571	0.386493	0.45725
SHROOM1	-5.24216	-2.89943	-10.1715	3.39e-05	0.000329762
C5orf24	0.465714	5.7171	0.625599	0.309107	0.379424
COX7A1	-5.67426	-2.7529	-7.93228	0.000146274	0.000843047
ADAT2	-3.66415	-2.58928	-1.8467	0.0942774	0.139172
COX7A2	-2.0314	2.87522	-1.55128	0.129928	0.182428
IRAK1BP1	4.14476	1.32474	4.86576	0.0019667	0.00613346
COX7B	-8.45045	-1.83186	-28.1426	7.84e-08	1.08e-05
STXBP5	0.430388	3.81512	0.351396	0.465617	0.535982
COX7C	-8.19875	-0.658824	-5.89669	0.00081224	0.00307802
COX8A	2.93876	6.60136	2.88797	0.0198975	0.0383073
NCOA7	-5.91256	3.04652	-3.36693	0.0121267	0.0258479
HINT3	-8.49196	-0.78174	-12.5089	1.08e-05	0.000158058
PACRG	3.06643	-3.26386	1.94183	0.0790792	0.119925
SDHAF4	-0.995687	-1.17245	-0.40693	0.60386	0.665111
COX10	0.468706	0.535721	0.205561	0.667556	0.720484
CD109	-4.36503	1.71707	-5.59321	0.000959995	0.00349928
PM20D2	0.628781	0.544795	0.487715	0.460316	0.531062
COX11	-0.447034	2.4125	-0.263606	0.573929	0.637761
COX15	-2.39068	2.1621	-3.43955	0.00900339	0.0203654
CP	9.17511	5.72776	3.55946	0.0100864	0.0223968
ADORA2B	-0.312429	1.94149	-0.0523428	0.761819	0.802137
CPD	-1.17186	6.73456	-2.31853	0.0341954	0.0594748
CPE	4.72692	9.29885	5.78795	0.000813337	0.00308115
MPLKIP	1.60183	2.53776	1.18051	0.215519	0.279722
CPOX	-0.580118	1.83669	-0.572005	0.382597	0.453395
FAM92A1	0.298348	2.04224	0.0523695	0.698002	0.747953
CPT1A	-7.30813	1.26243	-9.33831	5.97e-05	0.000465269
VPS37A	-0.0488656	4.10354	0	0.937198	0.949463
CPT2	0.918677	2.80291	0.744145	0.355592	0.426321
TMEM68	1.01056	2.46703	1.60296	0.0959009	0.141202
UBXN2B	-3.25445	0.154058	-3.34725	0.0110205	0.0239934
GPAT4	-2.24487	4.11634	-5.66344	0.000753281	0.0029078
HGSNAT	-6.86731	0.821774	-13.1478	7.77e-06	0.000126675
CRABP1	4.24205	-2.46871	3.36843	0.0113869	0.0246401
NACC2	-0.377804	4.74448	-0.214986	0.555342	0.621031
CARNMT1	2.97119	4.49359	5.80385	0.000714732	0.00279608
CRABP2	-1.82201	1.15149	-1.85625	0.0789543	0.119816
C9orf85	0.00433663	0.351963	0	0.996137	0.997013
FAM69B	4.02275	-0.941361	4.41635	0.00318209	0.00885917
CRAT	-1.4567	3.92103	-2.56788	0.0254771	0.0466499
PIP5KL1	-5.55151	-2.79738	-12.4944	1.01e-05	0.000150576
TAF1L	4.61339	3.40165	3.3717	0.0115321	0.0248787
CREB1	1.53452	4.92404	3.80769	0.00497723	0.0126318
ATF2	3.55014	5.94881	7.26028	0.000217329	0.00113242
PTPDC1	2.94974	0.800737	3.56521	0.00812515	0.0187706
CREBBP	2.18738	5.42333	6.8061	0.000273229	0.00134556
RPP25L	-5.00222	-2.98109	-10.0686	3.57e-05	0.000338215
ATF6B	-0.650739	4.56089	-0.733542	0.311633	0.381943
CREBL2	-7.54853	0.0559267	-8.16703	0.00013028	0.000775419
CREM	0.42629	3.28561	0.389021	0.430238	0.501548
FAM199X	-3.42138	2.61595	-5.73756	0.000789424	0.00301566
AMER1	0.702313	-0.871938	0.493116	0.478981	0.548446
APOOL	-6.42515	-1.55446	-8.00465	0.000142187	0.000828091
FUNDC1	1.06083	2.01658	0.819933	0.331965	0.402618
PTCHD1	6.28772	-0.994792	7.45671	0.000212083	0.00111478
UPRT	2.07204	1.89573	1.7003	0.103944	0.151012
CRIP2	3.97541	1.99782	3.67509	0.00761245	0.0178434
CRK	3.48404	6.95766	12.017	1.14e-05	0.000164385
DOCK11	2.94307	2.15473	2.35873	0.042266	0.0709211
CRKL	-0.318779	5.03376	-0.185675	0.478999	0.548446
AAMP	1.92313	5.68138	6.92456	0.000239218	0.00121749
CRMP1	-0.612163	1.081	-0.533296	0.42043	0.491827
RPS4Y2	4.82975	-2.05941	6.32501	0.00050429	0.00213418
RNF113B	5.10628	-1.86889	3.67038	0.00805869	0.0186778
ASB6	-0.145817	2.9533	0	0.782273	0.819428
ASB7	1.42599	2.17469	1.51659	0.123666	0.174714
ASB8	0.0755737	3.29705	0	0.876124	0.898791
MYL6B	-1.28603	2.47885	-2.13733	0.0460872	0.0762647
ZNF358	-6.63928	-1.48282	-8.61365	9.38e-05	0.000626794
S100A16	-9.07105	1.23046	-9.37909	6.01e-05	0.000467684
CHODL	-8.65345	-1.3079	-5.90949	0.00080896	0.00306905
SELENOM	-3.54116	2.35989	-4.54288	0.00268179	0.00778342
NEK7	-2.7264	6.3608	-12.7156	7.64e-06	0.000125198
ZFP28	-1.17447	0.356781	-1.25374	0.174647	0.233904
C20orf96	-4.24712	-3.23237	-7.81916	0.000149085	0.000853155
ZBTB46	-5.37244	-2.24344	-4.24355	0.00411018	0.0108777
NOL4L	1.49757	3.07676	2.23191	0.0420436	0.0706417
CRY1	-0.584874	1.0694	-0.470384	0.457246	0.528109
BRI3BP	-3.96717	-1.31111	-2.00051	0.0760804	0.116308
SOGA1	-1.98269	4.36451	-2.93477	0.0167106	0.0332341
MACROD2	1.61224	-1.23011	1.00617	0.281113	0.349739
DYNLL2	2.46269	8.26796	6.13479	0.000501752	0.00212574
UBE2F	-1.46995	1.14464	-2.11667	0.0496673	0.081174
ADAMTS14	-4.57722	1.378	-2.90014	0.021559	0.040829
SMCR8	0.834407	4.21496	1.41547	0.119512	0.169739
CRY2	2.62231	3.6524	3.28826	0.011252	0.024418
RPL10L	13.9073	4.07943	33.7357	2.74e-08	7.85e-06
SRXN1	-2.60804	4.25344	-3.27973	0.011362	0.024605
ROMO1	2.06556	4.33676	5.78766	0.000654477	0.00261423
ZSWIM3	0.876157	0.170651	0.574576	0.455766	0.526708
NANP	-3.33011	-1.45564	-1.97812	0.0761694	0.116412
FAM65C	-6.78251	-1.27662	-6.91276	0.000329159	0.00155817
SIRPA	-6.32192	1.33548	-8.742	8.53e-05	0.000583982
SREK1	1.35473	5.5677	4.05738	0.00356654	0.0097179
STK35	0.706276	4.09359	0.874214	0.258876	0.326067
ADPRH	2.63085	2.16528	2.47574	0.0346748	0.0601614
CRYAB	8.93589	9.0721	6.92582	0.000339923	0.00159256
PARP1	-2.37846	3.09317	-4.27399	0.00325796	0.00901643
MIB2	0.747669	4.74256	1.06431	0.196988	0.259018
DUSP19	-0.902933	-0.177677	-0.365836	0.62791	0.68655
SAMD8	0.425891	5.02209	0.396599	0.423998	0.49539
CRYZ	-8.94164	-1.66615	-20.8107	5.02e-07	2.65e-05
TRUB1	-3.71154	0.266345	-5.43009	0.00108129	0.00381553
PARP4	-5.52208	1.01922	-3.66102	0.00826881	0.0190214
MPP7	0.674651	0.743143	0.302596	0.643896	0.700653
CS	1.37594	6.58687	5.00584	0.00126037	0.00429945
VTI1A	-0.20015	1.91749	0	0.748619	0.791302
MAPK14	-0.752441	4.24379	-0.854212	0.275078	0.343281
EIF5AL1	4.44018	7.95172	9.13927	6.12e-05	0.000474245
HECTD2	-0.00284308	2.2688	0	0.997352	0.998054
CACUL1	-0.877115	4.18901	-1.96321	0.0530607	0.0858201
CSE1L	0.799441	5.43965	2.07351	0.0440354	0.0733817
SYT9	4.11023	-2.55359	4.67861	0.00239643	0.00715495
LDLRAD3	-2.22249	0.0507987	-1.68616	0.108141	0.155896
CSF1	3.6626	8.22079	4.83414	0.00197458	0.00615637
XRRA1	-6.34178	-2.53477	-16.2197	2.16e-06	5.87e-05
FAM76B	2.11353	2.0329	2.98983	0.0157912	0.0318174
SESN3	-0.335638	5.04596	-0.075372	0.749399	0.791844
ARHGAP42	0.0123314	0.729349	0	0.989414	0.992029
CWF19L2	-0.907841	0.132107	-0.719658	0.367937	0.438443
KDELC2	-4.60882	1.22702	-6.01039	0.000659639	0.00263208
LAYN	1.21508	4.25977	1.59161	0.104207	0.151318
C11orf84	-1.80915	0.396529	-1.50306	0.135675	0.189237
PLEKHA7	3.63845	-0.876848	2.06967	0.0676335	0.105362
SPTY2D1	-1.51355	2.59752	-1.62586	0.106372	0.153735
DNHD1	-2.9199	-1.19452	-1.81065	0.095303	0.140431
PRICKLE1	-3.71021	1.70693	-3.76787	0.00668235	0.016067
SLC2A14	-3.94897	-1.35848	-2.15673	0.0603936	0.0958816
ALG10B	2.84208	0.745932	3.13245	0.0141413	0.0291854
ZNF664	-1.27806	5.98155	-2.78086	0.0181008	0.0353991
ETFRF1	0.841289	1.87019	0.763715	0.333395	0.404137
CPNE8	-0.0113057	1.3569	0	0.992675	0.994248
TMEM120B	-4.87571	-1.34159	-3.22147	0.0141732	0.0292354
E2F7	-5.84311	-1.23433	-2.52067	0.0380467	0.0649815
CSK	2.66457	4.99266	3.56226	0.00793513	0.0184515
KRT80	-1.30456	-0.337308	-0.792734	0.366956	0.437636
C12orf66	1.35488	0.839166	0.872777	0.328794	0.39924
FBXL14	5.87354	3.19506	5.69137	0.00092997	0.00340897
FAM109A	-5.59113	-2.16589	-4.70776	0.0024754	0.00732261
LACC1	-6.18201	-0.0290249	-4.21378	0.00435998	0.0113652
B3GLCT	-3.95398	-2.07099	-1.45317	0.170762	0.229547
CSNK1A1	3.4123	9.77751	15.9091	2.1e-06	5.78e-05
MIPOL1	2.3042	0.542348	2.6422	0.026329	0.0479859
CSNK1D	1.63231	7.26558	5.52873	0.000782797	0.00299529
SLC38A6	-4.01925	-1.64818	-3.572	0.00868099	0.0197936
CSNK1E	-2.0071	2.3578	-3.01489	0.0150264	0.0306946
C14orf37	-4.4334	0.126147	-3.47318	0.0100447	0.0223216
FAM161B	-3.85254	-1.85903	-2.18244	0.0578972	0.092484
CSNK1G2	2.73419	5.92418	7.97996	0.000118267	0.000728458
TTC7B	2.21111	3.44342	3.43328	0.0088734	0.0201556
CSNK1G3	2.78325	5.42209	8.2444	9.86e-05	0.000646991
CSNK2A1	3.63742	7.90409	13.0236	7.15e-06	0.000120219
LYSMD4	-6.00219	-2.64862	-13.3883	6.79e-06	0.000117686
C15orf61	3.16529	-0.0014171	5.0075	0.00158693	0.00515685
CSNK2A2	2.54617	5.34975	6.37906	0.000408809	0.00181516
CSNK2B	1.90554	3.83837	3.01835	0.0147232	0.0302109
ZSCAN29	0.948296	2.44795	1.42202	0.124027	0.175158
TTBK2	1.84374	3.77615	3.06886	0.0136093	0.0282982
CDAN1	-1.17762	0.694227	-1.49537	0.119741	0.169928
ZFP90	-3.21086	1.16992	-5.49836	0.000975029	0.0035416
VCAN	-3.54768	6.53333	-6.18359	0.000530789	0.00221584
CMTM4	1.60853	2.65572	2.86973	0.0171509	0.0339379
FBXL16	4.72059	0.330329	4.68914	0.00244235	0.00725054
CSPG4	-3.43237	3.00221	-2.6777	0.0276938	0.0499929
ZNF597	-3.04799	-2.13627	-2.47592	0.0359479	0.061936
CSRP1	-2.9251	6.10977	-8.69803	7.33e-05	0.000530269
ZNF785	-6.00928	-2.64443	-14.531	4.15e-06	8.62e-05
ZNF688	0.995656	0.524033	0.73522	0.370644	0.441299
CSRP2	2.96871	2.16456	4.48551	0.00273002	0.00787251
TOM1L2	-2.42368	4.53096	-8.07734	0.000106621	0.000677846
TEPSIN	-2.9243	0.24743	-4.64042	0.00229301	0.00691244
RTN4RL1	6.51772	0.253345	6.52406	0.000450836	0.00195299
SLC25A10	1.29387	-0.602024	1.09526	0.231004	0.296325
LOC146880	0.628709	2.31534	0.710021	0.318132	0.388811
CST1	-6.03574	-2.64164	-6.6164	0.000411343	0.00182285
RUNDC1	0.697351	3.46596	0.892812	0.249904	0.316412
TMEM199	-5.80616	-1.97643	-4.81794	0.0022167	0.00675758
KCTD11	0.228199	2.17634	0	0.754599	0.795934
CST3	-11.2952	0.193328	-12.8278	9.7e-06	0.000147278
TRIM16L	-2.47661	0.699783	-2.24903	0.0475815	0.0783048
WIPF2	-3.58395	2.47119	-6.98824	0.000270104	0.00133527
TMEM99	-5.67699	-2.75764	-10.9309	2.25e-05	0.000254767
C18orf25	0.657217	4.2295	1.01581	0.201028	0.263542
CCBE1	-1.4061	-1.86384	-0.444009	0.606133	0.667421
APCDD1	4.16032	-2.14594	3.21974	0.0137713	0.0285563
CSTB	-11.4674	-0.0517184	-15.6592	2.92e-06	7.2e-05
SPACA6	-5.17248	-2.9252	-9.87045	4.04e-05	0.000357569
ZNF480	0.0419352	1.38197	0	0.963535	0.971474
ZNF417	-5.96468	-2.65901	-13.9564	5.29e-06	0.000101611
ZNF548	-5.80864	-2.7107	-12.7369	9.11e-06	0.000140593
CSTF1	-0.622716	1.69672	-0.645511	0.351713	0.42244
KLC3	6.74339	-0.527667	7.46004	0.000214213	0.00112183
CSTF2	2.23675	2.54171	2.80769	0.0206609	0.0394963
ZNF524	-4.86358	-3.02696	-9.68155	4.46e-05	0.000382661
CSTF3	2.67201	4.58489	7.88757	0.000125609	0.000755915
DACT3	4.60299	1.82936	4.28911	0.00378425	0.0101808
SIX5	-1.67561	1.11072	-2.55828	0.0269942	0.0490334
ZNF420	-1.00062	0.206414	-0.849876	0.310679	0.380943
ZNF583	-0.198731	-0.0500847	0	0.838927	0.868066
FAM98C	-5.07858	-2.46336	-5.02838	0.001735	0.00554459
DPY19L3	-4.45022	0.880905	-3.45588	0.0102768	0.0227307
TICAM1	-6.15226	-2.59775	-15.4232	2.91e-06	7.2e-05
PROSER3	-6.10695	-2.61217	-15.2946	3.06e-06	7.37e-05
ZNF558	-3.98294	-0.757342	-3.2446	0.0132057	0.0276766
LINC00662	-4.67979	-3.08852	-8.93325	7.08e-05	0.000519532
C19orf25	-3.58242	0.111049	-3.48052	0.00949757	0.021297
ZNF555	-3.14728	-1.97155	-1.38614	0.182294	0.242633
ZNF569	-3.20198	-1.09259	-1.46918	0.161663	0.219197
ZNF570	-4.35497	-1.73012	-2.48983	0.0379319	0.0648049
BROX	-0.497279	4.00827	-0.543027	0.36658	0.437237
LOC148413	-6.44058	-2.50043	-16.4542	1.98e-06	5.63e-05
C1orf52	-2.70382	0.702063	-3.64441	0.00718414	0.0170324
PHF13	1.21572	3.39871	2.33004	0.0340092	0.059169
CTBS	-2.78023	1.92801	-4.80933	0.00188583	0.00592675
CTBP1	2.60671	6.42044	8.2399	9.71e-05	0.000641467
B3GALNT2	1.3924	1.91903	1.92292	0.0654665	0.10259
CTBP2	1.96109	5.43051	3.00054	0.0152174	0.0309681
SLC30A7	-1.86346	2.58587	-3.66866	0.0062559	0.0152348
MOB3C	-1.42507	1.2446	-1.62175	0.104981	0.152164
GLIS1	-2.67088	-0.319307	-1.71864	0.107434	0.155073
CTGF	-0.142967	10.3031	0	0.831072	0.861786
NBPF12	-6.95279	-1.86887	-9.9139	4.17e-05	0.000367045
RC3H1	3.0559	5.01612	7.4565	0.000179591	0.000975535
ZNF362	3.40846	3.60017	3.02181	0.0171736	0.033971
CNIH3	-6.65764	-2.42494	-9.4707	5.41e-05	0.000436256
FAM78B	9.10634	0.96812	18.4264	1.06e-06	3.76e-05
SHISA4	0.27539	4.63574	0.029059	0.614395	0.674235
EXOC8	-2.49117	0.835677	-4.47328	0.0026358	0.00768522
PDIK1L	2.64899	2.47675	4.12442	0.00399468	0.0106388
BTBD19	-5.58693	-0.845205	-5.57663	0.00102702	0.00367184
CTNNA1	2.24291	9.65807	6.49409	0.000357206	0.00164503
RNF187	-4.28218	2.50523	-6.50394	0.000420905	0.00185511
CTNS	-5.33632	-1.15296	-3.58166	0.00907315	0.0204825
LINC00654	-4.35149	-3.19764	-8.08461	0.000123852	0.00074949
CTNNB1	4.25937	10.9133	10.6759	2.43e-05	0.000265862
COMMD7	-1.27262	3.04428	-1.78083	0.0789899	0.119854
LSM14B	1.58131	4.02987	3.20385	0.0108373	0.0236987
CTNND1	1.2424	3.8478	1.3348	0.156859	0.213754
CTNND2	6.76487	-0.485635	7.12153	0.0002785	0.00136609
YDJC	-4.42007	-2.25261	-2.2575	0.0531562	0.0859258
HSCB	-2.62261	-1.3649	-1.66665	0.11576	0.165246
CCDC117	-2.79842	0.493149	-5.30954	0.00113024	0.00395393
CTPS1	1.5869	5.34167	3.03841	0.0135485	0.0282177
FAM109B	-5.23817	-2.90265	-10.8619	2.3e-05	0.000257607
CDPF1	-2.57525	-2.00218	-1.09856	0.268883	0.3364
TTL	-3.18339	3.41122	-9.09419	5.79e-05	0.000456204
CBWD2	-4.32136	-1.04309	-3.61995	0.00830211	0.0190865
COPS9	-6.53512	-1.15076	-6.3724	0.000513456	0.00216492
COMMD1	-1.44533	0.69272	-1.16281	0.215176	0.279309
FBXO41	-1.06654	-0.385218	-0.905519	0.291214	0.360611
TTC30B	2.58525	0.304355	4.05583	0.00430077	0.0112564
ITPRIPL1	7.34314	0.385045	8.92007	7.79e-05	0.000549243
CTSB	-5.66334	7.02155	-8.53477	9.6e-05	0.000636576
FAM117B	1.32929	-0.0677807	1.46114	0.131736	0.184557
CTSD	-2.79705	7.55219	-2.95882	0.0178208	0.0350019
GAREM2	0.241993	0.76437	0	0.785204	0.821666
PUS10	-1.2957	-1.39519	-0.557626	0.514024	0.582513
PKI55	-4.8829	-3.02027	-9.73083	4.34e-05	0.000376587
2021-09-10	-3.85079	1.89373	-3.74526	0.00692997	0.0165574
KANSL1L	1.54105	1.2726	1.6971	0.0958052	0.141098
ZNF385B	4.65491	-2.02557	4.12081	0.00460487	0.0118829
ARL6IP6	-1.16612	0.176068	-0.52596	0.526732	0.594782
METTL21A	0.0084182	1.32328	0	0.990511	0.992677
CCNYL1	-0.251711	4.34074	0	0.572883	0.636936
CTSH	8.03604	2.41506	5.14663	0.00166427	0.00535312
CTSK	-3.0608	2.82013	-3.42183	0.00985227	0.021954
FAM84A	6.79552	0.0563844	9.68143	4.77e-05	0.000402411
CTSL	-10.1908	0.862723	-7.45753	0.000228248	0.00117671
GPR155	-4.80036	-0.256466	-4.08093	0.00485487	0.0123965
TTC14	2.36582	4.84814	5.42121	0.000965459	0.00351433
DTX3L	-8.5641	-1.79558	-15.2705	3.27e-06	7.63e-05
PPM1L	2.14626	-1.62029	1.66655	0.110454	0.158769
CCDC80	-6.0965	6.64442	-8.55865	9.58e-05	0.000636349
CTSO	-4.73485	-0.645416	-3.66522	0.00799397	0.0185694
CCDC12	-0.33667	0.301628	-0.0808419	0.736083	0.780382
MB21D2	0.942188	0.623482	0.794957	0.331369	0.40198
PPP4R2	2.32662	6.03182	7.0592	0.000226646	0.00117078
CTSS	-4.68651	-3.08685	-8.3502	0.000104606	0.000671273
XXYLT1	-0.716373	3.12425	-1.23539	0.148827	0.204424
RNF38	3.64114	4.9916	9.47766	4.72e-05	0.000399626
GLIPR2	-2.3226	-0.0786178	-2.35333	0.0401011	0.0678488
CMC1	-1.14787	-0.794311	-1.0495	0.238553	0.304343
NEK10	-7.06713	-2.29154	-19.6277	6.9e-07	3.08e-05
CCDC50	-5.67745	2.16319	-7.36354	0.000223341	0.00115686
SPICE1	-1.67786	-1.1036	-0.893245	0.335138	0.405946
CMTM8	-1.04209	-2.41196	-0.322508	0.682811	0.734025
CTSZ	-1.26248	3.8238	-1.14417	0.212433	0.276348
NCBP2-AS2	-4.19838	-2.78804	-3.69318	0.00753288	0.0177006
CUX1	1.06825	5.53229	2.10521	0.0455538	0.0754588
ZNF827	0.725592	3.15376	0.970631	0.225109	0.290093
CXADR	-4.41226	-1.14671	-3.85776	0.00622392	0.0151764
SH3D19	-0.778179	5.44205	-1.56394	0.0931228	0.137735
NFXL1	1.07665	1.03824	0.801716	0.343031	0.414053
PAQR3	-1.14102	0.967326	-1.31039	0.158162	0.215194
SCFD2	-2.17196	1.40889	-2.85851	0.0190823	0.0369627
CYB5A	-7.00756	-1.85276	-9.70763	4.72e-05	0.000399709
THAP6	-5.1878	-1.63854	-4.15585	0.00451709	0.0117121
PPM1K	-5.72693	0.407752	-3.39151	0.0116886	0.0251277
TRMT44	-6.27043	-2.01611	-6.52524	0.000447287	0.001948
DAB2IP	4.58162	5.21079	8.24145	0.000112232	0.000700606
SLC38A9	0.719624	1.0147	0.762331	0.312259	0.382591
CREBRF	3.21667	5.15608	10.717	2.21e-05	0.000252405
CEP120	0.856285	2.25819	1.03881	0.217078	0.281553
TMEM167A	-3.80348	3.88067	-8.87742	6.98e-05	0.000516356
MBLAC2	-0.877113	-0.270542	-0.356907	0.63226	0.690444
TMEM161B	2.01476	2.37916	3.95584	0.00450629	0.0116895
CYB561	-6.81607	-1.45704	-5.16587	0.00159168	0.00516933
SRFBP1	-3.94473	-2.25635	-2.65873	0.0292934	0.0523819
CYBA	-5.19694	1.18805	-8.43674	0.000100815	0.000656745
ZMAT2	0.507989	5.02054	0.805869	0.246704	0.312986
IRX2	4.52366	-1.73855	4.9299	0.00187516	0.00590113
ARSK	-2.65165	1.32523	-4.7088	0.0020725	0.00640724
CYC1	0.014295	4.01344	0	0.977907	0.982743
SH3RF2	-6.18659	-2.12119	-6.26608	0.000557627	0.00231429
RNF145	0.357938	6.20901	0.281823	0.450308	0.521366
CYLD	0.367983	6.58343	0.297253	0.449362	0.520323
SNRNP48	1.75789	3.31288	1.32032	0.178321	0.238152
CNKSR3	0.143568	0.709584	0	0.880567	0.902373
SLC2A12	-1.50918	-0.629037	-0.930727	0.309714	0.379964
RNF217	0.544471	3.04814	0.519528	0.403366	0.474843
NKAIN2	3.89143	-1.6565	3.41258	0.0105593	0.0232337
CYP1A1	1.78408	-0.600024	0.722925	0.431649	0.502832
CCDC167	-5.23907	-2.90006	-9.58924	4.8e-05	0.000402986
CYP1B1	-9.45611	6.09137	-18.7426	9.58e-07	3.63e-05
BMT2	2.15021	3.67002	3.48377	0.00824771	0.0189832
AMOT	7.41248	2.02803	10.5579	2.91e-05	0.000300575
VKORC1L1	0.188488	4.69196	0	0.721347	0.76826
AMOTL1	-3.03064	6.46399	-4.79219	0.00196627	0.00613346
KCTD7	-6.71781	-1.67312	-6.53586	0.000448713	0.00195185
LOC155060	-5.80452	-2.713	-13.7124	5.85e-06	0.000108351
ZNF746	0.272042	2.4661	0.0125176	0.737436	0.781312
ATP6V0E2	-1.4544	0.285917	-1.0578	0.253238	0.320046
VPS37D	0.902854	-1.6292	0.641034	0.415202	0.486762
RBM33	-0.814306	3.16158	-1.409	0.119648	0.169838
GRK2	2.0517	5.24216	4.69329	0.00195732	0.00610768
SGK223	-0.829336	0.346639	-0.445484	0.546708	0.613503
CDCA2	-5.15286	-2.00843	-3.04543	0.0180852	0.0353747
TMEM65	-0.305885	2.21193	-0.0841192	0.62062	0.679725
RDH10	-0.181154	6.38955	0	0.86936	0.893262
ANKRD46	5.00605	5.00796	6.65901	0.000382438	0.00172704
FAM84B	3.73938	0.905519	1.90189	0.0871588	0.13044
C8orf37	3.56111	0.964451	2.694	0.0272852	0.0494199
VPS13B	-0.26206	3.27437	0	0.674043	0.725833
TDRP	-4.68297	-3.08737	-9.0007	6.77e-05	0.000507465
ERICH1	-4.63318	-2.18261	-2.47361	0.0392422	0.0666293
FAM91A1	0.693619	4.98314	1.67319	0.0766365	0.116969
CAMSAP1	-0.239925	3.94036	0	0.783013	0.819901
ADSL	0.274423	3.13592	0.0296745	0.593415	0.656019
LINGO2	1.20666	-1.21715	0.493816	0.554352	0.620186
TTC39B	0.229179	2.2637	0	0.692328	0.742922
FAM120AOS	-6.86247	-1.74404	-7.4678	0.000213602	0.00111958
KIAA2026	1.88721	4.34169	2.85742	0.0183253	0.0357398
KIAA1958	2.97603	1.70559	2.43146	0.0381209	0.0650984
TSTD2	0.995103	2.12998	1.37446	0.136002	0.189576
PRUNE2	-5.79072	1.74481	-3.33071	0.0126639	0.0267573
ZXDB	-3.56792	-0.670745	-2.34666	0.0448765	0.0744887
MOSPD2	1.89226	3.48493	3.15696	0.0121819	0.025946
ZDHHC15	2.86935	-0.814798	2.8362	0.0212487	0.0403825
TCEAL6	-3.43264	-2.34292	-2.05466	0.0683869	0.106404
ADSS	2.3169	6.19597	2.42112	0.0362857	0.0624423
CXorf38	-2.07128	1.02287	-2.38125	0.0372602	0.0638106
FAM122B	-3.13514	1.54571	-3.83624	0.00589693	0.0144877
USP54	-0.0264708	2.06839	0	0.980876	0.985117
CYP51A1	-1.73408	4.30699	-4.38689	0.00261335	0.00763345
AARS	2.42369	7.08911	6.2625	0.000446155	0.00194456
AP2A1	2.15157	7.60642	7.62235	0.00014358	0.000831945
DAB2	-2.7415	7.56827	-6.87433	0.000275545	0.00135393
DACH1	7.54695	0.203052	9.2005	6.54e-05	0.000495834
DAD1	-1.31217	5.36882	-2.64037	0.0222371	0.041835
TMTC2	-0.874591	-1.30731	-0.330879	0.655937	0.710979
CD55	-6.78339	-0.924284	-5.28888	0.00140655	0.00467965
TMTC3	-0.266338	4.84812	-0.00845653	0.608173	0.669084
ALDH1L2	-7.223	0.582663	-6.899	0.00033638	0.00158248
LMNTD1	2.8951	-2.22458	2.35876	0.0420998	0.0707049
DAG1	2.58227	8.57605	5.94402	0.000604056	0.00245505
DENND5B	-0.887598	2.39451	-0.98469	0.239973	0.305605
DGKA	-5.01506	1.013	-3.93771	0.00580117	0.0143049
GRASP	4.42928	-1.08314	5.07117	0.00161313	0.00521715
PPTC7	1.31186	3.44066	1.03824	0.253345	0.320127
DGKG	-3.54707	-1.42463	-2.84404	0.0221106	0.0416749
DGKH	-1.23138	1.77099	-1.89766	0.0652904	0.102365
CCDC122	0.847432	-0.694572	0.510634	0.497841	0.56711
GPR180	-2.44148	1.30454	-3.21863	0.0120931	0.0257908
DGKQ	-7.04402	-1.68368	-7.88062	0.000158	0.000883557
AP2A2	0.965463	5.4587	2.51741	0.024292	0.0449573
DAP	-10.5454	0.857416	-10.1109	3.95e-05	0.000353921
FAM71D	1.51676	-0.450081	0.955974	0.298615	0.368693
TMEM229B	-0.0438902	1.17095	0	0.958328	0.967007
SYNE3	-2.36596	-0.684443	-2.71087	0.0240595	0.0445779
DAPK1	0.661702	5.01528	1.29545	0.132247	0.185181
DAPK3	-1.45624	3.35268	-3.3347	0.00890347	0.0202089
MDGA2	-2.47618	-0.682674	-2.71531	0.0242121	0.0448241
NOP9	-1.44272	2.16805	-1.44848	0.138023	0.19204
EML5	5.61371	-0.674629	7.40016	0.000216678	0.00113058
DARS	3.18558	6.01782	9.88285	3.56e-05	0.000337973
DAXX	-5.71537	0.286462	-5.30675	0.00134082	0.00450505
SPRED1	2.89709	7.13758	4.65724	0.00224576	0.00682241
PGBD4	-5.52342	-2.80755	-12.1232	1.21e-05	0.000170545
ADAL	-3.41483	-1.40357	-2.09079	0.0647557	0.101714
ZFPM1	2.40183	2.23788	1.85838	0.0848338	0.127346
AP1B1	0.117673	5.9656	0	0.812848	0.846159
BRINP1	6.3976	0.340998	7.69797	0.00017757	0.000966865
ITPRIPL2	-1.40467	5.13987	-1.72891	0.0884887	0.132118
DBI	-8.58939	-1.24056	-13.4412	7.06e-06	0.000119612
ZFP1	-1.78393	-0.397728	-2.19488	0.0469657	0.0774144
SLFN5	-10.6064	-0.191706	-11.3315	2.02e-05	0.000236985
FAM134C	0.0890597	4.10474	0	0.864499	0.889512
PHOSPHO1	6.63387	-0.604067	7.25052	0.00025089	0.00126389
SLC16A11	5.28471	-1.75382	6.787	0.000347916	0.00161732
ZNF519	5.44864	-0.679057	11.8775	1.36e-05	0.000183629
C18orf54	1.59939	-0.4531	1.20783	0.2066	0.269746
DBN1	-0.499414	7.18629	-0.525123	0.378815	0.449475
DBT	-3.61402	1.20385	-5.06888	0.00154138	0.00503327
ZNF610	-1.11872	-1.15291	-0.490964	0.548831	0.615157
ZNF600	-4.68565	-3.0855	-8.66644	8.44e-05	0.000579202
ZNF320	-2.09933	1.70035	-2.59484	0.02743	0.049619
ZNF550	-5.76257	-2.72795	-13.1195	7.61e-06	0.000125192
DEDD2	-0.120942	2.21849	0	0.861285	0.886927
ZNF846	-5.19562	-2.91694	-10.5946	2.66e-05	0.000281634
AP2B1	0.690318	8.06732	1.65118	0.0790679	0.119925
ZNF579	-0.760617	1.03176	-0.536076	0.460926	0.531703
ZNF791	0.0288245	3.27399	0	0.957201	0.966447
ZNF564	0.498208	0.422381	0.22588	0.66003	0.714596
ZNF709	4.30146	1.64364	5.27523	0.00130437	0.00442173
ZNF433	-0.870936	-1.06061	-0.574738	0.45477	0.525623
ZNF383	-3.93095	-2.02057	-2.38843	0.0430561	0.0719396
EID2	-5.46197	-2.2109	-4.63209	0.00267422	0.00776738
ZNF780B	-4.8592	-2.07642	-4.57529	0.00278032	0.00797983
ECI1	-1.62475	-0.606017	-1.57802	0.117123	0.166942
DCK	-1.55807	1.10263	-1.59479	0.112653	0.161447
GBP6	6.77525	-0.750223	4.50053	0.00320557	0.00890826
DCN	-1.43926	5.51847	-1.54183	0.119258	0.169476
DENND1B	-2.51806	-0.642783	-1.68396	0.111759	0.160381
DCTD	-8.51226	-0.158019	-8.30209	0.000120786	0.000737297
TOR1AIP2	-1.23716	5.31203	-3.08521	0.0118237	0.0253519
ACE	4.1206	4.09088	1.16119	0.261125	0.328354
SDE2	-2.48181	0.944028	-4.2645	0.00333407	0.00920022
CNST	-0.924054	2.4531	-1.12948	0.194076	0.2558
DCTN1	0.375758	7.48766	0.26094	0.495466	0.564857
AP1G1	1.48016	7.132	4.94839	0.00136263	0.00455668
PAQR7	-5.06484	0.37561	-6.76069	0.0003524	0.00163087
UBL4B	-6.02258	-1.90357	-5.13326	0.00161045	0.00521243
DDB1	2.11149	9.65827	8.46538	7.83e-05	0.000550379
APCDD1L	-9.27398	-1.55402	-11.4501	1.86e-05	0.00022582
DDB2	-3.39795	0.296919	-4.2191	0.00382351	0.0102743
AKR1C1	-3.63275	2.3485	-2.02232	0.0725213	0.111771
AKR1C2	-2.84332	1.62946	-1.6428	0.122032	0.172788
WBP2NL	6.19981	0.542908	13.0097	8.12e-06	0.000130841
GADD45A	-0.21126	5.60511	0	0.70415	0.753123
LONRF2	-4.58667	-1.34061	-2.64472	0.0307387	0.0544955
DDIT3	0.638127	2.4998	0.369706	0.565812	0.630774
AEBP1	5.21878	8.49599	5.31492	0.00130681	0.00442444
DDOST	1.58666	7.99703	7.48635	0.000146385	0.000843047
DDT	-4.54779	-3.13163	-8.41149	9.96e-05	0.000652193
FAM171B	-1.63961	1.7915	-1.39383	0.156202	0.213063
DDX1	1.90114	6.87133	7.34414	0.000171246	0.000939882
UBXN2A	-2.24069	0.993702	-2.65566	0.0256241	0.0468603
DDX3X	3.83037	11.5268	10.1876	3.13e-05	0.000313486
DDX5	4.30278	12.1931	27.5014	7.9e-08	1.08e-05
DDX6	2.01915	8.06112	7.47522	0.000157545	0.000882749
DMXL1	2.00774	5.40636	5.31831	0.00101893	0.00365284
DHX8	2.11747	4.65483	4.04989	0.00408845	0.0108252
RNF168	-2.20743	1.32791	-3.1131	0.0135286	0.0281918
AES	-3.88687	3.90353	-10.9823	2.01e-05	0.000236985
DHX9	2.67435	7.4842	10.3626	2.57e-05	0.00027472
DDX10	-1.83485	2.38089	-2.82129	0.0191079	0.0369998
DDX11	-6.2925	-2.55112	-16.0558	2.29e-06	6.04e-05
PRICKLE2	-1.36761	1.78126	-1.52923	0.119594	0.169804
SPATA5	0.250167	-0.318507	0	0.847411	0.875094
DHX15	4.55917	8.68753	21.875	3.26e-07	2.21e-05
DECR1	-7.75499	-2.06271	-25.2873	1.49e-07	1.41e-05
DCLK2	0.284716	-0.484291	0.0157572	0.845946	0.873898
ADGRA3	2.09005	4.14671	3.82739	0.00532124	0.0133265
MMAA	-1.1076	-0.534556	-0.84206	0.32528	0.39586
TIGD2	2.11867	-0.0514797	1.50589	0.140738	0.195031
RBM46	4.54879	-1.98305	4.33902	0.00356693	0.0097179
SGMS2	-0.635349	5.39456	-1.0335	0.19296	0.254559
MIER3	3.39081	4.44919	5.99956	0.000618642	0.0025045
PAPD4	1.55166	4.06645	2.15622	0.0476263	0.0783585
DCP2	-0.695145	1.54569	-0.527708	0.450605	0.521657
DES	8.34462	2.15887	6.26454	0.000586225	0.00240289
DFFA	-6.24705	0.703222	-4.98915	0.00187808	0.00590705
LCA5	-3.85632	-2.74599	-2.45015	0.0392457	0.0666293
TIMM8A	2.49222	1.19485	1.85633	0.0858646	0.12874
DACT2	-7.02834	-0.52485	-5.51841	0.00113088	0.00395494
THAP5	-7.444	-2.16639	-23.2822	2.46e-07	1.84e-05
CCDC71L	0.673218	2.45534	0.949293	0.225105	0.290093
BMPER	-0.80736	3.61128	-0.766694	0.326255	0.396877
DFNA5	-5.96097	-1.1445	-4.4141	0.0034537	0.00947977
ZNF800	2.3497	3.60701	2.43057	0.0359278	0.0619106
COCH	7.95047	0.355137	9.55488	5.29e-05	0.000429626
COL22A1	-8.2623	-1.89146	-14.3772	4.68e-06	9.38e-05
TMEM64	0.492369	3.13529	0.31045	0.55565	0.621271
OLFML2A	-7.43626	-1.25651	-3.63471	0.00894777	0.0202827
QSOX2	-2.35421	1.62847	-4.23853	0.00338344	0.00932289
GLIS3	-0.702514	2.52618	-0.448123	0.515592	0.584174
ZNF883	1.55956	1.00725	1.5435	0.122021	0.172788
FUT11	-3.24543	0.885613	-2.01721	0.0714945	0.110352
PWWP2B	-3.81354	-1.56247	-2.00166	0.075433	0.115473
SSBP4	0.321367	1.98577	0.0668838	0.737922	0.78175
DHX36	2.41365	5.44127	7.81824	0.000128363	0.000766957
COMMD6	-7.21241	-1.14555	-5.41864	0.00125059	0.00428021
ADAMTS15	-8.67473	-0.388176	-6.00699	0.00074075	0.00287514
PPP1R18	-3.26825	4.21047	-3.97876	0.00501931	0.0127131
ZNF525	-3.38832	-2.40484	-1.24731	0.22571	0.290662
ZNF721	-3.22896	-0.00147929	-3.71016	0.00693669	0.01657
ZNF384	2.68914	5.78432	8.72763	7.02e-05	0.00051747
ASXL1	-0.205547	4.95058	0	0.667338	0.720318
SYNPO2	-6.75406	1.17722	-3.8939	0.00643476	0.0155969
CLYBL	6.38149	0.862025	6.61504	0.000416025	0.00184002
SPTSSA	3.37946	4.60382	5.45473	0.0010309	0.00368033
POLR3H	-2.11148	2.17308	-3.04073	0.0147273	0.0302132
ABHD3	-0.334481	0.0621994	-0.0737166	0.751577	0.793639
DGUOK	-1.9683	1.23776	-3.51957	0.00767452	0.0179667
DHCR7	-6.00802	1.42041	-8.87345	7.75e-05	0.000547223
DHCR24	-2.96416	5.74511	-4.6166	0.00236197	0.00707347
DHFR	-5.72503	-2.7396	-13.3469	6.86e-06	0.00011797
DHPS	1.59635	3.73957	3.16495	0.0114461	0.0247213
CYB5R3	-3.27387	6.26296	-10.3132	2.79e-05	0.000290771
NQO1	-5.37354	5.7271	-10.3705	3.04e-05	0.000309722
DIAPH1	0.940514	5.24914	1.62756	0.0900365	0.134096
DIAPH2	0.122037	0.766309	0	0.889855	0.910486
DIO2	1.50305	3.69727	0.366369	0.673149	0.725146
DKC1	0.212586	3.53722	0	0.712414	0.760247
DLAT	1.56479	4.24553	2.04496	0.0564832	0.0905323
DLD	1.59392	5.93289	2.15495	0.0481299	0.0790295
DLG1	2.15413	6.99402	3.46551	0.00844773	0.0193743
DLG3	5.35133	4.6219	8.30658	0.000110943	0.000695224
DLG4	4.01215	6.6119	13.6911	5.43e-06	0.000103164
DLST	0.159495	5.24755	0	0.7321	0.777314
DLX2	4.45411	-1.42272	2.79788	0.0246917	0.0455212
AGA	2.72188	2.93354	5.27998	0.001155	0.00402079
DMD	2.24174	4.23952	1.34521	0.181955	0.24221
SARDH	1.91035	0.150695	1.15639	0.233409	0.298876
DNM1	4.30119	3.80729	3.55069	0.00904772	0.0204373
DMPK	-1.53022	5.19462	-3.59038	0.00651041	0.0157431
DMWD	0.454519	3.90492	0.645626	0.296245	0.366084
DNAH6	4.81986	-2.08005	5.23242	0.00139559	0.00464923
DNAH8	2.31584	-1.51829	1.38414	0.172777	0.231836
DNAH9	4.17659	-1.80244	2.76933	0.0253765	0.0465107
DNASE1	-6.74312	-2.40063	-18.9932	8.36e-07	3.3e-05
DNASE1L1	-6.99162	-2.31938	-15.5667	2.82e-06	7.03e-05
DNASE2	-7.92135	-2.01037	-13.6336	6.4e-06	0.000114188
DYNC1H1	0.263716	10.2335	0.00283427	0.533845	0.602037
AGL	0.302189	3.24463	0.117614	0.524571	0.592518
DYNC1I1	3.15073	-0.44158	4.17746	0.00393547	0.0105155
DYNC1I2	1.85606	6.26492	4.90915	0.00151127	0.00495342
DYNC1LI2	-1.72194	7.31148	-5.20438	0.00109282	0.00384754
DNM2	1.01718	6.6382	3.63829	0.00553102	0.0137645
DNMT1	-2.19088	2.2106	-3.27581	0.0108673	0.0237552
DNMT3A	2.99165	4.62397	7.22381	0.000213638	0.00111958
DOCK1	0.0830927	4.74463	0	0.867994	0.892139
DOK1	-5.05077	1.51124	-6.67655	0.000377602	0.00171131
DXO	1.14619	3.04817	1.23961	0.177026	0.236729
DPAGT1	1.17691	4.11098	1.75411	0.0801253	0.121247
ABAT	-0.330392	2.74264	-0.101246	0.664183	0.717755
DPH1	-1.54904	0.574384	-1.40136	0.15183	0.207821
DPH2	-5.09381	-1.20252	-3.44933	0.0106359	0.023336
DPP4	-10.034	-1.30022	-8.67537	9.59e-05	0.000636349
DPYD	-8.06297	-1.34332	-10.1416	3.74e-05	0.000346378
DPYSL2	-3.56542	6.48601	-7.53463	0.000176339	0.000962004
DPYSL3	0.51533	6.68313	0.198149	0.706044	0.754723
DR1	0.671553	5.22814	1.08733	0.18184	0.242085
DRG2	2.13736	4.06689	3.40322	0.00913346	0.0205819
JAG1	0.218397	7.86685	0	0.63304	0.69121
ARID3A	-4.74666	-2.29265	-3.09444	0.0166895	0.0332155
DRP2	-0.407079	1.8751	-0.0952811	0.799895	0.83489
ATN1	1.86343	7.45083	8.61896	6.81e-05	0.00050825
RCAN1	-4.57677	4.34033	-6.39472	0.000469206	0.00200998
TSC22D3	1.43751	2.78828	1.13709	0.223521	0.288496
DSP	-4.7663	6.12902	-3.83661	0.00648683	0.0156997
SLC26A2	-2.03671	3.03657	-4.87389	0.001611	0.00521274
DTNA	1.58512	3.64313	1.51668	0.127842	0.179921
[truncated: 9,382 more rows]
