# Supplementary material for: An HLA-G/SPAG9/STAT3 axis promotes brain metastases
Source: Proc Natl Acad Sci U S A. 2023 Feb 13;120(8):e2205247120. doi: 10.1073/pnas.2205247120 (PMC9974476; doi:10.1073/pnas.2205247120)
Supplement: Supplementary file 3 — Dataset S02 (XLS) [file pnas.2205247120.sd02.xls]

## Sheet: Dataset S2- List of genes dif
Dataset S2- List of genes differentially expressed in pre-metastatic melanoma BMICs
genes	logFC	AveExpr	t	P.Value	adj.P.Val
A1BG	-5.30012	-2.55437	-8.38476	6.98e-05	0.000713886
ADA	-5.23068	-0.373689	-3.82386	0.00578966	0.0138789
CDH2	4.27212	7.26183	4.61473	0.00212243	0.0064081
AKT3	-1.09298	5.84353	-1.43246	0.125555	0.177084
RNA5-8S5	6.62374	6.96206	3.89538	0.00551226	0.0133569
RNA28S5	5.35214	7.37051	7.0585	0.000199202	0.00128185
MED6	0.116335	2.74296	0	0.877543	0.902519
NAALAD2	5.2126	-0.459887	6.49214	0.000325472	0.00174404
DDTL	-5.38938	-1.64304	-4.66454	0.00210699	0.00637453
LOC100049716	-3.73263	-3.08017	-5.47518	0.000803928	0.00316709
ACOT8	-1.3138	1.35794	-1.61421	0.100312	0.146476
ABI1	3.33267	6.72011	7.12281	0.00016812	0.00116137
GNPDA1	-1.58696	3.34614	-2.85345	0.0159361	0.031356
ZBTB33	0.507108	4.70774	0.687106	0.292092	0.362797
SNHG8	-6.32763	-1.62889	-8.38494	7.24e-05	0.000721232
CDH3	-9.08065	-0.885958	-11.0631	1.36e-05	0.000293516
TANK	0.895665	5.04109	2.07226	0.0432892	0.0719542
POM121C	-3.55674	3.27291	-5.27929	0.000974132	0.00362459
ZSCAN30	-5.08529	-0.784274	-4.20277	0.00359003	0.00956934
SRA1	0.96156	4.04501	1.07053	0.213334	0.27785
TMEM170B	-2.31027	0.522065	-1.38941	0.168031	0.226483
LOC100128164	5.51438	-0.263794	4.26245	0.00339332	0.00918126
ZNF667-AS1	-6.03587	-2.30661	-7.36862	0.000157674	0.00111288
C19orf71	-9.4094	-1.19047	-9.50614	3.55e-05	0.000475276
OST4	4.00335	6.35985	9.11853	3.88e-05	0.000502582
LINC01003	-3.61833	-3.11798	-5.50498	0.000773483	0.00308704
ZBTB42	0.262662	-0.317291	0	0.889632	0.912117
ZSCAN16-AS1	-4.76406	-2.73556	-8.36532	6.91e-05	0.00071056
SMIM10L1	-7.65294	-1.77299	-19.9461	2.92e-07	9.76e-05
LOC100129550	-4.75241	-2.73721	-7.05991	0.000193809	0.00126101
ZNF737	-2.24626	-1.8133	-1.7962	0.0885414	0.131804
LOC100129940	-4.06047	-2.48026	-4.02155	0.00427454	0.0109643
HDAC6	-1.08651	2.22284	-0.993993	0.252355	0.320656
TFAP2A-AS1	-3.05704	-2.71881	-2.5636	0.0295032	0.0521135
LOC100130331	4.94444	6.15953	5.96606	0.00052651	0.0024046
ZNF316	-4.03212	2.28248	-5.41623	0.000871041	0.00335886
CKMT2-AS1	-4.56816	-2.8001	-7.51828	0.000131452	0.0010026
TNRC6C-AS1	-4.30677	-2.89013	-6.35474	0.000353382	0.00183905
SP9	5.73941	-0.592837	8.32268	7.43e-05	0.000732968
CCDC18-AS1	-5.92254	-2.34821	-11.6171	9.21e-06	0.000249322
ARMCX4	3.21013	5.11883	3.25098	0.0111203	0.0234612
PET100	-4.86177	-2.11779	-5.21766	0.00112052	0.00400456
ZNF717	-0.47886	-0.861508	-0.281516	0.576995	0.640464
LOC100132215	2.50084	-0.685793	1.88756	0.0788848	0.119519
NPIPB5	-7.99492	-1.0496	-11.6593	9.52e-06	0.000252957
NDUFA6-AS1	-3.48444	-3.16251	-5.21578	0.00103652	0.00379451
NBPF10	-8.02306	-0.763778	-9.11933	4.49e-05	0.000546476
MSC-AS1	-5.67126	-2.4282	-6.89338	0.000232244	0.00139473
CD24	-0.493193	0.471592	-0.112148	0.819	0.853084
JHDM1D-AS1	-3.75414	-3.0725	-5.8374	0.000559102	0.00250055
HDAC5	3.16388	5.82317	5.50213	0.000748613	0.00302069
PDCD6IP	1.93517	7.69091	6.60821	0.000225622	0.00137321
PDCD6	-9.0311	-0.825601	-16.5072	1.03e-06	0.000119865
RNA5S1	6.94426	0.707907	9.37049	3.7e-05	0.000485726
BCL2L11	1.31992	2.04975	1.30283	0.165109	0.223117
SH2B3	-1.30889	3.24953	-1.64979	0.0946631	0.139576
TPT1-AS1	0.650132	4.90851	0.897094	0.237637	0.304741
CDH4	2.22689	-0.579012	2.49303	0.0301311	0.0530752
GNE	-0.304667	3.23725	-0.0666822	0.671903	0.725689
MED16	-0.955266	2.43399	-1.27375	0.153735	0.209977
PIGK	-2.95701	2.38835	-3.72469	0.00576267	0.0138276
RASA4B	1.31168	-0.58316	0.669446	0.437886	0.509735
CMC4	-2.55121	-2.13738	-1.64668	0.11531	0.164832
WASH1	-5.68656	-2.43045	-10.2286	2.05e-05	0.000359508
TIMM23	1.77147	4.01832	3.01528	0.0130623	0.0267734
NBPF20	-8.26689	-0.682919	-9.20051	4.27e-05	0.000531684
LOC100288152	-5.34	-2.53924	-6.80813	0.00024698	0.00145221
NPIPA5	-5.10916	-2.62049	-9.45968	3.27e-05	0.000452099
DNAJC3-AS1	-3.81184	-3.05265	-5.70301	0.000641315	0.00274632
ZNF605	-5.53527	-0.26907	-5.92688	0.000560103	0.00250317
ZNF783	-5.67977	-2.43103	-11.4902	9.8e-06	0.000256108
ZNF587B	-4.77932	-1.84504	-3.85411	0.00547134	0.0132791
CDH5	9.49709	3.35555	8.14092	9.29e-05	0.000837242
FTX	-2.94233	-1.65624	-1.7698	0.0982605	0.143973
PARP2	1.27619	2.54813	1.16617	0.202884	0.266188
ZBED6	2.60871	3.69843	3.57916	0.00673998	0.0156782
PARP3	-0.517368	2.06352	-0.323987	0.555454	0.620886
CDH6	2.00185	1.37826	1.92397	0.0702153	0.108076
TOM1L1	1.05892	0.557297	0.612029	0.452919	0.524456
LOC100419583	-5.45392	-1.92103	-6.31391	0.000386877	0.00195362
HMGXB4	-0.616079	3.70548	-0.735121	0.299782	0.371014
TOM1	-0.159316	4.03216	0	0.809679	0.844602
MAMLD1	-3.20427	1.03287	-2.94907	0.0169965	0.0330764
MTRNR2L1	4.82784	2.07561	6.57911	0.000295886	0.00163034
MTRNR2L3	7.65363	0.00798186	13.9734	2.96e-06	0.000153561
MTRNR2L6	6.51837	6.68633	10.066	2.33e-05	0.000381956
MTRNR2L8	-2.63474	6.35288	-6.77902	0.000211652	0.00132155
MTRNR2L10	5.14164	4.58115	7.6286	0.000123616	0.000961021
RANBP9	4.01949	7.90301	11.7498	7.84e-06	0.000229961
DNAJB6	-1.74524	4.91583	-2.93516	0.0145829	0.0291585
THAP9-AS1	-7.4476	-1.84058	-18.0601	5.56e-07	9.86e-05
LINC00987	3.3871	0.932766	4.93514	0.00139543	0.00468204
LINC00673	-8.19151	-1.0098	-9.06526	4.67e-05	0.000562204
FGD5-AS1	-8.51665	0.611542	-7.62553	0.000136122	0.00102592
RAD51-AS1	-3.31666	-3.21824	-5.05301	0.00121927	0.0042306
STARD4-AS1	-4.06518	-2.97042	-5.70693	0.000649104	0.00276693
SH3BP5-AS1	-4.7587	-2.73638	-7.98209	9.22e-05	0.000833972
OSER1-AS1	-4.06092	-2.38695	-3.56096	0.00773236	0.0175182
APTR	-4.60985	-2.78628	-7.69292	0.000114588	0.000919825
LINC00920	-5.2455	-2.57733	-9.00586	4.47e-05	0.000545686
CEBPZOS	-4.30962	0.676788	-3.29116	0.0112672	0.0237357
MAGI2-AS3	-8.26148	-0.685942	-7.85496	0.000113139	0.000915499
TMEM161B-AS1	-5.33575	-2.54015	-6.39976	0.000355824	0.00184616
PPP5D1	3.40412	-1.66863	3.40162	0.00918254	0.0201174
PTOV1-AS1	-6.20597	-1.18028	-4.74211	0.00198137	0.00609332
LINC00963	-7.08598	-1.47306	-11.0433	1.32e-05	0.000291656
RAB30-AS1	1.03397	0.415772	0.811155	0.331083	0.4038
LOC100506302	-3.32811	-3.21452	-5.09629	0.00116434	0.00410132
HOTAIRM1	-3.20626	-1.05305	-1.74618	0.103668	0.15063
OTUD6B-AS1	-7.12626	-0.132833	-6.1568	0.000471286	0.0022238
SLC16A1-AS1	-4.19999	-2.33451	-3.77363	0.00589983	0.014076
CBR3-AS1	4.44038	1.74489	5.8579	0.000570903	0.00253487
RASSF8-AS1	-4.04203	-2.08911	-2.87977	0.0197957	0.0374097
TMEM147-AS1	-4.01253	-2.98691	-6.28709	0.000369795	0.00189266
OCLN	2.92336	-1.70834	1.76059	0.0995353	0.145517
NRAV	-2.11878	-2.54088	-1.0147	0.290966	0.361807
PCAT6	-3.72138	-3.08318	-5.67347	0.000656575	0.00278503
EBLN3P	-6.93383	-0.386855	-4.34286	0.0032085	0.00880777
NUP50-AS1	-5.68295	-2.43027	-11.3841	1.04e-05	0.000260298
CASP12	3.87554	-1.97884	2.74062	0.0239943	0.0439029
LINC00665	-6.2845	-2.2252	-9.20827	4.04e-05	0.000514441
TMCC1-AS1	-3.0544	-2.41844	-1.87531	0.0841376	0.126274
BOLA3-AS1	-3.61351	-3.11932	-5.55557	0.000734218	0.00298221
LINC01578	-4.95861	-0.923542	-4.14028	0.00385493	0.0101133
SNHG16	-8.39704	-1.52697	-14.8102	2.06e-06	0.000145154
ERVK13-1	-4.2257	-2.01781	-4.64166	0.00205247	0.00624211
MICA	-7.32422	-0.552422	-5.74184	0.000707231	0.002916
SDCBP2-AS1	-4.77856	-2.73174	-8.31152	7.2e-05	0.000721232
SMC4	3.70773	3.82768	3.58116	0.00737121	0.0168387
GJC1	0.385994	4.63817	0.198024	0.590704	0.653581
GJA9-MYCBP	-5.28443	-1.95147	-5.58343	0.00078007	0.00310206
LHX4-AS1	-4.3281	-2.88122	-7.16448	0.000173586	0.00117892
PPT2-EGFL8	-4.55309	-2.80872	-6.46467	0.000323749	0.00173715
UBA2	-0.330305	6.131	-0.149967	0.557449	0.622713
SAE1	-2.29388	3.75256	-5.04586	0.0011078	0.00397395
FARSB	1.60194	4.27113	2.17463	0.0443274	0.0734741
ABCC5	2.92028	6.44155	6.43263	0.00029717	0.00163639
ABCB6	-1.59411	2.74228	-2.16058	0.0452327	0.0746612
DNM1L	1.77895	6.4687	3.24347	0.00949104	0.0206408
CDH8	1.34883	-1.01907	0.665824	0.442777	0.514685
ABCF2	2.68646	7.2799	9.1053	3.52e-05	0.00047231
NR1H3	0.66847	0.208358	0.200096	0.753889	0.796379
COX17	-6.57445	-2.13449	-12.6763	5.38e-06	0.000198396
LOC100630923	-4.34922	-2.87273	-6.72389	0.000253884	0.00147835
TIMM23B	1.17968	1.31083	1.21493	0.182763	0.243274
NNT-AS1	-6.85986	-2.0387	-14.6744	2.11e-06	0.00014536
SCAMP2	-1.51827	3.89607	-2.57247	0.0237721	0.0435368
SCAMP3	0.238084	6.6651	0	0.611105	0.671299
IL18BP	-1.00214	-1.31188	-0.489773	0.535509	0.602267
RWDD2B	-2.46924	0.22889	-1.7245	0.101393	0.147893
DPP3	2.1786	4.07015	3.49295	0.00717654	0.0164796
SNUPN	0.5491	2.70838	0.387038	0.510462	0.578837
HUWE1	3.65718	9.51287	13.1881	3.64e-06	0.000165206
PTPRU	1.50875	1.6242	1.72501	0.0881032	0.131216
TSSC4	-6.9358	-2.00883	-11.0649	1.3e-05	0.000290318
ATP9A	0.161203	4.83074	0	0.78777	0.824461
CDH10	-0.405589	-0.736602	-0.0943443	0.799899	0.835419
PDCD7	-1.25202	2.14306	-1.47306	0.123562	0.174792
GPC6	0.313259	0.956848	0.0285625	0.865627	0.892576
PQBP1	-1.97679	2.04477	-3.51066	0.00680747	0.0157896
EDIL3	-0.492599	1.36943	-0.172208	0.728932	0.77535
HEIH	-5.31266	-2.55229	-10.046	2.26e-05	0.000377606
GDNF-AS1	-5.04629	-2.63743	-6.37843	0.00035854	0.00185548
COL4A3BP	0.576817	6.6079	0.942323	0.210241	0.274382
BANCR	-6.40774	-2.18498	-10.7445	1.54e-05	0.00031395
MRPS31P5	-5.21722	-2.5888	-7.09075	0.000192777	0.00125565
CDH11	10.2322	6.58008	6.56803	0.000340952	0.00179754
UST	-0.158323	2.43792	0	0.851653	0.880647
ARPC5	-0.285706	7.74072	-0.0761317	0.525886	0.593099
ARPC4	-2.52866	3.90902	-5.10178	0.00107228	0.00388806
ARPC3	-1.60174	4.04512	-3.77243	0.00453395	0.0114458
ARPC1B	-0.351057	5.74778	-0.2017	0.525305	0.592721
ACTR3	2.73051	9.59417	9.54554	2.63e-05	0.000404943
ACTR2	0.305038	8.42822	0.132325	0.508798	0.577329
TSPAN5	5.2087	4.01723	3.09112	0.0154154	0.030565
TSPAN3	0.417437	7.59105	0.27887	0.52483	0.592296
LIPE-AS1	2.83503	4.81169	6.2864	0.000337275	0.00178385
LINC01314	0.0934077	-0.272286	0	0.94378	0.955602
NUBP2	-3.68816	0.9202	-5.93022	0.00050827	0.00235318
TSFM	-5.74835	-1.1147	-5.54241	0.000827246	0.00323266
PPIF	-1.82443	2.47339	-2.50223	0.0279852	0.0499282
NPIPA7	-5.06976	-1.5552	-3.71154	0.00664972	0.015507
CTDSP2	-0.987769	4.98086	-2.595	0.0203218	0.0381986
ZNF891	4.19842	2.70656	5.63401	0.000703895	0.00291155
NUTM2B-AS1	-4.41972	-1.77874	-4.34025	0.00295225	0.00826344
ARPC2	2.63798	9.50763	4.28583	0.00276059	0.00782662
RAD50	-0.678985	4.2912	-1.02023	0.199727	0.262702
KIF20A	5.2964	-0.131914	6.55325	0.000309044	0.00168063
PREB	0.693923	5.06127	1.19707	0.15321	0.209449
HIPK3	4.26104	7.96207	12.9944	4.17e-06	0.000170293
PANDAR	3.90714	3.11143	5.26769	0.0010099	0.00371198
FEM1B	-0.650818	5.98867	-0.577249	0.400446	0.4734
CDH13	4.2818	2.00241	3.67871	0.00670139	0.0156012
ACTR1B	3.15103	5.11926	8.39701	6.08e-05	0.000664735
ACTR1A	1.3497	6.23428	4.00804	0.00321091	0.00881196
ARL4C	3.1516	4.69906	6.07454	0.000424161	0.00207137
ARL4A	0.800111	3.91632	0.723456	0.345776	0.418217
LOC101243545	3.32161	5.79681	7.98927	8.37e-05	0.000790582
DNAL4	0.459688	2.51411	0.413732	0.43329	0.505651
ZNF263	-0.358972	3.81073	-0.193769	0.551775	0.617345
LRPPRC	-1.84679	4.83543	-2.90178	0.0155703	0.030827
FRY	0.132878	-0.330534	0	0.928152	0.942894
PDIA6	2.21701	7.66616	4.20459	0.0028971	0.00814299
TRAP1	-0.0540556	3.58496	0	0.953977	0.964428
OPTN	-4.74266	0.909141	-4.49778	0.00248854	0.00724042
BCAP31	-0.192951	7.74031	0	0.674	0.727499
NAMPT	0.480228	6.72261	0.393487	0.464277	0.535098
RBM12	0.443639	5.72847	0.44203	0.401073	0.474003
YAF2	1.59981	3.75858	2.92089	0.0144927	0.0290337
ARFRP1	-1.02809	3.06379	-1.52161	0.106521	0.154109
TOB1	2.53462	7.74263	2.80249	0.0197508	0.0373584
MMP24-AS1	-7.77405	-1.7337	-18.056	5.61e-07	9.86e-05
AKAP9	-3.56422	3.68515	-8.24682	7.02e-05	0.000713972
FAM13A	-2.51407	0.260248	-2.33244	0.0397575	0.0669492
G3BP1	0.284966	6.35566	0.0503204	0.606196	0.666998
SUGP2	-4.02207	3.305	-7.68274	0.00011175	0.000909559
ADGRG2	6.47834	0.978868	7.42222	0.000152996	0.00109118
CDH17	1.44824	-1.99515	0.738222	0.404666	0.477362
MBNL2	2.55121	9.74047	10.3063	1.59e-05	0.000316597
ABI2	-1.13613	3.7961	-1.6518	0.0897967	0.133377
CEBPZ	-0.26637	4.68863	-0.00801218	0.620051	0.679076
PLXNC1	-4.54235	1.8941	-1.70121	0.117492	0.167574
TRIM28	-1.61309	5.70972	-4.98997	0.00106611	0.00387218
AASS	-2.14213	-1.21252	-1.31412	0.185573	0.246553
ATP6AP2	-0.490504	6.94496	-0.585525	0.336684	0.409413
FARP1	-1.01708	4.18268	-1.42305	0.124099	0.1754
LPAR6	1.5497	2.31401	1.74809	0.0856793	0.128095
LPCAT3	0.461897	1.36941	0.272176	0.574815	0.638278
WASF2	1.16204	6.48538	1.95549	0.0560971	0.0895495
SLC25A13	-2.24967	3.36377	-2.30685	0.0400962	0.0674537
SLC25A15	-3.33675	-1.15155	-2.01022	0.0696189	0.107322
ZNF197	-3.40706	-0.965243	-2.74255	0.0232519	0.0427061
SERF2	3.90501	10.2677	10.3387	1.75e-05	0.000330217
CDK2	-4.0818	3.44973	-1.84724	0.0926582	0.137071
RCL1	-0.83626	0.545378	-0.604138	0.426201	0.498582
ZNF256	-4.08564	-2.96191	-6.55445	0.000290827	0.00160907
SORBS3	-1.20268	2.71766	-1.33208	0.152609	0.208745
CNIH1	0.103869	6.15023	0	0.847603	0.87766
STAG3L5P-PVRIG2P-PILRB	-7.24203	-0.917212	-8.55941	6.53e-05	0.000685723
RBM7	-3.50399	0.629865	-2.59724	0.028974	0.0513513
RBM6	1.53097	6.58697	2.68106	0.0202832	0.0381522
RBM5	1.84966	6.05347	5.43854	0.00068635	0.00287019
LHFPL2	-3.15084	4.40137	-5.04511	0.00121298	0.00422031
LHFP	2.755	5.61561	6.03476	0.000424417	0.00207137
PRNCR1	1.71176	2.43904	1.9757	0.0617528	0.0969392
TNK2	0.899142	5.2073	1.96556	0.0509906	0.082664
ALYREF	0.503282	3.07278	0.331885	0.538481	0.604766
CDK4	2.60438	5.78796	4.53517	0.00204531	0.00622659
TXNDC9	1.31194	3.87849	1.42241	0.136162	0.189551
LOC101926911	3.83122	-2.40318	2.8764	0.0196652	0.0372621
LOC101927027	-3.44854	-2.09537	-1.94699	0.0772144	0.117267
LOC101927151	-6.37219	-2.19928	-14.1587	2.62e-06	0.000149461
UBR5-AS1	-4.05945	-2.9708	-6.49616	0.000306069	0.00167085
ADNP-AS1	3.6115	-1.49287	6.06877	0.000442313	0.00212863
LOC101927668	0.348171	1.26575	0.112922	0.679529	0.731976
LOC101927752	-4.61599	-2.78659	-7.51348	0.000132284	0.00100577
LOC101927755	4.0893	0.435479	4.80858	0.00168477	0.00540674
PTOV1-AS2	-4.08428	-2.96247	-6.55531	0.000290576	0.00160841
TCONS_00029157	-4.61911	-2.78435	-7.95553	9.34e-05	0.000838643
OR2A1-AS1	-6.09977	-2.30096	-4.4044	0.0029184	0.00818574
LOC101928597	5.29822	-1.00613	7.66442	0.000120934	0.000948102
LOC101928682	9.32354	1.12369	20.9987	2.15e-07	8.97e-05
LOC101929147	-3.5926	-3.12647	-5.47377	0.000797249	0.00314759
LOC101929709	-3.4593	-3.17075	-5.25061	0.00099694	0.00367664
LOC101929745	-4.81219	-2.71922	-8.44512	6.53e-05	0.000685723
LOC101929767	-4.76244	-2.73644	-8.38612	6.81e-05	0.000703901
RNF41	1.1237	5.72445	2.61393	0.02043	0.0383448
TSHZ1	3.22161	6.15156	4.85713	0.00150179	0.00495635
ALG3	-1.70149	3.29669	-3.47912	0.00679014	0.0157634
PRMT3	0.445657	2.17788	0.306907	0.521398	0.588862
PSME3	1.37962	7.23458	2.80221	0.016452	0.0321774
MPHOSPH9	-3.50164	0.642146	-4.18084	0.00338655	0.00917523
MPHOSPH10	-0.813811	3.08071	-0.748695	0.334316	0.40729
ADAM10	2.65771	9.02966	3.79141	0.00513116	0.0126181
CDK5	1.93256	3.29378	2.90868	0.0156318	0.0308895
MPHOSPH6	-6.58051	-2.12874	-13.4811	3.62e-06	0.000165206
NME6	-3.51447	-0.310297	-3.07453	0.0145444	0.0291104
DHRS2	-4.86941	-2.70165	-8.51352	6.23e-05	0.00067166
NUTF2	2.0918	6.47481	4.85336	0.00133404	0.00451868
TRIM13	-1.89628	2.29094	-2.54617	0.0265098	0.0477113
PATJ	0.343224	0.416036	0.100704	0.697684	0.748385
USPL1	-2.93249	1.22697	-3.99823	0.00405253	0.0105154
EIF1	2.9819	10.3899	7.89381	8.75e-05	0.000811206
CDK6	-2.39561	3.93346	-2.56057	0.0277981	0.0496604
TOPORS	3.1767	5.29406	7.23993	0.000150435	0.00108121
FLOT1	-1.73902	6.85088	-1.70451	0.0951843	0.140156
DDX39A	0.372919	4.25357	0.298349	0.452369	0.524021
PSMD14	4.24622	7.06064	11.5798	8.72e-06	0.000245128
AK6	-0.147538	1.9917	0	0.851302	0.880433
PRG4	4.83203	0.621399	4.38246	0.00286233	0.00806965
CTDSPL	-5.4004	0.766335	-4.96476	0.00150559	0.0049649
CDK7	1.80099	2.61798	1.85352	0.076023	0.115734
GDF11	-0.323004	6.4249	-0.084299	0.686972	0.738724
TRIB1	-1.74264	4.20332	-2.52813	0.0265322	0.0477374
PLIN3	-4.34094	2.57496	-3.57973	0.00765422	0.0173801
MFSD10	-3.73456	1.20854	-2.75849	0.0231925	0.04261
STX6	-2.04271	5.12958	-3.50134	0.00696111	0.0160954
COQ7	-2.8373	-0.261789	-3.41302	0.00862282	0.0191023
RCAN2	-5.27625	-0.819286	-4.36301	0.00298254	0.00831931
LRRC23	-4.16925	-2.93344	-6.62101	0.000275338	0.00154961
HNRNPR	2.79194	7.90219	6.09199	0.000403318	0.0020093
SLC35B1	1.42538	5.23878	3.01826	0.0121803	0.0253089
DCAF7	-1.22577	6.24143	-2.65684	0.0196544	0.0372516
AP3S2	-5.89097	-1.77884	-5.64211	0.000751402	0.00302891
CDK8	4.14344	5.58331	10.9441	1.24e-05	0.000284235
MRPS31	-2.71834	-0.345754	-1.85136	0.0851171	0.127468
CALCOCO2	-7.38777	-0.490479	-7.35912	0.000164924	0.00114607
GPHN	2.71748	4.02922	3.35443	0.00922862	0.0201891
RABEPK	-4.09498	-2.18441	-2.80728	0.0220341	0.0407937
TIMM17B	-1.46776	1.66234	-2.22829	0.0396597	0.0668032
MIR6087	5.05262	3.59103	4.05158	0.00431703	0.0110523
MIR6723	-10.8816	0.189211	-13.2846	4.32e-06	0.000173513
MIR6820	-8.67206	-0.2765	-9.8092	2.88e-05	0.000424086
MIR7641-2	5.70696	-1.2858	9.14491	4.14e-05	0.000523012
RIDA	-4.24497	-0.57938	-2.85555	0.020704	0.0387688
POP7	-1.39301	0.280311	-1.07694	0.239937	0.307299
CDK9	2.07279	4.98251	3.26776	0.00961121	0.020841
SRRM1	2.08719	6.19865	4.39236	0.00226952	0.00674585
SPRY3	0.982036	1.29594	0.773217	0.345312	0.41774
SPRY1	0.63106	1.80665	0.314839	0.616596	0.675979
SPRY2	2.29077	6.99	8.10644	6.9e-05	0.000709671
STAM2	-0.0774945	3.90514	0	0.899748	0.920381
LOC102546299	9.55878	3.03564	16.38	1.09e-06	0.000124738
ABCC4	2.78098	2.927	2.40569	0.0365207	0.0623234
CDKN1A	-10.2019	5.85813	-29.2031	2.49e-08	7.75e-05
DENND4A	0.953692	3.33026	1.4043	0.124815	0.17621
SF3B4	0.703159	5.6739	1.62285	0.0804989	0.121522
CDK2AP2	2.58182	3.53463	3.32637	0.00945369	0.0205772
IRX5	3.49078	1.54802	3.97359	0.00437629	0.011159
RAMP2	-1.90406	-2.58272	-0.901716	0.336646	0.409413
ZMPSTE24	0.744952	5.085	0.985027	0.219817	0.284973
CDKN1B	2.41179	4.10231	3.44794	0.00785651	0.0177263
AKAP8	-0.500385	3.88343	-0.472993	0.41282	0.485701
FSTL3	-6.25765	1.7035	-2.93095	0.0198972	0.0375488
ZFPM2-AS1	-5.67656	-2.43694	-6.92911	0.00022524	0.001372
KANTR	6.97597	6.78622	8.84696	5.29e-05	0.000608441
SMIM11B	-3.94444	-1.24866	-4.04137	0.00414204	0.010704
SVIL-AS1	1.18932	2.93079	1.49377	0.117386	0.167463
LOC102724428	-0.926499	1.46852	-0.826943	0.310488	0.38219
LINC01291	-5.212	-2.59001	-7.55106	0.000131912	0.00100421
LOC102724571	-3.67152	-3.09996	-5.66481	0.000660034	0.00279578
U2AF1L5	0.165932	0.447636	0	0.849752	0.879207
STUB1	2.37132	4.5121	3.35499	0.00887104	0.019559
STAG1	3.0507	4.74978	5.07636	0.00116213	0.00409995
NET1	0.503395	1.52365	0.238165	0.646311	0.703327
UBE4B	2.28958	6.25871	6.64153	0.000229625	0.0013849
EFS	1.4363	-0.105495	1.15329	0.214847	0.279549
CDKN1C	2.23872	0.465711	0.888792	0.352292	0.424781
SIGMAR1	-0.520279	4.64635	-0.742431	0.271769	0.34127
BET1	0.435741	2.88664	0.385151	0.43879	0.51069
CWC27	-0.52241	1.47374	-0.27742	0.609979	0.670306
SAP18	1.7427	7.24917	4.25763	0.00253185	0.00733641
SMNDC1	2.50444	4.5061	4.62207	0.0018283	0.00575131
BCAS2	1.34212	3.59203	1.85433	0.0690321	0.106554
RGS19	-3.56152	-1.81688	-2.48979	0.0341112	0.0588849
EIF1B	-0.281702	3.60242	-0.0383072	0.636506	0.693906
CDKN2A	-4.67872	0.93308	-3.14931	0.0139331	0.0281856
SPEG	4.34686	4.38762	3.57545	0.00769985	0.0174616
SF3A1	0.930419	6.9663	2.43217	0.0254648	0.0461708
DNAJA2	4.7457	8.5973	16.8353	8e-07	0.000108151
BCKDK	0.818727	4.28445	1.54694	0.0945018	0.139389
MAEA	-0.437957	4.55241	-0.383634	0.441807	0.513718
APC2	-2.13844	-0.630647	-1.40702	0.160681	0.218035
PAK4	-1.70773	3.18547	-2.88619	0.0155457	0.0307883
2021-03-06	0.848768	6.41086	1.78751	0.0659133	0.102512
ADAR	-3.60959	6.24371	-7.03795	0.000184534	0.00122371
CDKN2B	-5.20463	-0.0390247	-2.71147	0.026469	0.0476451
KATNB1	0.266251	2.82657	0.00750258	0.626592	0.685136
DLEU1	-4.91353	-2.19995	-5.65285	0.000716036	0.00294127
SNAPC5	-7.3629	-1.87161	-14.2831	2.55e-06	0.000149461
APBB3	0.412533	2.27787	0.257093	0.545135	0.610877
ZNF267	-3.92754	-0.853123	-2.65858	0.0271275	0.0486276
CDKN2C	5.45939	1.52082	4.98755	0.00147163	0.00487278
DSCR3	-2.04334	3.75589	-3.71742	0.00523097	0.0128062
TCIRG1	1.86975	3.70951	2.50742	0.027979	0.0499282
RTN3	1.74912	6.17975	2.26773	0.0394801	0.0665518
LANCL1	-3.58256	1.56021	-4.52598	0.00225441	0.00672073
TNIP1	0.274809	4.044	0.0213229	0.673897	0.727453
CDKN2D	-3.9867	-2.9936	-5.70388	0.000647971	0.00276503
SMYD5	1.27795	3.34574	1.90441	0.0627448	0.0982796
RRAGB	-0.765572	1.03018	-0.523547	0.469447	0.539976
SIRPB1	-5.47571	-2.09435	-6.03666	0.000502719	0.00233565
AKR1A1	5.4244	7.60236	8.35248	7.18e-05	0.000721192
EMC8	-2.15861	2.06178	-3.64435	0.00585138	0.0139852
TMEM5	0.12325	3.06038	0	0.849358	0.879132
CNPY2	-1.50915	4.68438	-3.4142	0.00715546	0.0164484
MRVI1	-2.42815	-2.33615	-1.66006	0.111661	0.160241
PCGF3	1.23038	5.18776	2.60731	0.0211667	0.03947
TFG	0.548605	6.33649	1.01144	0.186238	0.247302
TRIM22	-9.35374	-1.20662	-23.8788	9.25e-08	7.75e-05
ABCA7	-0.16758	1.15493	0	0.889945	0.91236
ABCA8	5.29581	-0.385098	5.73355	0.000671166	0.00282984
WARS2	-1.44341	-0.119617	-1.01631	0.266276	0.335558
NPM3	-4.30306	-2.4804	-5.18579	0.00112772	0.00402273
HMG20B	-5.42742	4.0676	-7.46735	0.00014236	0.00105131
HMG20A	-0.351058	4.16631	-0.13737	0.633136	0.690918
KLF2	-3.12713	-2.61215	-2.35769	0.0404035	0.0678763
MICU1	0.838167	3.6482	1.25101	0.151442	0.207431
CITED2	5.02173	8.75766	14.2066	2.44e-06	0.000148965
SEMA3A	4.17081	4.09833	3.17221	0.0131841	0.0269592
TUBA1B	4.55588	11.285	7.92253	9.55e-05	0.000844629
BPNT1	-5.04177	1.61497	-5.58131	0.00077401	0.0030871
TUBB3	3.84881	8.62201	2.59151	0.0298172	0.0526142
TUBB4A	3.39977	5.63606	6.12008	0.000414561	0.00204389
TUBB4B	3.816	8.35903	4.57487	0.00216356	0.00650315
BTN3A3	-6.09171	-2.29348	-13.176	4.14e-06	0.000170046
BTN2A2	-7.25292	-1.30098	-7.51802	0.000144503	0.00105733
CDR2	-2.50459	1.72106	-3.0654	0.0134868	0.0274666
CEPT1	4.41909	5.46366	9.50627	3.07e-05	0.000436278
CORO2B	-1.98645	3.64671	-2.28816	0.0397874	0.066981
MYL12B	-0.506934	7.05498	-0.568089	0.353481	0.425917
NOD1	-0.837289	-0.615237	-0.750078	0.337496	0.410241
ANAPC10	2.70413	2.36032	4.32452	0.00265346	0.00759594
DLC1	-1.6276	4.66093	-2.94762	0.0140205	0.028334
ATP8A1	-1.19371	0.980705	-0.881818	0.310418	0.382143
NDRG1	-2.81644	2.52222	-1.37908	0.177532	0.237593
MYL9	7.30363	7.80837	4.84078	0.00182337	0.0057388
RACK1	2.37133	9.3912	5.69855	0.000565404	0.00252004
ADARB1	-3.51049	2.48357	-3.79487	0.00550223	0.0133406
PEMT	-5.2083	-2.59059	-8.13608	8.37e-05	0.000790582
PIAS3	2.47369	5.60288	4.45649	0.00221033	0.00661077
ST3GAL6	-6.7693	-0.568054	-6.03906	0.000522339	0.00239551
CPQ	3.32126	4.72479	3.738	0.00583989	0.0139716
BASP1	6.19694	5.73226	8.2922	7.72e-05	0.000750632
IFITM3	-9.07292	-0.691528	-13.2483	4.29e-06	0.000172672
RAPGEF3	1.12533	3.25723	1.35503	0.143625	0.198342
NSA2	2.02393	4.79434	3.11313	0.0118416	0.024767
YAP1	1.24277	6.66216	2.1087	0.045192	0.0746244
PRMT5	2.15063	5.01977	5.25218	0.000870892	0.00335886
TESK2	1.34432	-0.728763	0.883566	0.320187	0.392291
CD2BP2	-0.867422	4.48256	-1.24539	0.154873	0.211292
UBAC1	-2.46797	0.700637	-3.58607	0.00657332	0.0153734
CDIPT	-1.3752	4.23993	-2.26862	0.0364963	0.0622994
PGRMC2	0.373466	5.47	0.337064	0.420937	0.493283
ARIH2	-0.181358	5.91944	0	0.717381	0.76554
TUBGCP3	-0.430899	2.88521	-0.320449	0.493755	0.563326
SEC24B	1.51508	5.19351	3.13274	0.0105531	0.0224764
CFDP1	2.42915	4.60083	3.66651	0.00588399	0.0140493
TMEM147	0.285681	5.29138	0.0495419	0.616502	0.675938
LINC01399	0.855739	-0.759044	0.596074	0.435213	0.507455
RBM14	2.17493	5.41259	4.89239	0.00129174	0.00442374
LYPLA1	-1.99889	4.44116	-4.968	0.00115934	0.00409736
CDC42EP2	-2.2481	-0.961637	-1.2599	0.203749	0.267092
SGMS1-AS1	-1.76279	-1.72625	-0.853459	0.355953	0.42864
EMG1	0.674403	3.53958	0.635308	0.369842	0.442457
C1D	-5.25652	-1.96281	-5.76273	0.000650979	0.00277102
OLFM1	8.97026	3.00075	8.67109	6.25e-05	0.000672276
TIMM17A	-0.191884	6.2903	0	0.665521	0.720557
N4BP2L2	-2.26221	3.91631	-4.85692	0.00135934	0.00458511
ZER1	-1.81034	2.81905	-2.79006	0.0182041	0.0350429
MCRS1	0.631554	4.14778	0.829942	0.260688	0.32965
LRRN2	5.50005	-0.315866	2.47126	0.0379582	0.0643948
FAM3C	-6.53541	1.79284	-9.93806	2.53e-05	0.000399557
ACAA2	-4.95253	-1.17139	-4.36324	0.00294363	0.00824695
PPIE	0.861743	3.34866	1.54916	0.0957994	0.140907
VAV3	-5.47723	1.0372	-4.73056	0.00196074	0.00605142
TOMM40	0.507776	3.75785	0.399309	0.476572	0.546535
TAB1	-2.62138	2.07755	-3.17474	0.0117127	0.0245398
ECI2	-7.30959	-1.27482	-7.39069	0.000160428	0.0011256
HAX1	-3.07778	3.5637	-5.72446	0.000593191	0.00260658
GPNMB	-8.68623	4.80532	-4.70961	0.00216781	0.00651258
BAIAP2	0.259466	4.12681	0	0.619103	0.678236
MAD2L2	-3.28021	-0.75055	-2.57706	0.0294083	0.0519609
TACC3	-3.76732	-1.99647	-1.94765	0.0784174	0.118855
MERTK	-1.46348	1.7553	-1.57292	0.111096	0.15962
SLC30A9	-0.0303255	5.26596	0	0.962999	0.971579
PIBF1	-0.715823	1.11337	-0.62017	0.389941	0.462883
PPIH	-1.34	-1.19167	-0.707451	0.416242	0.48908
COG5	-0.791315	3.28841	-0.773435	0.317393	0.389388
ZNHIT1	-3.10635	3.19944	-6.06995	0.000424339	0.00207137
FST	4.91084	4.5048	4.92689	0.00153911	0.00504373
TIMM44	-1.21023	2.9702	-1.63741	0.0939455	0.138704
PFDN6	0.188216	4.05619	0	0.725108	0.772319
ZBTB18	3.47008	6.85307	7.43984	0.000130707	0.000998808
HMGN4	-7.2877	-1.30768	-10.5521	1.77e-05	0.000330217
TADA3	1.10079	4.56358	2.3677	0.0293054	0.0518246
TRIM38	-8.0959	-0.406338	-7.12656	0.000203061	0.0012946
ATP5H	-5.55948	0.767991	-5.20807	0.00116405	0.00410132
UBE2E3	3.83821	6.26872	9.59768	2.79e-05	0.000416713
SLC25A17	1.20695	3.74206	1.65828	0.0907929	0.134658
SLC9A6	1.58468	4.48207	2.43016	0.0298525	0.0526612
EIF3M	2.12679	5.75056	3.77879	0.00488801	0.0121362
HOXB13	-9.73735	-0.497498	-4.09437	0.00454143	0.0114593
NXF1	0.018863	5.95946	0	0.970244	0.977522
SEC23B	1.70315	6.4758	4.17678	0.00277542	0.00785578
SEC23A	1.33548	7.02905	3.3444	0.00760169	0.0172901
CAP2	-5.63594	-0.243417	-6.69953	0.000274781	0.00154791
CAP1	1.41057	8.7783	3.00734	0.0123328	0.0255555
CREB3	-6.29295	-0.396449	-4.21508	0.00368049	0.00975697
LRRC41	1.78985	6.29931	4.15129	0.00290458	0.00815644
VTI1B	-0.739453	3.23085	-0.69126	0.352103	0.424596
CRTAP	-1.43076	6.95092	-2.50087	0.0259748	0.0469301
SYNCRIP	3.14863	8.95085	8.11094	7.52e-05	0.000737213
VAT1	-1.72516	8.77665	-3.14119	0.0108442	0.022995
STK25	-0.529069	4.18162	-0.651877	0.316017	0.388079
ENOX2	-1.41588	2.67192	-1.73375	0.0850781	0.127449
UNC13B	0.289886	4.47359	0.0457979	0.671752	0.725655
CARM1	1.97889	4.96186	4.37896	0.00227036	0.00674585
NCOA2	0.553734	6.08066	0.684	0.307727	0.379294
CEBPA	7.38797	2.89029	5.9719	0.000565545	0.00252004
SEMA6C	0.180976	-0.776111	0	0.876813	0.901879
SEMA6B	-1.28482	-1.90419	-0.554727	0.513599	0.581793
SEMA4F	-2.56997	0.0832959	-2.80151	0.019855	0.0374984
SEMA4B	-3.40542	1.13345	-3.63753	0.00670173	0.0156012
CEBPB	4.4905	5.67264	7.99802	8.98e-05	0.000823196
SEMA3C	0.764056	7.2997	1.53225	0.0945688	0.139471
APPBP2	1.39916	5.84608	2.71183	0.0188544	0.0360097
MYBBP1A	-1.30726	3.9887	-2.65515	0.0200793	0.0378156
FBLN5	5.12749	1.52544	3.62133	0.00749609	0.0170756
CIB2	2.726	-1.07997	2.72014	0.0227288	0.0418727
CIB1	-0.98564	2.76588	-1.23601	0.165284	0.223303
CEBPD	2.77428	4.13701	2.68992	0.0238731	0.0437077
ZNF211	-4.8026	-1.22665	-4.24968	0.00335176	0.00910548
DDX17	0.709949	9.87381	1.13194	0.17094	0.229841
DEAF1	-2.09134	0.97516	-2.83234	0.0178845	0.0345543
CHERP	0.425231	3.39198	0.381495	0.433289	0.505651
KAT5	2.14452	3.33015	4.47979	0.00206274	0.00626387
HYOU1	0.891498	7.29362	1.28392	0.147257	0.202593
IPO8	-0.0020803	4.19587	0	0.997405	0.998164
IPO7	4.01682	8.64079	13.1459	3.81e-06	0.000165206
NOP56	-5.05938	0.544551	-4.58515	0.00227896	0.00676081
NEBL	2.55436	0.338249	2.56358	0.0281684	0.050181
PITRM1	-5.79534	1.29728	-5.27325	0.00109527	0.00394446
ATG7	0.879724	2.56388	0.88519	0.277115	0.347083
SSSCA1	-4.08842	-2.00316	-2.67221	0.0268099	0.0481654
RNASEH2A	-2.90919	-2.86625	-2.71338	0.0233488	0.0428712
P3H3	3.88893	3.39434	5.36985	0.000906027	0.0034541
PKD1P6-NPIPP1	-5.29535	-1.97163	-6.08333	0.000477461	0.00224331
LOC105371743	-2.69696	-2.53874	-1.61918	0.121794	0.172631
GLRX3	5.19398	6.29981	10.4985	1.7e-05	0.000326707
CEBPG	0.180134	3.66696	0	0.793672	0.829704
DCTN2	1.94557	6.67698	6.88175	0.000177602	0.00119611
ANP32B	4.27267	6.7998	12.4821	5.4e-06	0.00019852
LAMTOR5	-2.16614	3.07404	-2.92306	0.0158468	0.0312362
PROCR	-0.736572	-0.631809	-0.305729	0.654753	0.710781
TM9SF1	3.58366	6.94613	9.87912	2.28e-05	0.000378785
PRDX4	-0.699965	5.39149	-1.01343	0.204516	0.267836
ARL6IP5	-0.252352	6.45682	0	0.565283	0.629835
ARPC1A	0.582053	6.47627	1.3324	0.118552	0.168827
HTATIP2	2.28694	3.44372	2.49593	0.0302303	0.0532345
AGPAT1	-1.90326	3.54371	-3.63171	0.00573041	0.0137668
AGPAT2	-5.6071	0.117943	-5.15794	0.00123012	0.00425613
RPP30	-0.30703	0.444265	-0.0517253	0.742798	0.786932
RPP38	-4.19971	-2.92392	-6.83556	0.000228265	0.00138044
SPTLC1	-1.69341	2.21193	-1.79522	0.0817885	0.123269
SLC35A1	0.803946	2.75707	0.809025	0.301689	0.373093
SLC19A2	0.697472	4.95567	0.91891	0.237104	0.304187
IFI44	-3.94087	-3.01071	-6.13944	0.000422862	0.00206879
ARFGEF2	0.0760005	6.45822	0	0.878875	0.903385
ARFGEF1	2.51746	7.36125	7.4927	0.000114524	0.000919825
RABAC1	-1.14732	3.92378	-2.32453	0.0316628	0.0553778
SLU7	-1.9907	2.87234	-2.49567	0.0290303	0.0514247
DPYSL4	-2.13348	-1.86405	-0.870651	0.358835	0.431723
SIVA1	-5.89919	-1.47164	-5.58727	0.000794388	0.00313938
MRPL28	-2.92633	1.86774	-4.20826	0.00312282	0.00862897
CCT7	1.93	8.36421	4.2914	0.00250336	0.0072748
CCT4	2.59661	8.24437	5.58612	0.000650058	0.00276904
CCT2	2.67518	8.41639	10.7659	1.22e-05	0.000281317
NPC2	-9.59885	0.305309	-11.7959	9.1e-06	0.000249322
TACC2	7.94268	4.30553	8.63643	6.28e-05	0.000672478
SORBS1	0.712691	3.42889	0.645776	0.37309	0.445505
IFITM2	6.75722	6.39196	6.22315	0.000438727	0.00211727
POMT1	-3.48471	0.544009	-3.85332	0.00509521	0.0125501
MAB21L2	3.97723	-2.02181	2.84536	0.0207292	0.0388039
TXNRD2	-6.7715	-0.572169	-6.96625	0.000225707	0.00137321
DRAP1	1.7979	4.84491	1.93015	0.0673504	0.104451
CENPB	3.68862	8.29247	6.97243	0.000196267	0.00127082
DNPH1	-6.29953	-2.22651	-11.3581	1.08e-05	0.00026334
SMC2	1.45101	2.13164	0.807756	0.365591	0.438195
PRPF8	2.30383	9.24224	6.19437	0.000346483	0.00182036
TRAPPC2B	2.88157	2.12642	3.85931	0.00480956	0.0119978
AHSA1	2.22633	7.42055	6.48726	0.000261721	0.00150395
CENPC	-4.54432	-2.32397	-4.71595	0.00191687	0.00594944
USP16	0.695143	5.37032	0.951897	0.224671	0.290176
CDC42EP3	-2.65864	3.48428	-5.99321	0.000437292	0.00211322
PAIP1	3.16966	5.79203	6.3544	0.000326644	0.00174758
PAICS	-0.107481	5.16063	0	0.845346	0.875848
TBL3	-2.77207	0.928939	-3.08429	0.0135062	0.0274968
MXD4	-2.66341	3.01045	-3.05378	0.0139486	0.0282075
P3H4	0.307778	4.86491	0.136063	0.512149	0.580369
ST6GALNAC2	-9.55663	-1.14228	-7.3398	0.000174365	0.00118277
PDLIM5	2.07711	6.14881	4.14812	0.0030458	0.00846257
TRIM3	4.57079	5.58082	9.88415	2.42e-05	0.000389932
ERLIN1	1.56201	3.14414	1.7061	0.0918154	0.136041
HEXIM1	2.19051	6.96067	6.5536	0.000245341	0.00144609
SPAG5	-1.10102	-2.54106	-0.38854	0.629004	0.687029
RBCK1	-0.797199	4.21079	-1.43277	0.111812	0.160419
STAMBP	-4.51888	0.817016	-5.59906	0.000741921	0.0030017
TGOLN2	-6.22113	3.56653	-6.04886	0.000509542	0.00235696
ARID3B	0.470505	-0.643806	0.171959	0.715999	0.764542
POLR3F	-1.24378	1.41432	-1.85863	0.0668143	0.103726
POLR3G	-4.92804	-2.19198	-5.82261	0.000605148	0.00263912
POLR3C	-0.539444	3.2359	-0.675443	0.307569	0.379137
IVNS1ABP	-0.138936	7.49138	0	0.834735	0.866487
TRIM16	-3.73061	-1.10709	-2.01491	0.070633	0.1086
MYL12A	-1.38442	5.6671	-3.30894	0.00805737	0.0180816
TXNIP	-3.58376	5.86464	-11.809	7.36e-06	0.000228033
TAF6L	-1.07384	1.09278	-1.04629	0.231238	0.297609
CENPF	-3.32775	-1.10532	-1.80998	0.0946488	0.139572
POSTN	-2.66755	2.32854	-3.44973	0.00806616	0.0180912
ATP5L	1.66811	6.73981	4.09799	0.00303985	0.00844798
GAS2L1	2.04816	4.29974	4.58715	0.00179541	0.00567295
RGS14	-4.42132	-1.51944	-2.5074	0.0346948	0.0597188
EXOC5	0.992779	6.37074	2.31984	0.0306015	0.0538254
NPRL2	0.11825	2.17536	0	0.878755	0.903339
IGF2BP1	-0.606859	-2.43756	-0.204323	0.73309	0.7789
IGF2BP3	-5.1377	-0.637655	-5.00743	0.00142223	0.00474512
IGF2BP2	-1.13232	4.30115	-2.0785	0.0459514	0.0756624
CAMKK2	-2.60213	2.16624	-4.58718	0.00192469	0.00596551
MTX2	2.88444	4.83897	7.6317	0.000106458	0.00088888
YKT6	-7.71786	1.95742	-11.7881	8.83e-06	0.000246388
PMVK	-5.78875	-0.0340577	-6.63171	0.000293418	0.00162105
KHDRBS3	0.236542	3.80382	0	0.750919	0.793796
KHDRBS1	4.0206	8.39711	11.9154	7.17e-06	0.000224989
CELF1	3.97631	8.3927	9.40489	3.2e-05	0.000447631
CELF2	3.21843	6.58681	4.51093	0.00223132	0.0066653
CES1	6.10526	-0.758016	10.0729	2.29e-05	0.000378892
MIR34AHG	-8.12397	-1.61669	-20.423	2.52e-07	9.64e-05
CTCF	3.00056	6.56682	7.04518	0.000174446	0.00118277
LINC00680	-4.9706	-2.66902	-8.1433	8.24e-05	0.000783272
FARS2	-5.1316	-2.61248	-9.36163	3.5e-05	0.000471168
CGRRF1	1.06148	1.69764	1.47701	0.115695	0.165344
RRAGA	3.73682	7.72809	10.9984	1.17e-05	0.000276075
DCTN6	-6.58279	-1.24348	-6.73967	0.000273345	0.00154342
GNA13	0.0663247	5.76688	0	0.897617	0.918771
CSPG5	2.84047	-1.17916	2.19826	0.0503426	0.081756
B3GNT2	-0.0453807	2.10912	0	0.943036	0.955053
GNB5	2.05801	3.48888	2.73097	0.0206476	0.0386811
EBP	-7.06977	-1.9685	-15.8351	1.3e-06	0.000124923
DLL3	-7.85806	-1.30787	-3.13541	0.0154295	0.0305832
CETN2	1.50782	4.62567	2.48801	0.0269244	0.048328
GMEB1	1.13275	3.13203	1.79608	0.0714106	0.109495
CCT8	2.06025	8.28582	7.10405	0.000149197	0.0010768
CNPY3	0.252173	4.8306	0	0.632785	0.690597
ADCY1	-5.40283	-0.00268507	-2.31916	0.047444	0.0776222
CETN3	3.66596	2.30229	4.58908	0.00210709	0.00637453
MIR3142HG	-7.16005	-1.05355	-6.8156	0.00025963	0.00149745
FAM189B	0.601317	4.77224	0.603717	0.367606	0.440261
USP39	0.605651	4.71958	0.856679	0.244981	0.31293
LOC107133515	-5.177	-2.59751	-9.58032	3.03e-05	0.00043319
POLD3	1.73053	1.06918	1.90305	0.0694598	0.107146
CERS1	-4.35081	-2.87557	-6.36088	0.000352242	0.00183704
AP4B1	0.0531769	0.53601	0	0.965785	0.973759
NRG3	-2.72555	-1.85917	-1.22715	0.221889	0.287258
CFL1	3.36368	10.539	10.8816	1.22e-05	0.00028069
SLC12A7	-2.02039	3.05964	-3.71229	0.0052484	0.0128411
MGEA5	1.94721	7.52816	5.5939	0.000593853	0.00260679
NFAT5	2.44519	7.49784	7.61178	0.000103213	0.000875612
NUDC	2.11247	6.27505	3.81432	0.00465961	0.0116964
PTGES3	1.59528	8.51001	4.31838	0.00229565	0.00680032
BOLA2-SMG1P6	-4.11715	-2.05234	-4.25367	0.0032238	0.0088413
CFL2	4.13581	7.81867	11.7279	7.99e-06	0.000232655
YME1L1	1.675	7.06891	4.41251	0.00207987	0.00630796
TCFL5	-0.547831	2.18138	-0.448867	0.455958	0.52742
PLK4	4.51682	-0.445051	3.8794	0.00523558	0.0128149
STAG2	3.83339	8.07773	12.7073	4.69e-06	0.000182136
SIX2	8.87868	0.829558	12.1293	7.52e-06	0.000228604
RBBP9	-1.01555	2.21426	-1.20925	0.174511	0.234199
RAI2	5.60691	-0.467753	6.29656	0.00039539	0.00198335
RAI1	-1.89557	3.98103	-3.26809	0.00935115	0.0203981
PHTF1	5.76597	5.01025	6.81926	0.000248514	0.00145981
MAP3K2	-0.212788	4.22033	0	0.716662	0.765009
KIF1C	3.05512	8.48209	5.41336	0.000812705	0.00319267
CTSC	-3.9677	2.87755	-3.24724	0.0117557	0.0246172
CHL1	-5.79739	0.940739	-2.82939	0.0227254	0.0418727
GIPC1	-0.387356	5.36475	-0.34451	0.428957	0.501321
TRAF3IP2	-0.860674	4.22756	-1.49116	0.104841	0.152083
NUP50	-7.14289	0.691002	-14.2638	2.56e-06	0.000149461
NES	-10.9345	3.77879	-13.3816	4.13e-06	0.000170046
KDM5B	0.202676	7.32507	0	0.642427	0.699289
TOB2	-0.581177	4.23691	-0.90009	0.224854	0.290377
HBS1L	0.182125	5.63491	0	0.772024	0.811353
AHCYL1	3.3858	8.17148	10.7849	1.29e-05	0.000290318
PLK2	1.67787	7.93452	2.08991	0.0513226	0.0831242
ZMYND11	3.81801	6.60976	8.44102	6.19e-05	0.000669076
SRSF10	2.96048	7.33749	9.29755	3.17e-05	0.000445856
ZBTB6	1.33846	2.80325	2.18036	0.0414408	0.0692916
POP4	-4.77793	-0.0981889	-4.94096	0.00150643	0.0049649
ARPP19	-1.56377	6.25894	-2.04864	0.0535137	0.0859932
ZNF234	-5.48026	-1.91029	-6.49963	0.000326704	0.00174758
ZNF266	-2.80856	1.19622	-2.95358	0.0163239	0.0319983
ZNF274	-5.25926	0.548841	-10.065	2.23e-05	0.00037563
NEK6	-0.968198	4.34104	-0.856404	0.301183	0.372595
WDR4	-0.365096	1.42909	-0.145838	0.644587	0.701577
NCKAP1	3.14818	9.17787	13.2139	3.46e-06	0.000162723
IQGAP2	1.81389	1.44516	1.86954	0.0742885	0.11335
VAMP5	-4.31373	-2.88305	-5.548	0.000773037	0.00308704
ZNF273	0.836887	-0.770676	0.508143	0.495998	0.565351
ZNF268	-5.07076	-0.539364	-5.0509	0.00135269	0.00456524
MTHFD2	-2.15755	2.19413	-1.16159	0.234532	0.301399
RPP40	-0.821916	-0.968932	-0.372863	0.607368	0.668105
ADCY2	4.3716	0.864876	5.86907	0.000562622	0.0025135
2021-09-09	-1.08762	7.18218	-2.62644	0.019883	0.0375278
SEC24A	0.445447	5.45848	0.265218	0.568952	0.632699
SDCCAG8	-1.56068	1.87676	-2.49381	0.0269835	0.0483941
SDCCAG3	-4.51182	1.27735	-3.97484	0.00464007	0.0116546
HSPH1	-0.155178	8.15431	0	0.759196	0.801005
STARD10	4.8283	3.23718	4.5504	0.00234944	0.00692571
WASF3	-3.95101	-0.279297	-3.87167	0.00513111	0.0126181
UTP14A	-2.58298	1.24838	-3.51573	0.00731434	0.0167404
CPLX2	7.35841	0.59922	10.5543	1.77e-05	0.000330217
FRS3	1.55262	-1.17684	1.2789	0.180448	0.240882
FRS2	1.85492	5.00205	4.2158	0.00271212	0.00771999
NEU3	-3.67349	0.330518	-6.03764	0.000457708	0.00217672
FAXDC2	-6.85168	-2.04249	-12.3129	6.54e-06	0.000219259
FAM114A2	0.956423	3.23851	1.42252	0.121387	0.172216
ZNF275	0.289899	2.49798	0.0546467	0.628865	0.687001
ALDH1L1	4.51414	-0.584603	3.85022	0.00543298	0.0132098
TUBGCP2	1.13128	3.52012	1.90643	0.0600282	0.0946129
CLPX	1.53842	5.67418	2.50609	0.0263687	0.0474928
PDE10A	1.35476	0.211555	0.789471	0.369705	0.442424
SRCAP	1.60688	7.27307	4.8166	0.00129069	0.0044214
PPP1R13L	1.53439	-0.157995	0.896498	0.324472	0.396858
RUVBL2	1.13592	4.75919	1.90052	0.0606686	0.0954983
PGRMC1	2.31413	8.72206	4.7689	0.00151078	0.00497111
ARID5A	1.6726	0.807735	1.29484	0.179756	0.240144
TSPAN9	2.82016	4.55679	6.85408	0.000202074	0.00129321
USP20	-0.316079	2.69226	-0.0685497	0.713625	0.762508
USP19	4.21881	7.57223	13.9948	2.58e-06	0.000149461
ME3	2.90115	-1.92846	1.91721	0.0779948	0.118278
FGL2	1.11496	-0.10734	0.493466	0.54497	0.610787
MRPS30	-0.545344	2.20146	-0.529851	0.394375	0.467346
WDR3	-3.36737	2.85056	-5.04713	0.00123205	0.00425914
RAB10	3.50592	8.41676	8.23128	7.07e-05	0.000715402
PPARGC1A	2.80223	1.60475	2.11326	0.0571743	0.0909568
MALT1	-4.10666	0.731331	-5.68585	0.000664588	0.0028131
MMP24	-1.55065	-1.84518	-0.640806	0.470704	0.541062
YIF1A	0.921982	4.11042	0.873674	0.287608	0.358221
CPSF4	-0.433695	2.79147	-0.3796	0.441763	0.513718
JTB	-6.07517	1.69319	-7.16024	0.000187621	0.00124011
ADCY3	5.63832	2.86088	6.70695	0.000273008	0.00154342
RUNDC3A	0.634443	-0.472321	0.358035	0.574267	0.637811
DHRS4	-5.0456	-2.64401	-8.36417	7.01e-05	0.000713972
BRD8	2.75816	5.60643	5.41399	0.000789299	0.00312847
MTMR11	0.886285	2.4246	0.678657	0.386668	0.459539
BLCAP	2.34495	6.84108	4.37646	0.00239317	0.00703064
MAN1A2	1.83304	5.98635	4.9492	0.00115476	0.00408423
TRAFD1	-4.73082	0.99632	-8.25098	7.51e-05	0.000737213
TXNL4A	0.130561	4.56559	0	0.795187	0.831072
PNPLA6	-1.43814	4.07304	-3.15626	0.0100571	0.0216005
SUGT1	0.869824	4.38284	1.53231	0.098668	0.144441
GADD45G	1.80735	-1.45659	0.842556	0.363289	0.436067
PAPOLA	1.84716	9.01097	6.64767	0.000215065	0.00133535
TCERG1	3.06258	6.28166	6.76781	0.000222986	0.00136629
MAGED2	-0.357063	7.26861	-0.284449	0.444897	0.516753
EHMT2	3.06782	6.67691	9.68352	2.48e-05	0.000395456
COPS8	-0.354807	4.1038	-0.233782	0.492008	0.561439
RNPS1	-0.888054	4.58945	-1.82293	0.0632541	0.0989363
FASTK	-0.135808	4.37039	0	0.805012	0.840251
SUB1	-0.432364	4.64242	-0.395134	0.428061	0.500467
SMPDL3A	-1.61151	0.481864	-1.646	0.102013	0.148708
DBF4	-0.451984	0.525132	-0.238434	0.608595	0.66909
SPIN1	1.75901	6.57015	3.78706	0.00457146	0.0115134
RALBP1	1.43274	6.34784	3.12654	0.0104722	0.0223356
SRSF8	-4.58916	2.66506	-5.33349	0.000978894	0.00363553
MORF4L1	1.92069	8.37538	3.93049	0.00390541	0.0102125
PRDX3	-2.4973	3.35863	-4.34543	0.00252946	0.00733258
EHD1	4.37305	7.90741	5.97576	0.000507205	0.00234927
AFG3L2	-0.395	4.64528	-0.402462	0.393476	0.466491
POP1	-1.65707	2.06334	-2.5453	0.025451	0.0461562
MSL3	-0.37417	2.6655	-0.187718	0.588021	0.651089
C11orf58	0.183854	6.44859	0	0.704716	0.754523
KDELR1	0.570556	6.49797	1.05988	0.175761	0.235589
SF3A3	0.134494	4.23996	0	0.849592	0.879191
AP3M2	-1.80755	2.49255	-1.64107	0.10645	0.154061
STARD3	-1.01554	4.22758	-2.48486	0.0240652	0.0439995
HNRNPA0	2.68817	7.37802	6.64986	0.000238614	0.00142171
BTG3	3.68246	6.65546	11.1646	1.06e-05	0.00026246
CBX1	1.1271	6.05052	2.50564	0.024	0.0439067
SEC61B	-2.52771	2.73344	-3.14734	0.0120469	0.0250921
TOMM34	-0.272682	3.98038	-0.0173107	0.678407	0.731214
PDIA5	0.573741	2.47668	0.34005	0.568068	0.632065
SERINC3	-4.26434	4.50803	-9.03689	4.17e-05	0.000525382
OS9	-3.05656	5.25403	-5.88789	0.000503768	0.00233873
PNRC1	1.58903	5.86608	3.85398	0.00407404	0.0105666
TMED2	1.54055	8.61745	3.66803	0.00513558	0.0126264
LMAN2	0.940538	6.51722	2.03066	0.046747	0.0766895
ERP29	-0.392229	6.30656	-0.301155	0.472645	0.54293
MLLT11	-4.02444	2.89838	-5.88641	0.000542237	0.00245509
STIP1	-0.079888	6.79859	0	0.868888	0.895481
ACOT2	-4.88487	-0.966992	-4.16536	0.00372681	0.00984559
EBNA1BP2	-2.314	2.61169	-2.51758	0.0293601	0.0518985
CKAP4	0.124132	6.98887	0	0.817145	0.851373
YWHAQ	3.14271	9.29229	6.06235	0.000428804	0.0020852
TMED10	-1.54754	7.81142	-3.94817	0.00358867	0.00956846
ASCC3	0.652488	6.31013	0.87178	0.24776	0.31558
UQCR11	-9.51358	-1.15233	-26.5226	4.65e-08	7.75e-05
CLP1	0.244966	2.18462	0	0.734005	0.779547
FERMT2	2.60452	6.54412	4.42614	0.00232537	0.00687152
COPS6	3.89713	7.82993	13.6146	3.02e-06	0.000153975
RAB32	-5.6421	1.81046	-5.21894	0.00115403	0.00408284
MAPRE2	0.325033	5.14706	0.145272	0.550836	0.616523
CCNI	1.98943	8.4729	4.47767	0.00202304	0.00618213
KCNQ1OT1	-5.21399	-1.48674	-5.51918	0.000830481	0.00323965
GCN1	-0.173837	6.64017	0	0.705718	0.755479
COPS5	-0.595233	4.67817	-0.878294	0.234994	0.301884
METAP2	1.87781	7.94157	5.4119	0.000708548	0.00291844
IMMT	0.539783	5.84974	0.643572	0.323929	0.396314
SF3B2	2.1593	8.14491	4.94305	0.00121861	0.00422961
ILVBL	-3.82652	1.7425	-5.731	0.000624239	0.00270287
SLC27A4	0.256522	4.04377	0	0.640273	0.697446
SLC27A3	-4.47287	-1.99117	-2.92723	0.0188803	0.0360518
KIF2C	3.29834	-0.949515	1.78473	0.0982289	0.143955
CCDC85B	2.59841	5.0491	2.21163	0.0482402	0.078765
IL24	-6.50091	-2.14919	-5.63309	0.00077235	0.00308659
GLIPR1	-6.69378	-1.47954	-6.45777	0.00035278	0.00183793
TLK2	3.69675	4.88401	7.05335	0.00018327	0.00121742
KDELR2	-2.85718	5.81172	-5.49786	0.000730992	0.00297845
KDELR3	-1.875	3.16319	-2.96798	0.0142212	0.0286296
ATF7	0.526357	3.93815	0.746532	0.271613	0.341181
SNRNP27	1.08305	2.78962	1.57462	0.0997846	0.145794
TMED1	1.43475	1.57588	1.73245	0.0856328	0.128067
LIAS	2.49798	1.30563	2.12614	0.0544677	0.0872826
RCBTB2	2.31912	3.52469	2.83761	0.0182976	0.035178
IFT27	-2.9571	-0.762354	-2.05201	0.0636185	0.0993777
RAB35	0.963726	5.11874	2.42312	0.0260282	0.0470148
TDRKH	2.19425	2.83567	2.46043	0.0315155	0.0551442
RBPMS	0.680066	4.56712	0.383936	0.564276	0.628886
RAB31	0.691337	3.70011	0.417865	0.536812	0.60362
DSTN	1.69035	9.81331	6.09016	0.000350895	0.00183187
STON1	-3.89846	-1.04589	-2.17743	0.0556045	0.0888334
RCC1	1.74257	2.84893	1.80695	0.0809995	0.122156
PIM2	-2.72517	0.0108446	-2.76479	0.0212861	0.0396438
B4GAT1	1.69822	4.62922	4.10387	0.00303324	0.00843931
MID2	5.72878	1.6926	4.26583	0.00340392	0.00920582
PAPD7	1.69493	3.58563	2.42727	0.0306304	0.0538684
SLC35D2	-4.19348	-0.269475	-3.76054	0.00599827	0.0142434
ADRM1	-0.767712	5.15148	-1.11345	0.181662	0.242209
CHD1	2.20705	5.9879	5.81141	0.000495047	0.00230621
NUDT21	0.399438	5.17207	0.438729	0.373743	0.446151
CPSF6	2.85329	6.58153	6.88192	0.000197897	0.0012773
OGFR	-1.73768	2.67883	-3.03665	0.0125964	0.0260038
DDX52	-0.343623	4.02991	-0.234223	0.472709	0.542952
ABHD2	2.49211	7.10668	5.52656	0.000682692	0.0028587
WWP1	3.19976	7.44034	7.22235	0.000152956	0.00109118
CHD2	0.994463	6.63721	1.75446	0.0729342	0.111537
WWP2	0.559126	4.50969	0.92585	0.212806	0.277251
DUS4L	-2.97463	-2.05203	-2.15363	0.0544961	0.0872934
CNTRL	0.790507	-0.128771	0.739641	0.335109	0.408051
SNRNP35	-6.64099	-2.11243	-12.5245	5.83e-06	0.000207181
C10orf10	-5.49412	-1.82427	-5.7697	0.000652444	0.0027753
CYB561D2	-3.88161	0.22644	-3.45686	0.00879417	0.0194249
RAPGEF4	1.65703	2.25297	1.54094	0.121557	0.172376
CHD3	1.93122	8.25541	2.41196	0.0326506	0.0567035
TMEM115	-0.513041	3.76268	-0.403998	0.475528	0.545516
DUSP14	-1.51505	3.20382	-2.11826	0.0475155	0.0777287
TOPBP1	-2.02112	2.38344	-1.80815	0.0844497	0.126601
STMN2	8.68611	3.72086	6.82962	0.000264577	0.00151085
TRIOBP	-0.600682	5.42185	-0.612437	0.362056	0.434952
RER1	-0.350712	5.2731	-0.173225	0.567148	0.631331
CHD4	2.62719	10.0971	10.7125	1.26e-05	0.000285065
DNAJB4	1.64798	5.63971	1.75065	0.0870222	0.129972
DIDO1	-3.69418	2.96432	-5.9835	0.000482894	0.00226268
WDR5	-3.97112	0.518323	-3.03527	0.0158042	0.031173
ADAMTS13	-4.55559	-2.80864	-5.87684	0.000563751	0.002516
CACFD1	-2.62858	-0.00230161	-3.32601	0.00950629	0.0206693
ADAMTS5	6.0063	1.23846	4.53938	0.00248459	0.00723764
NUPL2	-4.65398	-0.722509	-4.44214	0.00264579	0.00757758
PRSS23	0.339642	6.76182	0.184401	0.525806	0.593065
PTPN21	-0.994852	2.87609	-1.4885	0.110929	0.159455
ADCY5	2.4218	2.01317	3.01986	0.014251	0.0286774
HNRNPUL1	0.562695	7.25647	1.32033	0.119757	0.170323
ATE1	-0.0344327	3.54067	0	0.964989	0.97312
RPP14	-4.44965	1.8087	-4.27997	0.00317854	0.00874828
KRR1	-4.69646	1.18555	-4.36929	0.00288994	0.00812666
KATNA1	2.51403	3.19332	3.67218	0.00589856	0.014076
PRDM5	3.20528	0.477991	2.41381	0.0373363	0.0635448
PRDM4	0.966415	4.76535	1.93617	0.0544867	0.0872934
CHEK1	0.478361	-1.31294	0.200998	0.679541	0.731976
HIBADH	0.179759	4.5734	0	0.769967	0.809473
CIT	-1.77916	0.141777	-1.39173	0.157045	0.213772
FGFR1OP	-0.658293	1.01896	-0.555127	0.41793	0.490472
EMILIN1	-0.394352	4.20775	-0.262035	0.51718	0.585192
BTN3A2	-7.37548	-1.37867	-11.3012	1.15e-05	0.000272099
BTN3A1	-6.86189	-2.03809	-14.5463	2.24e-06	0.000147728
FOXN3	-0.746255	3.80764	-0.965476	0.226948	0.292648
BTN2A1	-8.31926	-0.664946	-9.62465	3.22e-05	0.000449438
PTPRT	1.8564	-1.73445	0.770968	0.404144	0.476932
RCAN3	-4.95688	-0.84131	-3.70573	0.00667044	0.0155464
FAF1	3.769	5.40032	10.2634	1.82e-05	0.000335881
KIF3A	-3.77581	2.75209	-3.49737	0.0082761	0.0184662
POLR3A	0.806992	4.07206	1.31646	0.134646	0.18783
CLASRP	0.0881376	3.54324	0	0.884359	0.908096
CAPN10	-4.91278	-1.58833	-5.21464	0.00112666	0.00402014
KPTN	-1.7896	-1.22823	-1.24685	0.197244	0.259946
CDC42EP1	-3.35908	2.07675	-4.63063	0.00196374	0.0060551
PWP1	-2.13308	3.45083	-4.66739	0.00165623	0.00534209
TBC1D8	0.973118	1.12803	0.625629	0.43324	0.505651
CDC37	-0.254997	6.22624	0	0.606397	0.667159
IL1RAPL1	-3.82502	-1.56527	-2.60836	0.0290471	0.0514423
PKIG	-1.51015	1.61239	-1.77719	0.0811304	0.122323
KAT7	3.17647	6.03865	7.28536	0.000144865	0.00105881
PLA2G16	3.51828	2.10548	4.50829	0.00229096	0.00679092
GLMN	0.0608907	0.507162	0	0.940981	0.953602
HHLA3	-2.86926	-2.48112	-1.75072	0.100671	0.146947
BVES	-8.08092	-1.04591	-10.2244	2.19e-05	0.00037263
WDR45	1.34159	3.50249	2.4599	0.0270748	0.0485402
FICD	1.03208	2.38132	1.1386	0.196611	0.259282
AP4S1	1.09683	0.667837	0.843063	0.321122	0.393278
PTP4A3	0.349552	4.15907	0.236557	0.480153	0.550144
LSM6	2.8098	1.51528	3.04558	0.0143189	0.0287782
RABL2B	-4.25039	0.0493684	-3.92838	0.00485545	0.0120827
RABL2A	-3.62693	-0.175625	-6.18874	0.000395169	0.00198306
CHI3L1	4.44936	2.73567	0.879537	0.383323	0.456237
ERLIN2	1.26053	5.9982	1.77793	0.076242	0.116023
C14orf1	-2.09857	2.48228	-2.57887	0.0260294	0.0470148
NUDT4	-2.6933	4.30867	-5.23676	0.000944565	0.00355174
NUDT5	-6.15478	-1.68635	-8.01056	9.53e-05	0.000843184
NUDT3	-3.20453	4.12438	-5.16768	0.00106723	0.00387438
FSTL1	0.485289	8.34624	0.290282	0.571548	0.635234
PSIP1	2.61204	4.1311	4.31191	0.00266757	0.0076201
WDHD1	-1.82473	-0.629206	-1.01697	0.281557	0.352016
STRAP	-0.0513433	6.78338	0	0.912579	0.930199
ADAMTS7	-2.21501	0.939915	-2.09762	0.0551129	0.0881529
ADAMTS6	5.5947	2.48439	4.86463	0.00169371	0.00543112
BAZ2A	0.310482	6.39819	0.132166	0.527626	0.594841
BAZ1A	0.0656886	5.059	0	0.893954	0.915848
LZTS1	-10.9421	0.779227	-6.09437	0.000531967	0.00242312
ZNF277	0.698263	0.754196	0.44475	0.5155	0.583837
WDR6	-1.77502	5.3054	-3.12095	0.011254	0.0237144
SLC2A6	-2.31894	-0.828041	-1.35945	0.176101	0.236019
MAP4K5	1.4703	5.44094	3.53216	0.00606356	0.0143646
RASSF1	0.0558401	3.0231	0	0.941963	0.954437
PKP3	3.12239	-2.03784	1.83693	0.0896742	0.133211
NISCH	3.02588	7.67622	6.29684	0.000340154	0.00179412
CHKA	-1.73548	3.25408	-3.05443	0.0122778	0.0254723
CEP250	0.00729348	4.44931	0	0.989824	0.992687
WBP4	0.681663	3.56383	0.856249	0.25927	0.32815
ABCB8	-2.37118	2.00646	-2.70356	0.0224118	0.0413833
SEC23IP	0.764892	4.91534	1.31968	0.131351	0.184062
SUPT16H	1.2076	6.98488	3.70603	0.004587	0.0115429
ADCY6	1.15755	5.96253	2.37624	0.0293597	0.0518985
CHEK2	-0.386423	0.155854	-0.134729	0.699592	0.750298
POLI	-5.1206	-0.651452	-6.24929	0.000405381	0.00201667
CHM	-1.04986	4.09697	-2.0492	0.0469477	0.0769873
PROSC	-2.13179	2.30345	-2.9472	0.0152329	0.030278
IRAK3	4.45318	-1.04274	4.65921	0.00203584	0.00620474
AKAP13	-0.828353	4.10128	-0.940745	0.24714	0.314957
AKAP11	-0.00049407	5.42093	0	0.999478	0.999711
AKAP10	1.84839	4.86118	3.72531	0.00502526	0.0124201
DDX20	0.854224	2.73937	0.899096	0.26772	0.337062
CHML	-4.41569	2.14292	-4.11186	0.00389475	0.0101935
DUSP10	1.75198	5.12578	2.39216	0.0326485	0.0567035
MRPL3	-1.12317	3.31786	-1.82155	0.068407	0.105846
RPL35	1.8368	7.11097	3.08586	0.0119488	0.0249394
GALNT6	-4.77901	-0.871093	-4.21022	0.00351237	0.00941486
GALNT5	-4.65146	-2.19189	-4.07034	0.00414627	0.0107103
RASSF8	-2.38854	3.10995	-4.01384	0.00374939	0.0098901
CHN1	5.5276	2.62344	4.69871	0.00203659	0.00620474
PRAF2	0.598294	3.28428	0.479301	0.453552	0.524989
SEC63	1.68845	7.80127	5.35172	0.000732708	0.00297938
POLG2	-2.37664	0.231691	-2.82031	0.0188975	0.0360733
HPS5	-3.32685	3.91839	-6.73386	0.00023501	0.00140785
PDCD10	4.49319	6.19838	13.0884	4.03e-06	0.000170046
RNF139	1.42541	5.8465	2.82372	0.0161028	0.0316159
RNF24	-2.06467	3.59145	-3.09025	0.012304	0.0255133
CA5B	-0.687994	1.92518	-0.60232	0.394397	0.467346
EGLN2	-0.164362	1.70176	0	0.814424	0.848975
EGLN3	3.92407	1.92336	2.039	0.0687131	0.106197
CHN2	-2.26817	-0.702967	-1.27278	0.200155	0.263151
PADI2	1.66587	-1.48564	0.998547	0.283659	0.354031
BIRC8	5.61739	-1.3458	9.01723	4.5e-05	0.000547527
PMF1	-5.79701	-2.39506	-8.88923	4.96e-05	0.000584897
ZHX1	0.868348	6.03215	1.34306	0.132747	0.185571
GPR176	-0.245796	2.01892	0	0.824506	0.85808
PRKCDBP	1.06781	3.12002	0.506998	0.529746	0.596729
NXPH4	0.0351755	-0.561102	0	0.981639	0.986372
PRRT2	3.81543	-0.528177	3.28785	0.0110195	0.0232893
ERI2	-2.76262	-0.589651	-1.9686	0.0712392	0.109346
NXPH3	6.47521	-0.492552	7.53239	0.000139939	0.00104406
SAT2	-8.02758	-1.24197	-9.96164	2.58e-05	0.000401475
DTD2	-6.40938	-1.30179	-6.41258	0.000364703	0.00187692
GTF3C6	-6.64046	-0.205081	-5.10755	0.00133992	0.00453226
PACSIN2	-1.08004	6.0895	-1.61747	0.093132	0.137637
MAN1B1	-3.55926	3.33914	-5.33758	0.000916305	0.00347903
TP53TG1	-5.71042	-2.42425	-8.33947	7.33e-05	0.000726418
SNX18	2.5716	6.01577	5.48381	0.000719792	0.00295168
DCTN3	0.519327	3.78792	0.7341	0.275009	0.344994
FILIP1L	8.69544	3.28864	8.50473	7.01e-05	0.000713972
CYTOR	-6.90841	-2.01706	-9.51637	3.35e-05	0.000458255
XPOT	-1.66838	5.03927	-3.38705	0.00764494	0.0173656
CHP1	0.586784	6.58457	0.685374	0.316829	0.388847
RWDD2A	-4.42989	-2.2593	-4.36183	0.00287864	0.00810241
CMTM7	-7.08108	-1.95954	-9.61228	3.16e-05	0.000445663
SP140	5.35514	0.436065	7.59496	0.000128103	0.000985766
PXMP4	-5.0085	-1.46245	-4.82986	0.00172166	0.00549303
DUSP12	-4.54392	-0.138432	-4.26654	0.00324543	0.00888451
SNF8	0.068237	3.8085	0	0.903605	0.92336
DDX19B	0.215281	2.68561	0	0.701317	0.751949
NRM	-2.36904	-1.01527	-1.56549	0.128636	0.180781
RDH13	-4.13763	-2.35861	-3.9787	0.00452972	0.0114416
ATXN2L	3.12042	7.8672	10.438	1.55e-05	0.000314767
KLHL2	3.54733	4.22541	7.4528	0.000130096	0.000995403
IFT43	1.19124	1.70003	1.48611	0.118901	0.169265
SYNRG	0.250423	4.55543	0	0.799806	0.835395
GLMP	-1.24937	5.85636	-1.12348	0.215565	0.280272
KLF12	-2.92101	1.13707	-4.32458	0.00271111	0.00771893
CHRM1	0.544787	-1.71414	0.182583	0.739107	0.783589
FDX1L	-1.78573	-0.279766	-1.38828	0.158059	0.215008
MGAT4B	1.1846	6.66443	2.466	0.0258307	0.0467396
PNKP	-7.58482	-1.79737	-15.5798	1.46e-06	0.000128501
WDR89	-6.05815	-2.30431	-13.03	4.44e-06	0.000177052
L3HYPDH	-5.95764	-1.72674	-6.67598	0.000283715	0.00158122
B4GALT7	0.802984	3.27434	1.32036	0.133577	0.186468
TP53RK	-4.78953	0.445572	-4.45812	0.00261255	0.00751084
SGF29	1.42491	-0.257703	1.61665	0.102711	0.149528
VPS26B	1.07938	5.2957	2.82057	0.014971	0.0298015
NACC1	-1.16792	4.69575	-2.01315	0.0513626	0.0831779
CFAP36	1.80065	3.49856	2.73319	0.0197557	0.0373584
MED8	0.0740989	3.52575	0	0.907468	0.926318
KTI12	-6.20194	-2.25468	-11.99	7.6e-06	0.000228604
ADCY7	0.365524	-0.0791372	0.0852884	0.776234	0.814361
LYST	-1.805	6.67464	-1.64047	0.106506	0.154106
RPUSD1	-5.4607	-1.14603	-5.47855	0.000874108	0.00336784
PLCD3	1.09314	3.82221	1.61948	0.0932356	0.137773
CHRM3	-1.70922	-1.12861	-0.694378	0.443915	0.51576
VPS45	0.176357	4.57458	0	0.744382	0.788403
LYPLA2	1.79238	4.8038	2.89622	0.0155521	0.0307959
CDCA5	-0.223646	-3.03598	0	0.909949	0.928066
AHNAK2	5.28889	3.6368	4.01208	0.00457539	0.0115209
PARK7	-4.38974	2.90705	-9.07927	4.08e-05	0.000517697
COPE	-0.786377	3.74627	-1.01894	0.213216	0.277725
SAAL1	-2.60199	-1.22157	-1.88133	0.0804214	0.121421
SCAMP4	-4.24717	2.4064	-5.63853	0.000702631	0.00290894
CHST14	1.10479	3.23802	1.33211	0.14798	0.203358
ECD	-0.8842	2.29103	-1.13394	0.186368	0.24742
MGAT4A	-0.0382738	0.62471	0	0.964828	0.973119
CASC4	-0.559533	5.44677	-0.600901	0.354799	0.427378
GPN1	-1.50085	1.35584	-1.92661	0.0639406	0.099855
TMC6	-5.12784	1.11518	-4.07762	0.0041924	0.0107991
SLC46A1	-1.22694	-1.05937	-0.674182	0.428381	0.500744
C12orf57	0.11026	4.56162	0	0.827782	0.860674
DDX42	1.49909	6.96189	2.98557	0.0129524	0.0265844
LARP4	-1.1407	5.4894	-2.62035	0.0203213	0.0381986
GLCCI1	2.09962	1.72859	2.15135	0.0499442	0.0811745
TMEM106A	-3.80776	-2.46731	-3.45028	0.00883298	0.0194965
FKBP9	0.242199	7.18639	0	0.607836	0.668497
STK38	-0.0115564	5.65053	0	0.980517	0.98549
PHB2	0.774601	6.05185	1.71213	0.072097	0.110494
ACOT7	1.56249	5.70814	2.53873	0.0252307	0.0458185
PDAP1	0.990676	6.19945	2.76977	0.0157813	0.0311376
TUSC2	-1.17631	2.17836	-1.11297	0.214777	0.279487
CBX3	-2.30509	5.78115	-4.4562	0.00216617	0.00650927
EXOC3	-0.522551	4.24856	-0.64432	0.317663	0.389634
GABARAP	3.36924	9.13306	7.59211	0.000114686	0.00092
U2AF2	2.23479	8.02489	8.20709	6.35e-05	0.000675137
CHRNA1	5.09892	-1.01007	4.81539	0.00175634	0.00557574
EXOSC8	-0.38724	1.0968	-0.12812	0.713425	0.762361
SFT2D1	-1.35264	2.37373	-1.61696	0.100875	0.147174
TEX261	-0.735486	5.24342	-1.70945	0.0714174	0.109495
RNF13	0.124242	4.67257	0	0.855381	0.883722
MGLL	-3.05775	-0.231202	-2.06204	0.0631145	0.0987947
TWF2	-2.87322	0.786979	-1.92944	0.0763698	0.116199
SMIM12	-0.25961	3.24215	0	0.711179	0.760163
GABARAPL2	2.55235	7.19884	6.74681	0.000215767	0.00133582
AZIN2	5.10389	3.76765	6.26682	0.000398528	0.00199388
TUBA3D	4.97289	-1.37522	7.08972	0.000190922	0.00125098
SYNPO	2.5241	4.7281	2.91496	0.0167585	0.0326922
HELQ	-2.88396	-0.350868	-2.04292	0.0641479	0.100114
CYP2U1	-6.02694	-0.948569	-4.09868	0.00421073	0.0108375
MFSD3	-6.28645	-1.03301	-7.74549	0.000117474	0.00093554
SDSL	-3.74212	-1.01654	-3.44193	0.00889665	0.0196083
PIK3IP1	-1.1722	0.450853	-0.705732	0.404144	0.476932
SLC35A4	-0.921275	4.18705	-1.98806	0.0496039	0.0807191
DTX2	0.230124	2.04017	0	0.750476	0.793606
ADCY8	3.24042	-0.347586	1.96431	0.0742605	0.113322
CHRNB1	1.9955	1.1166	1.39254	0.161614	0.219035
TOE1	2.07703	1.3327	2.73681	0.0205275	0.0384859
MCM3AP-AS1	-4.15384	-2.93887	-6.67361	0.000262498	0.00150395
WBSCR22	-5.18237	1.76803	-7.44066	0.000144037	0.00105659
TRIM9	-6.14901	-0.461229	-7.52843	0.000139	0.00103791
CHRNB2	-0.584338	-1.20269	-0.184067	0.751213	0.793968
TXNRD3	-3.48022	-1.9076	-2.83202	0.020517	0.0384722
SLC2A13	-6.93915	-1.43039	-5.68265	0.000743383	0.0030046
LACTB	0.258119	1.81071	0	0.692735	0.743868
PALM2	1.84891	-1.414	0.942427	0.315405	0.387375
EFHC1	-6.17986	-1.18964	-8.1269	8.73e-05	0.000811126
TIRAP	-0.980191	0.139499	-0.901477	0.281618	0.352016
ERMAP	-5.26336	-2.56719	-8.79316	5.19e-05	0.000600197
LRRC37B	-4.90792	-2.6895	-8.23925	7.64e-05	0.000744974
CHUK	3.6577	5.57205	6.68311	0.000252057	0.00147265
CYGB	-2.39263	1.22269	-1.46884	0.14978	0.20548
PKD1L2	-4.39825	-2.44746	-5.24664	0.00106237	0.00386838
BTBD9	-0.660935	3.07721	-0.817811	0.271714	0.341238
LMTK3	6.56558	-0.0297386	9.07216	4.47e-05	0.000545686
CSMD2	0.578995	-1.74073	0.155721	0.786053	0.823091
MBD6	2.79918	6.42949	5.29724	0.000895676	0.00342328
XKR4	0.651324	-1.92617	0.214664	0.733011	0.778884
GPRIN1	-5.84972	-1.2906	-4.06543	0.00436367	0.0111315
CSMD3	2.14307	0.731029	1.29456	0.191256	0.253075
SLC25A25	1.70954	3.57206	2.35752	0.0341549	0.0589435
STK11IP	-5.34969	-0.795272	-4.52634	0.00246759	0.00719331
TUBGCP5	0.831096	3.0801	0.83408	0.293862	0.364657
FMNL2	-0.217441	6.5957	0	0.684193	0.736169
TMEM132B	0.389592	-1.87956	0.0827697	0.809739	0.844602
PSMG3-AS1	-6.34355	-2.21766	-5.29942	0.00108372	0.00391894
SLITRK1	5.72916	0.0561675	5.85384	0.000605639	0.00264031
ESCO1	1.05924	4.46991	1.92594	0.0569812	0.090745
CCDC85A	4.28304	-0.602823	5.22846	0.00107639	0.00389713
TMEM200A	-1.96024	-1.30567	-1.05818	0.268694	0.338007
MYSM1	-0.864324	3.61439	-1.12881	0.186169	0.247237
RNF157	-2.66206	-0.15059	-1.91245	0.0770431	0.117036
SORCS1	-0.0576867	2.98744	0	0.971451	0.978203
KLHL29	1.02731	4.22405	1.05149	0.225606	0.291042
RHPN1	-1.30054	-0.598036	-1.02565	0.254674	0.323263
LENG8	-1.09794	6.59267	-2.62212	0.0200595	0.0377901
PWWP2A	0.973617	3.37196	1.17164	0.182337	0.242869
SMYD4	-4.13191	-1.68915	-3.73425	0.00618525	0.0146099
OSBPL1A	-3.02278	3.17928	-6.75927	0.000223854	0.001369
OSBPL5	2.49847	2.61741	3.02342	0.0143056	0.0287611
OSBPL6	0.897259	0.675511	0.722385	0.362361	0.435142
OSBPL7	0.391505	0.842013	0.0970232	0.781291	0.818814
OSBPL8	-3.20971	4.07505	-6.42633	0.000306798	0.00167217
OSBPL9	3.22537	7.59094	8.16434	7.27e-05	0.000723355
OSBPL10	-5.16728	2.46847	-6.77415	0.000252647	0.00147477
OSBPL11	0.56558	3.18486	0.668694	0.319127	0.391191
C1QTNF1	-4.38321	0.409407	-2.44326	0.0381018	0.064602
C1QTNF3	-5.51881	-2.47866	-6.37683	0.000365955	0.00187959
C1QTNF5	6.53164	2.2215	7.35858	0.000161405	0.00112828
C1QTNF6	-4.17488	-0.846855	-2.62322	0.0289278	0.0512869
FBXO32	-4.73679	3.63936	-4.57577	0.00227197	0.00674837
TMEM123	-8.4555	1.27391	-6.12968	0.000496925	0.00231318
EPB41L4A-AS1	-4.50984	-2.82056	-7.65319	0.000117644	0.000936164
SMIM19	-2.85251	-0.0589114	-2.1139	0.0573596	0.0911914
GPRASP2	-3.40125	0.891033	-3.05707	0.014791	0.0295075
MRFAP1L1	-2.54646	2.57657	-5.33895	0.000834425	0.00324875
PTPMT1	-4.61	-2.78583	-7.47805	0.000136085	0.00102592
FLYWCH2	-4.49546	-0.940049	-3.28375	0.0114822	0.0241281
WDR31	-3.87913	-3.0315	-5.82934	0.000568239	0.00252646
VASN	1.6431	3.81828	1.84174	0.0752748	0.11471
ZNF618	-3.10247	1.79608	-4.20554	0.00318344	0.00875644
ADCY9	-3.96405	3.31173	-4.65977	0.00198001	0.00609332
NT5C3B	-0.683734	3.09541	-0.805715	0.281636	0.352016
CCDC124	-1.14389	3.04982	-1.72491	0.0801693	0.1211
HAUS1	-1.47045	-1.48961	-0.608796	0.487741	0.557359
SLC26A7	1.00383	-1.16031	0.406675	0.603695	0.664729
2021-03-03	1.94579	2.23275	2.82578	0.0176663	0.0341905
ZNF554	-4.95206	-2.67231	-8.77721	5.18e-05	0.000599943
CKB	8.67149	7.19678	7.14325	0.000202368	0.0012934
ATG4A	0.295308	2.81492	0.0387413	0.74778	0.791309
KCTD12	0.0730549	5.55458	0	0.881391	0.90551
OMA1	-3.36273	-2.02357	-2.56946	0.0299129	0.0527446
DDIT4L	2.91351	4.67188	2.30454	0.0430676	0.0716351
SLC25A26	-4.42374	-2.07958	-3.68826	0.00666539	0.0155376
PCMTD1	1.96241	5.85765	4.99751	0.00111642	0.00399539
CIRBP	-6.3676	2.33677	-8.88312	5.07e-05	0.000591719
LRRC42	1.91502	3.88178	2.61924	0.0238371	0.0436484
GBP4	3.15288	0.685612	2.45421	0.0350022	0.0601224
CISH	2.73927	-0.677807	2.08381	0.059503	0.0939566
MALSU1	-0.863084	2.19799	-1.22604	0.159385	0.216447
UHRF2	2.92438	5.96716	7.23071	0.000148154	0.00107206
TBCB	-0.374916	4.22582	-0.22313	0.538074	0.604533
ZNF689	-1.16288	0.291	-1.4792	0.119185	0.169589
FCHO2	2.95905	4.32657	6.19854	0.000370599	0.00189517
ARHGEF25	2.7305	1.77554	1.94691	0.0734713	0.112245
FAM46B	0.111004	-1.0514	0	0.945139	0.956613
EVI5L	-0.887368	2.24419	-1.26868	0.150589	0.206379
TRMT61A	-3.18439	0.815759	-4.54977	0.00212629	0.00641692
DIS3L	0.146343	1.38888	0	0.858989	0.886866
DHRS1	1.10391	2.85918	1.70977	0.0810985	0.12229
WDFY2	-1.42265	3.27837	-1.84965	0.0709227	0.108943
CKMT1B	3.80532	-0.522137	2.97087	0.0171539	0.0333076
CTHRC1	-0.114987	3.605	0	0.903886	0.923436
TSR3	-4.96184	-1.23838	-4.56547	0.00232204	0.00686505
ZNF653	1.94303	0.730693	2.12753	0.0506531	0.082205
RNF166	1.07296	2.08808	1.40596	0.130091	0.182502
LRRC58	-1.44613	5.13698	-3.08075	0.011198	0.0236129
LYSMD3	-2.32112	2.14192	-2.35924	0.0373416	0.0635448
DNTTIP1	-0.401951	2.38483	-0.270662	0.516592	0.584734
ERCC8	1.65371	1.68401	2.02942	0.0561486	0.0896198
FOXP4	1.05427	4.99344	1.78374	0.0710474	0.109121
ZNF526	-0.643747	1.6508	-0.579348	0.396877	0.46987
LRRC3B	4.60267	-1.88997	3.19546	0.0130274	0.0267202
KLHDC3	0.538482	5.79106	0.76585	0.266625	0.335893
WDR92	0.93058	2.23521	0.99356	0.238227	0.305336
NUS1	0.822161	5.40373	1.58674	0.088973	0.132299
FAM210B	-11.2591	-0.0839193	-13.6251	3.69e-06	0.000165206
FAM122A	2.2832	4.57692	5.81944	0.000495952	0.00230954
ZMYND19	1.93239	3.18784	3.27987	0.00925403	0.0202234
COX20	-3.47024	2.25844	-5.74353	0.000601152	0.00262833
ABHD15	-6.64442	-1.70388	-8.00099	9.74e-05	0.000851583
TLCD1	-1.28112	-0.864314	-0.65344	0.445903	0.517723
GINM1	-1.62717	3.72214	-2.98471	0.0132942	0.0271247
CKS1B	0.494681	-0.211156	0.248364	0.628032	0.686392
CKS2	2.53964	3.48571	2.39125	0.0364558	0.0622439
RAB39B	7.23936	-0.126016	11.2004	1.21e-05	0.000279682
GRIN3A	2.91732	-1.5945	1.84115	0.0878374	0.130917
TOP1MT	-5.90183	-1.15934	-6.49984	0.000331585	0.00176199
TSEN15	-2.10249	2.38293	-3.37687	0.00830905	0.0185192
FAM129A	-4.20057	4.30138	-2.86667	0.0203325	0.0382077
MRPL54	-1.9535	0.678198	-2.47362	0.0298419	0.0526501
HSPA12B	3.24733	-1.64944	2.63529	0.026915	0.0483183
CNTROB	-5.36092	-0.426778	-4.68669	0.00205222	0.00624211
SNAP47	-6.91348	-0.51701	-7.46592	0.00014944	0.00107683
SLC18B1	-6.76101	0.43378	-4.07885	0.00439942	0.0111976
MED12L	2.03266	-1.47219	1.06478	0.268012	0.33736
ACAP3	-3.13041	1.97525	-5.5144	0.000737107	0.00299031
ARAP2	6.00953	3.67039	6.98099	0.000217909	0.00134266
ARAP1	0.0211905	4.69054	0	0.965982	0.973877
AGAP2	4.09528	-2.36349	2.49449	0.034858	0.0599258
AGAP1	1.93883	4.23253	2.52187	0.0276837	0.0494778
AGAP3	0.829976	5.8685	1.93103	0.0526006	0.0848744
TADA1	0.387271	2.26857	0.222459	0.557505	0.622718
THEM4	-8.25859	-0.983859	-12.3687	6.56e-06	0.000219259
RAB3IP	1.52588	0.586153	1.13483	0.22501	0.29049
SSX2IP	-0.19491	1.5985	0	0.7963	0.832164
FTSJ3	1.17281	5.6121	2.544	0.0229277	0.042194
IP6K3	-5.69499	-1.94907	-3.4019	0.0102266	0.0219279
AP2M1	2.41524	10.233	8.69892	4.53e-05	0.000549473
AP1S1	1.15831	6.53167	3.52415	0.00576371	0.0138276
AP2S1	1.17946	5.38688	2.40043	0.0284671	0.0506385
TWIST2	6.74318	0.916343	4.84013	0.00180087	0.00568724
PARD3B	-1.80364	0.0500771	-1.91073	0.0695057	0.107198
RFFL	1.99864	-0.372254	1.84058	0.0799997	0.120889
AP3S1	4.15545	6.62576	11.3495	9.86e-06	0.000256809
ZNF354B	-1.4458	-1.14069	-0.733578	0.40726	0.480235
TRIM6	-3.76441	-1.59024	-4.16079	0.00353383	0.00945562
ADD1	0.84843	7.53245	2.31783	0.0295533	0.0521866
CLCN2	4.67652	2.93257	5.49321	0.000832961	0.00324618
CLCN3	-0.305283	6.92024	-0.108685	0.553027	0.618574
CLCN4	4.00013	3.98036	5.74389	0.000623133	0.00270196
CLCN5	1.26414	5.26261	2.22367	0.0380588	0.0645473
UBE2J2	-1.11964	2.7387	-1.87633	0.0627066	0.0982324
BORCS5	-1.88626	-0.282887	-2.02057	0.0593087	0.0937077
ANTXR2	3.56707	4.89699	7.42047	0.000133761	0.001014
EXOSC6	-3.36637	0.854178	-3.83486	0.00517162	0.0126892
CHCHD1	1.84544	3.54726	2.60128	0.0242067	0.044218
CLCN6	0.217501	2.7353	0	0.745274	0.789071
CLCN7	-4.36767	4.53896	-5.11892	0.00121588	0.00422622
C10orf90	-7.66185	-1.28722	-6.43235	0.000369506	0.00189254
PSTK	0.86144	-1.08222	0.501599	0.505534	0.574309
MORN4	-0.0621434	1.34986	0	0.923532	0.93891
ZFYVE27	-0.818534	2.563	-1.06278	0.202234	0.265543
COMTD1	2.46121	-0.120964	2.5515	0.0283914	0.0505409
FRA10AC1	-1.1732	0.684554	-1.577	0.102295	0.149011
PDZD8	2.35174	5.05602	4.27808	0.0026957	0.00768229
ADD2	1.56881	-0.183581	0.89752	0.325627	0.398109
BORCS7	-6.17987	-2.26734	-9.73159	2.85e-05	0.000421727
CLU	1.60584	4.31695	1.79396	0.0805902	0.12163
CLIC1	1.99489	9.19879	3.75197	0.00496543	0.0122981
GSTO2	2.28691	-1.8486	1.55424	0.129835	0.182212
CLK1	2.27712	5.12464	5.24306	0.000894025	0.00341913
ANAPC16	-1.48655	3.21369	-2.63484	0.0215215	0.0400144
SFXN4	-5.3612	-2.53592	-10.1251	2.16e-05	0.000370538
CPXM2	-2.61987	-1.26492	-0.813241	0.399482	0.472446
CLK2	1.747	5.65183	3.46344	0.00698952	0.0161376
C11orf74	-4.36304	-2.87105	-6.70267	0.000258884	0.00149529
CLK3	2.78221	6.48257	6.48266	0.000280077	0.0015668
SERPINA3	-4.8909	2.96989	-1.38569	0.189789	0.251492
ADD3	-0.406147	5.27867	-0.392549	0.409149	0.48218
TPP1	-1.43826	6.93865	-3.25468	0.00877429	0.0193881
CLN3	-6.89862	-2.02633	-13.5892	3.47e-06	0.000162723
SLC36A4	0.54422	1.33639	0.322701	0.571747	0.635397
CYP2R1	-5.08521	-2.14026	-6.24324	0.000407068	0.00202179
CLN5	-4.31962	0.0823006	-4.84433	0.00163955	0.00530244
DNAJC24	-5.07229	-1.71897	-4.0522	0.00431708	0.0110523
ARL14EP	0.640787	3.43154	0.875954	0.244047	0.312067
CLNS1A	-1.27526	3.28507	-2.07654	0.0479071	0.0782951
LRRK2	3.19144	4.3215	2.83516	0.0200066	0.037714
CLPTM1	1.47145	7.81233	5.47123	0.000624953	0.00270403
C12orf45	-3.58372	-3.1293	-5.50816	0.000769054	0.00307749
CLTA	3.17558	8.06984	8.2517	6.78e-05	0.000702394
CLTB	2.83297	6.22927	5.08733	0.00112499	0.00401537
LRIG3	0.648084	0.0765477	0.369499	0.567851	0.631938
SLC15A4	-1.25759	2.75118	-2.0537	0.0494114	0.0804708
ZNF641	-5.19658	-0.97866	-4.56747	0.00233884	0.00690456
CLTC	3.22513	11.6485	10.9612	1.15e-05	0.000272715
NEDD1	-0.347557	2.19326	-0.144316	0.611577	0.671696
IKBIP	-2.51748	2.28661	-3.41042	0.00836884	0.0186284
HIST4H4	3.70484	-1.12346	3.31557	0.0105368	0.0224493
FGD4	-3.66604	2.28534	-3.58782	0.00728675	0.0166931
AEBP2	4.26176	6.90598	13.0417	4.07e-06	0.000170046
BTBD11	6.05778	2.26919	4.87533	0.00169912	0.00544269
ANO4	1.39849	-1.71235	0.777059	0.379384	0.452215
ALKBH2	-5.09118	-2.62611	-9.29373	3.65e-05	0.000483597
SPPL3	0.8001	4.55438	1.08134	0.19447	0.256934
CSNK1A1L	7.13678	5.80267	10.7782	1.54e-05	0.00031395
SLAIN1	-2.27541	0.441106	-2.53216	0.0285862	0.0508279
ANKRD9	-3.88357	-2.01585	-3.18033	0.0128347	0.0263831
IFI27L1	-4.24866	-2.90675	-6.71886	0.000253581	0.00147808
C14orf28	1.87327	0.192268	2.2919	0.03886	0.0656391
TRAPPC6B	1.40149	4.74756	3.08978	0.0109564	0.0231843
C14orf79	-4.91769	-2.68367	-8.61812	5.79e-05	0.000645778
ADSSL1	0.580012	2.27737	0.326435	0.584849	0.647814
MRPL52	-6.26858	-1.64707	-8.1461	8.63e-05	0.000805415
LRR1	1.15378	2.65051	1.54437	0.107113	0.154761
KLHDC1	4.01368	1.28398	3.68499	0.00655119	0.0153275
FRMD6	-1.84584	5.20077	-3.35253	0.0082599	0.0184368
SOCS4	-0.547354	4.09067	-0.954672	0.202238	0.265543
NAA30	1.66764	5.07084	4.02958	0.00330913	0.00901603
JDP2	1.71096	1.72322	1.88939	0.0707188	0.108699
ISCA2	2.97885	3.5684	6.07656	0.000416806	0.00204877
ACOT4	3.0385	-1.5523	2.04258	0.0649416	0.101183
PLIN2	3.35342	6.84367	3.76812	0.00563016	0.0135827
TTC8	0.477071	1.85124	0.262719	0.598074	0.659983
TC2N	0.236712	-1.40026	0	0.91865	0.935126
SLC25A29	-4.6313	0.349897	-4.24389	0.0033493	0.00910544
LEO1	1.58627	4.20724	3.00349	0.012843	0.0263924
C15orf40	-5.68801	-1.43588	-6.24273	0.000416916	0.00204877
SENP8	0.693885	-0.925739	0.271722	0.680151	0.732502
MTFMT	-2.15548	-0.346148	-1.17581	0.229504	0.295629
TARSL2	1.34565	0.121071	1.04617	0.249183	0.317122
LRRC28	0.90259	1.78053	0.969065	0.244747	0.312772
NIPA1	0.159692	2.72853	0	0.833493	0.865481
HYKK	-1.45241	-1.84459	-0.643143	0.46389	0.534703
WHAMM	-6.0597	-2.30646	-10.8281	1.45e-05	0.000301689
NTAN1	1.05986	1.99247	1.58039	0.0981079	0.143796
FOPNL	-1.502	2.03292	-1.53764	0.118509	0.168806
DCUN1D3	3.46182	4.84424	5.98819	0.000472637	0.00222843
CMTM3	0.00389983	3.6635	0	0.993839	0.995404
SPATA2L	-2.16052	-0.449406	-1.49745	0.139932	0.193951
SPATA33	-3.99096	-2.99203	-5.59537	0.000722991	0.00295978
LTB4R	-1.93994	-1.61484	-1.34291	0.173378	0.232833
PAQR4	0.22292	-0.462554	0	0.863232	0.890487
ZC3H18	0.183139	4.52744	0	0.760632	0.802241
CDYL2	-2.84612	1.32001	-3.71129	0.00580334	0.013904
ABCC2	-7.92583	-0.797171	-8.34468	7.76e-05	0.000753187
ANKS3	-0.227984	1.81903	0	0.831403	0.863919
UBALD1	2.15336	3.73383	2.77643	0.0195771	0.0371301
ZNF720	-4.65773	-1.43906	-3.81533	0.00571848	0.0137464
TMEM219	-5.59962	0.233041	-5.59621	0.000779196	0.00310062
EARS2	-4.12756	0.886313	-5.65237	0.000688162	0.00287364
TMEM170A	-3.7438	-0.188453	-3.41973	0.00916803	0.0200965
METTL23	-2.5031	0.943537	-2.59396	0.026771	0.0481027
MSI2	3.057	8.12143	6.00725	0.000448673	0.00214983
SLC38A10	-2.49114	4.04867	-4.99464	0.00119998	0.00418419
CANT1	-2.37224	3.56521	-5.45408	0.000725178	0.00296672
CYB5D1	-0.95156	2.01639	-1.13927	0.19031	0.252044
KRBA2	-3.12996	-2.69438	-2.64865	0.0261575	0.0471897
HEXIM2	-2.79411	-2.29669	-2.10865	0.0575418	0.0914091
LSM12	2.45029	4.70784	4.80988	0.00146663	0.00486021
CCDC43	-8.17974	-1.60036	-11.5869	9.95e-06	0.000256928
TMEM132E	4.31611	-1.93047	3.06873	0.0153441	0.0304489
SGK494	-2.54008	-2.25721	-1.14653	0.24721	0.315013
ANKRD13B	2.42316	3.17557	3.25311	0.0102706	0.0219948
SLC43A2	2.36865	2.00251	2.22582	0.0460576	0.075795
CYB5D2	-5.51392	-1.00473	-4.69063	0.00205443	0.00624492
ZFP3	0.162929	-0.261401	0	0.891089	0.913455
MRPL10	-2.84131	1.03792	-3.32243	0.00976055	0.0210743
WDR81	-0.128723	5.08025	0	0.898812	0.919578
RN7SK	4.27066	1.60047	2.74937	0.0241663	0.0441575
TBC1D16	-6.47054	3.81575	-3.29099	0.0121323	0.0252265
AFMID	-4.48864	-1.60831	-2.74322	0.0246187	0.0448804
LRRC75A-AS1	-7.52665	0.0871743	-5.30486	0.00110937	0.00397842
ZSWIM7	0.0547717	1.05972	0	0.950976	0.961716
MIEF2	-4.78822	-1.71201	-5.01586	0.00138818	0.0046616
FAM210A	-5.34437	1.30138	-4.60566	0.00225054	0.00671275
INO80C	1.01486	1.0517	0.924367	0.275048	0.344994
TTC39C	1.85857	3.11457	2.55675	0.025931	0.0468931
ZNF816	-4.32866	-2.3912	-4.56469	0.00225572	0.00672073
ZNF543	-4.13167	-2.94631	-6.63211	0.000272018	0.00154097
RAVER1	-0.0370289	4.06201	0	0.947468	0.958694
C19orf70	-1.8164	1.10091	-1.92106	0.0685328	0.106
TRAPPC5	-0.617039	2.26312	-0.375307	0.551304	0.616979
ZNF813	-4.61727	-1.89815	-3.6317	0.00724187	0.0166092
ZNF441	-3.97863	-1.63898	-3.17106	0.0130711	0.0267871
ZNF440	-5.41438	-1.60801	-4.57841	0.00232846	0.00687896
CCDC159	-3.48537	-1.6447	-2.1274	0.0587066	0.092881
JOSD2	-0.00512914	1.68971	0	0.994518	0.995754
CPT1C	3.9485	-0.637762	5.50368	0.000791793	0.00313438
ALDH16A1	-3.37698	-1.5145	-3.38513	0.00937164	0.0204391
ZNF787	-0.159948	2.2027	0	0.783154	0.82034
IRGQ	-8.17498	-0.520087	-8.01779	9.97e-05	0.000860513
ZNF428	-5.78769	-1.50831	-5.41507	0.00094413	0.00355174
PLK3	1.40483	4.79141	1.82491	0.0734397	0.112237
MOB3A	-6.78915	-0.473443	-6.6439	0.000299175	0.00164397
MFSD12	-8.52529	3.85928	-6.19574	0.000467543	0.00221305
GIPC3	-6.77978	-2.06638	-12.4119	6.2e-06	0.000216574
NDUFA11	-7.28659	-1.89489	-18.2896	5.1e-07	9.86e-05
WTIP	0.0276362	1.83078	0	0.964757	0.973119
NR2C2AP	-4.60031	-2.78924	-7.54889	0.000128465	0.000987009
CNN1	1.59313	-0.4295	1.14412	0.224411	0.289951
RINL	-4.25018	-2.90798	-6.77005	0.000242425	0.0014352
CNN2	1.84824	6.51901	2.51043	0.0277529	0.0495869
C19orf47	0.423598	1.44069	0.243862	0.574094	0.637713
CNN3	1.21465	8.34235	1.83489	0.0688015	0.106279
GABPB2	-2.94219	0.713391	-3.28437	0.0103817	0.0221934
SHE	-2.98686	-1.82902	-1.87878	0.0832936	0.125272
CNP	-4.74703	4.61731	-4.68538	0.00200394	0.00614084
CCSAP	-6.73767	-0.47334	-10.4637	1.84e-05	0.000337411
PUSL1	-0.0878735	0.653035	0	0.924567	0.939861
B3GALT6	-3.4383	0.460859	-4.29652	0.00292899	0.00821163
CNR1	-0.35751	-1.66173	-0.04863	0.860934	0.888419
IFFO2	-0.169803	4.18096	0	0.827378	0.86055
ATXN7L2	0.876967	0.49439	0.479828	0.525406	0.59278
LYPLAL1	-7.1408	-1.33617	-9.37767	3.7e-05	0.000485726
CNTFR	2.27054	2.21311	2.0182	0.0627777	0.0983183
CNTN1	2.20435	3.03192	1.19633	0.223501	0.289003
TYW3	-6.28899	-0.85469	-6.73884	0.00027122	0.00153861
TPRG1L	-1.2542	3.62285	-1.55979	0.107652	0.155406
FAM213B	-4.41693	0.260691	-8.51033	6.11e-05	0.000665672
TCEANC2	0.244256	2.7056	0	0.682035	0.73427
PODN	4.48456	-1.17131	4.14701	0.00374272	0.00988114
RNF19B	3.33767	5.69128	6.76857	0.000228138	0.00138042
DNAH14	-6.6239	-2.11493	-14.6478	2.12e-06	0.00014536
C1orf122	-3.57366	0.669316	-3.83793	0.00522929	0.0128047
COL1A1	7.07423	9.40567	4.57976	0.00243872	0.00712808
OSCP1	1.82259	-0.843601	1.91162	0.0696296	0.107325
C1orf216	-6.41368	-0.384997	-6.2221	0.000435015	0.00210695
KLHDC7A	5.01723	-1.6193	7.33559	0.000155841	0.0011036
COL1A2	1.95314	9.72827	1.11861	0.245132	0.313045
ARL8A	2.57704	5.96729	5.75542	0.000547128	0.00246524
UHMK1	-1.76652	6.89989	-7.05188	0.000149557	0.00107683
FCRLB	-4.76407	-2.73566	-8.38055	6.84e-05	0.00070564
ADH5	0.16426	5.7778	0	0.729439	0.775771
COL2A1	4.88257	-0.761158	4.18892	0.0036208	0.00963712
C1orf131	-6.9138	-2.02157	-12.9534	4.73e-06	0.000183266
LIX1L	2.14056	6.03361	3.91852	0.00409444	0.010615
COL3A1	4.65381	6.08403	1.72673	0.113421	0.162439
EDARADD	1.94925	7.67637	2.30796	0.0383772	0.0650051
COL4A1	3.86216	6.15239	3.4908	0.0083932	0.0186689
IQGAP3	4.94937	1.7439	4.19811	0.00359058	0.00956934
NAXE	-4.22421	2.87201	-6.43337	0.000327243	0.00174814
MRPL55	-7.29387	-1.2844	-10.102	2.33e-05	0.000381956
HIST3H2BB	4.88951	1.12802	3.09648	0.0151247	0.0300827
DRAM2	1.76943	3.72623	4.18095	0.00279163	0.00789428
TATDN3	-6.31051	-2.22372	-10.0097	2.4e-05	0.000388789
COL4A2	0.0920036	5.21211	0	0.903633	0.92336
NKAIN4	-5.27284	-2.56331	-8.15767	8.25e-05	0.000783809
FITM2	-4.21796	1.03259	-2.89627	0.019504	0.037009
TSHZ2	4.47524	-0.172537	3.8996	0.0050929	0.0125495
TBC1D20	0.276874	5.74277	0.0429656	0.55346	0.618959
COL4A5	3.32064	3.83676	1.80257	0.095694	0.140792
SLX4IP	-4.15474	-1.42404	-2.64389	0.0280359	0.0499965
COL4A6	-0.514516	-2.16148	-0.149132	0.772663	0.811954
CHMP4B	3.51929	7.78879	11.9497	6.79e-06	0.000219259
PIGU	2.42381	2.99478	2.84863	0.0182365	0.0350998
COL5A1	5.54371	5.24676	5.30473	0.00105035	0.00383327
C22orf39	-7.31867	-1.30028	-9.20166	4.18e-05	0.000525661
TANGO2	-6.39499	-0.173272	-5.56811	0.000822331	0.0032172
COL5A2	1.68725	7.22617	1.15249	0.224875	0.290377
ZNF280A	-4.8166	-2.71934	-8.31842	7.17e-05	0.00072091
COL6A1	-0.106805	3.57324	0	0.880541	0.904867
ANKRD54	-5.85487	0.969514	-6.97232	0.000218398	0.00134362
COL6A2	-0.411134	2.45727	-0.146894	0.706915	0.756608
PPP1R21	1.01255	3.01016	0.997084	0.244753	0.312772
COL6A3	4.66209	3.4509	2.53029	0.0338613	0.0585119
TMEM150A	2.35676	3.23632	2.62544	0.0251181	0.0456453
COL7A1	4.10337	3.97662	3.85611	0.00527986	0.0129024
NUP35	2.21201	1.13729	1.73349	0.0972921	0.142825
TYW5	-1.05595	0.899092	-0.808353	0.334861	0.407831
COL8A1	3.88724	6.43397	3.53264	0.00794922	0.0178878
MITD1	0.119899	1.24311	0	0.911678	0.929438
DIS3L2	-0.0779884	1.67195	0	0.916285	0.933347
MBOAT2	-3.41609	0.505549	-3.96058	0.00442429	0.0112364
TAF8	-1.82237	1.74142	-2.19685	0.0446108	0.0738652
TMEM18	-5.2793	-2.56069	-7.74248	0.000113618	0.00091597
RBM45	4.30539	3.4704	4.60696	0.00214539	0.006459
BBS5	-2.56226	1.85642	-2.35002	0.0389033	0.0656937
COL9A3	-3.21428	-0.615429	-2.27521	0.0460714	0.0758074
ICA1L	-4.83087	-2.71491	-8.19053	7.9e-05	0.000761851
FAM168B	1.3074	2.80272	2.15321	0.0428869	0.0713739
COL11A1	-2.1337	1.94704	-0.611092	0.511065	0.579465
RFTN2	-1.43529	0.682036	-1.45256	0.13372	0.186646
COL11A2	-0.138968	1.77873	0	0.900421	0.920991
PLEKHH2	-1.44784	2.55412	-1.49587	0.12516	0.176636
COL12A1	5.28547	5.55644	4.94566	0.00153089	0.00502495
AP1S3	-3.54508	-2.12174	-2.95729	0.0172104	0.0333959
OSR1	8.05815	0.816794	8.90463	5.21e-05	0.000601424
UBR3	3.0746	6.50034	8.68356	4.9e-05	0.000580659
KCTD18	0.391038	1.64086	0.193012	0.605646	0.666514
ZNF513	4.13806	4.92158	9.54409	2.94e-05	0.000427614
LYPD6	-2.7847	-2.40006	-2.33123	0.0408979	0.0685355
GALM	-2.16209	0.993829	-3.31464	0.00912397	0.0200181
COL15A1	-4.19519	-1.22599	-2.92444	0.0187135	0.0357785
TMEM198	-1.04601	-0.814704	-0.511811	0.523664	0.5912
ZFAND2B	1.768	2.37092	2.06104	0.0545792	0.0874034
COL16A1	1.00182	5.08172	1.1773	0.182707	0.243227
PQLC3	-1.7433	-1.62909	-0.960738	0.303276	0.374686
TMEM182	-4.57666	-2.79749	-7.64961	0.000118389	0.00093973
MTERF4	-0.826502	1.49814	-0.816084	0.301808	0.373098
ADH7	5.80373	-0.426471	5.64334	0.000748296	0.00302042
COL19A1	-6.13485	-1.69255	-7.98396	9.72e-05	0.000851583
CCDC58	2.13843	2.03616	2.49108	0.0298644	0.0526745
DNAJC19	-0.999709	0.425988	-0.999368	0.242692	0.310466
COMT	-6.8508	2.3275	-5.37576	0.00101429	0.00372583
COPA	1.56567	10.1357	5.39542	0.000686387	0.00287019
FAM131A	0.568808	3.27856	0.456347	0.45959	0.530542
CHCHD4	-5.24904	-2.57385	-9.93395	2.42e-05	0.000389932
COPB1	3.51345	8.48647	7.84152	9.53e-05	0.000843184
CRYBG3	-4.44687	-0.381288	-4.22222	0.00340813	0.00920979
DCBLD2	-1.80905	6.38967	-1.47384	0.13865	0.192416
FAM43A	-0.231205	3.4822	0	0.703293	0.7536
KLF6	0.827799	7.13034	1.31925	0.135349	0.188613
TPRA1	1.08653	3.89324	1.64025	0.0900223	0.133646
TMEM42	-0.0258395	-0.873934	0	0.979537	0.984586
SLC31A1	-0.00675305	5.11579	0	0.989483	0.992521
NUDT16	-7.65895	-0.752195	-10.8747	1.47e-05	0.000305337
METTL6	1.87777	2.70965	2.66056	0.0222817	0.0411681
ADK	1.87807	2.90032	2.43489	0.0312646	0.0548003
PPM1M	0.775753	1.50927	0.656787	0.380289	0.453115
OCIAD2	3.48426	-1.37343	3.40069	0.00924696	0.0202174
SCLT1	-3.01318	-2.06543	-1.4185	0.169227	0.227816
MAP3K8	5.02732	-0.150853	4.22371	0.00349175	0.00938039
LIN54	2.07421	3.18931	2.37559	0.0352593	0.0604782
COX4I1	-10.361	0.348933	-9.87642	2.83e-05	0.000420591
GNPDA2	1.35545	2.79958	1.79221	0.0764117	0.116238
CPEB2	4.19162	7.50211	7.99525	8.85e-05	0.000815799
EVC2	2.21568	0.678033	1.87489	0.0779972	0.118278
COX5B	-5.59887	0.886338	-7.87085	0.000104074	0.0008786
AASDH	-2.51659	0.0182171	-2.56449	0.0280161	0.0499685
ADM	0.574543	2.38183	0.172871	0.762412	0.803491
PACRGL	-3.40991	-1.48194	-2.19507	0.0527135	0.0849785
TRAM1L1	1.3375	2.10334	1.2206	0.18898	0.250585
SLC9B2	-4.6129	-2.79046	-5.37513	0.000938295	0.00353696
SETD9	-4.28712	-2.89477	-7.05614	0.000189768	0.00124561
PPARGC1B	-4.40977	0.460726	-5.45947	0.000850897	0.00330125
PRRC1	-2.15436	4.22715	-3.14884	0.0114747	0.0241205
NADK2	0.291278	2.03899	0.0308435	0.770677	0.810149
COX6A1	-7.24427	-0.168566	-10.9184	1.42e-05	0.000299421
JMY	0.329174	3.32882	0.105337	0.648923	0.705407
CCDC127	-6.05717	-1.3086	-8.02603	9.39e-05	0.000840506
ADORA1	-0.181691	-1.67268	0	0.920453	0.93641
COX6B1	1.0987	6.30765	2.39572	0.0280812	0.0500699
FAM173B	-5.42286	-2.51458	-9.77563	2.7e-05	0.00040928
DNAJC21	-1.20538	2.60626	-1.7719	0.0757935	0.115413
AFAP1L1	-4.82666	-0.721931	-4.69739	0.00198377	0.00609913
GRPEL2	-0.93013	1.97279	-0.74091	0.356501	0.429257
LSM11	-0.748392	0.0239254	-0.531492	0.459467	0.530515
POC5	-4.43231	-2.84618	-7.421	0.000141221	0.00104802
STARD4	-7.32129	-0.80857	-10.5251	1.8e-05	0.000334199
WDR36	0.292596	3.62116	0.0426751	0.708724	0.75821
NUDCD2	-1.22698	1.56154	-1.59107	0.101629	0.148219
COX6C	-5.35461	2.71789	-8.75522	5.35e-05	0.000611322
UBLCP1	0.524763	3.98667	0.42051	0.467797	0.538334
SHROOM1	-4.65524	-1.69451	-3.18891	0.0131755	0.0269461
C5orf24	0.900539	6.21572	2.13052	0.0396859	0.066838
ADAT2	-4.80271	-1.81589	-3.32253	0.0110348	0.0233176
COX7A2	-4.07669	3.26696	-6.46674	0.000314689	0.0017029
IRAK1BP1	4.21309	0.934355	3.64586	0.00697068	0.0161125
COX7B	-8.191	-0.175778	-6.4113	0.000380683	0.0019304
STXBP5	-0.423796	3.76141	-0.20089	0.633718	0.691365
COX7C	-8.5302	-0.48488	-13.7773	3.3e-06	0.000158193
COX8A	2.78656	6.68297	7.81245	9.14e-05	0.000831161
NCOA7	-3.39808	2.76659	-5.12986	0.00112906	0.00402395
HINT3	-8.1717	-0.22761	-9.64781	3.17e-05	0.000445663
PACRG	4.28032	-1.55615	4.26841	0.00319528	0.00877902
SDHAF4	-1.90758	-1.01851	-1.70469	0.0977812	0.143369
COX10	-1.26136	0.874589	-1.28134	0.168262	0.22674
CD109	-2.03759	2.22657	-2.35739	0.0360603	0.0616682
PM20D2	-0.468588	0.715713	-0.170116	0.717475	0.76554
COX11	-0.272114	2.94424	-0.01797	0.656351	0.712073
COX15	-1.19352	2.25958	-1.88226	0.0634794	0.0992117
CP	12.1416	4.50305	7.25915	0.000192057	0.00125434
ADORA2B	1.56717	-0.505256	1.25461	0.187982	0.249452
ZNF786	-4.35712	-2.26359	-4.11184	0.00388334	0.0101724
CPD	0.678297	6.69024	1.08237	0.181265	0.241774
CPE	12.5694	7.31199	10.8798	1.58e-05	0.000315256
CLDN4	1.82208	-1.94814	0.91447	0.327701	0.400322
CLDN7	1.82801	-1.55537	1.08611	0.253774	0.322323
MPLKIP	0.341191	3.14504	0.137009	0.610796	0.671021
CPM	-4.77942	-0.747637	-5.25641	0.00107136	0.00388707
CPOX	-3.52492	1.453	-6.34407	0.000339324	0.00179209
CPS1	-4.78086	-2.73012	-8.43648	6.57e-05	0.00068715
FAM92A1	1.04251	2.29451	0.866508	0.30433	0.37572
CPT1A	-2.59147	1.68031	-1.67167	0.111308	0.159868
VPS37A	-0.380706	4.12435	-0.305088	0.455499	0.526941
CPT2	1.01296	2.92116	1.36816	0.135239	0.188506
NDUFAF6	-4.26445	-1.44306	-3.50864	0.00837927	0.0186448
TMEM68	-1.45523	3.58022	-2.60866	0.022227	0.0410798
ADHFE1	-5.35319	-2.54049	-10.0435	2.27e-05	0.000377983
UBXN2B	-5.12137	0.349544	-4.98751	0.00145261	0.00482261
GPAT4	-4.23577	4.7246	-5.03613	0.00132058	0.00448635
UNC5D	-0.186706	-2.65563	0	0.91778	0.934502
HGSNAT	-5.80884	0.50172	-7.17924	0.00018302	0.00121742
CRABP1	6.36783	-0.831625	3.45785	0.00966569	0.0209181
NACC2	-1.06919	5.06778	-2.76413	0.0162007	0.0317938
CARNMT1	2.44477	4.9566	5.09809	0.00106615	0.00387218
CRABP2	4.03865	1.02405	4.47838	0.0024549	0.00716324
C9orf85	-0.880813	0.628825	-0.85375	0.29161	0.362427
FAM69B	0.00929726	1.22015	0	0.990262	0.99289
CRAT	1.84007	2.9625	3.43538	0.00737302	0.0168397
TAF1L	5.17131	4.1534	6.02104	0.000504222	0.00233904
CREB1	1.7387	4.9236	3.69228	0.00515244	0.0126601
ATF2	4.06208	6.33475	8.35426	6.71e-05	0.000697829
PTPDC1	0.214703	2.02651	0	0.805357	0.840469
CREBBP	1.17539	6.05875	2.24087	0.0362266	0.0619177
RPP25L	-2.40226	-1.42667	-1.65088	0.112985	0.16191
ATF6B	-0.824035	4.72294	-2.019	0.0459486	0.0756624
CREBL2	-6.33357	0.67319	-5.81589	0.00064083	0.00274522
CREM	1.57467	4.17352	2.8514	0.0159454	0.0313642
FAM199X	-3.81628	2.64855	-5.48023	0.000804251	0.00316709
AMER1	0.407613	1.07499	0.154364	0.690137	0.741521
APOOL	-6.44344	-1.10229	-8.6398	6.04e-05	0.000662225
HDX	-1.64197	-0.658891	-1.03903	0.265842	0.335151
FUNDC1	1.81807	2.79586	3.18251	0.0103992	0.0222113
PTCHD1	6.00494	-0.420241	4.77245	0.00190323	0.00591774
UPRT	0.958401	2.49273	1.02357	0.229706	0.295857
CRIP2	-0.0260594	3.21511	0	0.982153	0.986745
CRK	3.11431	7.47693	9.12674	3.61e-05	0.000481902
DOCK11	3.78208	2.44513	3.29478	0.0108933	0.023075
SPIN4	-3.29636	-1.60282	-1.9115	0.0808209	0.121932
CRKL	-0.736155	5.5144	-1.26937	0.140044	0.194084
AAMP	1.21837	6.27736	1.77576	0.0756121	0.115152
CRMP1	2.17735	1.86889	1.81254	0.0855974	0.128036
RPS4Y2	6.6114	-0.684932	12.4726	5.98e-06	0.000211347
ASB6	-0.558126	3.14536	-0.507387	0.415685	0.488597
ASB7	0.422673	2.54207	0.217678	0.608372	0.668905
ASB8	0.362747	3.94321	0.221893	0.519832	0.587203
ASB9	-6.0329	-2.31775	-7.84689	0.000107654	0.000893225
MYL6B	0.0826376	3.03284	0	0.874931	0.900327
ZNF358	-5.41787	-1.50081	-6.42705	0.000348164	0.00182414
APOBEC3D	-3.49555	-3.15879	-5.27975	0.00096928	0.00361432
S100A16	-4.3786	-1.21455	-3.31785	0.0108999	0.0230849
SELENOM	4.40933	0.964813	5.60685	0.00073192	0.00297845
NEK7	-0.148627	6.37142	0	0.755603	0.797981
ZFP28	-0.498972	0.752557	-0.347753	0.519563	0.586955
C20orf96	-4.21026	-2.33519	-4.05578	0.00413034	0.0106843
NOL4L	-0.381915	3.97524	-0.353443	0.416827	0.48951
CRY1	-1.15969	1.74184	-1.62237	0.0947804	0.139715
BRI3BP	-5.05981	-1.34252	-4.72058	0.00195148	0.00602746
SOGA1	-1.211	4.38778	-2.88228	0.0141191	0.0284856
MACROD2	-0.101907	-0.988251	0	0.939358	0.952276
DYNLL2	1.99626	8.56575	3.29658	0.00913241	0.0200293
UBE2F	0.421626	1.21643	0.190551	0.646912	0.703854
ADAMTS14	3.52554	-1.01778	3.10332	0.0139777	0.0282569
SMCR8	0.208964	4.50032	0	0.812936	0.847571
CRY2	3.32018	4.32642	5.2212	0.0010175	0.00373589
RPL10L	12.9672	5.05534	16.9173	9.23e-07	0.000116362
TRPM6	-0.0146835	-2.09483	0	0.992454	0.994691
SRXN1	-2.0022	4.88777	-2.27319	0.0408097	0.0684065
ROMO1	1.68283	4.7453	3.46821	0.00686801	0.0159178
ZSWIM3	1.10425	0.42131	0.832584	0.327114	0.399766
NANP	-3.7323	-0.153325	-3.39388	0.00948757	0.0206398
ISM1	2.61773	-0.79114	3.30877	0.00972269	0.0210164
SIRPA	-5.50103	2.35547	-3.21449	0.0131178	0.0268645
SREK1	1.33212	5.93371	2.83037	0.015631	0.0308895
STK35	-0.361664	4.09099	-0.166708	0.600236	0.661886
ADPRH	1.79649	2.56287	2.40346	0.032345	0.056286
CRYAB	3.05745	10.6308	4.32025	0.00275951	0.00782542
PARP1	-3.49582	4.11212	-4.67733	0.0018806	0.00587304
MIB2	0.100589	3.95262	0	0.90274	0.922738
DUSP19	0.255645	-0.426192	0	0.757515	0.799511
SAMD8	1.63927	4.76627	3.57374	0.00591937	0.0141003
CRYZ	-5.84542	-2.37524	-12.1802	6.79e-06	0.000219259
TRUB1	-3.74026	0.537841	-5.94886	0.00050095	0.00232922
PARP4	-3.78021	2.38839	-7.26504	0.000154318	0.00109708
MPP7	4.00822	-0.846116	4.48685	0.00242626	0.00709853
CS	1.30332	7.09314	4.08093	0.00290831	0.00816312
VTI1A	1.1927	2.33786	1.67419	0.0881595	0.131284
MAPK14	-0.514372	5.26989	-0.514384	0.390796	0.463715
EIF5AL1	4.51771	8.58246	17.9867	5.13e-07	9.86e-05
HECTD2	1.94005	1.31544	1.44684	0.147408	0.202778
CACUL1	0.0910436	4.17577	0	0.879284	0.903729
CSE1L	0.800997	5.87557	1.51842	0.0980651	0.14375
LDLRAD3	-1.68244	1.63224	-2.18887	0.0440459	0.0730613
CSF1	6.15794	6.88949	7.69701	0.000121558	0.000951144
XRRA1	-4.43457	-2.84468	-7.17861	0.000172545	0.00117648
FAM76B	2.01711	3.01446	2.55324	0.0267289	0.0480491
SESN3	-1.15292	5.17079	-2.19615	0.0385608	0.0652441
ARHGAP42	-1.20791	1.09492	-0.957198	0.277045	0.347031
CWF19L2	-0.835013	1.35397	-0.536852	0.473834	0.543986
KDELC2	-0.686651	1.90988	-0.61256	0.387394	0.460266
LAYN	8.3156	1.69742	12.8202	5.22e-06	0.00019418
C11orf84	-3.30978	0.695395	-3.65118	0.00653524	0.0152991
PLEKHA7	4.07622	-0.669109	4.18341	0.00350316	0.00940452
SPTY2D1	-1.2242	2.58247	-1.38396	0.141349	0.195668
TMEM86A	-1.94017	-1.24865	-0.920432	0.328726	0.401411
DNHD1	-3.46216	-0.935779	-2.47934	0.0344343	0.0593324
PRICKLE1	-2.35127	0.884621	-2.853	0.0179643	0.0346918
BCDIN3D	-4.23531	-2.30467	-3.8857	0.00512113	0.0126037
ALG10B	0.525886	1.45637	0.414798	0.47332	0.543551
ZNF664	-0.360377	6.19818	-0.242782	0.490867	0.560402
ETFRF1	1.01287	1.99286	1.41518	0.125472	0.177034
CPNE8	0.563642	1.26839	0.13839	0.804717	0.840078
TMEM120B	-6.3906	-1.58506	-8.16824	8.52e-05	0.000798769
E2F7	-2.48704	-0.829032	-1.78133	0.0929561	0.137394
CSK	1.51061	5.81582	2.69709	0.0197269	0.0373322
KRT80	0.489414	-0.193353	0.148173	0.762416	0.803491
C12orf66	1.23713	1.605	1.27572	0.168646	0.227185
FBXL14	4.53369	3.91991	6.24959	0.000394357	0.00198146
FAM109A	-5.99471	-1.73644	-6.82361	0.000249499	0.00146332
LACC1	-1.6513	1.68934	-1.95869	0.0627059	0.0982324
B3GLCT	-5.8529	-0.873239	-5.24326	0.00113269	0.00403569
CSNK1A1	3.25886	10.2067	5.10107	0.00115185	0.00407752
MIPOL1	2.06983	0.609378	2.20994	0.0454299	0.0749253
CSNK1D	1.33707	7.82943	3.2156	0.00907275	0.0199166
SLC38A6	-1.44397	0.547807	-1.0935	0.236266	0.303273
CSNK1E	-4.15906	2.1971	-5.28524	0.00100653	0.00370185
C14orf37	-3.6308	-0.470975	-2.9422	0.0176822	0.0342125
PTGR2	-5.73735	-2.4089	-9.87174	2.57e-05	0.000401091
FAM161B	-3.93715	-3.01115	-6.15611	0.000416144	0.0020468
CSNK1G2	2.18809	6.43586	4.934	0.0012356	0.00426654
TTC7B	0.94058	4.02133	1.32824	0.140113	0.194135
CSNK1G3	2.11415	6.18335	5.28485	0.000837144	0.00325724
CSNK2A1	2.92401	8.1743	10.8584	1.19e-05	0.000278148
C15orf61	1.16556	-0.0916805	0.647805	0.439961	0.511905
HAPLN3	-3.0098	-1.98862	-1.34806	0.188188	0.24959
CSNK2A2	1.98099	6.21569	5.442	0.00069722	0.00289655
CSNK2B	0.978272	4.29261	1.57119	0.0967342	0.142144
ZSCAN29	-0.688271	2.82917	-0.498887	0.46855	0.539098
TTBK2	1.82875	3.57612	2.47377	0.0292351	0.0517154
CDAN1	-0.14669	2.01982	0	0.843417	0.874374
ZFP90	-1.84371	1.63781	-2.71428	0.0204631	0.0383948
VCAN	2.7494	4.64335	2.22189	0.0481687	0.0786694
CMTM4	0.945927	3.62246	1.6145	0.0892966	0.132748
NCAN	2.12641	-2.45175	1.07825	0.264999	0.334333
FBXL16	3.49214	-0.0487184	2.11415	0.0599291	0.094469
CSPG4	-4.53561	2.66899	-4.02747	0.00434949	0.0111094
ZNF597	-3.18485	-2.26541	-2.71992	0.0236532	0.0433606
CSRP1	-2.71643	6.31098	-5.35999	0.000831425	0.00324229
ZNF785	-5.38308	-2.53042	-10.2071	2.05e-05	0.000359508
ZNF688	1.65388	0.380029	1.72795	0.0903098	0.133991
CSRP2	-1.52781	3.30388	-2.31622	0.0351	0.0602647
MGAT5B	-4.77113	-1.11888	-4.15676	0.00374778	0.00988801
TOM1L2	-1.95371	4.71684	-2.35063	0.0359763	0.0615421
TEPSIN	-3.99041	0.626171	-3.11252	0.0141927	0.0285912
RTN4RL1	2.80537	-0.507907	2.09025	0.0592521	0.0936583
SLC25A10	0.79856	0.0587357	0.76211	0.324537	0.396897
CFAP52	5.27788	-1.43689	8.16437	8.21e-05	0.000783119
LOC146880	-0.216501	2.21598	0	0.7078	0.757355
RUNDC1	-0.0253811	3.72156	0	0.970912	0.977896
ADRA1B	1.23913	-0.225478	0.766198	0.374386	0.446831
TMEM199	-6.15231	-0.712609	-5.05318	0.00140174	0.00469669
DHRS13	-1.62188	-0.737032	-0.963045	0.297413	0.368384
KCTD11	1.37287	1.53667	1.23632	0.18588	0.246935
CST3	-9.79627	-0.172648	-11.7614	9.3e-06	0.000249707
NOTUM	5.52026	-1.27259	4.57994	0.00233316	0.0068895
TRIM16L	0.166554	1.94719	0	0.827659	0.860621
WIPF2	-3.10438	3.15383	-4.98143	0.00129536	0.00443113
TMEM99	-5.85944	-2.36689	-8.62936	5.97e-05	0.000659108
C18orf25	-0.0975857	4.55666	0	0.860704	0.888333
APCDD1	3.0636	-0.181265	1.83461	0.0896479	0.133188
CSTB	-9.11625	0.00929928	-10.7202	1.66e-05	0.000322784
ZNF480	-1.46362	2.33351	-2.67954	0.0200472	0.0377729
ZNF417	-5.12883	-2.02573	-5.51624	0.000830099	0.00323921
ZNF548	-5.74458	-1.33104	-4.60284	0.00228974	0.00679092
CSTF1	-1.43687	2.51493	-2.6851	0.0197707	0.03738
KLC3	6.70737	0.883445	7.19023	0.000186435	0.00123408
ILF3-AS1	-4.91849	-2.09659	-5.2559	0.00107867	0.00390421
CSTF2	1.70075	3.17992	2.61541	0.0231062	0.0424837
ZNF524	-4.5732	-2.79787	-7.19118	0.000171986	0.00117466
CSTF3	2.9118	4.6824	5.03295	0.00120281	0.00419163
DACT3	1.02817	2.06021	0.544754	0.496918	0.56624
SIX5	-1.54724	-0.26576	-0.870774	0.337809	0.410471
ZNF420	-1.92353	-0.386057	-1.85486	0.0773642	0.117465
ZNF582	-2.69823	-2.00616	-1.11596	0.261138	0.330116
ZNF583	1.99232	0.829047	2.02555	0.0598142	0.0943494
FAM98C	-2.61177	-0.997134	-2.01704	0.0652085	0.101514
DPY19L3	-3.76346	0.682256	-4.92664	0.00144723	0.00480913
TICAM1	-4.53372	-1.63259	-4.1383	0.00379198	0.00998067
ZNF599	-3.8029	-3.05555	-5.62125	0.000695869	0.00289524
PROSER3	-5.28702	-1.97453	-6.07709	0.000480145	0.00225329
ZNF558	-3.83462	-1.0025	-3.91313	0.0048336	0.0120382
LINC00662	-6.56733	-2.13485	-15.18	1.68e-06	0.000135524
ZNF738	-2.79937	-2.05983	-1.22255	0.224399	0.289951
ZNF714	-2.55995	-1.56413	-1.23478	0.217005	0.281931
C19orf25	-2.81511	1.25623	-3.03752	0.0144909	0.0290337
DIRAS1	-7.15909	-1.3486	-8.65611	6.08e-05	0.000664981
ZNF555	-2.85609	-1.88868	-1.66721	0.114437	0.163758
ZNF569	-1.47353	-0.195433	-1.1354	0.222606	0.288032
ZNF570	-3.19354	-0.678368	-2.35752	0.0406102	0.0681761
C1orf74	-3.47944	-2.49474	-2.76808	0.0225113	0.041529
BROX	-1.45551	4.55675	-1.84526	0.0719626	0.110316
LOC148413	-6.43156	-2.18025	-14.5746	2.18e-06	0.000146406
C1orf52	-3.1225	0.735592	-3.76453	0.00555252	0.0134383
PHF13	0.646322	2.94562	0.777248	0.286896	0.357444
TMEM56	-3.58699	-2.72037	-3.78341	0.00561403	0.0135627
CTBS	-1.76253	2.01101	-2.00464	0.0595552	0.0940145
CTBP1	3.33013	6.62721	10.5834	1.45e-05	0.000301689
B3GALNT2	0.996338	2.52637	1.2164	0.171264	0.230224
CTBP2	3.08289	5.56902	5.81371	0.00054314	0.00245826
SLC30A7	-0.88633	3.52805	-1.31009	0.140951	0.195162
MOB3C	0.129101	0.221117	0	0.910098	0.928141
CTGF	1.31237	8.86704	1.41034	0.138827	0.192605
NBPF12	-8.46129	-1.50515	-16.6197	9.76e-07	0.000118046
RC3H1	0.736474	5.26908	1.045	0.19889	0.261801
ZNF362	2.48917	4.51967	3.13606	0.0121858	0.025316
CNIH3	-5.49413	-2.08364	-7.99013	9.46e-05	0.000840869
FAM78B	-1.63563	4.48637	-2.59078	0.0236789	0.0433982
SHISA4	1.62212	4.25625	1.36037	0.160744	0.218095
EXOC8	-5.70182	0.739793	-4.82129	0.0017842	0.00564195
PDIK1L	2.1531	2.33339	2.28251	0.0410992	0.0688252
BTBD19	-5.52632	-1.30118	-5.58186	0.000788514	0.0031278
CTNNA1	2.48862	10.0863	4.74874	0.00157863	0.00514533
CTNNA2	0.412695	-0.289985	0.086159	0.821658	0.855558
RNF187	-2.66348	4.41144	-3.57775	0.00679227	0.0157634
CTNS	-6.52322	-0.339182	-6.35816	0.00038462	0.00194384
CTNNB1	3.20939	11.6198	8.3918	6.13e-05	0.000666138
COMMD7	-0.104589	3.08286	0	0.864122	0.891252
LSM14B	0.868465	4.75641	1.16989	0.174707	0.23441
ADRA2A	-2.06468	-1.78766	-0.986833	0.301709	0.373093
CTNND1	8.65e-05	3.60538	0	0.999882	0.999965
CTNND2	4.88945	1.13991	4.2193	0.00349048	0.00937945
AIFM3	-0.263579	-2.34772	-0.000309122	0.886974	0.910009
YDJC	-4.93922	-0.62288	-3.85942	0.00547094	0.0132791
HSCB	-3.03033	-1.36687	-2.46598	0.0340663	0.0588324
CCDC117	-3.14443	2.43039	-4.07868	0.00373498	0.00986287
DUSP18	-0.810318	-0.603254	-0.57469	0.441605	0.513619
CTPS1	2.7176	5.34483	4.84697	0.00144917	0.00481293
CDPF1	-2.87786	-1.14387	-1.78907	0.094931	0.139903
TTL	-3.40176	3.46197	-7.82463	9.57e-05	0.000845591
CBWD2	-4.18674	-1.49423	-3.20976	0.0125257	0.0258887
COPS9	-5.89456	-1.13846	-4.3314	0.00316313	0.00871844
COMMD1	0.178924	1.47018	0	0.796844	0.832588
FBXO41	-4.09021	-1.0572	-4.10653	0.00385309	0.0101107
TTC30B	1.69172	0.923917	1.79362	0.0819703	0.123466
ITPRIPL1	7.23015	0.138472	13.2805	4.06e-06	0.000170046
CTSB	-6.19767	7.63387	-21.7274	1.6e-07	8.25e-05
FAM117B	1.4122	0.633807	1.51124	0.121135	0.171922
CTSD	-1.96509	8.01542	-3.16927	0.0108466	0.022995
GAREM2	-1.27396	0.178242	-1.35832	0.149319	0.204996
PUS10	-0.645402	-0.443704	-0.224086	0.720613	0.768141
2021-09-10	-1.80987	1.75215	-1.53575	0.125768	0.177307
KANSL1L	-0.125835	1.07012	0	0.885272	0.908571
ARL6IP6	0.49577	0.269946	0.204968	0.685118	0.736998
METTL21A	-0.283617	0.315168	-0.0195005	0.803171	0.838547
CCNYL1	3.06125	4.05103	4.06587	0.00376774	0.00992551
CTSH	1.70193	4.21494	3.52794	0.00636101	0.0149433
SGO2	-4.13603	-2.94394	-6.24781	0.000386462	0.00195234
CTSK	-5.56662	4.75694	-2.26027	0.0520275	0.0840955
FAHD2B	-1.03797	-1.32562	-0.986138	0.251361	0.31956
FAM84A	6.74472	2.51605	4.47386	0.00273653	0.00777117
RMDN2	-0.240935	-0.595392	0	0.828041	0.860795
CTSL	-9.9443	0.71699	-6.98162	0.000236584	0.00141437
WDSUB1	-3.25534	-2.0443	-2.5841	0.0290509	0.0514423
GPR155	-6.49088	-0.864476	-7.12152	0.000196296	0.00127082
TTC14	1.90047	5.21101	5.46595	0.000672267	0.00283038
DTX3L	-6.29398	-1.33756	-5.94701	0.000563214	0.00251522
PPM1L	-0.796452	1.41959	-0.543024	0.461623	0.532547
CCDC80	1.86746	3.49013	2.0895	0.0530981	0.0855072
CTSO	-5.64503	-0.401002	-6.64975	0.000287276	0.00159599
CCDC12	-1.33986	0.971341	-1.98444	0.0562265	0.0897086
MB21D2	2.19496	2.3131	1.8895	0.076043	0.11575
PPP4R2	1.81681	6.72833	4.9478	0.00115366	0.00408274
CTSS	-3.75729	-0.456033	-1.82884	0.0939929	0.13874
XXYLT1	1.24215	3.52819	1.42271	0.133543	0.186448
RNF38	2.83345	5.56424	5.53446	0.000702415	0.00290894
GLIPR2	1.63313	-0.00331267	1.03484	0.267196	0.336472
CMC1	-2.15253	-0.38483	-1.437	0.153609	0.209876
CCDC50	-4.9972	3.3503	-7.22358	0.000170824	0.00117003
SPICE1	-1.28109	-0.115045	-0.636083	0.45724	0.528571
CMTM8	0.172825	-1.5999	0	0.909033	0.927524
CTSZ	-3.35341	4.55435	-6.28229	0.000354603	0.00184156
NCBP2-AS2	-5.73348	-2.41315	-11.6879	8.8e-06	0.000246388
CUX1	1.22766	5.37386	2.59742	0.0214647	0.0399438
CNTN4	-2.04623	-1.90374	-0.961604	0.312557	0.384503
IGSF11	-3.73744	0.472351	-2.0794	0.0640342	0.0999753
ZNF827	-0.396912	3.80412	-0.274294	0.506383	0.575074
CXADR	-5.45912	-1.31883	-3.25004	0.0124761	0.0258039
SH3D19	2.44571	4.51445	2.64572	0.0246287	0.0448804
NFXL1	2.22158	1.65411	1.82522	0.0843632	0.126519
NIPAL1	-1.16782	-0.229724	-1.0808	0.225472	0.290962
PAQR3	-0.957584	1.88054	-1.08656	0.207589	0.271448
SCFD2	-2.3041	0.969612	-2.43016	0.0334588	0.0579239
ZNF595	-2.8411	-1.81095	-1.63659	0.119847	0.170391
CYB5A	-5.02344	-1.42971	-3.33291	0.0109744	0.0232143
THAP6	-3.41314	-0.730717	-2.77616	0.0221493	0.0409674
PPM1K	-4.29932	1.47394	-6.13541	0.000433611	0.00210266
TRMT44	-4.54399	-2.22329	-4.65581	0.00205305	0.0062423
RASGEF1B	3.43433	-1.37938	3.13953	0.013203	0.0269841
DAB2IP	2.74621	6.20668	7.88244	8.62e-05	0.000805415
SLC38A9	1.08073	1.72335	1.27486	0.160855	0.218198
CREBRF	3.49041	5.19431	4.26432	0.0030569	0.00848562
CEP120	0.793536	2.68037	0.93145	0.246245	0.313981
TMEM167A	-2.94955	4.39397	-4.2028	0.00315054	0.0086877
MBLAC2	-0.562841	0.737492	-0.307411	0.597251	0.659266
TMEM161B	1.23106	2.69203	1.75032	0.0790009	0.119662
CYB561	-5.38785	-1.62842	-6.51109	0.000322186	0.00173184
SRFBP1	-4.35534	-1.51285	-3.61251	0.00733568	0.0167798
CYBA	-1.57759	0.74886	-0.59915	0.499807	0.56905
ZMAT2	1.28121	5.44117	3.00645	0.0120143	0.0250398
CYBB	2.19509	-1.21307	1.59599	0.120436	0.171107
ARSK	-0.124495	1.05343	0	0.904308	0.923638
CYC1	-1.55115	5.18465	-2.91855	0.014405	0.028901
CCDC112	-2.16506	-0.665927	-2.78791	0.0192814	0.0366787
RNF145	0.870227	6.47313	1.11633	0.190445	0.252168
ADRB2	1.69966	-0.689647	1.8944	0.0700171	0.107813
CYLD	2.27674	5.89506	3.00495	0.0142989	0.0287573
SNRNP48	0.449239	4.23777	0.416477	0.423833	0.496051
CNKSR3	-3.14328	0.192307	-3.45179	0.00840856	0.0186927
SLC2A12	1.15492	-0.90523	0.775467	0.36213	0.434952
RNF217	1.52317	3.55241	2.80453	0.016896	0.0329179
NKAIN2	3.55339	-0.826664	2.62639	0.0278393	0.0497192
CYP1A1	2.91039	2.83582	1.90333	0.0797429	0.120622
CYP1A2	5.19933	-0.944305	4.28052	0.00328236	0.00896138
CCDC167	-6.32459	-2.21563	-14.1519	2.63e-06	0.000149461
CYP1B1	1.28989	3.33693	0.757799	0.382999	0.455896
ABCA13	-3.27716	-2.74304	-3.0809	0.0141727	0.0285557
BMT2	3.09318	3.81778	4.99059	0.00128111	0.00439358
AMOT	0.282834	5.22808	0.0213901	0.779224	0.816719
VKORC1L1	0.50447	4.60039	0.463887	0.42181	0.494115
AMOTL1	0.418632	5.27815	0.169315	0.677111	0.730205
KCTD7	-6.02531	-0.14172	-5.98949	0.000536132	0.00243658
LOC155060	-3.99599	-2.99304	-5.90919	0.000529387	0.00241501
ZNF746	0.84125	3.74823	1.13596	0.182032	0.242568
ATP6V0E2	-3.36954	0.990397	-2.9214	0.0179016	0.0345817
VPS37D	4.05509	-0.132958	5.88394	0.000544562	0.00246086
RBM33	-0.578511	3.90631	-0.616978	0.351959	0.424506
GRK2	2.84716	5.37366	6.53566	0.000268689	0.00152712
GRK3	-5.50842	-0.879149	-3.67411	0.00709129	0.0163308
SGK223	-2.59829	2.12696	-2.2288	0.0469862	0.0770192
TMEM65	-1.90072	3.88116	-4.21085	0.00274795	0.00779995
RDH10	1.02485	5.35823	1.04269	0.228596	0.294616
ANKRD46	3.25537	6.07451	7.75379	9.99e-05	0.000862434
FAM84B	-5.56679	5.17175	-6.24927	0.000412571	0.00203824
C8orf37	2.396	1.11015	2.56834	0.0274782	0.0491834
VPS13B	-0.503783	3.2132	-0.493256	0.400092	0.473028
ERICH1	-6.43219	-2.18141	-13.1639	4.21e-06	0.000171175
FAM91A1	-2.16334	5.96738	-6.14054	0.00035805	0.00185446
CAMSAP1	-0.0903651	4.08216	0	0.896012	0.917646
ADSL	-0.357989	4.10107	-0.227858	0.504334	0.573339
LINGO2	3.2272	0.199666	4.19318	0.00326602	0.00892989
TTLL11	-2.88302	-2.95386	-3.02466	0.014852	0.0295985
TTC39B	3.67595	1.85277	3.85389	0.00515926	0.0126706
TRMT10B	-3.89357	-1.76878	-3.38836	0.00965264	0.0209011
FAM120AOS	-7.01942	-1.98159	-12.4845	6.01e-06	0.000211815
FREM1	-1.11181	-1.41918	-0.620393	0.452913	0.524456
KIAA2026	1.79482	4.68289	3.23626	0.00961213	0.020841
KIAA1958	2.47837	1.09346	1.81591	0.0880059	0.131103
TSTD2	1.94461	2.34687	2.38069	0.0343144	0.0591512
PRUNE2	3.39009	0.398262	3.86562	0.00498096	0.0123315
CSAG1	-6.68525	-1.68635	-11.3864	1.07e-05	0.00026334
ZXDB	-1.91857	0.469889	-2.38014	0.0342025	0.0590086
MOSPD2	-0.0869455	4.47223	0	0.878574	0.903339
CYP19A1	-7.10266	-1.96484	-5.18971	0.00124117	0.00427845
ZDHHC15	5.40607	-1.20006	5.97284	0.000533126	0.00242657
USP51	-4.7263	-1.86683	-3.4221	0.00961285	0.020841
ADSS	2.63041	6.9832	8.11111	7.15e-05	0.000720139
CXorf38	-3.11696	1.13953	-5.25755	0.000962395	0.00359874
FAM122B	-3.97696	1.38247	-5.11203	0.00119793	0.00417825
USP54	-0.465627	3.24072	-0.551296	0.344758	0.417279
CYP27A1	-8.95998	-1.34038	-10.2567	2.19e-05	0.00037263
SLC35G1	-1.97172	-0.206868	-1.93475	0.0687363	0.106207
CYP51A1	-0.758849	5.52066	-0.749182	0.324109	0.396494
AARS	1.10331	7.99654	2.39465	0.0281599	0.0501731
AP2A1	3.14106	7.68241	11.693	7.57e-06	0.000228604
DAB1	1.44495	-1.15927	0.854858	0.340505	0.413126
DAB2	2.34275	6.68341	3.46027	0.00766175	0.0173907
DACH1	6.28614	0.537203	7.48496	0.000144575	0.00105733
DAD1	-1.45178	5.45559	-3.74968	0.00454288	0.0114605
TMTC2	-2.02307	0.8668	-2.52626	0.027859	0.0497471
CD55	-10.8475	0.708858	-7.90014	0.000113559	0.00091597
TMTC3	0.622521	4.33545	0.936692	0.219042	0.28415
ALDH1L2	-0.374594	-0.0955928	-0.103169	0.747896	0.791362
DAG1	1.28396	8.81331	3.59981	0.00534755	0.0130362
DENND5B	-3.03186	3.20232	-6.41156	0.000306141	0.00167085
DGKA	-1.45982	2.42172	-1.33672	0.161636	0.219035
GRASP	-1.3977	1.18392	-1.14129	0.217156	0.282067
PPTC7	0.0299096	4.73878	0	0.949645	0.960691
DGKH	-1.92783	2.14374	-3.15026	0.0110749	0.0233941
CCDC122	0.249766	0.549589	0	0.778842	0.81646
GPR180	-4.3101	1.71052	-2.99213	0.0170901	0.0332105
DGKQ	-4.85426	-0.267354	-4.58084	0.00227056	0.00674585
AP2A2	2.07636	6.00308	4.02899	0.00353047	0.00944871
DAP	-8.04541	-0.0755031	-4.72949	0.00209667	0.00634778
FAM71D	1.72371	1.53275	1.90302	0.0693772	0.107032
TMEM229B	-4.52675	1.96617	-3.04193	0.0160868	0.0315908
SYNE3	0.767092	0.31287	0.58881	0.422724	0.495041
DAPK1	2.01459	4.56795	2.88516	0.0163782	0.0320758
DAPK3	-1.50193	4.07937	-2.3596	0.0326693	0.0567197
MDGA2	-0.990039	-1.054	-0.404947	0.603566	0.664661
NOP9	-1.89589	2.67523	-3.51901	0.00664796	0.0155059
EML5	5.4512	-0.7732	7.77543	0.00011148	0.00090937
DARS	3.1285	6.46426	7.28492	0.000144313	0.00105669
DAXX	-4.84465	0.722353	-9.03351	4.31e-05	0.000535065
OTUD7A	4.89342	-1.27406	3.77928	0.00605021	0.0143386
SPRED1	1.34731	8.12671	3.619	0.00527947	0.0129024
PGBD4	-3.72731	-3.08142	-5.78269	0.000589043	0.00259737
ADAL	-3.87057	-1.13393	-2.27041	0.0482383	0.078765
ZFPM1	3.0739	2.45082	3.70219	0.00599627	0.0142414
AP1B1	0.0327695	6.48511	0	0.943953	0.955652
BRINP1	6.49491	0.5396	5.19547	0.00121479	0.00422365
ITPRIPL2	0.341229	5.32343	0.166096	0.557651	0.622788
DBI	-7.71988	-0.0644475	-7.04122	0.00021657	0.00133714
ZFP1	-1.30113	0.309182	-0.865149	0.326432	0.399012
SLFN5	-9.58166	0.772948	-11.2911	1.2e-05	0.000279363
FAM134C	-1.09057	4.57907	-1.4045	0.131182	0.183846
PHOSPHO1	6.47123	0.324861	5.56262	0.000828709	0.00323587
TRPV3	-4.27787	-1.94837	-2.70589	0.025753	0.046634
SLC16A11	4.16328	-1.67803	4.82727	0.00165684	0.00534264
ZNF519	5.81762	0.0966951	8.6707	5.79e-05	0.000645778
C18orf54	0.640312	-0.881931	0.35681	0.577484	0.640947
DBN1	1.78106	6.7332	2.17172	0.0460515	0.075795
DBP	-2.73115	-1.73894	-1.50065	0.146599	0.20178
DBT	-4.50848	0.639987	-6.93394	0.000213218	0.00132729
ZNF836	-0.68061	-0.527842	-0.268241	0.680594	0.73285
ZNF610	-1.0635	0.116475	-0.934957	0.275033	0.344994
ZNF600	-4.59753	-2.78798	-5.95238	0.000524888	0.00240053
ZNF320	-2.15797	1.09328	-1.99458	0.0642278	0.100226
ZNF550	-5.70143	-0.925404	-5.40923	0.000947073	0.00355606
DEDD2	-1.06395	2.17695	-1.06009	0.225444	0.290957
AP2B1	1.94558	8.16159	3.78747	0.00470725	0.0117915
ZNF579	-0.0365933	1.17545	0	0.968002	0.975426
ZNF791	-0.0827444	3.47414	0	0.88462	0.908167
ZNF564	-1.00193	0.254431	-0.725256	0.374747	0.44713
ZNF709	4.19356	2.29782	5.4568	0.000843189	0.00327759
ZNF433	1.61307	-0.574563	1.45218	0.13879	0.192588
ZNF567	-3.79338	-1.98405	-3.49702	0.00828898	0.0184852
ZNF383	-1.38533	0.144252	-1.24393	0.184179	0.244863
EID2	-5.63492	-1.85805	-6.73761	0.000265695	0.00151483
ZNF780B	-3.60516	-0.742621	-2.21756	0.051529	0.0834138
ECI1	-1.55618	0.528902	-1.0638	0.252506	0.320814
DENND2C	1.9715	-0.4481	1.77885	0.087816	0.130901
DCK	-1.74328	0.880549	-1.98727	0.0609897	0.0958908
GBP6	7.44321	1.31157	7.47634	0.000150109	0.00107952
DCN	4.22743	1.93032	1.46226	0.166638	0.224947
DENND1B	-3.80661	0.244632	-3.68249	0.0064922	0.0152131
[truncated: 10,091 more rows]
