# Supplementary material for: An HLA-G/SPAG9/STAT3 axis promotes brain metastases
Source: Proc Natl Acad Sci U S A. 2023 Feb 13;120(8):e2205247120. doi: 10.1073/pnas.2205247120 (PMC9974476; doi:10.1073/pnas.2205247120)
Supplement: Supplementary file 4 — Dataset S03 (XLS) [file pnas.2205247120.sd03.xls]

## Sheet: Dataset S3- List of genes dif
Dataset S3- List of genes differentially expressed in pre-metastatic lung BMICs
genes	logFC	AveExpr	t	P.Value	adj.P.Val
A1BG	-3.54576	-2.9416	-0.897963	0.371545	0.475307
ADA	-2.67184	-4.29603	-2.75193	0.0249595	0.0613316
CDH2	9.51462	4.50913	3.48015	0.0122151	0.0372322
AKT3	6.21751	2.56001	2.99495	0.0213491	0.0547044
RNA5-8S5	6.03264	7.27184	9.37125	7.74e-05	0.00125643
RNA28S5	7.16194	11.2439	5.30613	0.00165301	0.00910041
ZBTB11-AS1	-1.94514	-4.53834	-1.92678	0.0745286	0.135571
MED6	-2.03783	-0.454236	-1.26228	0.204377	0.296453
SNORD116-20	-2.43003	-4.3766	-2.00161	0.0707909	0.130569
DDTL	-3.33821	-4.07381	-3.40106	0.0113072	0.0352699
ACOT8	-3.39469	-3.23359	-1.09114	0.284353	0.385612
ABI1	5.06157	4.62034	7.46601	0.000260444	0.00256777
GNPDA1	-6.99508	-0.658445	-4.58309	0.00338061	0.0151395
ZBTB33	3.38811	5.40831	4.99804	0.0019159	0.0100846
SNHG8	-4.87084	-3.56282	-5.5508	0.00122871	0.00742145
TANK	4.97891	4.24669	8.22454	0.000153274	0.00187992
POM121C	-4.94918	0.716484	-3.22259	0.0153609	0.0436174
ZSCAN30	-5.29131	-2.35968	-1.95915	0.0868275	0.152302
SRA1	-0.400131	1.00563	-0.182994	0.635928	0.717301
TMEM170B	-5.17643	-1.80455	-3.10441	0.018007	0.0484152
FAM229A	-1.4958	-3.60055	-0.276691	0.749244	0.809975
LOC100128164	10.8874	6.63307	4.19739	0.00540105	0.0210228
TMPO-AS1	-2.3383	-4.40722	-2.36541	0.0413372	0.088039
ZNF667-AS1	-4.81261	-3.58233	-6.62487	0.00048865	0.00392854
FAM225B	-4.98883	-3.52361	-7.26352	0.000301177	0.00283628
LOC100128398	-3.84536	-1.72367	-1.96986	0.0815712	0.145188
CTAGE4	-0.920282	-1.7938	-0.399264	0.601854	0.688685
C19orf71	-4.28063	-3.75989	-5.2154	0.00163773	0.00905557
OST4	7.75023	3.49844	4.54862	0.00355709	0.0157103
LINC00476	-3.20646	-4.11783	-3.50776	0.0098124	0.0319689
LINC01003	-3.29743	-4.08738	-3.16251	0.0152547	0.0434103
VPS9D1-AS1	-3.78517	-3.92497	-4.50549	0.00326288	0.0147462
ZBTB42	-0.948202	-1.77054	-0.404722	0.60092	0.687985
KTN1-AS1	-1.41627	-3.89313	-0.329031	0.701382	0.771773
ZSCAN16-AS1	-2.08168	-4.49284	-1.89464	0.0796676	0.142691
TOPORS-AS1	-2.03175	-4.50944	-2.05592	0.0623172	0.118592
SMIM10L1	-4.94083	-3.53977	-7.37104	0.000277688	0.0027004
GABPB1-AS1	-2.76729	-4.26426	-2.53404	0.0340236	0.0763847
LYRM4-AS1	-2.10689	-4.48433	-2.13874	0.0557482	0.109576
ZNF730	-2.96725	-4.1976	-3.06494	0.0168758	0.0464257
LOC100129550	-3.76972	-3.92999	-4.34629	0.00386799	0.0166923
FAM47E	-1.81403	-4.58182	-1.71817	0.0998793	0.169602
TCF24	-1.72022	-3.79181	-0.408523	0.648079	0.727677
ZNF737	-2.84386	-4.23864	-2.44904	0.0385919	0.0836517
LOC100129917	-2.32747	-4.41081	-2.31323	0.0444889	0.0929948
LOC100129940	-2.47928	-4.36023	-2.16191	0.0562802	0.110397
HDAC6	-3.2809	-0.635975	-2.30658	0.0487749	0.099293
LOC100130331	3.43299	5.71844	3.10735	0.0165364	0.045866
LOC100130417	-3.30593	-4.08488	-2.64967	0.0302244	0.0703518
CECR7	-2.4663	-4.36454	-2.44823	0.0372727	0.0816622
PARD6G-AS1	-1.46237	-3.63599	-0.244281	0.776443	0.831176
LOC100130691	-2.15541	-4.4681	-1.97011	0.0718965	0.132115
LOC100130705	-3.13729	-4.14081	-3.14239	0.0154704	0.0438657
EFCAB10	-1.74753	-4.60437	-1.47403	0.143024	0.223771
ZNF316	0.993794	2.97231	1.58544	0.100129	0.169935
CKMT2-AS1	-4.45859	-3.70035	-5.7763	0.000983557	0.00633062
SRP14-AS1	-2.27933	-3.51392	-0.5115	0.58552	0.674026
CCDC183-AS1	-2.05885	-4.50031	-2.05551	0.0625873	0.118947
NEMP2	-4.28781	-3.75743	-5.63924	0.00110297	0.00686248
ZNF503-AS2	-2.51986	-3.52526	-0.677172	0.480253	0.579774
SP9	5.71151	-1.3071	2.35373	0.0501754	0.101483
CCDC18-AS1	-5.31458	-3.4153	-6.94099	0.000389183	0.00337502
MZF1-AS1	-3.22966	-4.1101	-3.54406	0.00940212	0.0310505
ARMCX4	0.00471249	1.6119	0	0.99526	0.99627
PET100	-0.324854	-4.16534	-0.0193316	0.922775	0.943487
ZNF717	-1.69853	-2.88061	-0.512872	0.568519	0.658716
FOXO6	1.51241	-2.03059	0.627609	0.480737	0.580134
NPIPB5	-6.67828	-2.96061	-13.9141	8.45e-06	0.000497083
NDUFA6-AS1	-2.8205	-4.24652	-2.5649	0.0327434	0.0742914
LOC100132287	-1.16551	-3.97659	-0.262977	0.746792	0.808074
NBPF10	-3.4383	-1.40648	-2.62921	0.0313559	0.0721629
PAXIP1-AS2	-2.56006	-4.3333	-2.38164	0.0413643	0.0880822
KDM4A-AS1	-0.930338	-4.05512	-0.204341	0.786302	0.838509
IPO5P1	-5.03786	-3.50729	-7.59569	0.000237037	0.00243829
MSC-AS1	-1.50218	-3.77303	-0.300435	0.729076	0.793721
CD24	-7.32302	-0.541524	-5.14216	0.00194016	0.0101747
MAP3K14-AS1	-2.36081	-4.39971	-2.39592	0.0396801	0.0854337
JHDM1D-AS1	-1.8748	-4.56195	-1.56098	0.127813	0.204721
HDAC5	7.02841	4.58886	4.83463	0.00261275	0.0126847
PDCD6IP	2.4565	4.48931	5.22501	0.0014077	0.0081677
PDCD6	-7.04479	-1.43244	-3.40824	0.012867	0.0386129
RNA5S1	5.01929	-0.941531	5.84247	0.00095091	0.00618985
C17orf96	-4.40615	-2.89674	-1.71858	0.119836	0.19462
BCL2L11	0.990824	2.78269	1.05299	0.227268	0.32258
SH2B3	-4.18785	0.131064	-1.84281	0.0993919	0.168998
RAMP2-AS1	-2.58613	-4.32461	-2.54624	0.0328795	0.0745737
TPT1-AS1	4.55907	6.14285	9.52474	6.68e-05	0.00118252
GNE	-1.57349	1.99043	-1.62629	0.110029	0.18232
LINC00704	-1.18253	-3.58644	-0.1887	0.816822	0.862729
FRAT1	-3.77908	-3.9269	-4.46	0.00342367	0.015279
TROAP	-7.16122	-1.87598	-3.86373	0.00748512	0.0264507
MED16	-0.643655	0.398884	-0.396564	0.543917	0.637937
PIGK	-4.89766	-1.37275	-3.01699	0.0199774	0.0521883
RASA4B	-0.818847	-1.6565	-0.338127	0.641227	0.72169
CMC4	-2.02939	-4.51034	-1.7265	0.101741	0.171882
LINC00894	-1.2402	-3.71005	-0.200237	0.808382	0.856142
WASH1	-5.30828	-3.41713	-8.29442	0.000148269	0.00183027
LOXL1-AS1	-5.10231	-3.48608	-6.21634	0.000691366	0.00493937
LOC100287896	-2.56754	-4.3308	-2.59035	0.0308598	0.0714499
TIMM23	-3.05846	-0.877395	-2.16127	0.0591739	0.114444
LOC100288123	-3.41531	-4.04824	-3.81256	0.00690833	0.0250054
NBPF20	-3.08325	-1.19432	-2.22546	0.0540461	0.107081
LOC100288152	-3.44642	-3.21642	-1.12175	0.272946	0.372894
NPIPA5	-2.64242	-4.30584	-2.65002	0.0286236	0.0675633
LOC100288637	-4.16382	-3.79872	-5.43496	0.00132222	0.00782108
SLC25A25-AS1	-4.16827	-3.79733	-5.02125	0.00196689	0.0102645
GS1-124K5.4	-0.270193	-4.03374	-0.00176691	0.949172	0.962691
FAM95C	-1.35789	-3.39375	-0.19743	0.815144	0.861716
DNAJC3-AS1	-2.5205	-4.34647	-2.00026	0.0715698	0.131608
MAN1B1-AS1	-2.11219	-4.48259	-2.15607	0.0543931	0.107619
ZNF605	-4.88155	-1.6827	-2.88908	0.023622	0.0589558
ZNF783	-4.18371	-2.87942	-1.40218	0.187773	0.277619
ZNF587B	-4.44694	-3.70422	-5.69222	0.00105988	0.00666885
HOTTIP	-3.93497	-3.87486	-4.38913	0.00372914	0.0162684
CHAF1A	-5.40213	-1.04019	-3.31239	0.0139246	0.0407469
MIR181A2HG	0.490105	-3.75637	0.0733509	0.880018	0.912039
PARP2	-0.673151	0.298177	-0.418958	0.533402	0.628307
ZBED6	6.53994	4.83418	6.15926	0.000759498	0.00527619
PARP3	-4.19321	-3.78883	-5.29059	0.00151717	0.00859662
CDH6	8.7866	0.778637	7.24062	0.000337414	0.00304551
TOM1L1	-1.31108	-3.92827	-0.298766	0.722579	0.788262
LOC100419583	-5.43511	-3.37495	-9.38181	7.54e-05	0.00124578
HMGXB4	-2.35152	1.28313	-2.58237	0.0304789	0.070808
MIR3176	-0.424899	-4.12142	-0.0453484	0.909503	0.934418
TOM1	-2.48616	-1.41854	-1.67954	0.114691	0.1881
SH2D3A	-3.66899	-3.96353	-3.92588	0.00615723	0.023055
MAMLD1	0.651054	1.88468	0.483812	0.472431	0.572158
MTRNR2L1	7.56828	-1.43566	8.07692	0.000182653	0.00207988
MTRNR2L3	4.89271	-3.73045	3.14999	0.0168176	0.0463353
MTRNR2L6	11.7126	0.812311	14.2264	8.07e-06	0.000493408
MTRNR2L10	11.7866	0.858722	21.0099	8.53e-07	0.000344998
RANBP9	9.1048	7.42822	14.8848	6.03e-06	0.000486143
DNAJB6	-2.23316	2.75422	-2.99578	0.0171222	0.0468222
THAP9-AS1	-5.80707	-2.33811	-2.76311	0.0287169	0.0677337
LINC00987	2.65698	1.66067	2.95326	0.0190054	0.0503915
LINC00673	-6.18601	-1.05608	-4.24181	0.00478035	0.0194261
MIR3687-1	-0.263553	-4.03568	-0.000129196	0.949974	0.963048
FGD5-AS1	-4.71995	1.65716	-6.16023	0.000713314	0.00504555
RAD51-AS1	-3.92047	-3.87992	-4.57687	0.00305042	0.0141646
STARD4-AS1	-3.82416	-2.99943	-1.15037	0.265338	0.364623
SH3BP5-AS1	-2.38445	-4.39181	-2.27125	0.0475628	0.0974062
LOC100505715	-2.34197	-4.40599	-2.38253	0.0403567	0.0865984
RPARP-AS1	-3.39627	-4.05445	-3.44905	0.0106966	0.0339522
LOC100505771	-4.11228	-3.81565	-3.9856	0.00589754	0.0223503
OSER1-AS1	-1.40453	-3.65528	-0.232079	0.78538	0.837665
APTR	-2.50964	-3.43714	-0.588038	0.537188	0.631493
CEBPZOS	-4.761	-2.25935	-1.49456	0.167015	0.252582
MAGI2-AS3	-5.62292	-0.966468	-3.32544	0.0137897	0.0405011
TMEM161B-AS1	-3.84003	-3.90676	-4.24269	0.00435118	0.0181955
PTOV1-AS1	-4.04651	-1.84524	-2.14263	0.0641628	0.120973
RNASEH1-AS1	-2.30758	-4.41748	-2.11126	0.0594825	0.114885
RBFADN	-0.797438	-3.85771	-0.114955	0.86981	0.904018
LOC100506076	-2.52469	-4.34508	-2.58142	0.0311081	0.0717884
LOC100506123	-3.92017	-3.87988	-4.82078	0.0023708	0.0118282
LOC100506127	-3.4961	-4.02147	-3.14125	0.0158925	0.0446503
TAF1A-AS1	-1.61356	-4.64907	-1.41574	0.152782	0.235872
LINC00963	-6.24906	-1.89746	-2.65104	0.0337393	0.0759594
PAXBP1-AS1	0.148313	-4.14846	0	0.960961	0.971143
RAB30-AS1	-3.61115	-3.98306	-3.7341	0.00767994	0.0269239
LOC100506302	-2.10925	-3.57069	-0.462577	0.617397	0.701896
HOTAIRM1	-0.889984	-0.751467	-0.385418	0.609576	0.69531
LINC00649	-1.77319	-3.67184	-0.341273	0.703385	0.773382
OTUD6B-AS1	-4.60366	-1.44801	-2.64692	0.0323868	0.0737958
LINC01426	-1.60974	-3.82867	-0.374792	0.671159	0.747241
SLC16A1-AS1	-5.04214	-3.50596	-7.94826	0.000185247	0.00209744
CBR3-AS1	8.42966	2.59962	6.86403	0.000446335	0.00371714
RASSF8-AS1	-4.08723	-2.9114	-1.36062	0.198699	0.290027
TMEM147-AS1	-3.46155	-2.1756	-1.62063	0.133297	0.211732
PPP1R26-AS1	-2.22053	-4.44641	-2.08184	0.0614709	0.117453
LOC100506639	-3.18043	-4.1264	-3.05624	0.0173612	0.0472239
OCLN	-4.72921	-3.61004	-5.42919	0.00136662	0.00799818
NRAV	-4.2518	-2.84565	-1.37558	0.195408	0.286234
EBLN3P	-4.82985	1.00086	-4.91273	0.00226074	0.0114123
ALOX12-AS1	-2.27566	-3.60662	-0.585322	0.534478	0.629184
NUP50-AS1	-3.87933	-3.89338	-4.08736	0.00518641	0.0204875
LOC100506746	-1.97241	-4.52923	-1.98499	0.0686259	0.127605
LOC100506844	-2.07369	-4.49551	-1.98251	0.0698513	0.12947
MKLN1-AS	-2.13666	-3.65287	-0.525788	0.572321	0.662103
LINC00665	-7.4319	-2.70932	-18.0826	1.91e-06	0.000368271
TMCC1-AS1	-2.97395	-4.19522	-2.44226	0.0393774	0.0848949
LOC100507053	-1.76345	-4.599	-1.63807	0.111818	0.184425
LINC01578	-3.82201	0.10363	-2.63745	0.0316923	0.0727004
SNHG16	-5.28503	-1.4324	-3.29603	0.0141609	0.0411846
STX18-AS1	-0.352634	-4.15601	-0.0276251	0.917364	0.939576
LOC100507291	-2.69997	-4.28666	-2.77621	0.0242136	0.0599587
TMEM44-AS1	-2.47814	-4.3606	-2.48966	0.0352007	0.0782597
SNHG19	-5.11096	-3.48268	-4.95478	0.00219229	0.0111547
ERVK13-1	-4.30487	-3.75185	-4.91033	0.002212	0.0112371
LOC100507412	0.582392	-2.30349	0.112749	0.844813	0.884545
MMP25-AS1	-2.24362	-2.44638	-0.78774	0.409815	0.512849
MICA	-6.35783	-3.06744	-12.1792	1.79e-05	0.000611989
LOC100507437	-2.23781	-4.44076	-2.15517	0.0553342	0.108976
SDCBP2-AS1	-2.81946	-4.24682	-2.93951	0.0196566	0.0516162
LOC100507557	-0.123583	-4.08221	0	0.975137	0.981765
TRIM52-AS1	-3.79744	-3.92073	-4.28224	0.00415527	0.017606
LOC100508631	-3.6941	-3.95525	-4.35297	0.00382188	0.0165434
SMC4	0.760565	4.74379	0.601185	0.416798	0.519508
GJC1	6.58535	5.50659	3.25519	0.0154242	0.0437564
SLX1A-SULT1A3	-2.56108	-4.33296	-2.51007	0.0345012	0.077173
SEPT5-GP1BB	-0.428806	-1.74764	-0.0896076	0.826578	0.870737
GJA9-MYCBP	-5.58729	-3.32414	-9.36741	7.65e-05	0.00125046
LHX4-AS1	-3.37018	-4.06312	-3.23954	0.0138919	0.0406885
BLOC1S1-RDH5	-2.1262	-4.47793	-2.15037	0.0549485	0.108367
TEN1-CDK3	-2.40908	-4.38359	-2.12786	0.0587101	0.113801
ZNF816-ZNF321P	-1.49013	-3.62675	-0.250334	0.771997	0.827384
AP1M2	-1.70947	-3.69314	-0.329664	0.71114	0.778687
PPT2-EGFL8	-2.15232	-4.46915	-2.04383	0.0644576	0.121386
RTEL1-TNFRSF6B	-4	-2.94037	-1.30036	0.215936	0.309858
UBA2	2.10432	4.6236	3.52644	0.0085494	0.0291147
SAE1	-4.93069	1.04415	-4.20042	0.00480608	0.0194935
FARSB	-3.29533	-2.21141	-1.45689	0.167939	0.25374
ABCC5	3.54004	5.30543	3.72157	0.00775917	0.0271201
ABCB6	-4.41137	-2.37587	-1.28909	0.221784	0.316321
DNM1L	1.13889	4.17984	1.17822	0.196858	0.287905
ABCF2	4.42548	6.12006	7.35623	0.000274091	0.00267353
MIR4444-1	6.09674	4.8005	7.25166	0.000315907	0.00292557
NR1H3	2.1832	-0.951775	0.778468	0.413506	0.516459
COX17	-3.05246	-3.34764	-0.909287	0.360637	0.464925
LOC100630923	-2.51742	-2.60757	-0.92688	0.344021	0.447101
LINC01311	-2.54753	-4.33746	-2.29492	0.0467636	0.0961143
TIMM23B	-3.12691	-4.14434	-3.38113	0.0114094	0.0355196
NNT-AS1	-5.82322	-3.24556	-10.8946	3.31e-05	0.000814151
SCAMP2	-6.80156	-2.91939	-13.602	9.66e-06	0.000517858
SCAMP3	2.13288	3.23414	2.89589	0.0193026	0.0509162
IL18BP	-3.45652	-2.69428	-0.819053	0.41126	0.514256
MUC12	1.79437	-4.30241	0.686234	0.455833	0.556739
DPP3	1.85428	1.77797	2.36544	0.0386773	0.0837518
SNUPN	-0.621662	-0.624076	-0.212446	0.729193	0.793721
HUWE1	6.37703	8.84256	9.44443	7.49e-05	0.00124377
PTPRU	-0.0380154	-0.779547	0	0.980834	0.985676
TSSC4	-3.71288	-1.11968	-3.05125	0.0181013	0.0485466
ATP9A	-2.40574	1.76968	-2.02392	0.0683344	0.127229
PDCD7	-2.46704	0.366404	-2.28443	0.0470853	0.096667
GPC6	5.11493	0.40248	2.15066	0.0657792	0.123331
PQBP1	-5.78376	-3.2587	-10.6416	3.77e-05	0.000872846
EDIL3	1.23733	-1.91963	0.345774	0.677772	0.752939
HEIH	-5.09801	-3.48732	-8.1666	0.000160113	0.00192691
RNA45S5	-3.13584	-4.14132	-3.30492	0.0125659	0.038021
PINK1-AS	-1.97479	-4.52826	-1.79594	0.0910037	0.157791
COL4A3BP	3.22142	4.36374	4.51958	0.00309028	0.0142526
COX10-AS1	-3.44341	-3.12599	-0.990163	0.327284	0.430292
HOXB-AS1	-0.324854	-4.16534	-0.0193316	0.922775	0.943487
CDH11	14.135	7.45183	5.6075	0.00135421	0.00795823
UST	4.51687	0.347943	1.88157	0.0950226	0.163411
ARPC5	0.476175	5.00666	0.232953	0.63719	0.718281
ARPC4	-0.633762	2.0873	-0.629713	0.366138	0.470037
ARPC3	-6.22079	-3.11302	-12.3949	1.61e-05	0.000589565
ARPC1B	-2.74538	0.950873	-2.05563	0.0673382	0.125721
ACTR3	4.56488	7.34159	9.52051	6.7e-05	0.00118252
ACTR2	0.0934528	6.58557	0	0.842961	0.883204
TSPAN5	0.0877634	0.933965	0	0.952157	0.964572
TSPAN3	-0.624402	4.51546	-0.717205	0.315316	0.418105
LIPE-AS1	7.01307	7.52247	10.2287	4.88e-05	0.000989264
LINC01314	5.79609	-1.48313	6.51046	0.000555885	0.00426378
ADAM8	-2.20373	-4.4521	-2.21107	0.0508006	0.102328
TSPAN2	-2.45525	-4.36822	-2.42628	0.0384042	0.083414
NUBP2	-4.60361	-1.65964	-2.66102	0.0317702	0.0728181
TSFM	-3.48983	-1.60951	-1.68061	0.122275	0.197904
PPIF	-4.71831	-0.148154	-3.41519	0.0119604	0.0367003
NPIPA7	-3.47439	-2.37176	-1.62092	0.133321	0.211745
CTDSP2	-1.5261	5.27822	-1.91342	0.0706296	0.130366
ZNF891	-5.02714	-2.68949	-2.327	0.0511544	0.102895
NUTM2B-AS1	-4.29567	-3.75472	-5.69992	0.00104455	0.00660159
ARPC2	6.34109	7.37883	14.5307	6.53e-06	0.000486143
RAD50	0.82771	3.02644	0.968278	0.241452	0.338476
KIF20A	-4.62252	0.209148	-3.3652	0.0126777	0.038233
PREB	0.786782	2.62512	1.11495	0.188167	0.277946
HIPK3	8.67644	8.29683	21.9871	6.3e-07	0.000336266
PANDAR	-2.67202	1.17362	-2.87228	0.0212084	0.0544418
FEM1B	4.27911	6.08395	10.1665	4.57e-05	0.000963954
CDH13	3.30528	-3.88226	2.01679	0.0741263	0.135122
ACTR1B	-1.24611	1.66105	-1.27006	0.176182	0.263769
ACTR1A	1.80856	4.58579	3.05878	0.0148019	0.0425087
ARL4C	0.859485	4.71489	0.723535	0.360243	0.464557
ARL4A	2.95963	3.08533	2.40948	0.0411956	0.0878105
NPTN-IT1	-2.01963	-4.51334	-1.90047	0.0783276	0.140842
LOC101243545	5.38694	10.4252	10.2151	4.68e-05	0.00097392
RASGRP1	-1.99685	-4.52121	-1.6117	0.120395	0.195329
DNAL4	-0.646381	-1.49443	-0.237593	0.707082	0.775806
ZNF263	2.62075	3.72543	3.61375	0.00818072	0.0282094
LRPPRC	-3.1141	0.586376	-2.70876	0.0274945	0.065583
FRY	-1.1163	-3.8909	-0.20181	0.801231	0.850309
PDIA6	1.41477	2.27942	1.11332	0.233123	0.329322
TRAP1	-4.41903	-3.7136	-6.03062	0.000785575	0.00539679
OPTN	-2.28918	-1.29932	-1.34761	0.184604	0.273811
BCAP31	1.49285	3.58782	1.3725	0.159485	0.243927
NAMPT	0.331471	6.75562	0.0454281	0.836172	0.877817
RBM12	3.12745	7.03209	6.06562	0.000700808	0.00498254
YAF2	5.81264	4.53691	7.5315	0.000255297	0.00254245
ARFRP1	-2.45692	0.547281	-1.2826	0.206029	0.298246
TOB1	6.65776	6.34596	7.90773	0.000200768	0.00218628
MMP24-AS1	-2.55723	-1.50457	-1.40256	0.174009	0.261187
AKAP9	-2.82631	2.03035	-2.36528	0.043386	0.0911902
FAM13A	-3.32712	-2.3375	-1.43282	0.174178	0.26141
G3BP1	-3.81058	3.37749	-6.27808	0.000615384	0.0045671
SUGP2	-4.65024	2.98815	-6.24429	0.000662423	0.00480763
ADGRG2	3.03611	-0.99333	1.08134	0.284373	0.385612
MBNL2	10.8282	8.60293	18.1745	1.95e-06	0.000368271
ABI2	-1.19677	2.57922	-1.3253	0.159563	0.24399
CEBPZ	-0.690413	2.77742	-0.676635	0.353731	0.457586
PLXNC1	-1.5484	-2.93064	-0.450444	0.60904	0.694923
TRIM28	-2.71297	4.02895	-3.58636	0.00853718	0.0291147
RASA4	-2.49163	-3.43248	-0.548039	0.563926	0.655263
AASS	-3.61783	-3.0683	-1.01706	0.317087	0.419836
ATP6AP2	0.0659367	2.43397	0	0.968263	0.976722
CDH18	-0.920829	-3.81656	-0.138966	0.852583	0.891318
FARP1	1.63565	-0.70554	0.543155	0.544277	0.638244
LPAR6	5.0633	0.159004	3.77457	0.00785359	0.027368
LPCAT3	-1.11923	-3.07368	-0.286162	0.722665	0.78829
WASF2	2.15771	6.63175	2.99957	0.0168681	0.0464205
SLC25A13	-4.58083	-1.59089	-2.46549	0.0415433	0.0883751
SLC25A15	0.593961	-2.62684	0.109987	0.850827	0.88991
ZNF197	-5.40105	-3.38642	-8.13098	0.000165922	0.00196909
SERF2	9.94977	8.23789	18.7857	1.6e-06	0.000352868
CDK2	-0.801207	3.05287	-0.880991	0.273125	0.372964
RCL1	-3.82937	-1.8607	-1.80719	0.103221	0.173552
ZNF256	-4.08337	-3.82563	-4.82814	0.00237515	0.0118453
SORBS3	-1.75696	-0.885685	-1.65303	0.109198	0.181164
CNIH1	4.87524	6.48616	11.4966	2.36e-05	0.000717086
STAG3L5P-PVRIG2P-PILRB	-4.39193	0.327105	-5.34956	0.00144954	0.00833874
CAPN10-AS1	-3.59684	-3.98761	-3.94541	0.00599223	0.0226556
TENM1	-3.03277	-1.50636	-1.25733	0.221393	0.316026
RBM7	-2.76768	-0.80714	-1.74156	0.107064	0.17849
RBM6	6.74176	6.19113	11.8445	2.12e-05	0.000674646
CASC9	-2.93875	-3.2834	-0.708907	0.467563	0.567765
RBM5	3.50057	3.93112	3.42971	0.011034	0.0346709
LHFPL2	-2.12134	2.64556	-2.46416	0.0349617	0.0778905
LHFP	10.8708	3.17955	6.53668	0.000596823	0.00448292
PRNCR1	1.27897	2.70967	0.884522	0.320142	0.422891
TNK2	2.97222	3.61887	2.73027	0.026404	0.0637807
ALYREF	-1.04943	1.15881	-0.761918	0.363628	0.467762
CDK4	2.18045	3.90015	3.29378	0.0115528	0.0358527
TXNDC9	-2.4384	-0.590442	-1.53415	0.141793	0.222361
LOC101926935	3.81654	-3.80824	2.61773	0.0325531	0.0740694
LOC101927021	-2.54257	-4.33913	-2.53894	0.03307	0.0749132
LOC101927027	-4.96766	-3.53083	-7.41476	0.00026927	0.00263654
LOC101927136	0.134402	-1.95133	0	0.966258	0.97539
LOC101927151	-3.26562	-3.18532	-0.901634	0.366892	0.470622
GATA2-AS1	-2.37783	-1.4116	-1.45883	0.157753	0.241741
LOC101927204	-1.32343	-3.26335	-0.195546	0.815752	0.862024
UBR5-AS1	0.578857	-3.52247	0.129581	0.82153	0.86663
LOC101927415	-2.59473	-3.23431	-0.572855	0.548768	0.642569
LOC101927550	-1.81059	-3.67028	-0.380831	0.672615	0.748473
RNF139-AS1	-3.04998	-4.16992	-2.91246	0.0207801	0.0535926
LOC101927668	8.11615	8.16881	13.8921	8.81e-06	0.000501765
LOC101927746	-2.90754	-4.21736	-2.37721	0.0429435	0.0904829
LOC101927752	-2.26903	-4.43033	-2.27713	0.0465401	0.0957931
LOC101927755	4.41296	-3.05596	2.79797	0.0262009	0.0634816
OVOL1-AS1	0.307255	-3.74257	0.00922031	0.951133	0.963895
LOC101928100	-2.11189	-4.48262	-1.97334	0.07116	0.131137
PTOV1-AS2	-2.62941	-4.31019	-1.9211	0.0812154	0.144711
OR2A1-AS1	-4.15808	-3.80058	-5.36133	0.00141623	0.00819495
PIGBOS1	-3.84656	-3.90441	-4.631	0.00286969	0.0135622
CTC-338M12.4	-2.0113	-3.69477	-0.498059	0.589063	0.6772
LOC101928682	8.82258	-1.12383	15.1259	5.48e-06	0.000473323
LOC101929147	-3.77722	-3.92758	-4.56479	0.00306297	0.014188
LOC101929374	0.765605	-4.23682	0.186197	0.78756	0.83946
LOC101929767	-5.46305	-3.36566	-9.41578	7.4e-05	0.00123417
RNF41	3.37159	4.93709	6.80616	0.000389416	0.00337502
TSHZ1	3.51949	5.47724	2.35342	0.0463066	0.0954812
ALG3	-2.51054	-0.841668	-1.472	0.156454	0.240239
RNU6-9	7.35732	-1.02263	12.8698	1.34e-05	0.000561191
PRMT3	-1.78091	-2.40729	-0.616008	0.500153	0.598356
PSME3	3.57761	6.58663	8.19982	0.000144331	0.00180126
MPHOSPH9	-4.6671	-0.916078	-2.68391	0.030869	0.0714499
MPHOSPH10	-3.13639	-1.18541	-1.54136	0.147249	0.229068
ADAM10	6.2599	8.33833	11.6302	2.32e-05	0.000711159
CDK5	1.40763	-1.0744	0.945084	0.299989	0.401814
MPHOSPH6	-5.21114	-3.4496	-8.56706	0.000123659	0.00163902
NME6	-4.72576	-3.61138	-6.9712	0.00037115	0.00326048
NUTF2	4.65855	5.0714	4.84669	0.00239822	0.0119371
MPZL2	-2.45795	-3.45448	-0.574086	0.545612	0.639399
TRIM13	3.16224	2.16006	3.07008	0.0170267	0.0466805
PATJ	-4.40006	-2.80697	-1.55687	0.151314	0.234226
USPL1	-4.01241	-2.78624	-1.11035	0.281871	0.382665
EIF1	6.8603	10.6629	23.4777	4.14e-07	0.000312382
CDK6	-0.742105	2.50456	-0.254705	0.710181	0.777982
TOPORS	3.94274	6.00794	6.43909	0.000543076	0.0042109
FLOT1	-0.923946	2.91178	-0.829797	0.313496	0.416123
DDX39A	-1.46134	1.65367	-1.90282	0.07076	0.130531
PSMD14	4.98359	4.73842	6.70079	0.000463367	0.00379331
AK6	0.698417	0.747305	0.462455	0.50392	0.601547
PRG4	0.867031	-3.9942	0.165655	0.820661	0.865927
CTDSPL	-3.2657	0.623751	-2.52961	0.0355896	0.0789054
CDK7	1.49386	-2.41204	0.685852	0.442614	0.544313
GDF11	4.13887	5.59703	3.79238	0.00738953	0.026189
TRIB1	-0.929997	2.85896	-0.508262	0.51446	0.611333
PLIN3	-3.25521	1.02078	-3.47153	0.010298	0.0331299
MFSD10	-4.01348	-0.748633	-3.21913	0.0148192	0.0425138
STX6	0.133083	3.54215	0	0.862141	0.898744
COQ7	-5.32429	-2.59041	-2.61591	0.0345918	0.0773116
RCAN2	-5.13294	-2.56241	-1.9198	0.0915073	0.158536
LRRC23	-2.70198	-4.28599	-2.79197	0.0237054	0.0591114
HNRNPR	5.08959	9.02345	7.84905	0.000198756	0.00217594
SLC35B1	0.846741	0.130939	0.683246	0.381601	0.484736
DCAF7	-2.6875	4.27159	-3.03039	0.0172146	0.0470045
AP3S2	-3.49472	-1.61556	-1.77081	0.107201	0.17865
CDK8	6.71565	3.80083	7.21194	0.000330906	0.00301459
MRPS31	0.765104	-1.99556	0.259641	0.709244	0.777354
CALCOCO2	-5.36593	-1.4054	-3.30851	0.0139767	0.0408713
GPHN	7.44931	2.32386	4.88569	0.00250354	0.0123036
RABEPK	-1.35455	-2.99519	-0.375072	0.659837	0.737454
TIMM17B	-3.97128	-2.95001	-1.28722	0.219813	0.31423
MIR6723	-7.18032	-2.79314	-15.1511	5.25e-06	0.000473323
MIR6820	-3.18156	-4.12623	-3.03297	0.0178999	0.0482388
MIR6764	3.59901	-2.1263	3.00258	0.0191624	0.05064
MIR6859-1	-3.95398	-3.86878	-4.458	0.00346689	0.0154289
RIDA	-4.97749	-3.52731	-6.35705	0.000611753	0.00454805
POP7	-3.19743	-0.46057	-2.02728	0.0725241	0.132963
CDK9	2.48993	4.69518	5.21396	0.00142822	0.00824941
SRRM1	3.25289	6.05029	3.10879	0.0162996	0.0454551
SPRY3	3.15328	-0.51534	1.50626	0.155156	0.238645
SPRY1	-4.68063	0.181352	-1.93377	0.0885853	0.154623
SPRY2	7.45393	7.09981	4.50637	0.00369866	0.0161739
STAM2	-3.25844	-1.02316	-1.61331	0.133382	0.211814
CNKSR1	-2.84915	-4.23689	-2.57266	0.0324719	0.0739371
ABCC4	-3.3711	-1.85856	-1.44026	0.172649	0.25939
CDKN1A	-6.68726	-1.29432	-2.97167	0.0222287	0.0563054
DENND4A	3.91803	2.7168	4.79671	0.00242928	0.0120496
LOC102606465	-3.1328	-4.14244	-3.21518	0.0140824	0.0410349
SF3B4	1.86944	4.63624	2.29587	0.0428525	0.0903809
CDK2AP2	1.5758	1.81225	1.21126	0.207098	0.299288
IRX5	4.96394	2.23108	2.75114	0.0284812	0.0673422
ZMPSTE24	-0.504905	2.86822	-0.397062	0.480323	0.579774
CDKN1B	2.89311	3.95163	2.90193	0.0208017	0.0536235
AKAP8	1.20261	2.12704	0.862979	0.325003	0.428071
FSTL3	-2.42475	-0.873196	-1.21204	0.227869	0.323218
ZFPM2-AS1	-3.79116	-3.92291	-4.58171	0.0030115	0.0140312
KANTR	7.07427	6.15497	4.87442	0.00251267	0.012339
SMIM11B	-4.57656	-3.66106	-6.31467	0.000622488	0.00460149
LINC01500	-3.03724	-3.35289	-0.90034	0.364821	0.468951
ZNF528-AS1	-3.51162	-4.01619	-3.81849	0.00690612	0.0250054
SVIL-AS1	-5.30525	-3.41848	-5.91077	0.000905441	0.00596967
LOC102724428	-2.52484	-0.822256	-0.870527	0.371832	0.475535
KCCAT211	-0.57944	-3.65335	-0.0578249	0.919304	0.940911
U2AF1L5	-1.79439	-1.16083	-0.891923	0.342262	0.445675
MIATNB	-0.510107	-3.92917	-0.0645412	0.898727	0.925723
LINC01232	-2.65261	-4.30244	-2.35069	0.0436173	0.0915413
STUB1	2.69352	2.26847	3.7641	0.00688251	0.0249613
STAG1	4.33874	2.89084	5.41622	0.00135796	0.00797198
NET1	-1.76991	2.25337	-1.97145	0.067832	0.126477
UBE4B	2.056	4.20782	4.28021	0.00353369	0.0156418
PRSS16	-0.944985	-2.87899	-0.232093	0.759967	0.818572
CDKN1C	-3.11763	-4.14745	-3.36198	0.0116778	0.0360545
SIGMAR1	-1.32687	2.94635	-1.31799	0.167085	0.252627
LOC400927-CSNK1E	1.82646	-4.31354	0.712517	0.441026	0.542854
BET1	-2.10728	-0.52764	-0.911065	0.342588	0.445795
CWC27	-2.24462	-1.36115	-0.960773	0.322661	0.425599
SAP18	8.35326	7.26727	15.201	5.28e-06	0.000473323
SMNDC1	3.6093	3.77004	5.39806	0.00132333	0.00782108
BCAS2	-5.77014	-2.44185	-3.09037	0.0186594	0.0496898
RGS19	-4.59116	-2.59275	-1.42023	0.18496	0.274189
EIF1B	-1.68617	-1.7698	-0.633537	0.48496	0.583966
SPEG	3.86461	3.65437	4.22853	0.00442622	0.0183654
SF3A1	2.94705	5.66655	4.10628	0.00474628	0.0193182
TRAIP	-3.96947	-3.86349	-4.98516	0.00201595	0.0104651
DNAJA2	7.8335	7.59685	13.4175	1.07e-05	0.000520895
BCKDK	2.21006	1.98284	2.9789	0.0174573	0.0474046
MAEA	2.61882	4.19219	3.75357	0.00691579	0.0250158
APC2	-1.65616	-1.33365	-0.610813	0.498649	0.597415
PAK4	-2.9705	0.745881	-1.77653	0.103156	0.173487
2021-03-06	-0.37016	3.90136	-0.19985	0.565767	0.656774
ADAR	-2.55883	5.32804	-3.45058	0.00992806	0.0322637
KATNB1	-4.08053	-1.65476	-2.19012	0.0600398	0.115597
DLEU1	-2.39732	-3.32425	-0.470375	0.617297	0.701896
SNAPC5	-4.71878	-2.52613	-1.65961	0.131641	0.209622
APBB3	-1.88252	-2.18207	-0.66401	0.472766	0.572371
ZNF267	-5.819	-3.24702	-10.6573	3.75e-05	0.00087137
CCNO	-4.81668	-3.58104	-7.11909	0.000333035	0.00302565
LOC103091866	-2.67704	-4.29433	-2.52903	0.0339795	0.0763345
CDKN2C	2.00795	4.31155	1.91544	0.0764786	0.13827
DSCR3	-4.24555	-0.481161	-2.07385	0.0713775	0.131368
TCIRG1	-2.65285	0.421112	-2.75844	0.0246934	0.0608527
RTN3	0.862986	5.83896	0.983374	0.239937	0.336831
LANCL1	-7.52314	-1.85758	-5.09341	0.00204222	0.0105801
B3GALT5	-4.80532	-3.58501	-6.32709	0.000622546	0.00460149
TNIP1	-2.69275	1.06125	-1.43835	0.166694	0.252245
CDKN2D	-2.24261	-2.78238	-0.793202	0.406777	0.510292
SMYD5	0.298255	1.38621	0.0283208	0.823153	0.868128
RRAGB	-0.741812	-2.11009	-0.280393	0.683482	0.757474
AKR1A1	1.85923	2.55827	1.60581	0.11917	0.193685
EMC8	-2.82437	-0.460714	-1.84073	0.0928817	0.160483
TMEM5	-0.690581	-0.943965	-0.249135	0.705366	0.77476
CDKN3	-4.6261	-3.64458	-6.63518	0.000480565	0.00387871
CNPY2	0.195453	2.00123	0	0.873989	0.907478
B3GNT3	-3.19134	-4.12272	-2.75319	0.0260273	0.0632163
TLR6	1.67662	-1.54849	0.660443	0.467284	0.567529
LOC103344931	-1.78074	-3.52987	-0.312699	0.727012	0.792019
PCGF3	1.92244	3.77357	2.67266	0.0253705	0.0620443
TFG	0.235243	4.32838	0	0.703581	0.773528
TRDN	1.89829	-4.47829	0.810417	0.387774	0.491408
TRIM22	-2.96438	-4.19864	-2.30421	0.0478602	0.0978056
ABCA7	-5.42446	-2.31516	-2.03464	0.078198	0.140669
WARS2	-2.32021	-1.12355	-1.55009	0.136957	0.21634
CDO1	0.149136	-3.89515	0	0.976225	0.982434
NPM3	-2.62692	-3.4895	-0.71775	0.457615	0.558276
LOC103611081	-2.5703	-4.32989	-2.10055	0.0620918	0.118292
HMG20B	-2.17742	0.951743	-1.9739	0.0716893	0.131809
HMG20A	0.869133	3.27468	0.886469	0.280116	0.380685
KLF2	-1.918	-3.48405	-0.342999	0.705526	0.774869
MICU1	-1.85485	-0.308431	-1.00683	0.29186	0.393683
CITED2	12.7752	10.2221	9.44426	8.25e-05	0.00131609
SEMA3A	6.68522	1.94061	2.1744	0.0657638	0.12332
TUBA1B	7.00514	14.1644	10.7335	3.72e-05	0.000868696
IRF9	-3.10145	-4.15296	-2.75412	0.0258214	0.0628948
BPNT1	-5.80417	-2.32813	-2.54897	0.0383852	0.083414
TUBB3	7.76105	7.77301	8.02435	0.000190012	0.00212048
TUBB4A	7.52224	5.29842	6.63771	0.000524416	0.00411869
TUBB4B	4.97945	9.86132	12.1403	1.74e-05	0.000603697
BTN3A3	-4.19457	-2.87575	-1.41822	0.18357	0.272726
BTN2A2	-4.85122	-2.64611	-1.7555	0.115058	0.188581
SCML2	-3.15357	-3.22277	-0.843457	0.395084	0.498306
CDR2	-1.32786	0.527963	-1.19393	0.202221	0.294263
CEPT1	4.59281	4.93626	5.48703	0.00128717	0.00765907
LOC103908605	-2.16306	-4.46562	-2.20174	0.0512301	0.103015
MYL12B	4.97211	6.91025	4.41764	0.00379879	0.0164824
NOD1	-2.96907	-3.37572	-0.854366	0.387094	0.490691
ANAPC10	4.44237	0.173397	3.6148	0.00926364	0.0307278
DLC1	9.49555	1.76732	5.89938	0.00100238	0.00641776
ATP8A1	-3.99771	-3.03263	-1.47372	0.168488	0.254389
NDRG1	-3.28917	-0.569809	-1.93126	0.0838755	0.148137
MYL9	10.1229	6.21249	5.26457	0.0018002	0.00965406
RACK1	2.35514	7.20713	6.56361	0.000428057	0.00359293
ADARB1	1.39967	0.580027	0.686848	0.43654	0.538822
CDS1	-4.59045	-3.65625	-4.7482	0.002643	0.0127928
PEMT	-3.42133	-4.04619	-3.86611	0.00649129	0.0239559
PIAS3	4.33335	4.19639	5.89669	0.000878748	0.00584979
NDC80	-4.50303	-2.76184	-1.53316	0.157008	0.240858
CPQ	9.10186	2.55173	5.58061	0.00132486	0.0078252
WFDC2	-3.21225	-4.11562	-1.95224	0.0809747	0.144467
BASP1	6.13776	7.17027	5.99021	0.000868139	0.00580691
IFITM3	-6.47761	-0.846079	-4.5975	0.0032906	0.0148401
RAPGEF3	1.68094	-1.15673	0.982163	0.296319	0.39823
NSA2	4.14869	3.85356	3.9826	0.00592913	0.0224568
YAP1	-1.26124	3.91389	-1.77783	0.0813066	0.144838
TMEM5-AS1	8.79514	7.31232	10.5603	4.22e-05	0.000922049
SPON2	-1.91819	-3.45975	-0.37563	0.679497	0.754297
PRMT5	3.33735	2.93265	3.53619	0.00956902	0.0314149
TESK2	-1.82412	-2.58608	-0.594252	0.516193	0.612925
CD2BP2	-2.32022	2.46662	-3.95609	0.00527324	0.0207
UBAC1	-2.92595	-1.27224	-1.98044	0.0762283	0.137899
CDIPT	-4.60861	-0.881012	-4.07499	0.00545627	0.0211598
PGRMC2	2.93177	4.01052	3.88254	0.00612523	0.0229889
ARIH2	-0.381891	3.10067	-0.202738	0.580299	0.669045
TUBGCP3	-4.26043	-2.7033	-1.27055	0.226818	0.322084
SEC24B	4.16117	2.9733	5.90094	0.000867517	0.00580691
CFDP1	3.01812	1.27206	2.33989	0.0456737	0.0945872
TMEM147	0.944042	1.99136	0.69746	0.387903	0.491474
LINC01399	-3.62535	-3.06528	-1.08423	0.289197	0.391037
RBM14	4.35189	6.738	6.11327	0.000729367	0.00512235
LYPLA1	-4.33108	0.302713	-5.7145	0.00103284	0.00655017
CDC42EP2	-4.04257	-1.84641	-1.99888	0.0788768	0.141571
LINC01090	4.36056	-0.487744	3.71445	0.00819131	0.0282302
SGMS1-AS1	-4.88893	-3.55702	-7.47275	0.000257307	0.00255192
EMG1	0.392888	-0.0977921	0.100762	0.776224	0.831011
C1D	-1.43608	-1.58344	-0.70364	0.428466	0.530997
OLFM1	8.53005	2.36111	3.69874	0.00928534	0.030752
TIMM17A	-2.1606	1.48241	-1.72312	0.103934	0.174362
N4BP2L2	-3.78627	-0.0761385	-2.33439	0.0482557	0.0984862
ZER1	0.441976	1.46474	0.210355	0.640086	0.720785
MCRS1	1.18708	1.80489	1.15143	0.208139	0.30052
LRRN2	1.41763	-3.24493	0.455883	0.598515	0.685722
FAM3C	-4.69002	-0.365835	-3.09196	0.0179848	0.0483862
LINC01224	-4.18024	-3.79275	-2.60254	0.0338262	0.0761015
ACAA2	-4.92773	-1.6869	-3.00969	0.0201899	0.0525215
PPIE	-0.750269	-0.00753298	-0.45367	0.524519	0.620524
TOMM40	-0.32761	1.68532	-0.09955	0.661224	0.738554
TAB1	-4.25081	-2.70662	-1.26109	0.229802	0.3256
ECI2	-4.02635	-3.84451	-5.0943	0.00181643	0.0097167
HAX1	-4.09936	-1.39518	-2.025	0.076136	0.137752
GPNMB	-4.31663	-2.92587	-1.53307	0.156214	0.23995
BAIAP2	0.612174	1.08187	0.353957	0.572799	0.662596
MAD2L2	-5.31004	-3.41667	-8.78704	0.000107933	0.00153368
TACC3	-6.6619	-0.196582	-6.51082	0.000569525	0.00433211
MERTK	-1.32947	-1.28953	-0.634223	0.465421	0.565861
SLC30A9	-2.58561	-0.191269	-1.66907	0.117495	0.191546
PIBF1	-1.45963	-3.19778	-0.266404	0.75695	0.815828
PPIH	-3.34324	-4.07224	-3.73545	0.00752853	0.0265529
COG5	-0.0998123	1.5241	0	0.916119	0.938976
ZNHIT1	-1.89157	1.2585	-2.32911	0.040993	0.0875679
FST	13.1625	4.12855	11.0698	3.4e-05	0.000820465
TIMM44	-2.28288	-0.795076	-1.50562	0.145825	0.227365
CLGN	-4.20122	-2.86239	-1.32966	0.208309	0.300625
PFDN6	2.05206	2.15043	1.6899	0.107802	0.179441
ZBTB18	8.33129	7.13665	8.93928	0.000106115	0.00151624
HMGN4	-5.91404	-0.809232	-3.7763	0.00805135	0.0278828
TADA3	1.60397	2.656	2.31415	0.0398092	0.0856386
TRIM38	-3.98627	0.191917	-5.03183	0.00192688	0.0101217
ATP5H	-4.55337	-1.81164	-2.59703	0.0346084	0.0773183
UBE2E3	7.48887	6.62507	10.729	3.77e-05	0.000872846
SLC25A17	0.635865	0.810493	0.36429	0.571369	0.661419
SLC9A6	2.55785	3.20934	3.21007	0.0134495	0.0398112
EIF3M	2.25595	2.24807	2.16968	0.0542949	0.107474
HOXB13	-3.25276	-2.44562	-1.44644	0.170166	0.256379
NXF1	3.25536	3.78834	4.58883	0.00287999	0.0135869
SEC23B	4.53644	2.69644	3.22212	0.0151266	0.0431414
SEC23A	0.138192	3.92525	0	0.865503	0.900683
CAP2	-5.06284	-2.58602	-2.04882	0.0759384	0.137608
CAP1	2.26299	6.90509	6.14127	0.000600469	0.00449283
CREB3	-6.86451	-2.89834	-10.8909	3.42e-05	0.000821615
LRRC41	3.19095	5.77854	5.90428	0.000810423	0.00550434
VTI1B	-2.00249	0.418726	-1.01154	0.294246	0.396192
CRTAP	0.752272	5.82187	0.912512	0.252854	0.351119
SYNCRIP	6.68955	9.25733	15.6614	4.29e-06	0.000473323
VAT1	1.6295	5.52342	2.43967	0.0334282	0.0754711
STK25	-0.59245	2.86944	-0.449278	0.478962	0.578482
ENOX2	1.41134	0.0668198	0.768611	0.38907	0.492563
UNC13B	-2.76289	1.08473	-1.38416	0.18136	0.270164
CARM1	2.08597	2.34004	2.03984	0.064283	0.121182
NCOA2	5.25786	6.3609	11.7523	2.11e-05	0.000674646
CEBPA	8.21235	5.29802	5.65668	0.00121989	0.0073821
SEMA6C	0.0387713	-1.56493	0	0.983536	0.987402
SEMA6B	-4.08948	-2.90011	-1.24059	0.235547	0.331649
SEMA4F	-5.1289	-2.56416	-2.1422	0.0666001	0.124561
SEMA4D	-6.42186	-3.04589	-10.2924	4.64e-05	0.000971724
SEMA4B	-4.15992	-0.345989	-2.21677	0.0579937	0.112861
CEBPB	7.41328	6.94904	4.56819	0.00346315	0.0154176
SEMA3C	4.75717	3.03305	1.75345	0.115112	0.188628
APPBP2	3.49954	5.21495	5.26774	0.00148566	0.00846298
MYBBP1A	-4.65888	0.412008	-5.70111	0.00106201	0.0066692
FBLN5	7.28984	1.99985	4.62131	0.00326851	0.0147613
CIB2	0.362659	-2.36825	0.0549267	0.850089	0.889218
CIB1	0.276295	0.113114	0.0087071	0.864487	0.900091
CEBPD	3.9738	5.12225	2.27866	0.0526878	0.10517
ZNF211	-4.57603	-3.6614	-6.09292	0.000750375	0.00523832
DDX17	3.00569	9.84996	10.5126	3.46e-05	0.000829476
DEAF1	1.33673	-0.22772	0.832682	0.349846	0.453431
CHERP	0.136267	1.33793	0	0.897462	0.924734
KAT5	4.49943	2.21532	3.98466	0.00601641	0.0226919
HYOU1	1.55132	5.20022	1.51274	0.13024	0.207829
IPO8	-4.33086	-0.0966672	-3.10806	0.0173526	0.0472205
IPO7	6.04864	8.99391	18.7514	1.49e-06	0.000347462
NOP56	-3.89288	-2.0122	-1.93708	0.0857129	0.150697
NEBL	0.94617	-1.44513	0.501862	0.521687	0.61763
PITRM1	-5.49465	-3.355	-8.79418	0.000108187	0.00153431
ATG7	0.0876501	-2.80972	0	0.977597	0.983171
SSSCA1	-4.13763	-3.80738	-5.24893	0.00157393	0.00882074
RNASEH2A	-5.85751	-3.23418	-10.8668	3.36e-05	0.000818634
P3H3	3.60386	2.29117	2.39474	0.0438918	0.091982
PKD1P6-NPIPP1	-3.99027	-2.94381	-1.29429	0.217741	0.311959
LOC105371743	-2.59958	-2.44313	-0.949963	0.334641	0.437906
LOC105376575	-3.63892	-3.97356	-3.87497	0.00651919	0.0240243
LOC105378853	3.49351	-1.07621	2.43596	0.0411593	0.0877768
GLRX3	1.77524	1.29929	1.34392	0.174917	0.262242
CEBPG	-1.72476	3.59245	-1.43186	0.15192	0.234849
DCTN2	1.19952	3.13004	1.19808	0.19436	0.284927
ANP32B	3.94983	6.2766	7.06322	0.000332206	0.00302192
LAMTOR5	-3.99992	-2.64728	-1.13337	0.272957	0.372894
PROCR	-6.28796	-3.09024	-4.82094	0.00260272	0.0126648
TM9SF1	6.08744	7.03625	12.3855	1.61e-05	0.000589565
PRDX4	0.467861	-0.306997	0.177361	0.707935	0.776384
ARL6IP5	2.37651	5.32443	2.89314	0.0199803	0.0521883
ARPC1A	1.04315	3.57772	0.910412	0.288945	0.390738
HTATIP2	0.876531	1.24726	0.496294	0.515349	0.612105
AGPAT1	1.88138	3.07607	2.58711	0.0283875	0.0672464
AGPAT2	-6.11679	-2.06018	-2.81533	0.0269821	0.064693
RPP30	-3.63649	-3.97437	-3.82207	0.00693378	0.025049
RPP38	-3.62817	-3.97718	-4.05386	0.00530429	0.0207797
SPTLC1	-3.04107	-1.23364	-2.31699	0.0472684	0.0969653
SLC35A1	-3.55015	-2.12629	-1.58094	0.141813	0.222366
SLC19A2	2.6228	2.82371	2.26846	0.0489303	0.0995144
IFI44	-2.64901	0.0692114	-1.31429	0.199399	0.290915
ARFGEF2	2.12048	4.15919	2.29972	0.0442111	0.0925458
ARFGEF1	4.99955	5.7065	11.4593	2.41e-05	0.000722853
RABAC1	-2.95866	-2.32362	-1.21455	0.234561	0.330807
SLU7	-5.53234	-1.93661	-2.1928	0.0626323	0.11898
DPYSL4	-2.53304	-4.34231	-1.75453	0.103028	0.173307
SIVA1	-6.72979	-2.94332	-13.8886	8.56e-06	0.000497334
MRPL28	-5.01148	-1.65906	-3.09626	0.018097	0.0485453
CCT7	4.21743	6.03462	10.1782	4.53e-05	0.000959956
CCT4	2.99277	5.78851	5.57202	0.00107331	0.00673023
CCT2	2.03989	4.42199	4.48627	0.00282006	0.013377
NPC2	-4.87488	-2.64855	-1.84313	0.101484	0.171573
TACC2	6.22267	5.14219	7.2697	0.000312861	0.00290575
CENPA	-6.19592	-3.12136	-12.4015	1.61e-05	0.000589565
SORBS1	3.71713	2.88752	2.3613	0.0462921	0.0954667
POMT1	-4.1968	-1.73859	-2.34186	0.0486549	0.0991274
TXNRD2	-3.0354	-3.26195	-0.797035	0.418453	0.521115
DRAP1	0.580623	-0.261858	0.302094	0.613284	0.698273
CENPB	7.32237	8.57592	9.47341	7.54e-05	0.00124578
DNPH1	-4.78169	-3.59259	-6.05844	0.000780137	0.00538142
SMC2	-0.152159	3.17907	0	0.874304	0.907698
PRPF8	3.26225	8.29626	8.70896	0.000101172	0.00148306
TRAPPC2B	5.08594	1.61777	4.43907	0.00372875	0.0162684
AHSA1	3.22918	4.95836	4.71245	0.00252683	0.0123848
CENPC	-3.84049	-3.90654	-4.59186	0.00298855	0.0139745
USP16	-0.47851	1.41726	-0.232314	0.639679	0.720391
CDC42EP3	-2.14063	3.51532	-1.93455	0.0756473	0.137216
SH2B2	-1.33003	-3.81972	-0.245224	0.770879	0.826531
PAIP1	4.28735	3.95216	6.07342	0.000752123	0.00524673
PAICS	-1.36417	4.06315	-1.40077	0.148455	0.230525
TBL3	-4.22702	-2.95614	-1.63867	0.133761	0.212285
MXD4	-3.48287	-0.53084	-2.54972	0.0350935	0.0780756
P3H4	3.23209	4.01801	3.7578	0.00727083	0.0259006
PDLIM5	4.43621	6.79019	4.24318	0.00448823	0.0185694
TRIM3	7.79526	5.01543	8.87849	0.000109106	0.00153841
ERLIN1	-1.7455	1.59969	-1.63243	0.112446	0.185318
HEXIM1	5.93154	7.18406	13.0319	1.2e-05	0.000548546
SPAG5	-5.04571	0.869139	-6.25846	0.000665862	0.0048201
RBCK1	-3.38862	0.515828	-1.73423	0.112489	0.185366
STAMBP	-3.7358	-0.66885	-2.82748	0.0243743	0.0602286
TGOLN2	-5.43311	2.97735	-5.62762	0.00117054	0.00716466
CENPE	-6.29024	-3.09009	-8.68272	0.000119076	0.00160683
ARID3B	-3.3677	-2.3243	-1.47861	0.163262	0.248204
POLR3F	-1.17184	-1.36215	-0.391408	0.634569	0.716335
POLR3G	-3.86163	-2.83627	-1.05233	0.304117	0.406367
POLR3C	0.874419	-0.216927	0.649767	0.406825	0.510303
IVNS1ABP	4.09318	6.74349	4.46084	0.00348332	0.0154805
TRIM16	-3.76886	-0.44631	-2.25691	0.0538146	0.106788
MYL12A	-5.94391	-0.682998	-3.07324	0.0191624	0.05064
TXNIP	2.61077	4.28649	1.68199	0.115505	0.18912
TAF6L	-6.18626	-3.12454	-12.4253	1.59e-05	0.000589565
CENPF	-6.72919	1.43026	-9.74941	6.34e-05	0.00114688
PDPN	2.2856	-1.01417	0.768387	0.421607	0.524155
ATP5L	0.938205	0.580465	0.485923	0.53295	0.627948
GAS2L1	-0.199097	1.58028	0	0.794213	0.844906
RAD51AP1	-5.03748	-2.68626	-2.25132	0.0569195	0.111261
RGS14	-5.05907	-2.58734	-2.06785	0.0738957	0.134822
EXOC5	2.10862	5.45357	3.21025	0.012729	0.0383515
NPRL2	0.0832938	-0.989888	0	0.967628	0.976235
IGF2BP1	-5.21324	1.33438	-5.26874	0.00162121	0.0089797
IGF2BP3	-3.85243	-0.802467	-2.73098	0.0279406	0.0663667
IGF2BP2	2.39334	4.84791	1.65697	0.117596	0.191661
CAMKK2	-3.25589	0.2839	-3.48223	0.0101635	0.032854
PRELID3A	-0.917284	-3.22414	-0.221985	0.767422	0.82372
MTX2	-0.115671	-0.207528	0	0.951261	0.963895
YKT6	-4.73668	1.33003	-2.8007	0.0264367	0.0638065
SPINT2	-2.29956	-4.42014	-2.29339	0.0456275	0.094522
PMVK	-4.87782	-3.56046	-5.26692	0.00160272	0.00891197
KHDRBS3	10.1124	2.27338	6.4099	0.000656037	0.00477756
KHDRBS1	4.38766	8.76219	9.3787	7.22e-05	0.00122204
CELF1	6.38587	8.57446	13.3748	1.05e-05	0.000520895
CELF2	12.9147	5.60721	5.43382	0.001575	0.00882292
LBX1	3.54698	-3.09545	1.90544	0.0883165	0.15428
CTCF	5.06405	6.1444	8.35753	0.000140862	0.00178147
LINC00680	-2.32578	-3.32397	-0.486782	0.60412	0.690661
FARS2	-3.81041	-3.9165	-4.63437	0.00285336	0.0134961
CGRRF1	-4.12122	-3.81283	-5.13656	0.00175241	0.00948105
CGREF1	-3.79467	-3.92162	-4.05669	0.00534259	0.0209121
RRAGA	8.02039	8.44786	8.75414	0.00011845	0.00160653
DCTN6	-3.1401	-2.93393	-0.732189	0.456375	0.557164
GNA13	2.97609	6.9193	7.39989	0.0002405	0.00245813
AVIL	-2.78847	-4.25718	-2.77862	0.0243342	0.0601527
B3GNT2	-1.13146	0.209377	-0.502147	0.542685	0.636784
GNB5	-2.85406	0.812056	-3.78811	0.00679439	0.0247538
EBP	-5.9811	-2.26921	-2.73929	0.0297746	0.0696515
DLL3	-1.26651	-3.06864	-0.192829	0.816273	0.862361
PNMA2	-6.29962	-1.22961	-4.52852	0.00352168	0.0156131
CETN2	2.10986	2.53203	1.97607	0.0708546	0.130668
GMEB1	3.64418	2.60194	3.1954	0.0149622	0.0427582
CCT8	2.07976	3.89277	4.14623	0.00411458	0.0174844
CNPY3	2.66767	3.85671	2.5701	0.032057	0.0732788
ADCY1	-2.51963	-3.52563	-0.641313	0.502696	0.600471
CETN3	-1.43104	-2.71698	-0.421203	0.626393	0.709721
MIR3142HG	-5.83584	-3.24138	-10.9602	3.2e-05	0.000799693
FAM189B	1.88456	3.63033	2.61944	0.0271503	0.0649832
USP39	1.49318	2.43758	1.76428	0.0877822	0.153598
LOC107133515	-3.93901	-2.13366	-1.97448	0.0813564	0.144884
POLD3	-5.81248	-1.99762	-2.49176	0.0415333	0.0883686
AP4B1	-2.71094	-1.75505	-1.18833	0.240325	0.337266
CFL1	6.21829	10.6922	11.7669	2.17e-05	0.000681085
POLQ	-4.76244	-1.18532	-2.65933	0.032028	0.0732257
SLC12A7	-5.22086	-0.781676	-2.80667	0.0266549	0.0641449
MGEA5	2.40053	6.06651	4.06575	0.0046968	0.0191961
NFAT5	6.07064	7.27667	5.41429	0.00145351	0.00834663
NUDC	-0.634326	2.28179	-0.422737	0.517386	0.613898
PTGES3	1.31802	7.50742	2.82196	0.0184222	0.0492319
BOLA2-SMG1P6	-2.57451	-3.26538	-0.524434	0.581631	0.670271
CFL2	6.46485	7.82276	12.9352	1.27e-05	0.000555981
YME1L1	1.34708	4.11642	2.17417	0.0461111	0.095226
TCFL5	0.302506	0.246397	0.0401775	0.777766	0.832015
PLK4	-4.1048	-1.22717	-2.31404	0.0504055	0.101756
STAG3	-2.09966	-3.57394	-0.46002	0.619077	0.703519
STAG2	6.80216	8.01641	15.8542	4.01e-06	0.000473323
SIX2	6.70376	3.02406	2.88206	0.0250082	0.0614044
RBBP9	-7.24355	-2.77206	-14.9986	5.58e-06	0.000473323
RAI2	4.96577	-1.53192	2.02266	0.0786226	0.141254
RAI1	-2.18204	3.41863	-3.66695	0.00728352	0.0259385
PTTG2	-5.63192	-1.31683	-3.72847	0.00844925	0.0288784
PHTF1	3.90864	3.81629	4.04209	0.00546832	0.0211873
MAP3K2	0.714899	3.72079	0.8054	0.292558	0.394416
MASP2	-2.49475	-4.35507	-2.40526	0.0397327	0.0854883
KIF1C	2.95767	6.81727	4.15644	0.00449046	0.0185719
CTSC	-8.02316	-1.69067	-5.23572	0.00179684	0.00965217
GIPC1	-0.714131	2.33094	-0.620061	0.393702	0.496954
TRAF3IP2	-2.12721	-1.04226	-1.32582	0.187709	0.277589
NUP50	-5.78559	0.327596	-4.76772	0.0027085	0.0130164
NES	-4.45117	-2.49643	-1.28918	0.221963	0.316521
KDM5B	3.76727	6.1906	8.24169	0.000142176	0.00178654
TOB2	0.609114	3.71016	0.673131	0.334199	0.437531
HBS1L	1.07575	1.85251	0.686241	0.410584	0.513562
AHCYL1	1.50323	6.11157	3.26815	0.0106776	0.0339127
PLK2	6.70725	7.69026	12.4911	1.57e-05	0.000589565
ZMYND11	4.67436	6.0496	9.69377	6.09e-05	0.00112877
SRSF10	4.68951	8.69907	10.8497	3.24e-05	0.00080484
ZBTB6	4.52568	3.97253	6.47113	0.000545954	0.00422299
POP4	-4.82307	-1.17268	-2.71305	0.0298397	0.0697319
ARPP19	-2.85361	4.69562	-3.69283	0.0076094	0.0267498
ZNF234	-4.65869	-2.72102	-1.74995	0.11538	0.188988
ZNF266	-3.7573	-1.61809	-1.89219	0.0909384	0.157742
ZNF274	-6.80061	-2.91981	-15.0379	5.43e-06	0.000473323
NEK6	-3.89814	-0.430196	-2.89779	0.0223851	0.0566566
WDR4	-1.29654	-0.506639	-0.995942	0.271641	0.371539
NCKAP1	4.1867	6.10716	8.34193	0.000136462	0.00174728
ZNF273	-5.27788	-3.42734	-8.7964	0.000107169	0.00152948
ZNF460	-2.25299	-4.43557	-2.0464	0.0650057	0.122246
ZNF268	-7.10214	-2.81929	-16.627	3.07e-06	0.000418926
MTHFD2	-3.22215	0.463472	-2.98939	0.019013	0.0504012
RPP40	-2.97788	-4.19399	-3.09639	0.0162119	0.0452698
ADCY2	4.58573	-2.33414	2.53788	0.0375877	0.0820998
2021-09-09	-3.17145	4.5186	-4.10842	0.00482559	0.0195322
SEC24A	1.82745	3.23937	2.06105	0.0599712	0.115527
SDCCAG8	-0.108545	-2.49988	0	0.969636	0.977953
SDCCAG3	-6.15335	-1.14311	-4.15132	0.00527873	0.0207094
HSPH1	0.0557461	4.02411	0	0.949311	0.962691
STARD10	0.738122	-0.857269	0.461987	0.514727	0.611594
WASF3	-0.358259	-2.53934	-0.0294216	0.915877	0.938803
NOXA1	-2.64145	-4.30616	-2.51686	0.0344465	0.0770693
UTP14A	-4.7959	-2.66421	-1.73785	0.117849	0.192025
CPLX2	9.73275	-0.366397	24.9207	3.09e-07	0.000256773
CPLX1	0.0428321	-4.13803	0	0.990768	0.992627
FRS3	0.518741	-2.96001	0.0940471	0.8559	0.893984
FRS2	5.21326	5.2067	8.01646	0.000178024	0.00204824
NEU3	-4.155	-1.27352	-2.34885	0.0480934	0.098172
FAXDC2	-5.78169	-3.25924	-8.13758	0.000167388	0.00197566
FAM114A2	1.98559	0.37722	1.60137	0.122103	0.197675
ZNF275	2.47534	3.11236	3.37058	0.0108707	0.0342931
ALDH1L1	1.90255	-4.41433	1.00811	0.292807	0.394666
TUBGCP2	0.215347	0.820598	0	0.825445	0.870141
CLPX	1.05195	2.05255	0.522162	0.519502	0.615839
PDE10A	0.556266	-2.95849	0.0873651	0.874379	0.907698
SRCAP	3.8009	6.69492	6.56557	0.000485764	0.00390838
PPP1R13L	-2.77704	-3.05492	-0.597064	0.535425	0.629937
CD3EAP	-3.22055	-3.20024	-0.880882	0.376694	0.48012
HPSE	-2.57872	-4.32707	-2.19433	0.054225	0.107369
RUVBL2	1.13745	1.07014	0.763643	0.371429	0.475205
PGRMC1	3.84868	8.31267	5.90331	0.000850083	0.00571643
SLC26A1	-3.87926	-3.07217	-1.39031	0.189216	0.279078
ARID5A	-4.26982	-3.76333	-5.62076	0.00112058	0.00695184
HCP5	-3.86616	-3.89796	-4.72334	0.00261082	0.0126847
TSPAN9	2.82864	4.14416	1.49147	0.155567	0.239134
USP20	0.243197	1.11856	0	0.921487	0.942594
USP19	5.96654	5.91435	10.661	3.76e-05	0.000872235
ME3	-0.945851	-2.66743	-0.229722	0.762382	0.820234
FGL2	7.30043	-2.03042	4.68587	0.00305792	0.0141748
C1QL1	0.626479	-2.83851	0.113282	0.852344	0.89114
MRPS30	-3.7195	-1.95399	-1.79331	0.104831	0.175545
WDR3	-4.92141	-1.55372	-2.96988	0.021265	0.0545325
NPFFR2	1.06249	-4.05765	0.233575	0.767738	0.823922
RAB10	4.69149	7.92001	12.6288	1.37e-05	0.000562027
PPARGC1A	1.33797	-2.62233	0.345139	0.684022	0.758008
MALT1	-6.07163	-2.07519	-2.75338	0.0292786	0.0687871
MMP24	-3.71048	-3.12782	-1.12842	0.272681	0.372636
YIF1A	3.36593	2.02864	3.75392	0.00737736	0.0261854
CPSF4	-0.265437	3.63733	-0.00514556	0.648975	0.728442
JTB	-4.37592	-0.357422	-2.24342	0.0563153	0.11043
ADCY3	3.14084	2.84969	3.96214	0.0056861	0.0217678
RUNDC3A	3.05826	-2.92659	2.15193	0.0599766	0.115527
DHRS4	-1.90747	-4.55091	-1.85119	0.0829673	0.147083
BRD8	3.43494	4.80197	7.42147	0.00024587	0.0024951
MTMR11	-0.73475	-0.336303	-0.250609	0.713089	0.780434
BLCAP	5.26238	6.94764	4.97753	0.00215541	0.0110063
MAN1A2	2.84279	5.53344	5.14459	0.00158464	0.00885365
TRAFD1	-6.25608	-1.69545	-2.74907	0.0295696	0.0692858
TXNL4A	-3.71025	-0.788761	-1.93708	0.0850172	0.149741
PNPLA6	-1.61168	0.615908	-1.24608	0.197665	0.288839
SUGT1	-1.50049	-1.16061	-0.794016	0.380039	0.483373
GADD45G	3.14746	-1.05376	0.998116	0.320608	0.423414
PAPOLA	3.14681	7.21332	9.34316	6.79e-05	0.00118671
TCERG1	3.80584	5.80278	7.36882	0.000262149	0.00258062
MAGED2	1.86764	4.85195	2.97018	0.0168024	0.0463223
EHMT2	3.07515	5.13229	2.87106	0.0220063	0.0558857
COPS8	-1.51316	1.23006	-1.40991	0.151237	0.234135
RNPS1	-1.63349	3.25707	-1.54198	0.126516	0.203228
FASTK	0.974885	3.24376	0.83173	0.318724	0.421317
SUB1	-6.28074	-1.43621	-4.65838	0.00307332	0.0141972
SMPDL3A	-0.552303	-3.26262	-0.0973438	0.859451	0.896889
DBF4	-5.0275	-1.46155	-3.14767	0.0169483	0.046561
SPIN1	3.62346	6.61012	7.84835	0.000183969	0.00209037
RALBP1	3.61922	6.35497	3.92679	0.00613122	0.0230047
SRSF8	-5.29447	-1.42928	-3.30623	0.013985	0.0408859
MORF4L1	5.19709	7.46547	10.031	5.15e-05	0.00102402
PRDX3	-6.72398	-0.896043	-4.71404	0.00293387	0.0137792
EHD1	8.82226	9.10384	14.8717	6.04e-06	0.000486143
AFG3L2	2.92559	2.94448	3.86115	0.00627653	0.0233924
POP1	-5.62425	-3.31181	-9.37565	7.62e-05	0.00124916
MSL3	-1.93591	-1.22425	-1.05754	0.273428	0.37306
C11orf58	2.04529	5.47627	4.46777	0.00287862	0.0135869
KDELR1	0.477387	4.069	0.304362	0.55293	0.645886
SF3A3	-6.50505	-1.16116	-4.79782	0.00267925	0.0129195
AP3M2	-4.84041	-0.938912	-4.14057	0.00511846	0.0203295
STARD3	0.202059	0.750674	0	0.844862	0.884545
HNRNPA0	2.27953	8.03235	5.22482	0.00137818	0.00805844
BTG3	7.45349	6.41724	14.5647	6.63e-06	0.000486143
CBX1	2.55489	6.41791	5.58904	0.00101173	0.00646103
SEC61B	-4.46267	-2.63585	-1.39069	0.192299	0.282551
TOMM34	-3.70915	-0.6143	-2.44356	0.0412191	0.0878313
PDIA5	1.64032	-2.10278	0.767315	0.401667	0.505019
SERINC3	-3.14239	1.94138	-2.799	0.0243727	0.0602286
OS9	-4.03134	1.27957	-4.15141	0.00486824	0.0196585
PNRC1	3.01135	4.63682	4.64994	0.00264761	0.0128054
TMED2	2.33486	6.38417	5.36748	0.00121146	0.00735192
LMAN2	-2.83715	1.40909	-2.43821	0.0391637	0.0844911
ERP29	0.0878341	4.29268	0	0.930057	0.948031
MLLT11	-3.83186	1.35877	-4.03624	0.00548018	0.0212204
STIP1	-2.00832	3.1395	-2.11638	0.0568299	0.11112
IFI44L	-5.37534	-2.33198	-1.91096	0.0932114	0.160947
ACOT2	-2.73446	-1.15076	-1.79282	0.0989994	0.168558
RAB40B	-3.43771	-3.12775	-0.980392	0.331607	0.434982
EBNA1BP2	-6.12457	-2.23216	-3.02155	0.0205788	0.0532145
CKAP4	1.67638	6.58363	3.3045	0.0105359	0.0336567
YWHAQ	4.45885	9.46908	14.342	6.55e-06	0.000486143
TMED10	-2.20745	4.59099	-4.39329	0.003189	0.0145354
ASCC3	3.16988	4.05766	3.61689	0.00856568	0.029128
UQCR11	-2.94138	-2.00207	-1.27385	0.215179	0.308945
CLP1	3.52121	2.48305	3.72915	0.00767987	0.0269239
FERMT2	6.02602	6.54958	5.62972	0.00119071	0.00726353
COPS6	3.76011	5.75611	7.08465	0.000322987	0.00297177
RAB32	-0.527057	0.361641	-0.244164	0.65428	0.732713
MAPRE2	0.930027	3.4395	1.23529	0.167077	0.252627
CCNI	4.32277	7.90122	8.69489	0.00010943	0.00153958
KCNQ1OT1	-2.70728	-1.11668	-1.51767	0.148435	0.230522
GCN1	1.46504	5.04421	2.49617	0.0298391	0.0697319
COPS5	-0.830276	1.01882	-0.28894	0.690381	0.762943
METAP2	4.75307	6.82851	12.0219	1.82e-05	0.00061821
IMMT	3.13364	4.97354	6.09526	0.000683582	0.00489194
SF3B2	3.69154	6.46679	7.17951	0.00029936	0.00282749
ILVBL	-5.65852	-2.23731	-2.24212	0.0585973	0.113691
SLC27A5	-2.60409	-4.31861	-2.3789	0.0417065	0.088634
SLC27A4	1.73259	2.07402	2.54353	0.0294234	0.0690568
SLC27A3	-5.90634	-3.21772	-8.88643	0.000103558	0.0014949
KIF2C	-4.34574	0.10731	-3.13337	0.0168065	0.0463223
SPINK5	-2.91649	-4.21452	-2.9865	0.0186281	0.0496327
CCDC85B	6.56772	5.43308	12.2558	1.74e-05	0.000603697
GLIPR1	-6.00739	-2.27169	-2.58855	0.0365358	0.0804603
TLK2	5.66112	4.98602	9.00441	9.55e-05	0.0014437
KDELR2	-1.10958	3.99307	-1.48222	0.121973	0.197515
KDELR3	0.623304	0.416244	0.430867	0.506397	0.603822
ATF7	-2.30907	0.796808	-1.11217	0.261128	0.360111
SNRNP27	-2.73969	-1.76472	-1.24761	0.220984	0.315547
TMED1	3.27651	-0.0182511	2.44256	0.0402285	0.0863811
LIAS	-2.38341	-3.47933	-0.54884	0.561429	0.652862
RCBTB2	4.51737	0.188448	3.96171	0.00618158	0.0231259
IFT27	-3.71191	-2.09232	-1.81253	0.101903	0.172059
RAB35	-0.442028	3.02547	-0.400877	0.434631	0.537035
TDRKH	1.85802	1.32142	1.84404	0.0832313	0.147385
RBPMS	2.05644	2.06926	2.25891	0.0464869	0.0957144
RAB31	-5.73535	-0.746793	-3.71641	0.00859682	0.0291805
DSTN	7.32525	10.6659	8.11888	0.000176646	0.00204155
STON1	-4.60012	-3.65334	-6.42018	0.000571197	0.00433968
RCC1	-1.7341	2.36504	-2.56472	0.0285694	0.0674851
PIM2	-5.40906	-2.45978	-2.19088	0.0626138	0.118963
B4GAT1	5.21503	4.88994	9.98541	5.28e-05	0.0010367
MID2	6.74598	3.34001	5.21173	0.00179165	0.00962832
PAPD7	1.34071	2.70729	1.72061	0.09052	0.157206
SLC35D2	-2.89866	-1.84081	-1.24083	0.225167	0.3202
ADRM1	0.963046	3.62858	1.01347	0.2391	0.335877
CHD1	3.83146	5.22683	4.78348	0.00244953	0.0121089
NUDT21	-1.81994	3.93683	-3.38415	0.00976878	0.0318672
CPSF6	5.35914	7.23445	9.73204	6.13e-05	0.00112877
OGFR	-5.07538	-0.860621	-4.62837	0.00305216	0.0141646
DDX52	-1.2742	0.834333	-1.43582	0.137512	0.217029
ABHD2	2.69709	7.39006	4.78837	0.00222778	0.0112832
WWP1	5.04558	4.77465	4.67854	0.00289402	0.013637
CHD2	3.2877	6.37749	7.73691	0.000193975	0.00214325
WWP2	-1.82771	0.395907	-0.933354	0.323654	0.426605
DUS4L	-3.80195	-2.99542	-1.09262	0.287291	0.388952
CNTRL	-2.83132	-1.63235	-1.2125	0.233694	0.32981
UBE2C	-2.94713	-0.158594	-3.54775	0.00914642	0.0304572
SNRNP35	-2.44834	-1.43127	-1.71472	0.108466	0.180336
CYB561D2	-3.24231	-2.24855	-1.41301	0.178554	0.266572
RAPGEF4	3.22885	-3.84838	1.87897	0.0902134	0.156824
CHD3	4.32372	7.78108	6.32242	0.000610781	0.00454346
TMEM115	2.77721	3.56872	3.4066	0.0107211	0.0339957
DUSP14	0.606574	0.571215	0.262543	0.666729	0.743183
TOPBP1	-3.22354	0.983313	-1.95318	0.0809195	0.144389
STMN2	9.32437	1.11913	9.87802	6.19e-05	0.00113147
TPPP	-4.54311	-3.67264	-3.78392	0.00760807	0.0267498
TRIOBP	-1.22891	1.7461	-1.03891	0.250302	0.348368
RER1	-5.79915	-0.737416	-3.74194	0.0083566	0.0286609
CHD4	5.63055	9.3328	9.57893	6.77e-05	0.00118615
DNAJB4	7.4533	6.6424	9.84432	6.1e-05	0.00112877
DIDO1	-2.70837	1.61523	-2.65763	0.0285042	0.0673683
WDR5	-7.38116	-1.52029	-3.73177	0.0087682	0.0295976
SPACA9	-1.54338	-3.75935	-0.314058	0.718963	0.784986
ADAMTS13	-1.69364	-3.55896	-0.291896	0.742138	0.804576
CACFD1	-4.94047	-2.61614	-1.86079	0.0991102	0.168653
ADAMTS5	7.92933	0.690625	2.90833	0.0246594	0.0608039
NUPL2	-5.70583	-2.07876	-2.27841	0.0557453	0.109576
PRSS23	7.77436	8.27879	3.06102	0.0201776	0.0525215
PTPN21	-0.120383	0.387779	0	0.937333	0.953097
ADCY5	3.72312	-0.70495	2.0147	0.0760199	0.137622
HNRNPUL1	2.37913	7.10249	4.69847	0.00235896	0.0117966
ATE1	-4.9314	-1.80286	-2.94073	0.0221031	0.056098
RPP14	-2.57468	0.453134	-3.02344	0.0171753	0.0469373
KRR1	-4.69925	0.234064	-2.58781	0.0352374	0.0783005
KATNA1	1.69329	-0.116649	1.17602	0.222556	0.317125
PRDM5	-2.66241	-3.23599	-0.55382	0.562705	0.654108
PRDM4	4.88106	5.37019	8.76606	0.000107469	0.00153047
CHEK1	-4.33886	-1.42848	-2.43999	0.0426485	0.0900834
HIBADH	-2.02408	1.31434	-1.6007	0.122836	0.198511
CIT	-5.60418	0.033252	-3.20213	0.0160992	0.0451025
FGFR1OP	-0.990067	0.0858813	-0.603593	0.453942	0.554958
EMILIN1	2.31916	3.08817	0.630721	0.505573	0.603233
BTN3A2	-4.11857	-0.314358	-2.61213	0.0332915	0.075242
BTN3A1	-4.08308	-1.31162	-2.10309	0.068007	0.126766
FOXN3	2.4273	5.68273	3.07496	0.0157948	0.0444731
BTN2A1	-5.84597	-2.32519	-2.79463	0.0275584	0.065678
RCAN3	-4.89954	-0.0964669	-3.55018	0.0102074	0.0329377
FAF1	3.36532	2.8573	4.08901	0.00500604	0.0200445
KIF3A	-0.513633	1.06572	-0.287173	0.596174	0.683831
POLR3A	2.13598	2.41229	2.3289	0.0424815	0.0898342
CLASRP	-1.86406	-1.05047	-1.053	0.273112	0.372964
ZWINT	-7.03736	-1.928	-4.04789	0.00605027	0.0227742
CAPN10	-5.38805	-3.3907	-8.72736	0.000112401	0.00155827
KPTN	-1.39829	-2.51648	-0.41516	0.629526	0.712487
CDC42EP1	-1.33433	0.638686	-0.565818	0.51221	0.60962
PWP1	-0.0889636	0.850842	0	0.935085	0.951198
TBC1D8	-5.00578	-2.31207	-1.75986	0.114785	0.188181
CHGB	-3.52906	-4.01032	-4.053	0.00527474	0.0207
CDC37	2.25368	4.72203	3.7212	0.00688921	0.0249714
PKIG	-3.36733	-2.07169	-1.55478	0.1461	0.227696
KAT7	4.90705	5.4283	10.3507	4.26e-05	0.000925279
DMC1	1.70049	-3.21216	0.592268	0.512931	0.610252
PLA2G16	-5.86782	-3.23011	-3.33965	0.0136396	0.0402158
GLMN	-3.14061	-4.13988	-2.9445	0.0200542	0.0523172
HHLA3	-3.18685	-4.12437	-3.47299	0.0102262	0.0329727
BVES	-4.9092	-2.7289	-2.20127	0.0608637	0.116658
WDR45	0.477336	-0.29534	0.100883	0.83131	0.874213
FICD	4.99749	2.28868	3.35383	0.0130448	0.0389097
AP4S1	-1.67709	-1.97072	-0.595308	0.509924	0.607463
PTP4A3	-1.43517	-1.1065	-0.755625	0.397834	0.501331
LSM6	-2.57461	-3.26515	-0.524269	0.581747	0.670321
RABL2B	-5.57275	-3.32912	-9.58117	6.74e-05	0.00118383
RABL2A	-2.1922	-2.46338	-0.783119	0.411136	0.514151
ERLIN2	-3.51202	0.63488	-2.17107	0.0600255	0.115587
C14orf1	-3.64705	-0.187085	-2.57576	0.0341766	0.0765854
NUDT6	-2.58493	-4.325	-2.65172	0.0283937	0.0672464
NUDT4	-4.33358	0.15837	-3.126	0.0169577	0.046561
NUDT5	-3.42275	-1.41131	-2.23299	0.0546504	0.107912
NUDT3	-3.37353	2.89509	-2.52166	0.0362419	0.080047
FSTL1	5.07997	4.92459	1.5881	0.147147	0.228965
PSIP1	1.34837	4.58375	1.68523	0.0956994	0.164355
WDHD1	-5.74469	-2.20859	-2.31121	0.0532881	0.106006
STRAP	0.59229	4.01879	0.624838	0.356216	0.460105
ADAMTS7	-2.00063	-2.20379	-0.690951	0.459754	0.560406
ADAMTS6	10.2238	2.14792	7.68118	0.000250177	0.00252681
BAZ2A	1.43137	5.62277	2.43664	0.0322222	0.0735254
BAZ1A	0.367721	3.61312	0.166211	0.614855	0.699689
ZNF277	-0.659292	-0.684064	-0.198941	0.754521	0.813552
WDR6	-0.926746	4.61442	-1.55343	0.102523	0.172628
SLC2A6	-1.47151	-0.650771	-0.886403	0.330845	0.434252
MAP4K5	3.80205	3.74775	5.49974	0.001219	0.00738144
RASSF1	2.8133	1.56454	2.59615	0.0313317	0.0721346
PKP3	-2.17806	-3.39723	-0.403696	0.6632	0.740031
NISCH	6.24747	7.40333	11.5469	2.41e-05	0.000722853
CHKA	-1.88286	-0.174004	-0.933123	0.325595	0.428587
CEP250	-1.99624	0.890769	-1.52965	0.136221	0.215415
WBP4	2.17838	0.250126	1.85922	0.0850001	0.149732
ABCB8	-4.09097	-0.737118	-3.16479	0.0159485	0.0447488
SEC23IP	-0.321956	1.26499	-0.0547909	0.782314	0.835159
WIF1	-3.08413	-4.1585	-2.88199	0.0217017	0.0552982
SUPT16H	0.355662	5.75197	0.215562	0.518866	0.615484
ADCY6	1.30401	4.68807	1.33332	0.162262	0.246939
CHEK2	-2.54937	-2.46001	-0.949483	0.333986	0.437342
POLI	-4.03142	-3.0215	-1.48962	0.164853	0.250097
CHM	-1.15454	1.1754	-0.602296	0.472772	0.572371
PROSC	-4.45012	-0.228322	-3.26568	0.0142611	0.0413651
IRAK3	-0.914004	-2.27064	-0.194635	0.794722	0.845237
AKAP13	-1.9536	1.80668	-1.9657	0.0704259	0.130134
AKAP11	1.73068	3.82503	2.20018	0.0480929	0.098172
AKAP10	0.365634	2.54002	0.0903946	0.765556	0.822338
DDX20	-0.62906	1.01459	-0.306332	0.627046	0.710101
CHML	-5.55861	-0.699402	-3.50869	0.0109769	0.0345422
DUSP10	9.50417	5.50257	13.1219	1.25e-05	0.000555656
MRPL3	-5.87911	-1.25169	-4.06131	0.00579489	0.0220409
RPL35	5.04338	4.09574	8.18376	0.00015793	0.00191503
GALNT6	-2.68878	-2.29739	-0.995379	0.315597	0.418305
GALNT5	-3.94501	-3.8713	-2.9622	0.0206053	0.0532349
RASSF8	-4.12689	0.583031	-3.97645	0.00596424	0.0225631
CHN1	2.66517	3.05081	1.68424	0.115626	0.189269
PRAF2	4.5183	3.56344	5.82151	0.000947591	0.00618014
SEC63	2.68878	4.68246	4.04545	0.00496116	0.0199083
POLG2	-4.53363	-2.85402	-1.88436	0.0946917	0.16293
HPS5	-0.564923	0.651612	-0.336068	0.570778	0.660795
PDCD10	8.05683	5.86174	11.9657	2.06e-05	0.000668182
RNF139	5.39513	6.70226	10.1244	4.92e-05	0.00099669
RNF24	-1.76409	1.30078	-1.43468	0.152209	0.235157
CA5B	-3.10368	-3.23936	-0.823779	0.404862	0.508388
EGLN2	-6.07594	-2.24832	-2.92272	0.0233877	0.0585241
EGLN3	4.4838	3.36021	4.21002	0.00466594	0.0191004
CHN2	-2.13144	-2.61925	-0.717429	0.447404	0.548744
PMF1	-5.24557	-3.43805	-8.20029	0.000157462	0.00191116
ZHX1	5.71678	6.6457	9.71752	6.26e-05	0.00114018
GPR176	4.91301	3.39765	4.91374	0.00226622	0.0114265
PRKCDBP	3.60104	1.33855	1.82014	0.100267	0.170102
NXPH4	5.78427	1.40461	3.88787	0.00704437	0.0252941
PRRT2	2.39597	0.879841	1.88136	0.0842509	0.148657
ERI2	-3.92467	-2.96557	-1.25912	0.228422	0.323826
NXPH3	8.34552	0.0191991	6.05852	0.000858913	0.00576352
SAT2	-4.1976	-1.60163	-2.31977	0.0501958	0.101508
DTD2	-5.80086	-3.25292	-9.61162	6.68e-05	0.00118252
GTF3C6	-4.97704	-2.6147	-2.00558	0.0805936	0.144008
PACSIN2	0.358709	3.77641	0.175902	0.581903	0.670392
MAN1B1	-3.82153	0.212565	-2.30821	0.050165	0.101478
TP53TG1	-2.49034	-4.35652	-1.95158	0.0766612	0.138468
SNX18	7.07881	7.25684	9.08272	9.47e-05	0.00144058
DCTN3	-2.39779	-0.742437	-1.48147	0.152801	0.235873
FILIP1L	4.98431	8.11843	3.42618	0.0119189	0.0366604
CYTOR	-3.03084	-3.11307	-0.681636	0.485198	0.584188
XPOT	-0.562484	3.02819	-0.624528	0.346427	0.449733
CHP1	-2.91675	2.16462	-2.82007	0.0232665	0.0582664
RWDD2A	-0.802164	-2.71519	-0.182896	0.795767	0.845971
CMTM7	-3.73932	-3.01654	-1.07808	0.292612	0.394448
PXMP4	-3.97877	-3.86025	-4.42505	0.00359659	0.0158411
DUSP12	-4.59195	-2.74301	-1.69368	0.124903	0.201242
SNF8	-2.01173	-0.522399	-1.10338	0.257704	0.356771
DDX19B	1.56758	0.051099	1.21262	0.206373	0.298536
NRM	-3.53697	-1.37353	-2.84194	0.0236282	0.0589558
RDH13	-3.59836	-3.98727	-4.0134	0.00554339	0.021394
ATXN2L	5.79128	7.98602	9.11841	8.95e-05	0.00138978
USP18	-3.10513	-3.23865	-0.825117	0.404167	0.507665
KLHL2	6.59129	3.57561	6.25838	0.000699688	0.00498254
IFT43	-3.24994	-4.10328	-3.44513	0.0106356	0.0338256
STX1B	-1.26966	-2.88683	-0.333534	0.690218	0.762828
SYNRG	-0.402533	2.03626	-0.241144	0.556167	0.648666
GLMP	-5.80617	-3.25098	-6.34249	0.000638031	0.00468633
KLF12	-0.379195	-2.71463	-0.0328339	0.91848	0.940493
KLF8	-3.7546	-3.93498	-4.0249	0.0055256	0.0213575
POU6F2	-2.40152	-3.32325	-0.461365	0.623953	0.70769
FDX1L	-3.59345	-3.16728	-1.20249	0.244893	0.342476
MGAT4B	1.7183	4.70084	1.5166	0.133439	0.21188
PNKP	-3.55727	-2.59539	-0.911332	0.365103	0.469219
WDR89	-5.37206	-2.48308	-2.35297	0.0498057	0.100879
L3HYPDH	-4.16178	-3.79951	-4.90417	0.00220918	0.0112272
B4GALT7	2.75013	1.85865	2.44816	0.0383258	0.0833144
TP53RK	-1.6825	-0.0383929	-1.28415	0.188768	0.278674
SGF29	-1.22893	-3.8641	-0.240741	0.77051	0.826205
PHF21B	-0.640183	-3.76666	-0.0790755	0.897894	0.92503
VPS26B	-0.211513	1.79953	0	0.831503	0.874344
GLB1L3	-6.10264	-3.15227	-8.90134	0.000103229	0.0014949
NACC1	-2.23988	3.36112	-3.70654	0.00699854	0.0251967
CFAP36	-0.773721	-1.62566	-0.312184	0.657922	0.735828
MED8	-1.0317	0.847494	-0.979349	0.258674	0.357767
KTI12	-4.43336	-2.78512	-1.4931	0.165993	0.251392
ADCY7	-2.61326	-3.39169	-0.581206	0.543469	0.63747
LYST	1.4741	1.75649	1.532	0.124473	0.20065
RPUSD1	-4.87691	-1.70376	-2.88327	0.023801	0.0592921
PLCD3	3.03192	1.77655	3.33157	0.0120489	0.0369097
VPS45	-1.51817	-0.187185	-0.733249	0.415371	0.518178
MTFR2	-3.17341	-4.12879	-3.30456	0.0126085	0.0380869
LYPLA2	-3.83961	0.434459	-2.61507	0.0327115	0.0742744
CDCA5	-5.5374	0.907143	-6.17638	0.000726605	0.00511136
AHNAK2	-2.75431	1.56173	-2.74998	0.0252223	0.0617644
PARK7	-4.17693	0.255498	-5.07149	0.00187294	0.00994085
COPE	-2.30281	-1.11602	-1.50996	0.145165	0.226626
SAAL1	-2.67786	-4.29405	-2.69331	0.02706	0.0648034
SCAMP4	-7.238	-1.85027	-3.99159	0.00647427	0.0239069
ADAT3	-2.65284	-4.30237	-2.43643	0.0386187	0.0836809
CHST14	4.42166	4.71458	5.30935	0.00150793	0.00855942
ECD	-2.08761	-1.88023	-0.809743	0.39382	0.497054
MGAT4A	-5.21202	-2.38588	-1.84352	0.102288	0.172404
CASC4	1.0051	4.44357	1.12628	0.203876	0.295932
GPN1	-3.44805	-1.6915	-1.6477	0.128045	0.205026
TMC6	-4.92893	-3.54374	-7.33162	0.000285692	0.0027511
KIF12	-2.36842	-3.3094	-0.485153	0.606074	0.692278
SLC46A1	-4.03399	-3.8418	-4.17565	0.00473905	0.0193099
C12orf57	-0.908323	0.569733	-0.504727	0.513919	0.6109
DDX42	1.41187	5.59031	2.23957	0.0425692	0.0899455
LARP4	0.88508	4.41939	1.2321	0.164679	0.249904
GLCCI1	4.37911	3.08045	4.83007	0.00240729	0.0119776
TMEM106A	-1.88379	-3.73727	-0.459073	0.614319	0.699327
SLC52A3	-2.89987	-4.22014	-2.27807	0.0494329	0.100335
FKBP9	0.766788	3.89945	0.900869	0.259705	0.358921
STK38	-1.0358	2.30811	-1.60387	0.0988128	0.168304
PHB2	2.01537	3.25912	2.89145	0.0190973	0.0505527
ACOT7	2.63299	2.41194	2.63467	0.0292102	0.0687074
PDAP1	1.53383	5.29698	3.80734	0.00555339	0.0214262
TUSC2	-4.72387	-2.68815	-1.66827	0.130029	0.207544
CBX3	-3.02746	3.77612	-3.24772	0.013395	0.0396828
EXOC3	2.96536	3.62274	3.29159	0.0126023	0.0380774
GABARAP	5.10446	7.14458	11.0813	2.93e-05	0.000776394
U2AF2	2.97681	6.87444	6.90263	0.000349556	0.00311779
OIP5	-3.1938	-4.12204	-3.48739	0.0100516	0.0326073
EXOSC8	-1.75487	-2.74467	-0.550078	0.54408	0.63807
SFT2D1	-4.39478	-3.72156	-5.16875	0.00172294	0.00938501
TEX261	-1.04506	2.87334	-1.26897	0.165789	0.251143
RNF13	-3.83793	-1.49347	-1.93323	0.085988	0.151098
MGLL	-4.82731	1.4884	-2.98486	0.0207814	0.0535926
TWF2	-3.84525	-1.91224	-1.97159	0.0813666	0.144884
SMIM12	2.28885	3.17752	2.67751	0.0265123	0.0639126
GABARAPL2	3.65895	3.87083	3.26436	0.0137153	0.0403742
AZIN2	7.53916	1.83765	4.4939	0.00375377	0.0163424
TMEM54	-3.92101	-3.87953	-4.50007	0.00330852	0.0148947
SYNPO	2.68215	5.18503	3.79184	0.0066526	0.024341
HELQ	-2.44679	-3.54965	-0.647875	0.497186	0.596056
CMTM1	-2.98846	-4.19051	-3.15385	0.0150611	0.042993
CYP2U1	-5.13312	-3.47556	-8.1195	0.000165496	0.00196586
MFSD3	-2.06612	-1.72852	-1.27125	0.202285	0.294322
SDSL	-1.41443	-3.65197	-0.233312	0.784611	0.836983
ZBED6CL	-3.07238	-4.16232	-2.24998	0.0521377	0.104267
PIK3IP1	-2.0551	-4.50145	-1.73154	0.10131	0.171351
CHRNA5	-3.83238	-2.99617	-1.19154	0.250554	0.348453
SLC35A4	-1.83135	2.66013	-1.61974	0.116198	0.189867
DTX2	-3.44167	-1.26989	-2.50162	0.0374283	0.0818425
ADCY8	5.68558	-3.06303	4.07602	0.00566737	0.021743
CHRNB1	-2.12094	-2.41098	-0.760855	0.421843	0.524368
TOE1	-0.406468	0.228266	-0.132914	0.728514	0.793252
MCM3AP-AS1	-4.48132	-2.78012	-1.62329	0.13782	0.217354
WBSCR22	-4.76211	-0.284149	-3.78198	0.00769611	0.0269658
TRIM9	-2.75922	-1.82182	-1.08685	0.278533	0.378856
SLC2A13	-2.88749	-0.796017	-1.87521	0.0886986	0.154758
LACTB	3.35724	1.87128	2.51207	0.0366915	0.0807477
PALM2	2.66521	-1.23791	1.82439	0.0939614	0.161978
EFHC1	-4.12785	-2.8981	-1.352	0.20139	0.293238
TIRAP	-3.20367	-3.2975	-0.974627	0.331748	0.435122
ERMAP	-5.71595	-2.45978	-2.98145	0.0214605	0.0549155
LRRC37B	-2.81323	-3.18587	-0.601056	0.533312	0.628259
CHUK	4.82995	3.76134	5.63772	0.0011331	0.00700915
CYGB	1.49684	-1.44478	0.525551	0.550467	0.644009
BTBD9	-0.615415	1.56896	-0.356337	0.571698	0.661515
LMTK3	5.56883	0.500225	4.19399	0.00495029	0.0198834
MBD6	6.24643	6.30201	11.2056	2.86e-05	0.000768755
XKR4	5.74613	-2.86521	3.869	0.00719189	0.0256908
GPRIN1	-4.66085	-1.58375	-2.76971	0.0274825	0.0655701
CSMD3	-0.650162	0.165176	-0.192443	0.760035	0.818572
SLC25A25	1.52847	1.98954	1.80454	0.0832252	0.147385
STK11IP	-5.73107	-3.2764	-9.24021	8.29e-05	0.00132213
TUBGCP5	2.68337	1.36799	1.97085	0.0758382	0.137504
FMNL2	-0.547566	2.97905	-0.230373	0.681074	0.755589
ELFN2	-4.38993	-2.66011	-1.34683	0.204295	0.296406
PSMG3-AS1	-4.49552	-3.68797	-5.25409	0.00159506	0.00889249
ESCO1	2.60779	3.7145	4.06809	0.00479462	0.0194532
CCDC85A	6.22899	-0.894902	3.89442	0.00707596	0.0253881
MYSM1	-0.640472	2.23423	-0.404008	0.536102	0.630618
RNF157	-3.66444	-1.22778	-1.90944	0.088308	0.15428
SORCS1	6.24941	-2.83645	2.74842	0.0295914	0.0693244
KLHL29	1.71199	2.17153	1.07952	0.257731	0.356771
ZBED9	-5.32617	-3.41123	-8.91928	9.94e-05	0.00147029
RHPN1	-7.07261	-2.82919	-14.286	7.34e-06	0.000486143
LENG8	0.333163	5.05378	0.121893	0.623984	0.70769
PWWP2A	2.23144	3.15888	3.24718	0.0123421	0.0375033
SMYD4	-6.18635	-2.20085	-2.94483	0.0227773	0.0574452
FHAD1	2.12715	-2.96643	0.912419	0.342451	0.445795
OSBPL1A	-4.89037	-2.15049	-1.71493	0.122101	0.197675
OSBPL5	6.73146	1.14252	3.22773	0.0160164	0.0449195
OSBPL7	-1.81503	-0.866106	-1.04423	0.275089	0.374768
OSBPL8	-1.13138	2.96417	-1.06777	0.233	0.329294
OSBPL9	1.62569	2.78812	2.0138	0.0620483	0.118239
OSBPL10	-3.35848	-0.779688	-2.35545	0.0457298	0.0946881
OSBPL11	-0.254897	1.08102	0	0.733699	0.797271
C1QTNF1	-1.11513	-3.60883	-0.174697	0.827212	0.871159
C1QTNF2	3.01861	-1.63587	1.35098	0.193213	0.283534
C1QTNF5	5.76528	1.19738	3.45363	0.0118124	0.0363942
C1QTNF6	-4.80334	-3.58538	-6.101	0.000752939	0.00524764
C1QTNF7	7.95183	-1.54321	5.24796	0.0017738	0.00957404
FBXO32	-0.176068	-1.51764	0	0.943314	0.958115
TMEM123	-5.33898	1.71751	-3.43636	0.0119131	0.0366514
EPB41L4A-AS1	-3.49163	-4.02276	-3.9962	0.00561301	0.0216172
SMIM19	-2.12418	-1.86803	-0.829885	0.384033	0.487245
GPRASP2	-3.87906	-1.44251	-1.88205	0.0927776	0.160368
MRFAP1L1	-7.11596	-1.47445	-3.18178	0.0171025	0.0468082
FLYWCH2	-2.4732	-3.54069	-0.653568	0.494091	0.592934
WDR31	-2.86927	-3.16699	-0.624025	0.51918	0.615676
VASN	1.11773	2.86831	1.41223	0.136193	0.215415
ZNF618	-0.538329	3.39039	-0.316443	0.577966	0.667068
ADCY9	0.175661	2.31826	0	0.787618	0.83946
MB21D1	-5.21501	-2.19687	-2.02349	0.0790485	0.141759
NT5C3B	-3.95153	-1.68374	-2.15245	0.0630071	0.119413
CCDC124	2.96638	3.40215	3.22491	0.0137205	0.0403801
HAUS1	-3.81812	-3.91389	-4.57518	0.00303727	0.0141302
2021-03-03	4.92555	1.73588	3.95581	0.00633015	0.0235461
ZNF554	-1.74754	-3.69129	-0.364141	0.684166	0.758088
CKB	4.87205	7.32985	6.30149	0.000637766	0.00468633
ATG4A	-2.3832	-1.98589	-0.943249	0.333716	0.437091
KCTD12	5.99347	3.01926	2.25342	0.0581	0.113
OMA1	-4.32528	-3.74486	-5.82749	0.000933595	0.00609882
DDIT4L	3.04003	2.5091	2.4726	0.0379253	0.0826541
RAB42	-4.29586	-3.75476	-5.61026	0.00113288	0.00700915
SLC25A26	-1.47345	-3.77183	-0.278351	0.747045	0.808075
FBXO17	-4.95284	-1.67853	-3.03574	0.0195334	0.0513802
PCMTD1	3.75233	6.26035	3.12318	0.0165245	0.045853
CIRBP	-4.95811	0.824203	-2.71045	0.0300826	0.070078
GPR146	-0.953902	-4.04724	-0.210576	0.782037	0.835072
LRRC42	3.1936	3.02965	2.94955	0.0199995	0.0522277
GBP4	1.25525	-1.34269	0.336649	0.686699	0.759839
LRRC56	-2.75382	-4.26873	-2.74879	0.0252619	0.0618377
CISH	2.99265	-0.101944	1.85977	0.0914073	0.158405
MALSU1	1.24954	0.760434	1.26816	0.176865	0.264605
UHRF2	3.45161	4.82392	7.5612	0.000222531	0.00234443
TBCB	-7.51226	-2.68257	-18.9909	1.44e-06	0.000347462
ZNF689	-0.444387	0.426879	-0.22469	0.622542	0.706554
FCHO2	1.24594	1.85088	0.941483	0.291607	0.393442
ARHGEF25	3.0858	1.24415	2.9786	0.0190874	0.0505527
ZNF501	-2.03656	-3.58414	-0.413951	0.65241	0.731354
FAM46B	-0.159295	-2.82153	0	0.955396	0.967015
ARHGAP33	-4.31138	-2.24735	-1.42321	0.182861	0.271958
EVI5L	-0.843844	-1.4717	-0.230072	0.7513	0.811513
TRMT61A	-0.871668	0.726204	-0.669603	0.39401	0.497245
DIS3L	-3.38645	-1.32754	-1.71349	0.115943	0.189571
IQCD	-2.02939	-4.51034	-1.7265	0.101741	0.171882
DHRS1	-0.471451	-1.12264	-0.119311	0.799066	0.84852
WDFY2	-3.15424	-0.862671	-2.33236	0.0466214	0.0958991
CKMT1B	-2.43076	-4.37641	-2.3976	0.0398946	0.0857791
CTHRC1	-1.60172	1.51868	-0.865694	0.347464	0.450845
TSR3	-3.1215	-3.23321	-0.83344	0.399957	0.503314
ZNF653	2.22268	-0.454206	1.51213	0.143537	0.224438
RNF166	1.06712	1.80894	0.966927	0.266864	0.366171
RMI2	-4.34039	-1.33368	-2.48566	0.0400242	0.0860145
OSR2	-2.41606	-4.38126	-2.0662	0.0642943	0.121185
LRRC58	0.510389	4.65197	0.407517	0.474426	0.573963
LYSMD3	-5.9053	-2.15499	-2.44193	0.0445868	0.093121
DNTTIP1	-4.85329	-3.56874	-6.35605	0.000609063	0.00453776
ERCC8	-4.57611	-2.74848	-1.69733	0.124191	0.200423
FOXP4	-2.99213	1.12024	-3.08892	0.0163899	0.0456273
ZNF526	0.865182	0.700004	0.725826	0.35985	0.464177
KLHDC3	1.41314	3.09608	1.42133	0.145488	0.226988
WDR92	-1.10671	-0.767889	-0.92776	0.286991	0.388628
NUS1	4.14924	5.74107	6.45149	0.000544054	0.00421592
FAM210B	-7.20085	-2.78639	-17.0615	2.65e-06	0.0003997
FAM122A	7.17013	4.85781	7.60805	0.000250701	0.0025301
ZMYND19	-0.510495	0.393087	-0.133431	0.794884	0.84534
COX20	-6.06423	-1.09648	-3.76044	0.00823593	0.0283458
ABHD15	-4.33486	-1.88448	-2.38566	0.0460081	0.0951184
TLCD1	-2.86897	-4.23029	-2.7381	0.0258979	0.0629974
GINM1	-2.57133	-0.194972	-1.47358	0.15684	0.240658
CKS1B	-6.48572	-1.61877	-2.92319	0.0235872	0.0589083
EXOC3-AS1	-3.0078	-4.184	-2.99304	0.0186101	0.04961
CKS2	2.9335	3.62046	3.54938	0.00911736	0.0303841
RAB39B	6.87387	0.426349	3.35806	0.0136447	0.0402218
GRIN3A	6.94058	-1.28954	8.06185	0.000181978	0.00207949
TOP1MT	-2.99662	-3.1003	-0.720944	0.461192	0.561732
TSEN15	-4.68787	-0.98978	-4.13378	0.00512502	0.0203492
FAM129A	-4.41302	-0.0647341	-3.2288	0.0149194	0.0426835
MRPL53	-1.93393	-4.54194	-1.916	0.0756106	0.137216
MRPL54	-2.18217	-2.4666	-0.782675	0.411134	0.514151
RPL39L	-1.71822	-1.42105	-0.874004	0.348241	0.45167
CNTROB	-5.29556	-1.42878	-3.3624	0.0130376	0.0388974
SNAP47	-6.88725	-2.89081	-13.2853	1.11e-05	0.000525545
LEAP2	-1.53856	-3.76096	-0.312679	0.71996	0.785807
SLC18B1	-3.92181	-3.87932	-4.7507	0.00254685	0.0124687
MED12L	2.84134	-1.4579	1.39048	0.180573	0.269147
ACAP3	-7.19411	-1.96727	-4.63238	0.00322487	0.0146351
ARAP2	3.63073	0.463879	0.81277	0.416264	0.519094
ARAP1	-0.313232	1.18566	-0.0699742	0.699833	0.770333
AGAP2	1.69658	-2.93462	0.480052	0.592574	0.680557
AGAP1	2.15315	3.40798	2.29682	0.0445879	0.093121
AGAP3	2.2598	4.58733	4.49441	0.00288022	0.0135869
TADA1	-0.693263	-0.575277	-0.432975	0.527176	0.62292
THEM4	-5.6079	-3.31713	-7.11223	0.000345201	0.00309332
CATSPER2	-1.79982	-3.76527	-0.427966	0.635475	0.716979
RAB3IP	-3.08217	-1.75973	-1.4517	0.167402	0.253048
SSX2IP	-5.68279	-1.74504	-2.12511	0.0691671	0.12848
FTSJ3	-0.110505	3.27357	0	0.880797	0.912568
SLC16A10	0.571041	-3.82909	0.0737947	0.895994	0.923593
AP2M1	4.61909	8.25582	10.9721	3.03e-05	0.000786258
AP1S1	1.73341	3.86445	1.95251	0.0693326	0.128732
AP2S1	0.555952	1.39936	0.346375	0.556104	0.648666
TWIST2	8.33756	1.93306	3.60624	0.0103369	0.03323
PARD3B	-1.91901	-2.73577	-0.358652	0.693	0.764651
RFFL	-5.38824	-2.30315	-2.1741	0.0640853	0.120925
AP3S1	6.66869	5.83332	13.3523	1.07e-05	0.000520895
ZNF354B	-4.90779	-3.55074	-7.515	0.000249781	0.0025248
ADD1	1.78339	5.2606	3.16154	0.0128917	0.0386547
CLCN2	0.81728	-0.305775	0.251186	0.726217	0.791221
CLCN3	3.06824	5.30727	7.81595	0.000180205	0.00206776
CLCN4	2.82991	1.75958	3.00442	0.0180543	0.0485014
CLCN5	4.73518	3.66734	6.71159	0.000454519	0.00376086
UBE2J2	-3.6443	0.0779045	-4.42593	0.00352081	0.0156131
BORCS5	-3.29548	-4.08811	-3.56374	0.00922432	0.0306316
ANTXR2	3.15078	5.21082	4.03689	0.00522407	0.0205768
EXOSC6	-4.03846	0.148961	-2.9049	0.0223334	0.0565483
ZNF511	-3.28939	-4.09021	-3.60781	0.0087397	0.0295527
CHCHD1	-3.90636	-2.97147	-1.2288	0.238279	0.334797
CLCN6	-0.674336	1.25543	-0.319939	0.627052	0.710101
CLCN7	-2.07539	1.31125	-1.61861	0.120338	0.195286
PSTK	-2.24657	-4.43775	-2.21258	0.0509555	0.102559
PIK3AP1	-2.38414	-4.39198	-1.9432	0.0767905	0.138682
MORN4	-3.50001	-2.81389	-0.884394	0.377854	0.481312
ZFYVE27	-0.307187	0.371362	-0.0582535	0.718217	0.784357
COMTD1	-2.80911	-3.18694	-0.600115	0.533872	0.628687
FRA10AC1	-2.2152	-3.53543	-0.494704	0.596225	0.683831
SFXN2	-3.14113	-3.0522	-0.778114	0.430211	0.532394
PDZD8	3.80054	5.92291	6.2675	0.000620454	0.00459143
ADD2	-1.48535	-2.27865	-0.336781	0.697731	0.768481
AGAP4	-2.04883	-3.44054	-0.376779	0.681505	0.755872
BORCS7	-3.70447	-2.88858	-0.973259	0.33727	0.440561
CLU	-3.33457	-0.61749	-1.03888	0.30509	0.407242
CLIC1	-1.01262	4.91987	-1.62982	0.0942379	0.162353
CLIC2	-4.53474	-3.67467	-3.49134	0.0108072	0.0341507
SFR1	-2.23056	-3.53025	-0.499598	0.593025	0.680929
CLK1	5.9315	4.07736	5.80412	0.00101555	0.00647897
ANAPC16	-5.22333	-1.12917	-3.29381	0.014172	0.0411949
SFXN4	-2.08015	-4.49339	-1.83918	0.086516	0.151859
CPXM2	0.473327	-3.14736	0.0707325	0.879396	0.911689
CLK2	4.01744	3.66573	4.32559	0.00401392	0.0171431
CLK3	5.26478	4.79545	9.19001	8.41e-05	0.001335
ADD3	-4.78188	0.993515	-2.85979	0.0244716	0.060399
TPP1	0.032252	3.21957	0	0.975178	0.981765
LARGE2	-3.31712	-4.08091	-3.65695	0.0082534	0.0283983
CLN3	-3.29166	-3.16564	-0.854851	0.390738	0.494138
SLC36A4	-5.84952	-3.23679	-10.9994	3.14e-05	0.000793368
CYP2R1	-4.29781	-2.69089	-1.29192	0.220292	0.31477
CLN5	-2.50478	-4.35172	-2.5574	0.0321009	0.07334
DNAJC24	-4.02232	-3.84605	-4.24356	0.00439274	0.0182909
ARL14EP	4.26811	3.28492	5.69515	0.00104754	0.00661071
CLNS1A	-3.83511	-1.05358	-2.05693	0.0718976	0.132115
LRRK2	5.23406	-0.777217	3.71216	0.00850527	0.0290544
CLPTM1	3.01831	4.16368	3.89497	0.00608313	0.0228644
CLTA	6.1519	8.52682	8.45033	0.0001377	0.00175143
CLTB	5.73905	4.4816	7.12609	0.000343121	0.00308262
LRIG3	-2.88971	-0.400808	-1.58582	0.135915	0.215091
SLC15A4	-1.4176	-0.459868	-0.72815	0.412722	0.515782
RHEBL1	-1.92001	-3.63382	-0.40914	0.653333	0.732036
ZNF641	-5.86952	-2.40883	-3.12789	0.0178277	0.0480945
CLTC	6.47618	10.5828	6.86261	0.000428883	0.00359516
SP7	5.09576	-3.4301	2.96096	0.0216428	0.0552142
NEDD1	-2.8203	-0.401124	-1.96685	0.0771419	0.139159
IKBIP	-3.23688	0.140466	-1.93971	0.0825921	0.146637
FGD4	-4.01545	-2.78502	-1.1326	0.273355	0.37306
AEBP2	5.53038	5.82176	12.2418	1.69e-05	0.000597945
BTBD11	4.43185	0.731777	1.51244	0.161441	0.245992
ANO4	1.11878	-4.35262	0.380838	0.639208	0.72005
ALKBH2	-3.62636	-3.15648	-1.22643	0.237008	0.33335
SPPL3	-2.30324	0.257672	-1.38055	0.176024	0.263594
CSNK1A1L	8.63234	8.43269	12.4897	1.63e-05	0.000592476
ANKRD9	-4.49763	-1.45472	-2.43018	0.0435028	0.0914046
IFI27L1	-3.23393	-4.10874	-3.33107	0.0122498	0.0373246
C14orf28	6.5596	-0.0562372	6.21334	0.000726016	0.00511136
TRAPPC6B	-6.4404	-2.12701	-3.40565	0.012746	0.0383578
C14orf79	-5.33637	-3.40784	-8.99245	9.51e-05	0.00144217
ADSSL1	2.50037	-2.05134	0.796195	0.410585	0.513562
MRPL52	-5.62041	-2.40031	-2.58383	0.0364308	0.0803395
LRR1	5.72118	5.0565	7.73385	0.000220458	0.00232944
FRMD6	-0.556917	1.499	-0.171147	0.76007	0.818572
SOCS4	0.571442	4.09214	0.75722	0.282858	0.383808
NAA30	3.07195	4.51081	5.99811	0.000739324	0.00517244
JDP2	0.900126	1.00815	0.730208	0.362667	0.467026
ISCA2	3.91471	2.77496	3.56599	0.0095713	0.0314149
PLIN2	5.90609	5.29945	3.41867	0.0123792	0.0375981
TTC8	3.30956	0.129954	2.79877	0.0246743	0.060829
TC2N	-3.67402	-2.89831	-0.909115	0.367232	0.471011
SLC25A29	-4.07819	0.754846	-3.25666	0.0141756	0.0411949
LEO1	-3.47177	-0.217969	-2.40558	0.0429002	0.0904432
C15orf40	-5.06168	-2.67792	-2.35249	0.0494097	0.10032
SENP8	4.32364	0.65311	2.92016	0.0221787	0.0562445
MTFMT	0.231683	-0.781706	0	0.914533	0.9381
SLC51B	-1.16904	-3.97573	-0.259782	0.749923	0.810436
TARSL2	-1.45226	-3.78971	-0.292624	0.733951	0.797477
LRRC28	2.85104	-0.0406294	2.57854	0.0322127	0.0735168
NIPA1	1.90541	4.2749	4.11063	0.00417368	0.0176449
HYKK	-0.330289	-4.15295	-0.0195784	0.926854	0.94597
WHAMM	-4.25921	-3.76683	-5.45421	0.00130535	0.00774924
C16orf46	-2.87318	-4.22893	-3.00954	0.0180022	0.0484125
NTAN1	2.09114	-1.1004	1.37153	0.174666	0.26205
FOPNL	-3.94926	0.890551	-2.47005	0.0402055	0.0863466
DCUN1D3	6.52345	5.50484	9.60132	6.86e-05	0.00118888
CMTM3	-2.05215	1.30887	-1.85765	0.0838568	0.148125
SPATA2L	-2.95103	-3.13976	-0.653697	0.50145	0.599374
SPATA33	-4.59513	-3.65488	-6.44955	0.000557495	0.00427102
CCDC78	-4.39393	-3.72206	-5.88366	0.000891593	0.00589841
LTB4R	-6.25649	-2.18837	-3.19158	0.0165935	0.0459921
PAQR4	-2.85594	-0.945015	-2.0674	0.066788	0.124857
ZC3H18	-3.49604	-0.23445	-2.44544	0.0406215	0.0869917
CDYL2	1.23054	-2.21696	0.338976	0.683196	0.757288
ANKS3	0.996633	-0.582245	0.47087	0.552539	0.645649
UBALD1	4.14246	3.13023	5.97234	0.000814284	0.00552498
ZNF720	-3.80634	-3.09649	-1.34095	0.202588	0.294638
TMEM219	-0.899238	-0.0731328	-0.375331	0.619853	0.704064
EARS2	-2.13638	-0.315627	-1.18888	0.230097	0.325838
TMEM170A	-4.37393	-1.3829	-2.40574	0.0448011	0.0934444
METTL23	-3.99002	-2.30597	-1.19156	0.251649	0.349749
MSI2	3.53012	6.69065	4.31074	0.00395877	0.0169974
SLC38A10	-4.58646	0.931275	-4.1694	0.00490376	0.0197646
CANT1	-3.18136	1.61778	-4.5243	0.00306501	0.0141908
CYB5D1	-5.49931	-1.61345	-3.2971	0.0142362	0.0413369
USP43	-3.0628	-4.16569	-3.24477	0.0134845	0.039865
KRBA2	-2.96652	-4.19781	-3.1429	0.0152476	0.0433996
HEXIM2	-0.591015	-2.13484	-0.126238	0.828777	0.872264
LSM12	3.35552	3.84308	4.17434	0.00454563	0.0187438
CCDC43	-1.66891	0.0830527	-1.53086	0.129487	0.206859
SGK494	-5.45496	-2.54689	-2.75267	0.0288522	0.0680028
ANKRD13B	1.11919	1.97301	0.912747	0.294755	0.396752
SLC43A2	-1.70931	0.107787	-0.911406	0.329651	0.432993
CYB5D2	-2.62097	-2.32028	-1.0382	0.296153	0.398147
SPNS2	-2.1524	-3.38166	-0.437604	0.636948	0.718102
MRPL10	-2.3708	-0.884551	-1.40561	0.170624	0.256938
WDR81	-0.0835886	3.25124	0	0.887544	0.917754
RN7SK	6.91093	3.77039	3.04193	0.0203793	0.0528858
TBC1D16	-6.00788	0.920404	-4.46865	0.0037228	0.0162573
AFMID	-2.02928	-1.54564	-1.22761	0.214979	0.308692
LRRC75A-AS1	-3.6221	0.408387	-3.72665	0.00775365	0.0271201
ZSWIM7	-2.53318	-2.79479	-0.513628	0.588554	0.676729
MIEF2	-5.35909	-3.40013	-7.52575	0.000252359	0.00253685
FAM210A	-5.55317	-2.51387	-2.64111	0.0336359	0.0758331
INO80C	-3.76568	-3.00783	-1.08997	0.28806	0.389746
TTC39C	2.64348	2.36949	1.9753	0.0750844	0.136485
ZNF816	-4.47729	-3.69422	-6.25751	0.000649762	0.00475755
CNGA1	1.17863	-4.37445	0.422312	0.609596	0.69531
ZNF543	-3.53796	-4.00739	-3.97034	0.00580016	0.0220513
RAVER1	-1.11485	3.72384	-1.40986	0.136564	0.215878
C19orf70	-0.538017	-2.59416	-0.0912999	0.864832	0.900232
TRAPPC5	4.46988	3.38357	3.67177	0.00866207	0.0293475
ZNF813	-3.8858	-3.06984	-1.38951	0.189476	0.279333
ZNF441	-2.11028	-3.55951	-0.433434	0.639203	0.72005
ZNF440	-3.26767	-4.09733	-3.31703	0.0124997	0.0379104
JOSD2	-2.35705	-3.57953	-0.615415	0.516278	0.612925
CPT1C	-3.46934	-4.03039	-3.12829	0.0161328	0.0451471
ALDH16A1	-3.38146	-3.23807	-1.08495	0.286681	0.388291
ZNF787	1.71223	2.61672	2.60551	0.0268815	0.0645205
ZNF573	-0.423474	-4.12205	-0.0448167	0.910067	0.93472
EID2B	-4.88473	-3.55816	-5.34774	0.00148494	0.00846272
TNFAIP8L1	-4.4744	-0.730608	-3.65592	0.00882967	0.0297659
ZNF57	-1.01767	-3.19062	-0.269444	0.730372	0.7946
IRGQ	-4.88794	-0.575126	-3.56566	0.0100131	0.0325152
ZNF428	-5.47693	-3.36117	-7.56465	0.00024647	0.00249921
PLK3	4.73135	2.35838	4.58502	0.00314961	0.0144535
MOB3A	-4.89925	-1.56121	-2.82644	0.0256901	0.0626284
MFSD12	-3.2347	-0.805495	-2.20083	0.0565679	0.110759
GIPC3	-0.0659209	-2.8483	0	0.983563	0.987402
NDUFA11	-4.83858	-3.57391	-6.6125	0.00049407	0.00395534
WTIP	-3.0698	-2.50658	-1.31178	0.205045	0.29724
ZNF792	-3.62111	-3.97963	-4.23473	0.00433	0.0181424
NR2C2AP	-4.11115	-2.9033	-1.36886	0.196514	0.287591
CNN1	8.77302	-0.590294	7.81413	0.000223486	0.00234788
RINL	-2.20928	-3.62881	-0.562305	0.548607	0.64244
FBXO27	-3.7971	-2.04376	-1.5701	0.145529	0.226999
CNN2	2.75832	6.97898	2.52147	0.0345993	0.0773116
C19orf47	0.42693	1.11258	0.16385	0.696022	0.767127
ANKLE1	-3.58469	-2.92851	-0.916219	0.362985	0.467293
CNN3	3.30631	7.39939	3.88481	0.00629878	0.0234616
GABPB2	-2.83454	-1.72541	-1.26607	0.216347	0.310308
CCDC163	-1.39882	-3.32833	-0.251232	0.768143	0.824287
SHE	-4.9441	-2.71648	-1.71201	0.122778	0.198449
CNP	-2.6691	3.12037	-5.52813	0.00108312	0.00677012
CCSAP	-7.35444	-2.73508	-14.8628	5.89e-06	0.000485063
PUSL1	-2.5396	-3.51866	-0.684957	0.475832	0.575407
B3GALT6	-5.98799	-2.26711	-2.70205	0.0313095	0.0721222
CNR1	4.75244	-2.10356	2.20955	0.0598625	0.115412
IFFO2	2.01205	4.29923	3.96814	0.00498881	0.0200005
SLC44A3	-1.48775	-3.7671	-0.277944	0.74789	0.808783
ATXN7L2	0.596809	0.133156	0.202615	0.733553	0.79718
LYPLAL1	-1.76057	-2.50973	-0.541031	0.550654	0.644071
CNTFR	5.09582	-2.35807	3.62742	0.00936537	0.0309538
TYW3	-6.73966	-2.11869	-4.22363	0.00494301	0.0198711
TPRG1L	-2.25232	0.687325	-2.65601	0.027188	0.06504
FAM213B	-5.22141	-2.38297	-1.90669	0.0934465	0.161242
DMBX1	-2.09424	-4.48867	-1.78527	0.0939423	0.161968
ZNF684	-2.13254	-4.47578	-2.1663	0.0537305	0.106703
TCEANC2	1.15763	1.44048	1.0325	0.247939	0.345981
PODN	3.12226	-1.45919	1.15999	0.255463	0.35432
RNF19B	6.10767	4.54281	6.72163	0.000474015	0.00383794
DNAH14	-0.466263	-2.618	-0.0665254	0.884305	0.915511
C1orf122	-0.747535	-0.00623512	-0.275532	0.689606	0.762418
COL1A1	6.99283	10.8437	3.42182	0.0126408	0.0381516
C1orf216	-6.8428	-1.99287	-3.83699	0.00767083	0.0269141
UBXN10	-2.27357	-4.42877	-2.27882	0.0464516	0.0956725
COL1A2	6.68423	7.04526	1.87954	0.0998518	0.169577
ARL8A	7.06979	4.75623	8.48339	0.000138061	0.00175289
UHMK1	-0.605781	5.61228	-0.43055	0.500042	0.598356
ADH5	-3.51874	1.21567	-1.88952	0.0902589	0.156882
COL2A1	3.13401	0.268964	0.657525	0.501289	0.599238
C1orf131	-4.43607	-3.70779	-5.15804	0.0017444	0.00946232
LIX1L	2.19767	4.97791	2.40256	0.0385412	0.0835701
COL3A1	4.6823	4.08396	1.37893	0.196557	0.28762
EDARADD	-0.135569	8.84706	0	0.777941	0.832015
COL4A1	6.87082	2.70983	2.47792	0.0432404	0.0909438
IQGAP3	-5.11032	0.196168	-3.94771	0.00643346	0.0238074
NAXE	-3.35438	-0.778614	-1.93476	0.0837611	0.147976
ARHGEF19	-3.1191	-2.59953	-0.725448	0.460064	0.560677
MRPL55	-2.86862	-3.31758	-0.7275	0.455609	0.556518
HIST3H2BB	5.93031	-1.11938	5.29499	0.00161948	0.00897403
DRAM2	-1.18014	-0.594375	-0.483373	0.561344	0.652821
TATDN3	-3.25856	-4.10043	-3.53631	0.00951236	0.0313323
COL4A2	5.40147	1.98338	1.85408	0.101186	0.17123
VSTM2L	-3.89833	-1.81827	-1.8029	0.104162	0.17463
SNHG11	-2.89754	-4.22082	-2.99024	0.0185059	0.0493838
FITM2	-7.19171	-2.7892	-8.76538	0.000115631	0.00158169
TSHZ2	4.31658	0.782271	1.51889	0.159435	0.243881
TBC1D20	0.985729	3.61977	1.22018	0.174914	0.262242
COL4A5	6.48295	1.34241	2.98787	0.0216732	0.0552587
SLX4IP	-4.37614	-2.66463	-1.33279	0.208329	0.300625
CHMP4B	5.93885	6.68388	7.3805	0.000285952	0.00275153
PIGU	0.865277	-1.08949	0.278739	0.705333	0.77476
COL5A1	5.45107	3.56005	1.98926	0.0834813	0.147645
C22orf39	-6.3989	-3.05357	-11.2382	2.83e-05	0.000764329
TANGO2	-3.5659	-2.1407	-1.66246	0.126003	0.202581
COL5A2	4.71631	5.97807	2.23353	0.0577952	0.112595
SGSM1	-1.60608	-4.6516	-1.34219	0.170657	0.256938
EMID1	-2.47362	-3.43843	-0.542868	0.567176	0.657694
COL6A1	-4.26968	4.69379	-3.42462	0.0115934	0.0359285
ANKRD54	-5.76022	-3.26654	-10.5353	3.99e-05	0.000893731
COL6A2	-0.94654	3.84104	-0.321486	0.674757	0.750401
PPP1R21	3.89914	0.214967	3.06754	0.0179062	0.0482455
COL6A3	0.811023	3.10959	0.138624	0.844775	0.884545
TMEM150A	2.3297	0.802293	1.20034	0.230098	0.325838
COL7A1	2.67422	1.37083	1.05111	0.291651	0.393442
NUP35	1.19889	-0.469828	0.955397	0.282207	0.383039
TYW5	-2.87512	-2.15966	-1.23329	0.227342	0.322646
COL8A1	12.5107	4.77573	5.97769	0.000965324	0.00625509
MITD1	-3.50488	-3.0947	-0.95784	0.342549	0.445795
DIS3L2	-2.72091	-1.87354	-1.19844	0.236993	0.33335
COL8A2	-3.29909	-2.74725	-0.713737	0.468981	0.56911
MBOAT2	-6.21884	-1.6315	-2.51855	0.040393	0.0866473
TAF8	-5.36085	-1.30985	-3.28195	0.0144484	0.0417554
TMEM18	-5.22241	-2.38278	-1.88914	0.0958305	0.164536
C7orf13	-4.88292	-3.55876	-5.30714	0.00154293	0.00868687
COL9A2	-2.68581	-3.47016	-0.726535	0.453407	0.554568
FBLN7	0.0358851	-3.65107	0	0.994499	0.99582
RBM45	1.6937	-1.60219	0.644818	0.477974	0.577725
BBS5	-1.74468	-2.19134	-0.594148	0.513386	0.610704
ICA1L	-3.63495	-2.91173	-0.939341	0.352385	0.456076
FAM168B	2.52758	0.824532	1.36693	0.182986	0.27208
RFTN2	3.039	-1.35794	1.06257	0.291975	0.393768
CLHC1	-3.01373	-4.18211	-3.04744	0.0173338	0.0471892
COL11A2	2.50825	-2.00625	0.981838	0.318533	0.421151
PLEKHH2	-5.87054	-3.2297	-9.69441	6.38e-05	0.00115151
COL12A1	7.83988	4.34242	6.1552	0.000784099	0.00539679
AP1S3	-3.54012	-4.00653	-3.86525	0.00655101	0.0241084
SGPP2	-3.77272	-0.989529	-2.14976	0.0627292	0.119058
OSR1	10.1373	1.79189	11.2284	3.05e-05	0.000788781
TTC32	-3.35855	-4.06715	-3.75276	0.00738363	0.026189
UBR3	6.45118	5.38752	8.72214	0.000116661	0.00159197
KCTD18	-0.656598	-1.29747	-0.158724	0.801482	0.85038
ZNF513	8.10761	5.37201	7.96762	0.0001988	0.00217594
LYPD6	-7.10782	-2.8173	-14.3418	7.19e-06	0.000486143
LYPD6B	-5.51016	-3.34973	-7.10549	0.000345786	0.00309493
GALM	-3.94607	-1.78115	-1.81783	0.102123	0.172338
TMEM198	4.31129	-0.763608	2.96383	0.0209253	0.0538446
ZFAND2B	2.0398	1.00501	1.35831	0.177135	0.264886
COL16A1	6.70296	1.79043	5.09496	0.00200356	0.0104135
TMEM178A	2.21758	-4.37761	1.01008	0.300264	0.401995
PQLC3	-2.77328	-4.26218	-2.5815	0.0318625	0.0729513
TMEM182	-4.30222	-3.75235	-4.42427	0.00366203	0.0160576
FBXO36	-3.06004	-4.16666	-3.18718	0.0145132	0.0418903
MTERF4	-3.47793	0.532752	-1.94929	0.0825634	0.146608
CCDC58	2.27717	-1.37931	0.879329	0.362323	0.466723
DNAJC19	-2.81229	-3.42772	-0.79794	0.414875	0.517665
COMT	-5.33498	-2.32066	-2.09631	0.0714693	0.131499
COPA	4.64239	7.30321	8.73783	0.000108217	0.00153431
FAM131A	-0.0573948	1.00308	0	0.961369	0.971373
CHCHD4	-5.0787	-3.49363	-7.25939	0.000303215	0.0028492
COPB1	5.69002	5.23463	9.04892	9.3e-05	0.00142941
CRYBG3	-3.45539	-0.319663	-4.67128	0.0026821	0.0129283
DCBLD2	-2.78625	5.12876	-5.3065	0.00134882	0.00793383
FAM43A	3.47146	2.37573	2.67718	0.029419	0.0690568
KLF6	1.75805	6.27613	3.48058	0.00857435	0.0291415
TPRA1	0.704333	0.803099	0.271223	0.684936	0.758561
TMEM42	-3.68679	-3.95769	-4.35292	0.00382031	0.0165422
SLC31A1	0.700014	3.86951	0.898107	0.250368	0.348368
NUDT16	-5.01566	0.200454	-6.78672	0.000433609	0.00362265
METTL6	1.40805	0.163653	1.04066	0.259897	0.35901
ADK	2.1889	-0.313512	1.79481	0.0936827	0.161606
TAMM41	-0.0335384	-4.11236	0	0.992982	0.994456
IL17RE	0.162805	-4.17795	0	0.962903	0.97254
GLYCTK	-4.04092	-3.83964	-5.10487	0.00179927	0.00965406
PPM1M	-0.77355	-0.89055	-0.567605	0.442645	0.544313
OCIAD2	-3.60741	-3.98411	-4.04592	0.0053451	0.0209121
SCLT1	-0.850553	-2.72183	-0.206152	0.776718	0.831331
C4orf33	-2.62495	-4.31167	-2.64645	0.0287156	0.0677337
PABPC4L	-1.79203	-2.93253	-0.574954	0.528173	0.623695
MAP3K8	0.98566	-0.806777	0.666812	0.412135	0.51525
LIN54	4.87898	4.34619	7.29021	0.000293915	0.00279874
COX4I1	-4.27024	-0.242888	-2.9664	0.0208164	0.0536506
C4orf32	-4.74957	-2.69041	-1.79242	0.108801	0.180705
GNPDA2	1.68958	1.07593	1.35873	0.168789	0.254814
CPEB2	10.0779	6.36595	13.6333	1.01e-05	0.000520895
EVC2	-0.55353	-3.93878	-0.0657177	0.904726	0.930723
COX5B	-4.36029	-2.80945	-1.44178	0.178305	0.266331
AASDH	0.358666	-1.49019	0.0519523	0.853807	0.892306
C4orf36	-3.35349	-3.15593	-0.94473	0.347149	0.450482
ADM	0.560505	-1.50723	0.128473	0.8183	0.864005
PACRGL	-3.01786	-4.18071	-3.19627	0.0142953	0.0414251
TRAM1L1	-3.05501	-4.16832	-3.25883	0.0132367	0.0393416
SLC9B2	-2.73488	-4.27505	-2.59361	0.0312215	0.0719724
SETD9	-2.87632	-4.22784	-2.90853	0.0205891	0.0532145
IL31RA	-2.31085	-3.49282	-0.486967	0.603706	0.69025
EMB	-6.94797	-1.38845	-3.05363	0.0200878	0.0523836
PPARGC1B	-3.75649	-2.72847	-1.00804	0.322184	0.425189
PRRC1	-2.00495	1.89692	-3.01504	0.0161734	0.0452142
NADK2	-0.441818	0.370422	-0.169885	0.699648	0.770196
COX6A1	-4.6799	-2.14445	-1.48822	0.168211	0.254034
JMY	2.89882	3.16104	4.01872	0.00521926	0.0205705
CCDC127	-5.74844	-2.35754	-2.66533	0.0327127	0.0742744
ADORA1	-3.97793	-3.86061	-4.87626	0.00224898	0.0113664
COX6B1	-1.44485	-1.04475	-0.727476	0.414728	0.517532
FAM173B	-4.52897	-2.764	-1.64847	0.133086	0.211554
CMBL	-6.56679	-2.9974	-6.33565	0.000655739	0.00477756
DNAJC21	-3.58006	-0.815068	-2.59706	0.0330586	0.0749005
AFAP1L1	-2.41561	-2.7247	-0.889007	0.360458	0.464741
GRPEL2	-1.47776	0.88657	-1.15232	0.222455	0.317048
LSM11	1.74033	1.19821	1.12994	0.240038	0.336932
POC5	-3.11529	-3.0851	-0.715058	0.466138	0.566625
STARD4	-6.09081	-0.74275	-3.66389	0.00923973	0.0306643
WDR36	-0.834784	1.96341	-0.710763	0.36345	0.467673
NUDCD2	-4.04519	-1.22738	-2.13044	0.0652893	0.122646
COX6C	-4.4577	-2.77698	-1.50609	0.163035	0.247938
UBLCP1	-4.32527	-2.04914	-1.34954	0.203177	0.295219
SHROOM1	-5.64016	-2.39348	-2.44352	0.0442114	0.0925458
C5orf24	1.217	5.26023	1.81226	0.076258	0.137934
ADAT2	-3.90959	-2.95972	-1.17098	0.258428	0.357504
COX7A2	-3.29554	-3.17531	-0.916801	0.359829	0.464177
IRAK1BP1	4.30964	1.76207	1.75095	0.114005	0.187261
COX7B	-4.10348	-3.81873	-5.02434	0.00195403	0.0102145
STXBP5	0.0969354	1.55177	0	0.911353	0.935663
COX7C	-5.02384	-1.31554	-2.94958	0.0219163	0.0557233
COX8A	-2.83302	0.266091	-2.02957	0.0704489	0.130134
NCOA7	-3.06675	1.43196	-2.33723	0.0460119	0.0951184
HINT3	-6.38896	-2.23549	-3.77691	0.00814425	0.0281361
SDHAF4	-2.95938	-4.20015	-2.98672	0.0186907	0.0497527
COX10	-1.72513	-0.609119	-0.920111	0.32614	0.429085
CD109	-0.998536	1.91471	-0.403827	0.60783	0.693897
PM20D2	-4.25877	-1.56288	-2.28208	0.0530735	0.105644
SRSF12	-3.21636	-4.1145	-3.49552	0.00996869	0.0323793
COX11	-0.485484	2.01534	-0.146382	0.764374	0.821412
COX15	-3.96541	-0.917844	-2.04049	0.0740453	0.135056
CP	7.41656	2.85267	1.61439	0.14683	0.228575
ADORA2B	1.82308	2.20237	1.32806	0.180382	0.268925
ZNF786	-1.41471	-1.42773	-0.768369	0.389408	0.492841
CPD	0.0982516	6.95793	0	0.910728	0.935096
CPE	7.20037	6.80032	7.78201	0.00022192	0.00234102
CLDN4	-3.70443	-1.38826	-1.19538	0.248246	0.346315
CLDN3	-1.05751	-2.97686	-0.256451	0.745744	0.807416
CLDN7	-2.61024	-2.22603	-0.79579	0.4128	0.515829
MPLKIP	2.30803	3.59644	3.44434	0.00971957	0.0317229
CPM	-4.14969	-3.80305	-3.12384	0.0168599	0.0464205
C7orf31	-0.832005	-3.56906	-0.102101	0.886465	0.916793
CPOX	-5.29684	-1.42826	-3.18908	0.0162183	0.0452778
ZNF572	-2.6035	-4.31881	-2.51075	0.0346144	0.0773183
FAM92A1	-0.102925	0.260183	0	0.934186	0.950652
CPT1A	-6.34537	-1.07907	-4.46812	0.00375868	0.0163555
VPS37A	-1.19572	-0.904835	-0.524488	0.531634	0.626512
CPT2	-1.35151	0.301984	-0.663301	0.448177	0.54964
NDUFAF6	-2.41672	-3.31786	-0.477407	0.612517	0.697524
TMEM68	0.55866	0.723479	0.39221	0.513588	0.610773
UBXN2B	-4.71014	-1.43091	-2.87425	0.0239425	0.0595058
GPAT4	-1.47667	3.37593	-1.46527	0.13792	0.217459
LETM2	-2.75252	-3.34551	-0.638066	0.508556	0.606105
HGSNAT	-5.86747	-0.914454	-3.88827	0.00705789	0.0253321
NACC2	-0.835191	3.71866	-0.826644	0.302802	0.404947
CARNMT1	3.70663	3.58465	3.89263	0.00641405	0.0237667
CRABP2	-2.13152	-0.127234	-1.02129	0.293472	0.395316
C9orf85	-0.901308	-1.76188	-0.363452	0.63076	0.713544
FAM69B	-0.371351	-0.143503	-0.0532041	0.86273	0.899056
CRAT	-2.98641	-1.98699	-1.292	0.210103	0.302742
PIP5KL1	-0.48768	-3.14733	-0.07426	0.877873	0.910405
TAF1L	6.73857	6.38771	9.22352	8.63e-05	0.00136019
CREB1	3.5717	4.89752	5.47078	0.00123331	0.00743875
ATF2	5.22232	5.70929	11.9447	1.92e-05	0.00063659
PTPDC1	-0.605581	-0.0645361	-0.337923	0.586166	0.674588
CREBBP	5.11577	6.31043	9.12679	8.68e-05	0.00136262
RPP25L	-5.25297	-3.43547	-6.67182	0.000479231	0.00387283
ATF6B	-2.14001	0.990258	-2.19111	0.0518735	0.103891
CREBL2	-5.4756	-2.27392	-2.25223	0.0575176	0.112139
CREM	2.11719	1.33036	1.13098	0.250031	0.348067
FAM199X	-1.69779	2.4072	-1.03959	0.272905	0.372894
AMER1	2.54882	0.73055	1.56014	0.137703	0.21725
APOOL	-5.75641	-3.26778	-10.1775	4.84e-05	0.000986385
HDX	5.29735	0.42274	3.23355	0.0153279	0.0435798
FUNDC1	2.62052	1.02254	1.95378	0.077341	0.13944
PTCHD1	8.50411	0.751553	4.98785	0.00230344	0.0115732
UPRT	2.43462	-0.371415	1.68043	0.114	0.187261
CRIP2	-6.1602	-1.15819	-4.07565	0.00574597	0.0219246
ZFP92	-1.61152	-3.44346	-0.276797	0.752703	0.812549
CRK	6.20569	8.31219	15.9723	3.78e-06	0.000470885
DOCK11	4.7824	0.983749	3.64104	0.00910583	0.0303777
CRKL	1.65308	5.7831	2.23827	0.0448536	0.093484
AAMP	0.510595	2.35943	0.272567	0.611144	0.696393
CRMP1	-3.55517	-1.68572	-1.45607	0.170069	0.256327
ASB6	-0.609184	1.31176	-0.30835	0.617917	0.702363
ASB7	1.04182	1.32703	0.795618	0.34461	0.447764
ASB8	5.1697	4.98781	9.30895	7.8e-05	0.00126338
ASB9	-2.47904	-4.36029	-2.2554	0.0491565	0.0999427
MYL6B	-0.792422	0.325536	-0.655324	0.388694	0.492169
ZNF358	-2.3507	0.191894	-2.28709	0.0463155	0.0954843
RNF32	-1.90185	-3.48947	-0.340589	0.707105	0.775806
APOBEC3D	-1.85757	-3.65464	-0.391964	0.665101	0.741721
S100A16	-4.35949	-1.74093	-2.41293	0.0443273	0.092743
NEK7	-2.16077	1.89573	-2.12801	0.0570276	0.111451
ZFP28	-0.754401	-1.04974	-0.262961	0.703876	0.773787
C20orf96	-3.5705	-3.99646	-4.14078	0.00479103	0.0194448
ZBTB46	-4.2981	-1.76144	-2.36715	0.0471495	0.0967834
NOL4L	0.55484	3.75207	0.507818	0.417864	0.520533
CRY1	-2.35989	-0.459147	-1.37855	0.177441	0.265282
SAMD10	-3.50107	-3.10655	-1.00215	0.322531	0.425471
ABHD16B	-3.98828	-3.85692	-3.26844	0.013901	0.0407053
BRI3BP	-6.70895	-2.02659	-3.42739	0.0124824	0.0378666
SOGA1	0.0815781	4.58849	0	0.90122	0.927712
MACROD2	-1.04225	-2.16954	-0.302614	0.701671	0.772025
DYNLL2	4.80503	8.14897	7.91751	0.00018729	0.00210755
UBE2F	0.0226524	-0.725161	0	0.99069	0.992627
ADAMTS14	2.35196	-3.72876	1.25026	0.214267	0.307842
SMCR8	1.73134	4.61259	2.72985	0.022713	0.0573056
CRY2	6.77597	3.98137	6.27438	0.000693582	0.00495245
RPL10L	15.7644	4.26061	35.7251	3.99e-08	9.44e-05
SRXN1	-3.45783	1.56478	-1.49521	0.160016	0.244478
ROMO1	0.632307	-0.0115082	0.27858	0.657626	0.735561
LINC00261	-2.76174	-4.26608	-2.85138	0.0220003	0.0558815
ZSWIM3	4.02714	-0.165782	3.47117	0.010814	0.0341555
NANP	-3.6639	-3.96526	-4.07567	0.00518677	0.0204875
ISM1	1.96693	-0.618113	0.574945	0.533791	0.62865
ZNF280B	-4.68777	-2.70031	-1.66812	0.129932	0.207416
SIRPA	-5.53852	-1.60052	-3.63778	0.0093856	0.0310041
PABPC5	5.43834	-3.35705	4.78991	0.00261851	0.0127031
SREK1	2.20453	6.41596	3.32733	0.0111073	0.0348089
STK35	3.56426	5.01408	5.64988	0.00104587	0.00660664
ADPRH	1.13099	0.0464619	0.836563	0.332171	0.435588
CRYAB	17.706	6.04425	20.8372	9.3e-07	0.000344998
PARP1	-4.43888	1.00649	-5.57296	0.0011806	0.0072228
MIB2	-0.547734	1.89107	-0.273968	0.629548	0.712487
DUSP19	-1.24299	-3.84869	-0.228257	0.782601	0.835306
SAMD8	3.2903	4.91238	3.48892	0.0101058	0.0327335
CRYZ	-6.61227	-1.91939	-3.04692	0.0201291	0.0524592
TRUB1	-2.6941	-0.985373	-1.6282	0.125917	0.202469
PARP4	-4.882	-1.35522	-2.90243	0.0232088	0.0581786
MPP7	-5.13423	-3.47505	-6.46567	0.000563127	0.00429875
CS	-0.00639107	5.25743	0	0.990714	0.992627
VTI1A	3.97228	3.50729	6.31093	0.000604724	0.00451412
MAPK14	-1.09483	2.72707	-1.13163	0.208652	0.301024
EIF5AL1	7.54288	11.5037	13.2724	1.13e-05	0.000530601
HECTD2	-0.568924	-1.21018	-0.179068	0.75391	0.813098
CACUL1	-4.3687	0.918295	-2.84624	0.0245159	0.0604619
CSE1L	-0.0597576	3.29559	0	0.952919	0.965074
LDLRAD3	-1.77601	-0.964247	-0.920994	0.327625	0.430684
CSF1	2.33504	5.09635	2.12744	0.058273	0.113199
XRRA1	-0.839183	-3.84378	-0.123147	0.863934	0.899809
FAM76B	1.82694	0.830123	1.41659	0.157903	0.241884
SESN3	0.503869	2.68307	0.337023	0.536596	0.631083
CSF2	0.890403	-4.07738	0.237126	0.749542	0.810161
ARHGAP42	-4.65203	-3.63603	-6.56201	0.000510234	0.00404182
KBTBD3	1.35282	-3.1152	0.460976	0.590896	0.678995
CWF19L2	-1.38514	-2.54366	-0.420144	0.624843	0.70835
KDELC2	0.180364	2.48985	0	0.877562	0.910157
LAYN	4.61615	0.494971	3.15426	0.01655	0.0458898
CSF3	1.97784	-4.63992	1.1553	0.237933	0.334385
C11orf84	-3.90183	-0.36015	-2.84332	0.0240767	0.0597273
PLEKHA7	-4.46029	-2.00389	-1.40267	0.189038	0.278943
SPTY2D1	-1.09962	0.733753	-0.916541	0.291364	0.393299
DNHD1	-1.82947	-1.31974	-0.974552	0.305019	0.407232
PRICKLE1	0.664935	-0.832928	0.399798	0.547909	0.641812
BCDIN3D	-2.15123	-4.46955	-2.18205	0.0526386	0.105113
ALG10B	-3.3494	-1.12019	-2.17527	0.0591069	0.114368
ZNF664	1.03384	6.63601	2.12861	0.0452612	0.0939768
ETFRF1	-1.80588	-2.5921	-0.588823	0.51922	0.615676
CPNE8	-2.90045	-0.51579	-1.6101	0.131227	0.209092
TMEM120B	-5.43654	-3.37447	-9.38853	7.51e-05	0.0012441
E2F7	-2.02242	-0.192734	-0.994328	0.302188	0.40429
CSK	2.55111	4.18344	3.25078	0.0127572	0.0383808
C12orf66	5.56735	2.7005	5.95499	0.000879292	0.00584979
FBXL14	7.12889	5.86877	10.4131	4.42e-05	0.000944714
FAM109A	-4.43614	-2.50198	-1.38377	0.194075	0.28462
LACC1	-2.83454	-4.2418	-2.96127	0.0191225	0.0505869
HNRNPA1L2	5.33908	0.911781	2.02822	0.0787575	0.141417
B3GLCT	-4.30552	-3.75151	-5.73962	0.0010085	0.00644365
CSNK1A1	6.58639	10.3512	14.665	6.24e-06	0.000486143
MIPOL1	1.15581	0.949991	0.850947	0.327134	0.430208
CSNK1D	3.22893	6.87298	6.94079	0.000346835	0.00310215
SLC38A6	0.142587	-3.3576	0	0.96184	0.971772
CSNK1E	-0.361329	2.00384	-0.132477	0.666042	0.742577
C14orf37	-0.506056	-3.47019	-0.0428584	0.931942	0.949198
PTGR2	-3.90615	-3.06311	-1.40841	0.184529	0.273772
FAM161B	-3.18661	-3.0613	-0.743806	0.450186	0.551471
CSNK1G2	1.945	4.64822	2.18831	0.0506829	0.102171
CEP128	-2.30646	-1.90146	-0.944414	0.33156	0.434964
TTC7B	3.80731	1.53139	4.56669	0.00306251	0.014188
CSNK1G3	3.87894	4.98799	6.44012	0.000540514	0.00420788
CSNK2A1	5.6579	7.93239	12.4466	1.55e-05	0.000587028
LYSMD4	-3.22399	-3.19911	-0.882661	0.375841	0.479414
FAM81A	-3.90538	-3.88466	-3.86922	0.00666934	0.0243883
C15orf61	2.37945	-1.75185	1.01801	0.300319	0.402003
HAPLN3	-2.83097	-4.24298	-2.93829	0.0197089	0.0516835
CSNK2A2	0.0124521	4.02542	0	0.986113	0.989389
CSNK2B	-2.61851	-1.76266	-1.03387	0.297922	0.399938
ZSCAN29	-0.259728	1.56075	0	0.706257	0.77534
TTBK2	2.91357	3.78651	2.91398	0.0205059	0.0531173
CDAN1	-0.0933828	0.724984	0	0.931476	0.949111
ZFP90	-2.13866	0.44444	-2.17631	0.0529944	0.105536
VCAN	-2.68715	4.40827	-3.00015	0.0179139	0.0482561
CARMIL2	-2.32059	-4.4131	-2.2651	0.0476423	0.0974982
KCTD19	-1.98464	-4.52503	-1.94692	0.0727416	0.133247
CMTM4	1.63355	3.26074	1.45325	0.144814	0.226227
FBXL16	3.9666	-1.51837	1.8297	0.10046	0.170355
CSPG4	1.9271	1.72552	0.571277	0.535116	0.629632
CSRP1	-1.49698	2.92837	-1.40619	0.151605	0.234507
ZNF785	-5.21219	-2.53657	-2.17064	0.0641094	0.120925
ZNF688	-1.09299	-2.50612	-0.304527	0.704076	0.77394
CSRP2	0.877984	-0.578745	0.266125	0.719331	0.785253
MGAT5B	-2.55918	-4.3336	-2.01854	0.0699308	0.129524
TOM1L2	-4.34687	-0.103089	-3.3903	0.0121415	0.0371047
TEPSIN	-4.33697	-1.42477	-2.45497	0.0417641	0.0886977
B3GNTL1	-2.62962	-4.3101	-2.24964	0.0503055	0.10164
DNAH2	-2.87636	-2.57045	-0.943838	0.341796	0.445248
RTN4RL1	3.90069	-1.57512	1.48654	0.164864	0.250097
SLC25A10	-5.63946	-2.48534	-2.9407	0.0225904	0.0570637
SLFN13	-6.95643	-2.86782	-15.9466	3.89e-06	0.000470885
LOC146880	1.76351	3.31327	1.56473	0.12496	0.20129
KIF18B	-2.99962	1.07158	-2.63025	0.0303556	0.0705728
RUNDC1	2.72008	3.3796	2.68991	0.0272956	0.0651972
EME1	-3.34044	-3.16036	-0.93833	0.350024	0.453615
ADRA1B	7.59482	1.07119	3.18101	0.0172611	0.0470637
TMEM199	-4.81591	-1.92447	-2.90879	0.02296	0.057747
PROCA1	-4.03663	-3.841	-4.73492	0.00260553	0.0126678
DHRS13	-2.4487	-1.40052	-1.03383	0.294972	0.397001
KCTD11	0.473667	-0.290761	0.096719	0.836554	0.877998
CST3	-6.44003	-3.03986	-11.0467	3.12e-05	0.000792399
NOTUM	3.17776	-1.46755	1.74836	0.108919	0.180855
TRIM16L	-2.50412	-0.475812	-0.965794	0.325681	0.428657
WIPF2	-2.34482	1.97737	-2.07034	0.0634185	0.119976
TMEM99	-3.26773	-3.18446	-0.900825	0.367313	0.471068
C18orf25	5.10292	5.39293	7.17899	0.00032224	0.00296706
ANKRD29	-3.134	-3.32012	-0.88554	0.373351	0.476965
LINC00526	-2.30815	-4.41729	-2.06007	0.0641182	0.120925
CSTB	-4.21172	-0.325631	-3.12174	0.0169559	0.046561
VSIG10L	-3.84178	-3.90601	-4.64189	0.00283649	0.0134397
SPACA6	-3.48497	-4.0251	-3.65602	0.00836101	0.0286609
ZNF480	-6.18305	-3.12562	-12.4267	1.59e-05	0.000589565
ZNF534	-4.00061	-0.888507	-3.23481	0.0145165	0.0418903
ZNF417	-5.1817	-3.45956	-7.12432	0.000336786	0.00304199
ZNF548	-4.96452	-3.53192	-7.0542	0.000352017	0.00313476
CSTF1	-0.174346	1.41004	0	0.864285	0.899954
ILF3-AS1	-4.57403	-1.92196	-2.55978	0.0364542	0.0803774
CSTF2	2.47301	0.225777	1.35854	0.184484	0.273767
ZNF524	-2.66818	-4.29725	-2.74942	0.0250363	0.0614496
ZNF784	-3.88134	-3.89298	-4.38962	0.00371553	0.0162366
SPC24	-5.74982	-2.34635	-2.53732	0.0389524	0.0841992
CSTF3	4.23035	2.69432	5.01475	0.00198609	0.0103493
DACT3	6.87961	2.0507	3.63752	0.00971039	0.031701
SIX5	-0.266291	1.56765	-0.00291362	0.825368	0.870141
ZNF420	-1.46931	-1.55639	-0.81801	0.365454	0.469341
ZNF565	-2.52935	-4.34353	-2.58822	0.0308301	0.071404
ZNF582	-2.82902	-4.24366	-2.87432	0.0214636	0.0549155
ZNF583	3.92966	0.464187	3.57128	0.0095178	0.0313356
FAM98C	-4.29796	-3.75392	-5.54532	0.00120234	0.00731735
DPY19L3	-5.26413	-1.02571	-3.19745	0.0160298	0.0449473
TICAM1	-5.13005	-3.47656	-7.95151	0.000185496	0.00209841
CIRBP-AS1	-2.06071	-4.49965	-1.96885	0.0711554	0.131137
ZNF599	-2.85754	-3.31045	-0.67766	0.485343	0.584238
CILP2	-3.43172	-2.83627	-0.81382	0.413822	0.516707
PROSER3	-4.37236	-0.629035	-3.62447	0.0091271	0.0304087
LINC00662	-3.12712	-4.1443	-3.35746	0.011753	0.0362285
ZNF738	-4.35936	-2.82073	-1.54075	0.154687	0.238067
ZNF714	-7.14064	-2.80649	-15.7485	4.2e-06	0.000473323
ZNF681	-6.01069	-3.18275	-5.67262	0.00114491	0.00706513
C19orf25	-4.14685	-1.5039	-2.12171	0.0663878	0.124236
ATP8B3	-1.33871	-2.65039	-0.365343	0.667078	0.743473
DIRAS1	-3.24112	-1.92508	-1.50124	0.157007	0.240858
ZNF555	-3.09331	-4.15562	-3.07358	0.0168588	0.0464205
ZNF569	-4.26237	-2.28365	-1.25066	0.233264	0.329447
ZNF570	-4.93884	-3.54029	-7.30763	0.000290905	0.00278041
C1orf74	-2.54752	-4.33747	-2.58315	0.031107	0.0717884
CREB3L4	-1.46716	-3.63439	-0.244258	0.776615	0.831291
BROX	-6.43142	-2.11906	-3.12819	0.0180617	0.0485014
SAMD11	-4.63454	-3.64178	-6.6942	0.0004587	0.00378568
LOC148413	-5.80228	-2.33968	-2.75563	0.0290031	0.0682955
C1orf52	-4.07648	-1.0507	-2.09464	0.0688175	0.127924
PHF13	-2.66529	0.952625	-1.40242	0.175414	0.262864
CIART	-0.636873	-4.06165	-0.104158	0.865547	0.900683
TMEM56	-5.18274	-2.25298	-1.8803	0.0969605	0.165987
CTBS	0.0275719	-0.60398	0	0.988904	0.991301
CTBP1	4.7498	5.29602	10.0322	5.04e-05	0.00101495
B3GALNT2	-0.690804	-0.851892	-0.25865	0.695155	0.766368
CTBP2	6.51793	6.55662	12.8949	1.3e-05	0.000557313
SLC30A7	-1.46112	2.39445	-1.07716	0.248477	0.346505
ZNF436-AS1	-3.05113	-4.16962	-3.24914	0.0133968	0.0396828
CTF1	-0.203431	-3.63685	0	0.970352	0.978598
MOB3C	0.668073	0.314191	0.332437	0.612744	0.69772
GLIS1	4.06515	-2.15535	1.79705	0.105732	0.176598
CTGF	7.23508	10.6864	6.5718	0.000549492	0.00424012
NBPF12	-3.15882	-2.14127	-1.39845	0.181631	0.270505
RC3H1	4.11741	5.32712	5.92073	0.000850557	0.00571662
ZNF362	3.2247	3.74334	3.00955	0.0185185	0.049407
CTH	-3.38073	-4.05962	-3.35979	0.0119416	0.0366864
CNIH3	-4.7028	-3.61914	-6.44723	0.000561345	0.00429538
MANEAL	2.31848	-0.689006	1.72021	0.106217	0.177241
FAM78B	10.3903	1.60819	15.5569	4.76e-06	0.000473323
SHISA4	3.60314	1.04718	2.4378	0.0413133	0.0880173
EXOC8	-4.33885	-2.25807	-1.28602	0.222359	0.316946
PDIK1L	3.0282	3.28189	3.41175	0.0108936	0.0343309
CCDC24	-4.45911	-3.70027	-6.20929	0.000676002	0.00486718
BTBD19	-4.10541	-1.82558	-2.20273	0.0590317	0.11424
CCDC17	-1.86387	-4.56524	-1.81631	0.0868432	0.152308
CTNNA1	4.81087	8.15672	11.3037	2.58e-05	0.000731259
RNF187	1.10229	4.12182	1.79271	0.0759136	0.137583
CTNS	-6.58623	-2.99116	-12.8987	1.3e-05	0.000557313
LINC00654	-3.20789	-4.11747	-2.95279	0.019935	0.0521123
C20orf196	-1.30788	-3.08023	-0.232944	0.781065	0.83459
CTNNB1	7.04492	10.6353	13.6239	9.63e-06	0.000517858
COMMD7	-4.22569	-2.69053	-1.3384	0.205877	0.298099
LSM14B	-0.20841	2.06091	0	0.778464	0.832505
ADRA2A	0.431136	-2.7197	0.0496927	0.903184	0.92936
CTNND1	-6.04374	-1.83181	-2.36203	0.0499671	0.101142
LCA5L	-2.02204	-4.51264	-2.07464	0.0605406	0.116187
CTNND2	6.73272	0.717842	2.76409	0.0292627	0.0687804
YDJC	-5.4094	-2.47052	-2.34882	0.0501449	0.101453
HSCB	-0.771563	-2.74375	-0.181595	0.793391	0.844442
CCDC117	-7.00262	-1.64638	-3.37623	0.0133749	0.0396361
DUSP18	-0.843774	-3.21443	-0.107852	0.880901	0.912585
CTPS1	1.21221	3.33079	0.719475	0.403345	0.506831
[truncated: 10,819 more rows]
