# Supplementary material for: An HLA-G/SPAG9/STAT3 axis promotes brain metastases
Source: Proc Natl Acad Sci U S A. 2023 Feb 13;120(8):e2205247120. doi: 10.1073/pnas.2205247120 (PMC9974476; doi:10.1073/pnas.2205247120)
Supplement: Supplementary file 5 — Dataset S04 (XLS) [file pnas.2205247120.sd04.xls]

## Sheet: Dataset S4_gsea_report_for_na
Dataset S4: List of biological processes unravelled by the differentially expressed gene signature of pre-metastatic breast and melanoma BMICs
Upregulated biological processes
NAME	GS<br> follow link to MSigDB	GS DETAILS	SIZE	ES	NES	NOM p-val	FDR q-val	FWER p-val	RANK AT MAX	LEADING EDGE
GO_POSITIVE_REGULATION_OF_TRANSCRIPTION_BY_RNA_POLYMERASE_II	GO_POSITIVE_REGULATION_OF_TRANSCRIPTION_BY_RNA_POLYMERASE_II		779	0.238944	7.48007	0	0	0	5109	tags=68%, list=45%, signal=115%
GO_CELL_CELL_SIGNALING	GO_CELL_CELL_SIGNALING		971	0.202127	7.12366	0	0	0	5039	tags=63%, list=45%, signal=104%
GO_NEGATIVE_REGULATION_OF_RNA_BIOSYNTHETIC_PROCESS	GO_NEGATIVE_REGULATION_OF_RNA_BIOSYNTHETIC_PROCESS		886	0.194032	6.52883	0	0	0	3968	tags=53%, list=35%, signal=75%
GO_NEURON_DIFFERENTIATION	GO_NEURON_DIFFERENTIATION		923	0.188999	6.40954	0	0	0	5059	tags=62%, list=45%, signal=103%
GO_CHROMATIN_ORGANIZATION	GO_CHROMATIN_ORGANIZATION		599	0.228403	6.37082	0	0	0	4812	tags=64%, list=43%, signal=106%
GO_CELL_SURFACE_RECEPTOR_SIGNALING_PATHWAY_INVOLVED_IN_CELL_CELL_SIGNALING	GO_CELL_SURFACE_RECEPTOR_SIGNALING_PATHWAY_INVOLVED_IN_CELL_CELL_SIGNALING		442	0.254474	6.08378	0	0	0	4772	tags=67%, list=42%, signal=111%
GO_ANIMAL_ORGAN_MORPHOGENESIS	GO_ANIMAL_ORGAN_MORPHOGENESIS		675	0.209164	6.05153	0	0	0	5755	tags=71%, list=51%, signal=136%
GO_CELL_CELL_SIGNALING_BY_WNT	GO_CELL_CELL_SIGNALING_BY_WNT		392	0.26582	6.02211	0	0	0	5107	tags=71%, list=45%, signal=125%
GO_CELLULAR_RESPONSE_TO_ENDOGENOUS_STIMULUS	GO_CELLULAR_RESPONSE_TO_ENDOGENOUS_STIMULUS		934	0.174952	5.98032	0	0	0	5293	tags=63%, list=47%, signal=109%
GO_CHROMOSOME_ORGANIZATION	GO_CHROMOSOME_ORGANIZATION		881	0.17469	5.95683	0	0	0	4625	tags=57%, list=41%, signal=89%
GO_CELL_MORPHOGENESIS_INVOLVED_IN_NEURON_DIFFERENTIATION	GO_CELL_MORPHOGENESIS_INVOLVED_IN_NEURON_DIFFERENTIATION		426	0.24203	5.66153	0	0	0	5080	tags=68%, list=45%, signal=120%
GO_NEGATIVE_REGULATION_OF_DEVELOPMENTAL_PROCESS	GO_NEGATIVE_REGULATION_OF_DEVELOPMENTAL_PROCESS		593	0.203842	5.65985	0	0	0	2977	tags=46%, list=26%, signal=59%
GO_COVALENT_CHROMATIN_MODIFICATION	GO_COVALENT_CHROMATIN_MODIFICATION		382	0.248235	5.55175	0	0	0	4767	tags=66%, list=42%, signal=111%
GO_EPITHELIUM_DEVELOPMENT	GO_EPITHELIUM_DEVELOPMENT		742	0.182183	5.4665	0	0	0	4223	tags=54%, list=37%, signal=81%
GO_REGULATION_OF_NERVOUS_SYSTEM_DEVELOPMENT	GO_REGULATION_OF_NERVOUS_SYSTEM_DEVELOPMENT		619	0.191881	5.46265	0	0	0	4990	tags=62%, list=44%, signal=106%
GO_NEURON_DEVELOPMENT	GO_NEURON_DEVELOPMENT		774	0.173881	5.42656	0	0	0	5039	tags=61%, list=45%, signal=102%
GO_NEGATIVE_REGULATION_OF_TRANSCRIPTION_BY_RNA_POLYMERASE_II	GO_NEGATIVE_REGULATION_OF_TRANSCRIPTION_BY_RNA_POLYMERASE_II		606	0.196847	5.4257	0	0	0	4266	tags=56%, list=38%, signal=86%
GO_CELL_PART_MORPHOGENESIS	GO_CELL_PART_MORPHOGENESIS		499	0.214066	5.39094	0	0	0	4950	tags=64%, list=44%, signal=110%
GO_NEGATIVE_REGULATION_OF_CELL_DIFFERENTIATION	GO_NEGATIVE_REGULATION_OF_CELL_DIFFERENTIATION		450	0.223138	5.31847	0	0	0	5080	tags=66%, list=45%, signal=116%
GO_CENTRAL_NERVOUS_SYSTEM_DEVELOPMENT	GO_CENTRAL_NERVOUS_SYSTEM_DEVELOPMENT		653	0.185921	5.31717	0	0	0	2896	tags=43%, list=26%, signal=55%
GO_ENZYME_LINKED_RECEPTOR_PROTEIN_SIGNALING_PATHWAY	GO_ENZYME_LINKED_RECEPTOR_PROTEIN_SIGNALING_PATHWAY		716	0.175741	5.28158	0	0	0	5140	tags=62%, list=46%, signal=107%
GO_POSITIVE_REGULATION_OF_DEVELOPMENTAL_PROCESS	GO_POSITIVE_REGULATION_OF_DEVELOPMENTAL_PROCESS		879	0.15936	5.25626	0	0	0	5107	tags=60%, list=45%, signal=101%
GO_TISSUE_MORPHOGENESIS	GO_TISSUE_MORPHOGENESIS		462	0.213639	5.24598	0	0	0	6432	tags=77%, list=57%, signal=173%
GO_CELL_MORPHOGENESIS_INVOLVED_IN_DIFFERENTIATION	GO_CELL_MORPHOGENESIS_INVOLVED_IN_DIFFERENTIATION		529	0.202055	5.23126	0	0	0	6338	tags=75%, list=56%, signal=164%
GO_PEPTIDYL_AMINO_ACID_MODIFICATION	GO_PEPTIDYL_AMINO_ACID_MODIFICATION		898	0.15685	5.20201	0	0	0	5282	tags=61%, list=47%, signal=106%
GO_PROTEIN_MODIFICATION_BY_SMALL_PROTEIN_CONJUGATION_OR_REMOVAL	GO_PROTEIN_MODIFICATION_BY_SMALL_PROTEIN_CONJUGATION_OR_REMOVAL		875	0.163682	5.19178	0	0	0	6653	tags=74%, list=59%, signal=166%
GO_NEGATIVE_REGULATION_OF_MULTICELLULAR_ORGANISMAL_PROCESS	GO_NEGATIVE_REGULATION_OF_MULTICELLULAR_ORGANISMAL_PROCESS		719	0.175309	5.18201	0	0	0	3609	tags=48%, list=32%, signal=67%
GO_RNA_SPLICING	GO_RNA_SPLICING		385	0.229303	5.15503	0	0	0	6792	tags=82%, list=60%, signal=200%
GO_CELLULAR_MACROMOLECULE_CATABOLIC_PROCESS	GO_CELLULAR_MACROMOLECULE_CATABOLIC_PROCESS		933	0.146899	5.10027	0	0	0	5857	tags=65%, list=52%, signal=125%
GO_REGULATION_OF_ANATOMICAL_STRUCTURE_MORPHOGENESIS	GO_REGULATION_OF_ANATOMICAL_STRUCTURE_MORPHOGENESIS		757	0.164298	5.05573	0	0	0	4993	tags=60%, list=44%, signal=100%
GO_MORPHOGENESIS_OF_AN_EPITHELIUM	GO_MORPHOGENESIS_OF_AN_EPITHELIUM		386	0.223069	5.04288	0	0	0	5842	tags=73%, list=52%, signal=147%
GO_HEAD_DEVELOPMENT	GO_HEAD_DEVELOPMENT		537	0.192229	5.02354	0	0	0	3292	tags=47%, list=29%, signal=64%
GO_MRNA_METABOLIC_PROCESS	GO_MRNA_METABOLIC_PROCESS		464	0.202186	5.00768	0	0	0	6543	tags=77%, list=58%, signal=177%
GO_AXON_DEVELOPMENT	GO_AXON_DEVELOPMENT		370	0.225463	4.96522	0	0	0	4950	tags=66%, list=44%, signal=113%
GO_REGULATION_OF_NEURON_DIFFERENTIATION	GO_REGULATION_OF_NEURON_DIFFERENTIATION		467	0.19764	4.95238	0	0	0	4990	tags=63%, list=44%, signal=109%
GO_RESPONSE_TO_GROWTH_FACTOR	GO_RESPONSE_TO_GROWTH_FACTOR		508	0.193416	4.89778	0	0	0	4957	tags=62%, list=44%, signal=106%
GO_REGULATION_OF_HEMOPOIESIS	GO_REGULATION_OF_HEMOPOIESIS		299	0.242263	4.89126	0	0	0	4207	tags=61%, list=37%, signal=94%
GO_RNA_SPLICING_VIA_TRANSESTERIFICATION_REACTIONS	GO_RNA_SPLICING_VIA_TRANSESTERIFICATION_REACTIONS		306	0.243116	4.88563	0	0	0	6292	tags=79%, list=56%, signal=175%
GO_CELLULAR_COMPONENT_MORPHOGENESIS	GO_CELLULAR_COMPONENT_MORPHOGENESIS		788	0.151988	4.83933	0	0	0	6338	tags=70%, list=56%, signal=149%
GO_REGULATION_OF_CELL_DEVELOPMENT	GO_REGULATION_OF_CELL_DEVELOPMENT		630	0.168779	4.82227	0	0	0	4990	tags=60%, list=44%, signal=102%
GO_REGULATION_OF_CELL_POPULATION_PROLIFERATION	GO_REGULATION_OF_CELL_POPULATION_PROLIFERATION		975	0.1366	4.82161	0	0	0	4193	tags=50%, list=37%, signal=72%
GO_CELLULAR_RESPONSE_TO_HORMONE_STIMULUS	GO_CELLULAR_RESPONSE_TO_HORMONE_STIMULUS		468	0.189044	4.78221	0	0	0	5285	tags=65%, list=47%, signal=117%
GO_REGULATION_OF_ANIMAL_ORGAN_MORPHOGENESIS	GO_REGULATION_OF_ANIMAL_ORGAN_MORPHOGENESIS		190	0.293926	4.76619	0	0	0	4222	tags=66%, list=37%, signal=104%
GO_TUBE_DEVELOPMENT	GO_TUBE_DEVELOPMENT		692	0.160691	4.71949	0	0	0	5277	tags=62%, list=47%, signal=109%
GO_CIRCULATORY_SYSTEM_DEVELOPMENT	GO_CIRCULATORY_SYSTEM_DEVELOPMENT		725	0.155033	4.71189	0	0	0	5180	tags=60%, list=46%, signal=104%
GO_CANONICAL_WNT_SIGNALING_PATHWAY	GO_CANONICAL_WNT_SIGNALING_PATHWAY		247	0.261729	4.70882	0	0	0	5837	tags=77%, list=52%, signal=157%
GO_PROTEIN_MODIFICATION_BY_SMALL_PROTEIN_CONJUGATION	GO_PROTEIN_MODIFICATION_BY_SMALL_PROTEIN_CONJUGATION		726	0.156009	4.68883	0	0	0	5860	tags=67%, list=52%, signal=129%
GO_CELLULAR_PROTEIN_CATABOLIC_PROCESS	GO_CELLULAR_PROTEIN_CATABOLIC_PROCESS		622	0.165301	4.68274	0	0	0	5857	tags=68%, list=52%, signal=133%
GO_RESPONSE_TO_HORMONE	GO_RESPONSE_TO_HORMONE		634	0.163866	4.6801	0	0	0	5285	tags=62%, list=47%, signal=111%
GO_NEURON_PROJECTION_GUIDANCE	GO_NEURON_PROJECTION_GUIDANCE		185	0.295175	4.65806	0	0	0	5080	tags=74%, list=45%, signal=132%
GO_SYNAPSE_ORGANIZATION	GO_SYNAPSE_ORGANIZATION		282	0.245286	4.63886	0	0	0	3183	tags=52%, list=28%, signal=71%
GO_EMBRYO_DEVELOPMENT	GO_EMBRYO_DEVELOPMENT		664	0.159698	4.62907	0	0	0	7821	tags=84%, list=69%, signal=259%
GO_GROWTH	GO_GROWTH		678	0.157031	4.61757	0	0	0	5491	tags=63%, list=49%, signal=116%
GO_POSTTRANSCRIPTIONAL_REGULATION_OF_GENE_EXPRESSION	GO_POSTTRANSCRIPTIONAL_REGULATION_OF_GENE_EXPRESSION		505	0.179364	4.61232	0	0	0	5999	tags=70%, list=53%, signal=143%
GO_MODIFICATION_DEPENDENT_MACROMOLECULE_CATABOLIC_PROCESS	GO_MODIFICATION_DEPENDENT_MACROMOLECULE_CATABOLIC_PROCESS		516	0.181461	4.58706	0	0	0	5853	tags=69%, list=52%, signal=137%
GO_REGULATION_OF_WNT_SIGNALING_PATHWAY	GO_REGULATION_OF_WNT_SIGNALING_PATHWAY		268	0.246591	4.57972	0	0	0	5536	tags=73%, list=49%, signal=140%
GO_PROTEIN_CATABOLIC_PROCESS	GO_PROTEIN_CATABOLIC_PROCESS		721	0.149762	4.5536	0	0	0	5539	tags=63%, list=49%, signal=116%
GO_REGULATION_OF_SYNAPSE_STRUCTURE_OR_ACTIVITY	GO_REGULATION_OF_SYNAPSE_STRUCTURE_OR_ACTIVITY		159	0.310845	4.51573	0	0	0	4916	tags=74%, list=44%, signal=130%
GO_MEGAKARYOCYTE_DIFFERENTIATION	GO_MEGAKARYOCYTE_DIFFERENTIATION		71	0.456068	4.51108	0	0	0	3150	tags=73%, list=28%, signal=101%
GO_MUSCLE_STRUCTURE_DEVELOPMENT	GO_MUSCLE_STRUCTURE_DEVELOPMENT		420	0.194888	4.50441	0	0	0	4223	tags=56%, list=37%, signal=86%
GO_SIGNAL_TRANSDUCTION_BY_PROTEIN_PHOSPHORYLATION	GO_SIGNAL_TRANSDUCTION_BY_PROTEIN_PHOSPHORYLATION		601	0.161627	4.46771	0	0	0	7098	tags=78%, list=63%, signal=200%
GO_POSITIVE_REGULATION_OF_CELL_DIFFERENTIATION	GO_POSITIVE_REGULATION_OF_CELL_DIFFERENTIATION		638	0.161244	4.45306	0	0	0	6950	tags=77%, list=62%, signal=189%
GO_IMMUNE_SYSTEM_DEVELOPMENT	GO_IMMUNE_SYSTEM_DEVELOPMENT		597	0.162403	4.43319	0	0	0	4218	tags=53%, list=37%, signal=80%
GO_TUBE_MORPHOGENESIS	GO_TUBE_MORPHOGENESIS		565	0.163292	4.41092	0	0	0	4980	tags=60%, list=44%, signal=101%
GO_CELLULAR_RESPONSE_TO_ORGANIC_CYCLIC_COMPOUND	GO_CELLULAR_RESPONSE_TO_ORGANIC_CYCLIC_COMPOUND		382	0.202556	4.40562	0	0	0	5206	tags=66%, list=46%, signal=118%
GO_PROTEASOMAL_PROTEIN_CATABOLIC_PROCESS	GO_PROTEASOMAL_PROTEIN_CATABOLIC_PROCESS		403	0.193454	4.39652	0	0	0	5539	tags=68%, list=49%, signal=128%
GO_RESPONSE_TO_ORGANIC_CYCLIC_COMPOUND	GO_RESPONSE_TO_ORGANIC_CYCLIC_COMPOUND		594	0.163113	4.37104	0	0	0	5209	tags=62%, list=46%, signal=108%
GO_REGULATION_OF_MEGAKARYOCYTE_DIFFERENTIATION	GO_REGULATION_OF_MEGAKARYOCYTE_DIFFERENTIATION		58	0.481902	4.36204	0	0	0	3150	tags=76%, list=28%, signal=105%
GO_CELLULAR_RESPONSE_TO_OXYGEN_CONTAINING_COMPOUND	GO_CELLULAR_RESPONSE_TO_OXYGEN_CONTAINING_COMPOUND		726	0.144215	4.36122	0	0	0	5285	tags=60%, list=47%, signal=106%
GO_SYNAPTIC_SIGNALING	GO_SYNAPTIC_SIGNALING		394	0.193441	4.33985	0	0	0	4022	tags=54%, list=36%, signal=81%
GO_TRANSMEMBRANE_RECEPTOR_PROTEIN_TYROSINE_KINASE_SIGNALING_PATHWAY	GO_TRANSMEMBRANE_RECEPTOR_PROTEIN_TYROSINE_KINASE_SIGNALING_PATHWAY		504	0.175431	4.32276	0	0	0	7199	tags=81%, list=64%, signal=213%
GO_CENTRAL_NERVOUS_SYSTEM_NEURON_DIFFERENTIATION	GO_CENTRAL_NERVOUS_SYSTEM_NEURON_DIFFERENTIATION		108	0.35467	4.31242	0	0	0	2827	tags=60%, list=25%, signal=80%
GO_HEART_DEVELOPMENT	GO_HEART_DEVELOPMENT		389	0.187602	4.30641	0	0	0	5411	tags=66%, list=48%, signal=123%
GO_CELL_FATE_COMMITMENT	GO_CELL_FATE_COMMITMENT		127	0.32852	4.29004	0	0	0	4331	tags=71%, list=38%, signal=114%
GO_REGULATION_OF_RNA_METABOLIC_PROCESS	GO_REGULATION_OF_RNA_METABOLIC_PROCESS		187	0.266797	4.27469	0	0	0	5789	tags=78%, list=51%, signal=157%
GO_REGULATION_OF_SYSTEM_PROCESS	GO_REGULATION_OF_SYSTEM_PROCESS		308	0.214182	4.26625	0	0	0	2851	tags=46%, list=25%, signal=60%
GO_FOREBRAIN_DEVELOPMENT	GO_FOREBRAIN_DEVELOPMENT		264	0.228679	4.26183	0	0	0	3036	tags=49%, list=27%, signal=66%
GO_DENDRITE_DEVELOPMENT	GO_DENDRITE_DEVELOPMENT		175	0.27511	4.26012	0	0	0	6358	tags=83%, list=56%, signal=188%
GO_EMBRYONIC_MORPHOGENESIS	GO_EMBRYONIC_MORPHOGENESIS		383	0.1892	4.24653	0	0	0	5745	tags=69%, list=51%, signal=136%
GO_NEGATIVE_REGULATION_OF_SIGNALING	GO_NEGATIVE_REGULATION_OF_SIGNALING		912	0.129398	4.2069	0	0	0	7183	tags=76%, list=64%, signal=191%
GO_POSITIVE_REGULATION_OF_NERVOUS_SYSTEM_DEVELOPMENT	GO_POSITIVE_REGULATION_OF_NERVOUS_SYSTEM_DEVELOPMENT		371	0.190078	4.20516	0	0	0	5499	tags=67%, list=49%, signal=127%
GO_DEVELOPMENTAL_GROWTH	GO_DEVELOPMENTAL_GROWTH		449	0.173739	4.19484	0	0	0	5481	tags=65%, list=49%, signal=122%
GO_GLAND_DEVELOPMENT	GO_GLAND_DEVELOPMENT		289	0.215406	4.1889	0	0	0	4269	tags=59%, list=38%, signal=92%
GO_PEPTIDYL_LYSINE_MODIFICATION	GO_PEPTIDYL_LYSINE_MODIFICATION		322	0.205462	4.18524	0	0	0	5282	tags=67%, list=47%, signal=122%
GO_ANATOMICAL_STRUCTURE_FORMATION_INVOLVED_IN_MORPHOGENESIS	GO_ANATOMICAL_STRUCTURE_FORMATION_INVOLVED_IN_MORPHOGENESIS		693	0.143842	4.1676	0	0	0	4957	tags=57%, list=44%, signal=96%
GO_RESPONSE_TO_LIPID	GO_RESPONSE_TO_LIPID		550	0.158167	4.16495	0	0	0	4026	tags=51%, list=36%, signal=75%
GO_RESPONSE_TO_CYTOKINE	GO_RESPONSE_TO_CYTOKINE		731	0.136067	4.16166	0	0	0	5109	tags=58%, list=45%, signal=99%
GO_TAXIS	GO_TAXIS		362	0.192923	4.1565	0	0	0	5031	tags=63%, list=45%, signal=110%
GO_REGULATION_OF_NEURON_PROJECTION_DEVELOPMENT	GO_REGULATION_OF_NEURON_PROJECTION_DEVELOPMENT		369	0.189999	4.15608	0	0	0	4990	tags=63%, list=44%, signal=109%
GO_REGULATION_OF_CELL_CYCLE	GO_REGULATION_OF_CELL_CYCLE		897	0.123332	4.11543	0	0	0	5059	tags=56%, list=45%, signal=94%
GO_REGULATION_OF_TRANS_SYNAPTIC_SIGNALING	GO_REGULATION_OF_TRANS_SYNAPTIC_SIGNALING		270	0.21516	4.11444	0	0	0	6574	tags=79%, list=58%, signal=185%
GO_REPRODUCTION	GO_REPRODUCTION		744	0.13321	4.09761	0	0	0	3100	tags=40%, list=27%, signal=51%
GO_REGULATION_OF_MRNA_PROCESSING	GO_REGULATION_OF_MRNA_PROCESSING		117	0.315337	4.07156	0	0	0	5255	tags=78%, list=47%, signal=144%
GO_MUSCLE_TISSUE_DEVELOPMENT	GO_MUSCLE_TISSUE_DEVELOPMENT		255	0.219405	4.06794	0	0	0	5147	tags=67%, list=46%, signal=120%
GO_SENSORY_ORGAN_DEVELOPMENT	GO_SENSORY_ORGAN_DEVELOPMENT		334	0.195324	4.05943	0	0	0	2827	tags=44%, list=25%, signal=57%
GO_NUCLEOSOME_ORGANIZATION	GO_NUCLEOSOME_ORGANIZATION		113	0.319763	4.05613	0	0	0	3917	tags=66%, list=35%, signal=101%
GO_HISTONE_METHYLATION	GO_HISTONE_METHYLATION		109	0.33304	4.0441	0	0	0	4767	tags=75%, list=42%, signal=129%
GO_REGULATION_OF_MRNA_CATABOLIC_PROCESS	GO_REGULATION_OF_MRNA_CATABOLIC_PROCESS		168	0.267022	4.02812	0	0	0	5965	tags=79%, list=53%, signal=165%
GO_CARDIOVASCULAR_SYSTEM_DEVELOPMENT	GO_CARDIOVASCULAR_SYSTEM_DEVELOPMENT		492	0.159686	4.00594	0	0	0	5180	tags=61%, list=46%, signal=108%
GO_RHYTHMIC_PROCESS	GO_RHYTHMIC_PROCESS		187	0.248576	3.9868	0	0	0	3215	tags=53%, list=28%, signal=73%
GO_REGULATION_OF_CELLULAR_LOCALIZATION	GO_REGULATION_OF_CELLULAR_LOCALIZATION		654	0.140746	3.98385	0	0	0	7062	tags=76%, list=63%, signal=191%
GO_EPITHELIAL_CELL_DIFFERENTIATION	GO_EPITHELIAL_CELL_DIFFERENTIATION		370	0.18065	3.9649	0	0	0	3365	tags=47%, list=30%, signal=65%
GO_REGULATION_OF_ORGANELLE_ORGANIZATION	GO_REGULATION_OF_ORGANELLE_ORGANIZATION		939	0.113836	3.96205	0	0	0	7511	tags=77%, list=67%, signal=211%
GO_MULTICELLULAR_ORGANISM_REPRODUCTION	GO_MULTICELLULAR_ORGANISM_REPRODUCTION		406	0.165855	3.94201	0	0	0	5144	tags=62%, list=46%, signal=109%
GO_PROTEIN_METHYLATION	GO_PROTEIN_METHYLATION		138	0.287437	3.94071	0	0	0	4564	tags=69%, list=40%, signal=114%
GO_POSITIVE_REGULATION_OF_WNT_SIGNALING_PATHWAY	GO_POSITIVE_REGULATION_OF_WNT_SIGNALING_PATHWAY		137	0.278305	3.91337	0	0	0	4887	tags=71%, list=43%, signal=123%
GO_CELLULAR_RESPONSE_TO_LIPID	GO_CELLULAR_RESPONSE_TO_LIPID		373	0.177196	3.91299	0	0	0	5206	tags=63%, list=46%, signal=114%
GO_NEGATIVE_REGULATION_OF_NERVOUS_SYSTEM_DEVELOPMENT	GO_NEGATIVE_REGULATION_OF_NERVOUS_SYSTEM_DEVELOPMENT		203	0.233352	3.90379	0	0	0	5363	tags=70%, list=48%, signal=132%
GO_REGIONALIZATION	GO_REGIONALIZATION		189	0.245073	3.89466	0	0	0	4266	tags=62%, list=38%, signal=98%
GO_PROTEIN_MODIFICATION_BY_SMALL_PROTEIN_REMOVAL	GO_PROTEIN_MODIFICATION_BY_SMALL_PROTEIN_REMOVAL		237	0.218614	3.89308	0	0	0	6679	tags=81%, list=59%, signal=193%
GO_REGULATION_OF_CHROMOSOME_ORGANIZATION	GO_REGULATION_OF_CHROMOSOME_ORGANIZATION		256	0.209137	3.88773	0	0	0	5275	tags=67%, list=47%, signal=123%
GO_SENSORY_ORGAN_MORPHOGENESIS	GO_SENSORY_ORGAN_MORPHOGENESIS		159	0.264195	3.88638	0	0	0	5719	tags=77%, list=51%, signal=153%
GO_EMBRYO_DEVELOPMENT_ENDING_IN_BIRTH_OR_EGG_HATCHING	GO_EMBRYO_DEVELOPMENT_ENDING_IN_BIRTH_OR_EGG_HATCHING		432	0.166079	3.88025	0	0	0	6478	tags=73%, list=57%, signal=166%
GO_MUSCLE_ORGAN_DEVELOPMENT	GO_MUSCLE_ORGAN_DEVELOPMENT		257	0.207755	3.86613	0	0	0	4207	tags=58%, list=37%, signal=90%
GO_NEGATIVE_REGULATION_OF_CELL_DEVELOPMENT	GO_NEGATIVE_REGULATION_OF_CELL_DEVELOPMENT		221	0.222947	3.84216	0	0	0	4988	tags=66%, list=44%, signal=116%
GO_RESPONSE_TO_ABIOTIC_STIMULUS	GO_RESPONSE_TO_ABIOTIC_STIMULUS		838	0.119301	3.81056	0	0	0	5877	tags=63%, list=52%, signal=122%
GO_NON_CANONICAL_WNT_SIGNALING_PATHWAY	GO_NON_CANONICAL_WNT_SIGNALING_PATHWAY		125	0.29011	3.80657	0	0	0	4887	tags=72%, list=43%, signal=126%
GO_REGULATION_OF_CELL_PROJECTION_ORGANIZATION	GO_REGULATION_OF_CELL_PROJECTION_ORGANIZATION		488	0.152198	3.80528	0	0	0	7537	tags=81%, list=67%, signal=234%
GO_CELL_MOTILITY	GO_CELL_MOTILITY		967	0.111638	3.78945	0	0	0	7507	tags=77%, list=67%, signal=210%
GO_MESENCHYME_DEVELOPMENT	GO_MESENCHYME_DEVELOPMENT		189	0.239589	3.78586	0	0	0	1998	tags=41%, list=18%, signal=49%
GO_RESPONSE_TO_NITROGEN_COMPOUND	GO_RESPONSE_TO_NITROGEN_COMPOUND		638	0.128222	3.77735	0	0	0	5285	tags=59%, list=47%, signal=105%
GO_CELLULAR_RESPONSE_TO_NITROGEN_COMPOUND	GO_CELLULAR_RESPONSE_TO_NITROGEN_COMPOUND		444	0.154841	3.77652	0	0	0	5285	tags=62%, list=47%, signal=111%
GO_POSITIVE_REGULATION_OF_CELLULAR_COMPONENT_ORGANIZATION	GO_POSITIVE_REGULATION_OF_CELLULAR_COMPONENT_ORGANIZATION		881	0.115243	3.76768	0	0	0	7511	tags=77%, list=67%, signal=213%
GO_REGULATION_OF_CELLULAR_COMPONENT_MOVEMENT	GO_REGULATION_OF_CELLULAR_COMPONENT_MOVEMENT		659	0.1268	3.7649	0	0	0	7831	tags=81%, list=69%, signal=250%
GO_POSITIVE_REGULATION_OF_CELL_DEVELOPMENT	GO_POSITIVE_REGULATION_OF_CELL_DEVELOPMENT		375	0.172302	3.74071	0	0	0	7208	tags=81%, list=64%, signal=215%
GO_PATTERN_SPECIFICATION_PROCESS	GO_PATTERN_SPECIFICATION_PROCESS		244	0.203078	3.73957	0	0	0	7840	tags=89%, list=69%, signal=286%
GO_FC_RECEPTOR_SIGNALING_PATHWAY	GO_FC_RECEPTOR_SIGNALING_PATHWAY		142	0.262905	3.7362	0	0	0	7163	tags=89%, list=63%, signal=242%
GO_POSITIVE_REGULATION_OF_PROTEIN_MODIFICATION_PROCESS	GO_POSITIVE_REGULATION_OF_PROTEIN_MODIFICATION_PROCESS		775	0.12046	3.73364	0	0	0	3888	tags=46%, list=34%, signal=65%
GO_EMBRYONIC_ORGAN_DEVELOPMENT	GO_EMBRYONIC_ORGAN_DEVELOPMENT		282	0.196172	3.72664	0	0	0	2883	tags=45%, list=26%, signal=59%
GO_REGULATION_OF_CATABOLIC_PROCESS	GO_REGULATION_OF_CATABOLIC_PROCESS		789	0.117604	3.72351	0	0	0	5559	tags=60%, list=49%, signal=110%
GO_DENDRITE_MORPHOGENESIS	GO_DENDRITE_MORPHOGENESIS		114	0.293233	3.72279	0	0	0	5930	tags=82%, list=53%, signal=170%
GO_REGULATION_OF_MAPK_CASCADE	GO_REGULATION_OF_MAPK_CASCADE		459	0.149588	3.71762	0	0	0	7182	tags=78%, list=64%, signal=206%
GO_POSITIVE_REGULATION_OF_CATALYTIC_ACTIVITY	GO_POSITIVE_REGULATION_OF_CATALYTIC_ACTIVITY		968	0.106544	3.71597	0	0	0	7131	tags=73%, list=63%, signal=181%
GO_REGULATION_OF_MORPHOGENESIS_OF_AN_EPITHELIUM	GO_REGULATION_OF_MORPHOGENESIS_OF_AN_EPITHELIUM		145	0.272968	3.71499	0	0	0	5831	tags=79%, list=52%, signal=161%
GO_REGULATION_OF_TRANSPORTER_ACTIVITY	GO_REGULATION_OF_TRANSPORTER_ACTIVITY		152	0.266122	3.7104	0	0	0	3570	tags=58%, list=32%, signal=84%
GO_REGULATION_OF_HISTONE_MODIFICATION	GO_REGULATION_OF_HISTONE_MODIFICATION		114	0.298514	3.71023	0	0	0	5376	tags=77%, list=48%, signal=146%
GO_POSITIVE_REGULATION_OF_PHOSPHORUS_METABOLIC_PROCESS	GO_POSITIVE_REGULATION_OF_PHOSPHORUS_METABOLIC_PROCESS		663	0.124936	3.70876	0	0	0	7098	tags=75%, list=63%, signal=189%
GO_HEART_MORPHOGENESIS	GO_HEART_MORPHOGENESIS		176	0.243947	3.70528	0	0	0	5625	tags=74%, list=50%, signal=145%
GO_CAMERA_TYPE_EYE_DEVELOPMENT	GO_CAMERA_TYPE_EYE_DEVELOPMENT		200	0.222418	3.70434	0	0	0	3797	tags=56%, list=34%, signal=82%
GO_REGULATION_OF_MYELOID_CELL_DIFFERENTIATION	GO_REGULATION_OF_MYELOID_CELL_DIFFERENTIATION		162	0.254195	3.6992	0	0	0	4347	tags=64%, list=39%, signal=102%
GO_CELL_CYCLE_PROCESS	GO_CELL_CYCLE_PROCESS		975	0.107771	3.69479	0	0	0	4988	tags=54%, list=44%, signal=88%
GO_SEXUAL_REPRODUCTION	GO_SEXUAL_REPRODUCTION		377	0.165022	3.68887	0	0	0	5144	tags=62%, list=46%, signal=109%
GO_POSTSYNAPSE_ORGANIZATION	GO_POSTSYNAPSE_ORGANIZATION		127	0.286295	3.68454	0	0	0	2936	tags=54%, list=26%, signal=73%
GO_GAMETE_GENERATION	GO_GAMETE_GENERATION		322	0.179687	3.68295	0	0	0	5144	tags=63%, list=46%, signal=113%
GO_REGULATION_OF_GROWTH	GO_REGULATION_OF_GROWTH		463	0.150211	3.6705	0	0	0	5491	tags=63%, list=49%, signal=118%
GO_REGULATION_OF_CELLULAR_RESPONSE_TO_GROWTH_FACTOR_STIMULUS	GO_REGULATION_OF_CELLULAR_RESPONSE_TO_GROWTH_FACTOR_STIMULUS		193	0.224093	3.66355	0	0	0	4121	tags=59%, list=37%, signal=91%
GO_ENDOCRINE_SYSTEM_DEVELOPMENT	GO_ENDOCRINE_SYSTEM_DEVELOPMENT		73	0.362699	3.66231	0	0	0	4126	tags=73%, list=37%, signal=114%
GO_CHROMATIN_ASSEMBLY_OR_DISASSEMBLY	GO_CHROMATIN_ASSEMBLY_OR_DISASSEMBLY		122	0.282616	3.66027	0	0	0	3967	tags=63%, list=35%, signal=96%
GO_BEHAVIOR	GO_BEHAVIOR		329	0.175109	3.65902	0	0	0	3912	tags=52%, list=35%, signal=77%
GO_REGULATION_OF_RNA_SPLICING	GO_REGULATION_OF_RNA_SPLICING		114	0.295829	3.65892	0	0	0	5208	tags=75%, list=46%, signal=139%
GO_SYNAPSE_ASSEMBLY	GO_SYNAPSE_ASSEMBLY		109	0.297211	3.64719	0	0	0	5271	tags=76%, list=47%, signal=141%
GO_NEGATIVE_REGULATION_OF_NEURON_DIFFERENTIATION	GO_NEGATIVE_REGULATION_OF_NEURON_DIFFERENTIATION		154	0.253478	3.64396	0	0	0	4799	tags=68%, list=43%, signal=116%
GO_EMBRYONIC_ORGAN_MORPHOGENESIS	GO_EMBRYONIC_ORGAN_MORPHOGENESIS		176	0.235486	3.63446	0	0	0	5719	tags=74%, list=51%, signal=147%
GO_REGULATION_OF_IMMUNE_SYSTEM_PROCESS	GO_REGULATION_OF_IMMUNE_SYSTEM_PROCESS		843	0.111915	3.62909	0	0	0	3998	tags=46%, list=35%, signal=66%
GO_DIENCEPHALON_DEVELOPMENT	GO_DIENCEPHALON_DEVELOPMENT		42	0.469851	3.61981	0	0	0	4121	tags=83%, list=37%, signal=131%
GO_CYTOSKELETON_ORGANIZATION	GO_CYTOSKELETON_ORGANIZATION		909	0.108532	3.61946	0	0	0	7837	tags=79%, list=69%, signal=239%
GO_POSITIVE_REGULATION_OF_CANONICAL_WNT_SIGNALING_PATHWAY	GO_POSITIVE_REGULATION_OF_CANONICAL_WNT_SIGNALING_PATHWAY		116	0.285347	3.60613	0	0	0	4887	tags=72%, list=43%, signal=125%
GO_POSITIVE_REGULATION_OF_CELL_POPULATION_PROLIFERATION	GO_POSITIVE_REGULATION_OF_CELL_POPULATION_PROLIFERATION		536	0.137171	3.60093	0	0	0	2883	tags=39%, list=26%, signal=49%
GO_REGULATION_OF_CHROMATIN_ORGANIZATION	GO_REGULATION_OF_CHROMATIN_ORGANIZATION		143	0.261144	3.578	0	0	0	5376	tags=73%, list=48%, signal=138%
GO_MALE_GAMETE_GENERATION	GO_MALE_GAMETE_GENERATION		240	0.198343	3.57567	0	0	0	5144	tags=65%, list=46%, signal=117%
GO_MITOTIC_CELL_CYCLE	GO_MITOTIC_CELL_CYCLE		770	0.114688	3.56621	0	0	0	5887	tags=63%, list=52%, signal=122%
GO_CIRCULATORY_SYSTEM_PROCESS	GO_CIRCULATORY_SYSTEM_PROCESS		280	0.184068	3.56281	0	0	0	2810	tags=43%, list=25%, signal=56%
GO_PROTEIN_DNA_COMPLEX_SUBUNIT_ORGANIZATION	GO_PROTEIN_DNA_COMPLEX_SUBUNIT_ORGANIZATION		198	0.219877	3.55484	0	0	0	4572	tags=62%, list=41%, signal=103%
GO_MORPHOGENESIS_OF_A_POLARIZED_EPITHELIUM	GO_MORPHOGENESIS_OF_A_POLARIZED_EPITHELIUM		118	0.282821	3.5512	0	0	0	5831	tags=80%, list=52%, signal=163%
GO_RESPONSE_TO_STEROID_HORMONE	GO_RESPONSE_TO_STEROID_HORMONE		259	0.191994	3.54849	0	0	0	4026	tags=54%, list=36%, signal=83%
GO_STEM_CELL_DIFFERENTIATION	GO_STEM_CELL_DIFFERENTIATION		179	0.226905	3.54779	0	0	0	5297	tags=69%, list=47%, signal=128%
GO_REGULATION_OF_NUCLEOBASE_CONTAINING_COMPOUND_METABOLIC_PROCESS	GO_REGULATION_OF_NUCLEOBASE_CONTAINING_COMPOUND_METABOLIC_PROCESS		384	0.156813	3.54773	0	0	0	5255	tags=62%, list=47%, signal=112%
GO_DEVELOPMENTAL_PROCESS_INVOLVED_IN_REPRODUCTION	GO_DEVELOPMENTAL_PROCESS_INVOLVED_IN_REPRODUCTION		379	0.158095	3.54243	0	0	0	4409	tags=54%, list=39%, signal=86%
GO_REGULATION_OF_CATION_CHANNEL_ACTIVITY	GO_REGULATION_OF_CATION_CHANNEL_ACTIVITY		90	0.319471	3.54048	0	0	0	3570	tags=63%, list=32%, signal=92%
GO_BLOOD_VESSEL_MORPHOGENESIS	GO_BLOOD_VESSEL_MORPHOGENESIS		398	0.157164	3.54015	0	0	0	4980	tags=59%, list=44%, signal=102%
GO_CELLULAR_RESPONSE_TO_STEROID_HORMONE_STIMULUS	GO_CELLULAR_RESPONSE_TO_STEROID_HORMONE_STIMULUS		183	0.230901	3.5329	0	0	0	5206	tags=69%, list=46%, signal=126%
GO_REGULATION_OF_ESTABLISHMENT_OF_PLANAR_POLARITY	GO_REGULATION_OF_ESTABLISHMENT_OF_PLANAR_POLARITY		97	0.300267	3.5258	0	0	0	5831	tags=81%, list=52%, signal=167%
GO_REGULATION_OF_SYNAPSE_ASSEMBLY	GO_REGULATION_OF_SYNAPSE_ASSEMBLY		72	0.354579	3.51504	0	0	0	5271	tags=82%, list=47%, signal=153%
GO_EPITHELIAL_TUBE_MORPHOGENESIS	GO_EPITHELIAL_TUBE_MORPHOGENESIS		225	0.204849	3.51309	0	0	0	6461	tags=77%, list=57%, signal=177%
GO_REGULATION_OF_CELL_CYCLE_PROCESS	GO_REGULATION_OF_CELL_CYCLE_PROCESS		574	0.129805	3.50622	0	0	0	5097	tags=57%, list=45%, signal=100%
GO_OUTFLOW_TRACT_MORPHOGENESIS	GO_OUTFLOW_TRACT_MORPHOGENESIS		59	0.382086	3.50097	0	0	0	4126	tags=75%, list=37%, signal=117%
GO_PEPTIDYL_LYSINE_METHYLATION	GO_PEPTIDYL_LYSINE_METHYLATION		95	0.306425	3.50053	0	0	0	4767	tags=73%, list=42%, signal=125%
GO_SENSORY_SYSTEM_DEVELOPMENT	GO_SENSORY_SYSTEM_DEVELOPMENT		232	0.202114	3.49563	0	0	0	3797	tags=53%, list=34%, signal=79%
GO_DNA_PACKAGING	GO_DNA_PACKAGING		127	0.265003	3.49264	0	0	0	1574	tags=40%, list=14%, signal=46%
GO_PROTEIN_ACYLATION	GO_PROTEIN_ACYLATION		199	0.211707	3.47954	0	0	0	4741	tags=63%, list=42%, signal=106%
GO_RESPONSE_TO_PEPTIDE	GO_RESPONSE_TO_PEPTIDE		344	0.161212	3.47183	0	0	0	5420	tags=64%, list=48%, signal=119%
GO_EPITHELIAL_CELL_PROLIFERATION	GO_EPITHELIAL_CELL_PROLIFERATION		260	0.184521	3.46817	0	0	0	4302	tags=56%, list=38%, signal=89%
GO_MESENCHYMAL_CELL_PROLIFERATION	GO_MESENCHYMAL_CELL_PROLIFERATION		37	0.46988	3.46197	0	0	0	2339	tags=68%, list=21%, signal=85%
GO_NEGATIVE_REGULATION_OF_PROTEIN_METABOLIC_PROCESS	GO_NEGATIVE_REGULATION_OF_PROTEIN_METABOLIC_PROCESS		733	0.112219	3.46044	0	0	0	5728	tags=61%, list=51%, signal=116%
GO_REGULATION_OF_DENDRITE_DEVELOPMENT	GO_REGULATION_OF_DENDRITE_DEVELOPMENT		114	0.272288	3.45767	0	0	0	6263	tags=82%, list=55%, signal=183%
GO_MIDBRAIN_DEVELOPMENT	GO_MIDBRAIN_DEVELOPMENT		63	0.373531	3.444	0	0	0	3510	tags=68%, list=31%, signal=99%
GO_MYELOID_CELL_DIFFERENTIATION	GO_MYELOID_CELL_DIFFERENTIATION		267	0.184714	3.43877	0	0	0	3036	tags=45%, list=27%, signal=60%
GO_REGULATION_OF_DNA_TEMPLATED_TRANSCRIPTION_IN_RESPONSE_TO_STRESS	GO_REGULATION_OF_DNA_TEMPLATED_TRANSCRIPTION_IN_RESPONSE_TO_STRESS		102	0.289258	3.43814	0	0	0	5837	tags=80%, list=52%, signal=165%
GO_CONNECTIVE_TISSUE_DEVELOPMENT	GO_CONNECTIVE_TISSUE_DEVELOPMENT		186	0.219024	3.43709	0	0	0	4121	tags=58%, list=37%, signal=90%
GO_REGULATION_OF_KINASE_ACTIVITY	GO_REGULATION_OF_KINASE_ACTIVITY		606	0.122817	3.4345	0	0	0	7217	tags=76%, list=64%, signal=198%
GO_REGULATION_OF_CELL_MORPHOGENESIS_INVOLVED_IN_DIFFERENTIATION	GO_REGULATION_OF_CELL_MORPHOGENESIS_INVOLVED_IN_DIFFERENTIATION		232	0.191787	3.42764	0	0	0	7511	tags=85%, list=67%, signal=250%
GO_ANTERIOR_POSTERIOR_PATTERN_SPECIFICATION	GO_ANTERIOR_POSTERIOR_PATTERN_SPECIFICATION		105	0.291298	3.42306	0	0	0	4266	tags=67%, list=38%, signal=106%
GO_CIRCADIAN_RHYTHM	GO_CIRCADIAN_RHYTHM		128	0.267076	3.42285	0	0	0	3191	tags=55%, list=28%, signal=75%
GO_CHROMATIN_ASSEMBLY	GO_CHROMATIN_ASSEMBLY		100	0.293043	3.41575	0	0	0	1574	tags=43%, list=14%, signal=50%
GO_REGULATION_OF_MRNA_SPLICING_VIA_SPLICEOSOME	GO_REGULATION_OF_MRNA_SPLICING_VIA_SPLICEOSOME		81	0.332143	3.4156	0	0	0	4498	tags=73%, list=40%, signal=120%
GO_REGULATION_OF_SIGNALING_RECEPTOR_ACTIVITY	GO_REGULATION_OF_SIGNALING_RECEPTOR_ACTIVITY		215	0.199839	3.40694	0	0	0	2196	tags=39%, list=19%, signal=48%
GO_GENE_SILENCING_BY_RNA	GO_GENE_SILENCING_BY_RNA		146	0.241145	3.40032	0	0	0	6125	tags=78%, list=54%, signal=169%
GO_REGULATION_OF_CELLULAR_COMPONENT_BIOGENESIS	GO_REGULATION_OF_CELLULAR_COMPONENT_BIOGENESIS		677	0.11846	3.40021	0	0	0	7511	tags=78%, list=67%, signal=218%
GO_NEGATIVE_REGULATION_OF_WNT_SIGNALING_PATHWAY	GO_NEGATIVE_REGULATION_OF_WNT_SIGNALING_PATHWAY		156	0.235984	3.39323	0	0	0	5837	tags=75%, list=52%, signal=153%
GO_IN_UTERO_EMBRYONIC_DEVELOPMENT	GO_IN_UTERO_EMBRYONIC_DEVELOPMENT		256	0.184858	3.39211	0	0	0	6160	tags=73%, list=55%, signal=156%
GO_NEGATIVE_REGULATION_OF_GENE_EXPRESSION_EPIGENETIC	GO_NEGATIVE_REGULATION_OF_GENE_EXPRESSION_EPIGENETIC		96	0.297515	3.38858	0	0	0	3606	tags=61%, list=32%, signal=90%
GO_CELLULAR_RESPONSE_TO_PEPTIDE_HORMONE_STIMULUS	GO_CELLULAR_RESPONSE_TO_PEPTIDE_HORMONE_STIMULUS		227	0.196375	3.38204	0	0	0	5285	tags=66%, list=47%, signal=122%
GO_POSITIVE_REGULATION_OF_NEURON_DIFFERENTIATION	GO_POSITIVE_REGULATION_OF_NEURON_DIFFERENTIATION		267	0.18203	3.38025	0	0	0	7208	tags=82%, list=64%, signal=221%
GO_RNA_CATABOLIC_PROCESS	GO_RNA_CATABOLIC_PROCESS		336	0.159925	3.37892	0	0	0	5839	tags=67%, list=52%, signal=135%
GO_TRANSMEMBRANE_RECEPTOR_PROTEIN_SERINE_THREONINE_KINASE_SIGNALING_PATHWAY	GO_TRANSMEMBRANE_RECEPTOR_PROTEIN_SERINE_THREONINE_KINASE_SIGNALING_PATHWAY		233	0.194843	3.37554	0	0	0	4772	tags=61%, list=42%, signal=104%
GO_ANAPHASE_PROMOTING_COMPLEX_DEPENDENT_CATABOLIC_PROCESS	GO_ANAPHASE_PROMOTING_COMPLEX_DEPENDENT_CATABOLIC_PROCESS		70	0.343043	3.37546	0	0	0	5019	tags=79%, list=44%, signal=141%
GO_NEURON_MIGRATION	GO_NEURON_MIGRATION		105	0.277959	3.37201	0	0	0	5490	tags=76%, list=49%, signal=147%
GO_METANEPHROS_DEVELOPMENT	GO_METANEPHROS_DEVELOPMENT		60	0.375147	3.36981	0	0	0	2183	tags=57%, list=19%, signal=70%
GO_FC_EPSILON_RECEPTOR_SIGNALING_PATHWAY	GO_FC_EPSILON_RECEPTOR_SIGNALING_PATHWAY		94	0.294076	3.36736	0	0	0	6673	tags=88%, list=59%, signal=214%
GO_PROTEIN_POLYUBIQUITINATION	GO_PROTEIN_POLYUBIQUITINATION		259	0.18468	3.36486	0	0	0	4891	tags=61%, list=43%, signal=106%
GO_REGULATION_OF_PROTEIN_LOCALIZATION	GO_REGULATION_OF_PROTEIN_LOCALIZATION		681	0.110845	3.3604	0	0	0	7491	tags=77%, list=66%, signal=215%
GO_NUCLEAR_TRANSPORT	GO_NUCLEAR_TRANSPORT		294	0.171685	3.35863	0	0	0	5751	tags=68%, list=51%, signal=134%
GO_RESPONSE_TO_BMP	GO_RESPONSE_TO_BMP		105	0.275623	3.35563	0	0	0	2614	tags=50%, list=23%, signal=65%
GO_REGULATION_OF_TRANSFERASE_ACTIVITY	GO_REGULATION_OF_TRANSFERASE_ACTIVITY		685	0.114863	3.35013	0	0	0	7217	tags=75%, list=64%, signal=195%
GO_DENDRITIC_SPINE_DEVELOPMENT	GO_DENDRITIC_SPINE_DEVELOPMENT		80	0.321756	3.34834	0	0	0	3165	tags=60%, list=28%, signal=83%
GO_NERVOUS_SYSTEM_PROCESS	GO_NERVOUS_SYSTEM_PROCESS		469	0.136569	3.34828	0	0	0	3888	tags=48%, list=34%, signal=70%
GO_PEPTIDYL_LYSINE_ACETYLATION	GO_PEPTIDYL_LYSINE_ACETYLATION		143	0.237831	3.34064	0	0	0	7451	tags=90%, list=66%, signal=260%
GO_MAINTENANCE_OF_CELL_NUMBER	GO_MAINTENANCE_OF_CELL_NUMBER		118	0.270016	3.33806	0	0	0	5974	tags=80%, list=53%, signal=167%
GO_POSITIVE_REGULATION_OF_TRANSFERASE_ACTIVITY	GO_POSITIVE_REGULATION_OF_TRANSFERASE_ACTIVITY		456	0.13795	3.33478	0	0	0	7217	tags=77%, list=64%, signal=205%
GO_ALTERNATIVE_MRNA_SPLICING_VIA_SPLICEOSOME	GO_ALTERNATIVE_MRNA_SPLICING_VIA_SPLICEOSOME		62	0.35329	3.33301	0	0	0	3497	tags=66%, list=31%, signal=95%
GO_MESENCHYMAL_CELL_DIFFERENTIATION	GO_MESENCHYMAL_CELL_DIFFERENTIATION		155	0.230402	3.3324	0	0	0	4206	tags=60%, list=37%, signal=94%
GO_IMMUNE_RESPONSE_REGULATING_CELL_SURFACE_RECEPTOR_SIGNALING_PATHWAY	GO_IMMUNE_RESPONSE_REGULATING_CELL_SURFACE_RECEPTOR_SIGNALING_PATHWAY		233	0.191666	3.33087	0	0	0	6454	tags=76%, list=57%, signal=174%
GO_RESPIRATORY_SYSTEM_DEVELOPMENT	GO_RESPIRATORY_SYSTEM_DEVELOPMENT		141	0.241982	3.32155	0	0	0	2745	tags=48%, list=24%, signal=63%
GO_OSSIFICATION	GO_OSSIFICATION		263	0.182136	3.32147	0	0	0	6488	tags=75%, list=57%, signal=173%
GO_ODONTOGENESIS	GO_ODONTOGENESIS		81	0.314711	3.31938	0	0	0	2464	tags=53%, list=22%, signal=67%
GO_MESODERM_DEVELOPMENT	GO_MESODERM_DEVELOPMENT		75	0.328934	3.31842	0	0	0	2481	tags=55%, list=22%, signal=70%
GO_STEROID_HORMONE_MEDIATED_SIGNALING_PATHWAY	GO_STEROID_HORMONE_MEDIATED_SIGNALING_PATHWAY		137	0.249692	3.31715	0	0	0	5206	tags=71%, list=46%, signal=130%
GO_POSITIVE_REGULATION_OF_KINASE_ACTIVITY	GO_POSITIVE_REGULATION_OF_KINASE_ACTIVITY		396	0.145868	3.31592	0	0	0	7217	tags=78%, list=64%, signal=209%
GO_FAT_CELL_DIFFERENTIATION	GO_FAT_CELL_DIFFERENTIATION		161	0.224238	3.29798	0	0	0	2902	tags=48%, list=26%, signal=63%
GO_REPRODUCTIVE_SYSTEM_DEVELOPMENT	GO_REPRODUCTIVE_SYSTEM_DEVELOPMENT		278	0.171814	3.29615	0	0	0	7648	tags=85%, list=68%, signal=256%
GO_REGULATION_OF_OSSIFICATION	GO_REGULATION_OF_OSSIFICATION		130	0.247311	3.29043	0	0	0	2883	tags=50%, list=26%, signal=66%
GO_PEPTIDYL_THREONINE_MODIFICATION	GO_PEPTIDYL_THREONINE_MODIFICATION		100	0.280608	3.2842	0	0	0	3406	tags=58%, list=30%, signal=82%
GO_RESPONSE_TO_PEPTIDE_HORMONE	GO_RESPONSE_TO_PEPTIDE_HORMONE		294	0.170367	3.27498	0	0	0	5420	tags=65%, list=48%, signal=121%
GO_REGULATION_OF_AXONOGENESIS	GO_REGULATION_OF_AXONOGENESIS		143	0.232385	3.27069	0	0	0	4118	tags=59%, list=36%, signal=92%
GO_REGULATION_OF_ION_TRANSPORT	GO_REGULATION_OF_ION_TRANSPORT		330	0.155038	3.26994	0	0	0	4046	tags=51%, list=36%, signal=77%
GO_RESPONSE_TO_INSULIN	GO_RESPONSE_TO_INSULIN		196	0.198342	3.26112	0	0	0	5285	tags=66%, list=47%, signal=123%
GO_STRESS_ACTIVATED_PROTEIN_KINASE_SIGNALING_CASCADE	GO_STRESS_ACTIVATED_PROTEIN_KINASE_SIGNALING_CASCADE		224	0.188993	3.26042	0	0	0	7179	tags=82%, list=64%, signal=221%
GO_REGULATION_OF_CELL_MORPHOGENESIS	GO_REGULATION_OF_CELL_MORPHOGENESIS		365	0.147382	3.24619	0	0	0	7511	tags=81%, list=67%, signal=234%
GO_REGULATION_OF_CIRCADIAN_RHYTHM	GO_REGULATION_OF_CIRCADIAN_RHYTHM		66	0.332086	3.24336	0	0	0	3284	tags=62%, list=29%, signal=87%
GO_REGULATION_OF_PROTEIN_CATABOLIC_PROCESS	GO_REGULATION_OF_PROTEIN_CATABOLIC_PROCESS		307	0.156929	3.24314	0	0	0	5555	tags=64%, list=49%, signal=124%
GO_REGULATION_OF_BINDING	GO_REGULATION_OF_BINDING		287	0.166941	3.23986	0	0	0	3039	tags=43%, list=27%, signal=58%
GO_PROTEIN_ACETYLATION	GO_PROTEIN_ACETYLATION		164	0.219071	3.23735	0	0	0	5270	tags=68%, list=47%, signal=126%
GO_TELENCEPHALON_DEVELOPMENT	GO_TELENCEPHALON_DEVELOPMENT		180	0.207861	3.22839	0	0	0	3020	tags=47%, list=27%, signal=63%
GO_UROGENITAL_SYSTEM_DEVELOPMENT	GO_UROGENITAL_SYSTEM_DEVELOPMENT		233	0.178948	3.22468	0	0	0	5093	tags=63%, list=45%, signal=112%
GO_PROTEIN_AUTOPHOSPHORYLATION	GO_PROTEIN_AUTOPHOSPHORYLATION		180	0.207987	3.21529	0	0	0	7533	tags=87%, list=67%, signal=258%
GO_ORGANONITROGEN_COMPOUND_CATABOLIC_PROCESS	GO_ORGANONITROGEN_COMPOUND_CATABOLIC_PROCESS		936	0.0949963	3.21323	0	0	0	5539	tags=58%, list=49%, signal=104%
GO_DEVELOPMENTAL_GROWTH_INVOLVED_IN_MORPHOGENESIS	GO_DEVELOPMENTAL_GROWTH_INVOLVED_IN_MORPHOGENESIS		175	0.21164	3.20906	0	0	0	4935	tags=65%, list=44%, signal=113%
GO_SKELETAL_SYSTEM_MORPHOGENESIS	GO_SKELETAL_SYSTEM_MORPHOGENESIS		158	0.21658	3.2051	0	0	0	7232	tags=85%, list=64%, signal=235%
GO_RESPONSE_TO_TRANSFORMING_GROWTH_FACTOR_BETA	GO_RESPONSE_TO_TRANSFORMING_GROWTH_FACTOR_BETA		191	0.200966	3.19531	0	0	0	3560	tags=51%, list=32%, signal=74%
GO_NEGATIVE_REGULATION_OF_CELL_POPULATION_PROLIFERATION	GO_NEGATIVE_REGULATION_OF_CELL_POPULATION_PROLIFERATION		444	0.134867	3.19352	0	0	0	3951	tags=48%, list=35%, signal=71%
GO_MULTI_ORGANISM_REPRODUCTIVE_PROCESS	GO_MULTI_ORGANISM_REPRODUCTIVE_PROCESS		474	0.132241	3.18986	0	0	0	5117	tags=58%, list=45%, signal=102%
GO_CARDIAC_CHAMBER_MORPHOGENESIS	GO_CARDIAC_CHAMBER_MORPHOGENESIS		89	0.287277	3.18604	0	0	0	2996	tags=55%, list=27%, signal=74%
GO_AXIS_SPECIFICATION	GO_AXIS_SPECIFICATION		45	0.393239	3.18593	0	0	0	3855	tags=73%, list=34%, signal=111%
GO_MORPHOGENESIS_OF_A_BRANCHING_STRUCTURE	GO_MORPHOGENESIS_OF_A_BRANCHING_STRUCTURE		136	0.23081	3.17556	0	0	0	5724	tags=74%, list=51%, signal=147%
GO_CHEMICAL_HOMEOSTASIS	GO_CHEMICAL_HOMEOSTASIS		655	0.108673	3.17207	0	0	0	4995	tags=55%, list=44%, signal=92%
GO_REGULATION_OF_GENE_EXPRESSION_EPIGENETIC	GO_REGULATION_OF_GENE_EXPRESSION_EPIGENETIC		270	0.166721	3.17077	0	0	0	6188	tags=71%, list=55%, signal=154%
GO_NEURAL_PRECURSOR_CELL_PROLIFERATION	GO_NEURAL_PRECURSOR_CELL_PROLIFERATION		98	0.270833	3.16944	0	0	0	5491	tags=76%, list=49%, signal=146%
GO_CENTRAL_NERVOUS_SYSTEM_NEURON_DEVELOPMENT	GO_CENTRAL_NERVOUS_SYSTEM_NEURON_DEVELOPMENT		60	0.355309	3.16418	0	5.82283e-06	0.001	2970	tags=62%, list=26%, signal=83%
GO_POSTSYNAPTIC_SPECIALIZATION_ORGANIZATION	GO_POSTSYNAPTIC_SPECIALIZATION_ORGANIZATION		28	0.506446	3.16291	0	5.80035e-06	0.001	3165	tags=79%, list=28%, signal=109%
GO_FOREBRAIN_NEURON_DIFFERENTIATION	GO_FOREBRAIN_NEURON_DIFFERENTIATION		31	0.467402	3.16143	0	5.77804e-06	0.001	3840	tags=81%, list=34%, signal=122%
GO_POSITIVE_REGULATION_OF_NEURON_PROJECTION_DEVELOPMENT	GO_POSITIVE_REGULATION_OF_NEURON_PROJECTION_DEVELOPMENT		213	0.191782	3.16005	0	5.7559e-06	0.001	6883	tags=80%, list=61%, signal=201%
GO_REGULATION_OF_HISTONE_METHYLATION	GO_REGULATION_OF_HISTONE_METHYLATION		49	0.393142	3.15869	0	5.73393e-06	0.001	4564	tags=80%, list=40%, signal=133%
GO_ESTABLISHMENT_OR_MAINTENANCE_OF_CELL_POLARITY	GO_ESTABLISHMENT_OR_MAINTENANCE_OF_CELL_POLARITY		163	0.214006	3.15447	0	5.71213e-06	0.001	6412	tags=78%, list=57%, signal=178%
GO_REGULATION_OF_CELLULAR_CATABOLIC_PROCESS	GO_REGULATION_OF_CELLULAR_CATABOLIC_PROCESS		669	0.107805	3.1524	0	5.69049e-06	0.001	6564	tags=68%, list=58%, signal=154%
GO_CHROMATIN_SILENCING_AT_RDNA	GO_CHROMATIN_SILENCING_AT_RDNA		29	0.492653	3.15179	0	5.66902e-06	0.001	3015	tags=76%, list=27%, signal=103%
GO_RESPONSE_TO_WOUNDING	GO_RESPONSE_TO_WOUNDING		424	0.138203	3.1498	0	5.64771e-06	0.001	4966	tags=57%, list=44%, signal=98%
GO_INTERSPECIES_INTERACTION_BETWEEN_ORGANISMS	GO_INTERSPECIES_INTERACTION_BETWEEN_ORGANISMS		721	0.104929	3.14589	0	5.62656e-06	0.001	5997	tags=63%, list=53%, signal=126%
GO_POSITIVE_REGULATION_OF_CELL_PROJECTION_ORGANIZATION	GO_POSITIVE_REGULATION_OF_CELL_PROJECTION_ORGANIZATION		285	0.158167	3.14097	0	5.60556e-06	0.001	7565	tags=82%, list=67%, signal=244%
GO_CELLULAR_RESPONSE_TO_PEPTIDE	GO_CELLULAR_RESPONSE_TO_PEPTIDE		268	0.169997	3.13973	0	5.58472e-06	0.001	5285	tags=63%, list=47%, signal=116%
GO_POSITIVE_REGULATION_OF_TRANSPORT	GO_POSITIVE_REGULATION_OF_TRANSPORT		587	0.115474	3.13311	0	5.56404e-06	0.001	7627	tags=79%, list=68%, signal=230%
GO_DNA_CONFORMATION_CHANGE	GO_DNA_CONFORMATION_CHANGE		201	0.193606	3.13217	0	5.54351e-06	0.001	3917	tags=54%, list=35%, signal=81%
GO_NEGATIVE_REGULATION_OF_CELL_CYCLE	GO_NEGATIVE_REGULATION_OF_CELL_CYCLE		480	0.122649	3.13032	0	5.52313e-06	0.001	3094	tags=39%, list=27%, signal=52%
GO_ACTIN_FILAMENT_BASED_PROCESS	GO_ACTIN_FILAMENT_BASED_PROCESS		526	0.119105	3.13012	0	5.5029e-06	0.001	8008	tags=82%, list=71%, signal=270%
GO_INTRACELLULAR_RECEPTOR_SIGNALING_PATHWAY	GO_INTRACELLULAR_RECEPTOR_SIGNALING_PATHWAY		211	0.185983	3.12572	0	5.48281e-06	0.001	5802	tags=70%, list=51%, signal=141%
GO_CARDIAC_CHAMBER_DEVELOPMENT	GO_CARDIAC_CHAMBER_DEVELOPMENT		119	0.248427	3.12456	0	5.46287e-06	0.001	4243	tags=62%, list=38%, signal=99%
GO_MRNA_TRANSPORT	GO_MRNA_TRANSPORT		133	0.229893	3.12447	0	5.44308e-06	0.001	5751	tags=74%, list=51%, signal=148%
GO_BIOLOGICAL_ADHESION	GO_BIOLOGICAL_ADHESION		804	0.0986916	3.12352	0	5.42343e-06	0.001	2909	tags=35%, list=26%, signal=44%
GO_DENDRITIC_SPINE_MORPHOGENESIS	GO_DENDRITIC_SPINE_MORPHOGENESIS		49	0.383565	3.11736	0	5.40392e-06	0.001	2829	tags=63%, list=25%, signal=84%
GO_HEART_PROCESS	GO_HEART_PROCESS		156	0.216242	3.11657	0	5.38455e-06	0.001	3814	tags=55%, list=34%, signal=82%
GO_INNATE_IMMUNE_RESPONSE_ACTIVATING_CELL_SURFACE_RECEPTOR_SIGNALING_PATHWAY	GO_INNATE_IMMUNE_RESPONSE_ACTIVATING_CELL_SURFACE_RECEPTOR_SIGNALING_PATHWAY		78	0.301934	3.11278	0	5.36532e-06	0.001	6454	tags=87%, list=57%, signal=202%
GO_HORMONE_MEDIATED_SIGNALING_PATHWAY	GO_HORMONE_MEDIATED_SIGNALING_PATHWAY		152	0.219216	3.11225	0	5.34623e-06	0.001	5206	tags=68%, list=46%, signal=124%
GO_REGULATION_OF_NEUROTRANSMITTER_RECEPTOR_ACTIVITY	GO_REGULATION_OF_NEUROTRANSMITTER_RECEPTOR_ACTIVITY		42	0.411483	3.11099	0	5.32727e-06	0.001	3165	tags=69%, list=28%, signal=96%
GO_MESONEPHROS_DEVELOPMENT	GO_MESONEPHROS_DEVELOPMENT		71	0.316851	3.09792	0	5.30845e-06	0.001	2168	tags=51%, list=19%, signal=62%
GO_CELL_CYCLE_PHASE_TRANSITION	GO_CELL_CYCLE_PHASE_TRANSITION		463	0.126925	3.0979	0	5.28976e-06	0.001	4963	tags=56%, list=44%, signal=96%
GO_SEGMENTATION	GO_SEGMENTATION		54	0.356571	3.09544	0	5.2712e-06	0.001	4772	tags=78%, list=42%, signal=134%
GO_LEARNING	GO_LEARNING		85	0.290801	3.09464	0	5.25276e-06	0.001	4310	tags=67%, list=38%, signal=108%
GO_GLUTAMATE_RECEPTOR_SIGNALING_PATHWAY	GO_GLUTAMATE_RECEPTOR_SIGNALING_PATHWAY		54	0.350783	3.09433	0	5.23446e-06	0.001	3165	tags=63%, list=28%, signal=87%
GO_REGULATION_OF_NUCLEAR_TRANSCRIBED_MRNA_CATABOLIC_PROCESS_DEADENYLATION_DEPENDENT_DECAY	GO_REGULATION_OF_NUCLEAR_TRANSCRIBED_MRNA_CATABOLIC_PROCESS_DEADENYLATION_DEPENDENT_DECAY		15	0.662727	3.09102	0	1.0537e-05	0.002	3063	tags=93%, list=27%, signal=128%
GO_NEGATIVE_REGULATION_OF_CELL_DEATH	GO_NEGATIVE_REGULATION_OF_CELL_DEATH		655	0.104868	3.09084	0	1.05006e-05	0.002	3881	tags=44%, list=34%, signal=64%
GO_REGULATION_OF_MESENCHYMAL_CELL_PROLIFERATION	GO_REGULATION_OF_MESENCHYMAL_CELL_PROLIFERATION		29	0.483561	3.08094	0	1.5752e-05	0.003	2339	tags=69%, list=21%, signal=87%
GO_REGULATION_OF_HEMATOPOIETIC_PROGENITOR_CELL_DIFFERENTIATION	GO_REGULATION_OF_HEMATOPOIETIC_PROGENITOR_CELL_DIFFERENTIATION		72	0.307205	3.07862	0	1.56978e-05	0.003	5959	tags=83%, list=53%, signal=175%
GO_POSITIVE_REGULATION_OF_ANIMAL_ORGAN_MORPHOGENESIS	GO_POSITIVE_REGULATION_OF_ANIMAL_ORGAN_MORPHOGENESIS		57	0.338677	3.07793	0	1.56441e-05	0.003	2334	tags=54%, list=21%, signal=68%
GO_RESPONSE_TO_OXYGEN_LEVELS	GO_RESPONSE_TO_OXYGEN_LEVELS		295	0.156563	3.07693	0	1.55907e-05	0.003	5968	tags=68%, list=53%, signal=141%
GO_REGULATION_OF_DENDRITIC_SPINE_DEVELOPMENT	GO_REGULATION_OF_DENDRITIC_SPINE_DEVELOPMENT		59	0.334736	3.07412	0	1.55376e-05	0.003	2936	tags=59%, list=26%, signal=80%
GO_BETA_CATENIN_TCF_COMPLEX_ASSEMBLY	GO_BETA_CATENIN_TCF_COMPLEX_ASSEMBLY		28	0.478403	3.0737	0	1.5485e-05	0.003	5093	tags=93%, list=45%, signal=169%
GO_CELLULAR_RESPONSE_TO_CARBOHYDRATE_STIMULUS	GO_CELLULAR_RESPONSE_TO_CARBOHYDRATE_STIMULUS		96	0.268605	3.06755	0	1.54327e-05	0.003	2989	tags=53%, list=26%, signal=72%
GO_STRIATED_MUSCLE_CONTRACTION	GO_STRIATED_MUSCLE_CONTRACTION		97	0.267878	3.06631	0	1.53807e-05	0.003	5728	tags=77%, list=51%, signal=156%
GO_KIDNEY_EPITHELIUM_DEVELOPMENT	GO_KIDNEY_EPITHELIUM_DEVELOPMENT		97	0.267494	3.06573	0	1.53291e-05	0.003	5965	tags=79%, list=53%, signal=167%
GO_POSITIVE_REGULATION_OF_MAPK_CASCADE	GO_POSITIVE_REGULATION_OF_MAPK_CASCADE		319	0.148577	3.06401	0	1.52778e-05	0.003	7179	tags=78%, list=64%, signal=208%
GO_NUCLEAR_TRANSCRIBED_MRNA_POLY_A_TAIL_SHORTENING	GO_NUCLEAR_TRANSCRIBED_MRNA_POLY_A_TAIL_SHORTENING		27	0.48983	3.06088	0	1.52269e-05	0.003	4098	tags=85%, list=36%, signal=133%
GO_INSULIN_RECEPTOR_SIGNALING_PATHWAY	GO_INSULIN_RECEPTOR_SIGNALING_PATHWAY		105	0.25784	3.05932	0	1.51763e-05	0.003	5285	tags=72%, list=47%, signal=135%
GO_CYTOKINE_MEDIATED_SIGNALING_PATHWAY	GO_CYTOKINE_MEDIATED_SIGNALING_PATHWAY		443	0.127308	3.0592	0	1.5126e-05	0.003	3561	tags=44%, list=32%, signal=61%
GO_POSITIVE_REGULATION_OF_BINDING	GO_POSITIVE_REGULATION_OF_BINDING		146	0.212163	3.05859	0	1.50761e-05	0.003	2892	tags=47%, list=26%, signal=62%
GO_REGULATION_OF_DEVELOPMENTAL_GROWTH	GO_REGULATION_OF_DEVELOPMENTAL_GROWTH		222	0.176201	3.05823	0	1.50265e-05	0.003	5421	tags=65%, list=48%, signal=123%
GO_REPLACEMENT_OSSIFICATION	GO_REPLACEMENT_OSSIFICATION		23	0.525013	3.054	0	1.98851e-05	0.004	3409	tags=83%, list=30%, signal=118%
GO_REGULATION_OF_POSTTRANSCRIPTIONAL_GENE_SILENCING	GO_REGULATION_OF_POSTTRANSCRIPTIONAL_GENE_SILENCING		91	0.274998	3.05079	0	2.47457e-05	0.005	5974	tags=80%, list=53%, signal=169%
GO_REGULATION_OF_CELLULAR_RESPONSE_TO_STRESS	GO_REGULATION_OF_CELLULAR_RESPONSE_TO_STRESS		551	0.115057	3.04953	0	2.46651e-05	0.005	5728	tags=62%, list=51%, signal=119%
GO_DNA_REPLICATION_DEPENDENT_NUCLEOSOME_ORGANIZATION	GO_DNA_REPLICATION_DEPENDENT_NUCLEOSOME_ORGANIZATION		20	0.571738	3.047	0	2.4585e-05	0.005	1458	tags=70%, list=13%, signal=80%
GO_INTRACELLULAR_STEROID_HORMONE_RECEPTOR_SIGNALING_PATHWAY	GO_INTRACELLULAR_STEROID_HORMONE_RECEPTOR_SIGNALING_PATHWAY		99	0.258067	3.04676	0	2.45055e-05	0.005	5206	tags=72%, list=46%, signal=132%
GO_INTRACELLULAR_PROTEIN_TRANSPORT	GO_INTRACELLULAR_PROTEIN_TRANSPORT		980	0.0890264	3.04624	0	2.44264e-05	0.005	7903	tags=78%, list=70%, signal=238%
GO_REGULATION_OF_TRANSMEMBRANE_RECEPTOR_PROTEIN_SERINE_THREONINE_KINASE_SIGNALING_PATHWAY	GO_REGULATION_OF_TRANSMEMBRANE_RECEPTOR_PROTEIN_SERINE_THREONINE_KINASE_SIGNALING_PATHWAY		157	0.211136	3.04052	0	2.43479e-05	0.005	5341	tags=68%, list=47%, signal=128%
GO_EAR_DEVELOPMENT	GO_EAR_DEVELOPMENT		131	0.225725	3.03945	0	2.42698e-05	0.005	5924	tags=75%, list=52%, signal=156%
GO_NEGATIVE_REGULATION_OF_HEMOPOIESIS	GO_NEGATIVE_REGULATION_OF_HEMOPOIESIS		89	0.277066	3.03895	0	2.41923e-05	0.005	3998	tags=63%, list=35%, signal=97%
GO_REGULATION_OF_POSTSYNAPSE_ORGANIZATION	GO_REGULATION_OF_POSTSYNAPSE_ORGANIZATION		73	0.294193	3.03536	0	2.41153e-05	0.005	6904	tags=90%, list=61%, signal=231%
GO_NEGATIVE_REGULATION_OF_CELLULAR_AMIDE_METABOLIC_PROCESS	GO_NEGATIVE_REGULATION_OF_CELLULAR_AMIDE_METABOLIC_PROCESS		122	0.23806	3.03461	0	2.89262e-05	0.006	5297	tags=70%, list=47%, signal=131%
GO_SKELETAL_SYSTEM_DEVELOPMENT	GO_SKELETAL_SYSTEM_DEVELOPMENT		337	0.146139	3.0249	0	3.35872e-05	0.007	7843	tags=84%, list=69%, signal=266%
GO_BONE_MORPHOGENESIS	GO_BONE_MORPHOGENESIS		79	0.291522	3.01298	0	3.34813e-05	0.007	5875	tags=81%, list=52%, signal=168%
GO_PANCREAS_DEVELOPMENT	GO_PANCREAS_DEVELOPMENT		49	0.362979	3.0125	0	3.3376e-05	0.007	2830	tags=61%, list=25%, signal=81%
GO_RECEPTOR_LOCALIZATION_TO_SYNAPSE	GO_RECEPTOR_LOCALIZATION_TO_SYNAPSE		39	0.414729	3.01225	0	3.32714e-05	0.007	1701	tags=56%, list=15%, signal=66%
GO_RENAL_SYSTEM_DEVELOPMENT	GO_RENAL_SYSTEM_DEVELOPMENT		211	0.182386	3.00979	0	3.31674e-05	0.007	5093	tags=63%, list=45%, signal=113%
GO_REGULATION_OF_STEM_CELL_DIFFERENTIATION	GO_REGULATION_OF_STEM_CELL_DIFFERENTIATION		95	0.263069	3.00734	0	3.7857e-05	0.008	5965	tags=79%, list=53%, signal=166%
GO_CELL_CELL_ADHESION	GO_CELL_CELL_ADHESION		442	0.126076	3.00734	0	3.77394e-05	0.008	2896	tags=38%, list=26%, signal=49%
GO_CELLULAR_RESPONSE_TO_INSULIN_STIMULUS	GO_CELLULAR_RESPONSE_TO_INSULIN_STIMULUS		164	0.205348	3.00547	0	3.76226e-05	0.008	5285	tags=67%, list=47%, signal=124%
GO_PROTEIN_LOCALIZATION_TO_NUCLEUS	GO_PROTEIN_LOCALIZATION_TO_NUCLEUS		209	0.175047	2.99873	0	3.75065e-05	0.008	5728	tags=68%, list=51%, signal=135%
GO_PROTEIN_CONTAINING_COMPLEX_LOCALIZATION	GO_PROTEIN_CONTAINING_COMPLEX_LOCALIZATION		241	0.167974	2.99752	0	3.73911e-05	0.008	5777	tags=68%, list=51%, signal=136%
GO_SYNAPTIC_MEMBRANE_ADHESION	GO_SYNAPTIC_MEMBRANE_ADHESION		21	0.550086	2.9968	0	3.72764e-05	0.008	3476	tags=86%, list=31%, signal=124%
GO_CELL_GROWTH	GO_CELL_GROWTH		345	0.142356	2.9963	0	3.71624e-05	0.008	7274	tags=78%, list=64%, signal=213%
GO_SUPRAMOLECULAR_FIBER_ORGANIZATION	GO_SUPRAMOLECULAR_FIBER_ORGANIZATION		468	0.12251	2.99595	0	3.70491e-05	0.008	7307	tags=76%, list=65%, signal=208%
GO_GLIAL_CELL_DIFFERENTIATION	GO_GLIAL_CELL_DIFFERENTIATION		142	0.215667	2.99213	0	3.69365e-05	0.008	3636	tags=54%, list=32%, signal=78%
GO_ARTERY_DEVELOPMENT	GO_ARTERY_DEVELOPMENT		67	0.31038	2.99133	0	3.68245e-05	0.008	4097	tags=67%, list=36%, signal=105%
GO_MRNA_3_END_PROCESSING	GO_MRNA_3_END_PROCESSING		93	0.267878	2.99111	0	3.67133e-05	0.008	4646	tags=68%, list=41%, signal=114%
GO_POSITIVE_REGULATION_OF_CELL_CYCLE	GO_POSITIVE_REGULATION_OF_CELL_CYCLE		271	0.157131	2.98975	0	3.66027e-05	0.008	4640	tags=56%, list=41%, signal=94%
GO_CELLULAR_HOMEOSTASIS	GO_CELLULAR_HOMEOSTASIS		570	0.109966	2.98214	0	4.11301e-05	0.009	5414	tags=58%, list=48%, signal=107%
GO_CARTILAGE_DEVELOPMENT	GO_CARTILAGE_DEVELOPMENT		140	0.213412	2.97963	0	4.1007e-05	0.009	3747	tags=54%, list=33%, signal=80%
GO_TRANSMEMBRANE_TRANSPORT	GO_TRANSMEMBRANE_TRANSPORT		855	0.0925894	2.97733	0	4.08846e-05	0.009	6412	tags=65%, list=57%, signal=140%
GO_CARDIAC_MUSCLE_TISSUE_DEVELOPMENT	GO_CARDIAC_MUSCLE_TISSUE_DEVELOPMENT		140	0.212091	2.97714	0	4.07629e-05	0.009	5374	tags=69%, list=48%, signal=129%
GO_MUSCLE_CELL_DIFFERENTIATION	GO_MUSCLE_CELL_DIFFERENTIATION		228	0.175167	2.97332	0	4.06419e-05	0.009	5091	tags=62%, list=45%, signal=111%
GO_POSITIVE_REGULATION_OF_INTRACELLULAR_SIGNAL_TRANSDUCTION	GO_POSITIVE_REGULATION_OF_INTRACELLULAR_SIGNAL_TRANSDUCTION		630	0.106253	2.96889	0	4.05217e-05	0.009	7179	tags=74%, list=64%, signal=191%
GO_ODONTOGENESIS_OF_DENTIN_CONTAINING_TOOTH	GO_ODONTOGENESIS_OF_DENTIN_CONTAINING_TOOTH		54	0.331286	2.9681	0	4.04022e-05	0.009	2339	tags=54%, list=21%, signal=67%
GO_EAR_MORPHOGENESIS	GO_EAR_MORPHOGENESIS		71	0.301074	2.96683	0	4.02833e-05	0.009	5842	tags=82%, list=52%, signal=168%
GO_EMBRYONIC_SKELETAL_SYSTEM_DEVELOPMENT	GO_EMBRYONIC_SKELETAL_SYSTEM_DEVELOPMENT		78	0.287309	2.96217	0	4.01652e-05	0.009	1409	tags=41%, list=12%, signal=47%
GO_NEURON_PROJECTION_ORGANIZATION	GO_NEURON_PROJECTION_ORGANIZATION		73	0.295132	2.96209	0	4.00478e-05	0.009	3183	tags=58%, list=28%, signal=80%
GO_REGULATION_OF_CYTOSKELETON_ORGANIZATION	GO_REGULATION_OF_CYTOSKELETON_ORGANIZATION		390	0.134027	2.96163	0	3.9931e-05	0.009	7307	tags=78%, list=65%, signal=213%
GO_PHARYNGEAL_SYSTEM_DEVELOPMENT	GO_PHARYNGEAL_SYSTEM_DEVELOPMENT		18	0.571353	2.9588	0	3.98149e-05	0.009	2339	tags=78%, list=21%, signal=98%
GO_REGULATION_OF_MITOTIC_CELL_CYCLE	GO_REGULATION_OF_MITOTIC_CELL_CYCLE		498	0.114941	2.95743	0	3.96995e-05	0.009	4470	tags=51%, list=40%, signal=80%
GO_REGULATION_OF_PROTEIN_SERINE_THREONINE_KINASE_ACTIVITY	GO_REGULATION_OF_PROTEIN_SERINE_THREONINE_KINASE_ACTIVITY		366	0.136151	2.95706	0	3.95848e-05	0.009	7208	tags=77%, list=64%, signal=206%
GO_VASCULAR_ENDOTHELIAL_GROWTH_FACTOR_RECEPTOR_SIGNALING_PATHWAY	GO_VASCULAR_ENDOTHELIAL_GROWTH_FACTOR_RECEPTOR_SIGNALING_PATHWAY		76	0.294023	2.95425	0	3.94707e-05	0.009	7098	tags=92%, list=63%, signal=247%
GO_CHROMATIN_ORGANIZATION_INVOLVED_IN_REGULATION_OF_TRANSCRIPTION	GO_CHROMATIN_ORGANIZATION_INVOLVED_IN_REGULATION_OF_TRANSCRIPTION		91	0.266294	2.9531	0	3.93573e-05	0.009	3591	tags=58%, list=32%, signal=85%
GO_MAMMARY_GLAND_DEVELOPMENT	GO_MAMMARY_GLAND_DEVELOPMENT		99	0.250112	2.94996	0	4.3628e-05	0.01	4269	tags=63%, list=38%, signal=100%
GO_POSITIVE_REGULATION_OF_LOCOMOTION	GO_POSITIVE_REGULATION_OF_LOCOMOTION		371	0.132776	2.94844	0	4.35033e-05	0.01	7828	tags=82%, list=69%, signal=259%
GO_REGULATION_OF_CATION_TRANSMEMBRANE_TRANSPORT	GO_REGULATION_OF_CATION_TRANSMEMBRANE_TRANSPORT		182	0.189594	2.94544	0	4.33794e-05	0.01	4963	tags=63%, list=44%, signal=110%
GO_G_PROTEIN_COUPLED_RECEPTOR_SIGNALING_PATHWAY	GO_G_PROTEIN_COUPLED_RECEPTOR_SIGNALING_PATHWAY		340	0.139343	2.94509	0	4.32561e-05	0.01	3818	tags=47%, list=34%, signal=69%
GO_SKELETAL_MUSCLE_ORGAN_DEVELOPMENT	GO_SKELETAL_MUSCLE_ORGAN_DEVELOPMENT		108	0.240562	2.94447	0	4.31336e-05	0.01	4207	tags=61%, list=37%, signal=96%
GO_ENDOCHONDRAL_BONE_MORPHOGENESIS	GO_ENDOCHONDRAL_BONE_MORPHOGENESIS		53	0.340422	2.94343	0	4.30117e-05	0.01	3841	tags=68%, list=34%, signal=102%
GO_REGULATION_OF_TRANSCRIPTION_FROM_RNA_POLYMERASE_II_PROMOTER_IN_RESPONSE_TO_HYPOXIA	GO_REGULATION_OF_TRANSCRIPTION_FROM_RNA_POLYMERASE_II_PROMOTER_IN_RESPONSE_TO_HYPOXIA		66	0.307041	2.94002	0	4.28906e-05	0.01	5959	tags=83%, list=53%, signal=176%
GO_PROTEIN_LOCALIZATION_TO_SYNAPSE	GO_PROTEIN_LOCALIZATION_TO_SYNAPSE		56	0.332989	2.93839	0	4.27701e-05	0.01	1701	tags=48%, list=15%, signal=56%
GO_REGULATION_OF_RESPONSE_TO_STRESS	GO_REGULATION_OF_RESPONSE_TO_STRESS		949	0.0854477	2.93776	0	4.26503e-05	0.01	5835	tags=60%, list=52%, signal=113%
GO_GLIOGENESIS	GO_GLIOGENESIS		191	0.179059	2.93632	0	4.25312e-05	0.01	3094	tags=45%, list=27%, signal=61%
GO_EPITHELIAL_TO_MESENCHYMAL_TRANSITION	GO_EPITHELIAL_TO_MESENCHYMAL_TRANSITION		102	0.247118	2.92399	0	4.6596e-05	0.011	4206	tags=62%, list=37%, signal=98%
GO_REGULATION_OF_GLIAL_CELL_DIFFERENTIATION	GO_REGULATION_OF_GLIAL_CELL_DIFFERENTIATION		38	0.39936	2.92271	0	5.07793e-05	0.012	5011	tags=84%, list=44%, signal=151%
GO_REGENERATION	GO_REGENERATION		127	0.223565	2.91891	0	5.06386e-05	0.012	3636	tags=54%, list=32%, signal=79%
GO_TRANSCRIPTION_INITIATION_FROM_RNA_POLYMERASE_II_PROMOTER	GO_TRANSCRIPTION_INITIATION_FROM_RNA_POLYMERASE_II_PROMOTER		153	0.203888	2.91802	0	5.04987e-05	0.012	7171	tags=84%, list=64%, signal=226%
GO_REGULATION_OF_BLOOD_CIRCULATION	GO_REGULATION_OF_BLOOD_CIRCULATION		148	0.206339	2.9176	0	5.03596e-05	0.012	2810	tags=45%, list=25%, signal=59%
GO_TISSUE_MIGRATION	GO_TISSUE_MIGRATION		226	0.169389	2.91677	0	5.02213e-05	0.012	4218	tags=54%, list=37%, signal=84%
GO_REGULATION_OF_POSTSYNAPTIC_MEMBRANE_NEUROTRANSMITTER_RECEPTOR_LEVELS	GO_REGULATION_OF_POSTSYNAPTIC_MEMBRANE_NEUROTRANSMITTER_RECEPTOR_LEVELS		49	0.345947	2.91587	0	5.00837e-05	0.012	4864	tags=78%, list=43%, signal=136%
GO_NEGATIVE_REGULATION_OF_NEURON_PROJECTION_DEVELOPMENT	GO_NEGATIVE_REGULATION_OF_NEURON_PROJECTION_DEVELOPMENT		112	0.233404	2.91035	0	5.39919e-05	0.013	4747	tags=65%, list=42%, signal=111%
GO_RESPONSE_TO_CARBOHYDRATE	GO_RESPONSE_TO_CARBOHYDRATE		150	0.204454	2.91009	0	5.38448e-05	0.013	2989	tags=47%, list=26%, signal=63%
GO_CELLULAR_RESPONSE_TO_OXYGEN_LEVELS	GO_CELLULAR_RESPONSE_TO_OXYGEN_LEVELS		177	0.191634	2.90912	0	5.36985e-05	0.013	5968	tags=72%, list=53%, signal=150%
GO_REGULATION_OF_ION_TRANSMEMBRANE_TRANSPORT	GO_REGULATION_OF_ION_TRANSMEMBRANE_TRANSPORT		235	0.164335	2.9075	0	5.35529e-05	0.013	3946	tags=51%, list=35%, signal=77%
GO_NEGATIVE_REGULATION_OF_CELLULAR_COMPONENT_ORGANIZATION	GO_NEGATIVE_REGULATION_OF_CELLULAR_COMPONENT_ORGANIZATION		491	0.115802	2.90713	0	5.34082e-05	0.013	8288	tags=85%, list=73%, signal=304%
GO_POSTSYNAPSE_ASSEMBLY	GO_POSTSYNAPSE_ASSEMBLY		23	0.503109	2.90235	0	5.32642e-05	0.013	3165	tags=78%, list=28%, signal=109%
GO_REGULATION_OF_TRANSMEMBRANE_TRANSPORT	GO_REGULATION_OF_TRANSMEMBRANE_TRANSPORT		292	0.146279	2.89739	0	5.31211e-05	0.013	3570	tags=46%, list=32%, signal=65%
GO_SCF_DEPENDENT_PROTEASOMAL_UBIQUITIN_DEPENDENT_PROTEIN_CATABOLIC_PROCESS	GO_SCF_DEPENDENT_PROTEASOMAL_UBIQUITIN_DEPENDENT_PROTEIN_CATABOLIC_PROCESS		76	0.287288	2.89356	0	5.29786e-05	0.013	5837	tags=80%, list=52%, signal=165%
GO_OLFACTORY_LOBE_DEVELOPMENT	GO_OLFACTORY_LOBE_DEVELOPMENT		18	0.56869	2.89146	0	5.2837e-05	0.013	2996	tags=83%, list=27%, signal=113%
GO_ION_TRANSPORT	GO_ION_TRANSPORT		852	0.0880437	2.89129	0	5.26961e-05	0.013	4167	tags=45%, list=37%, signal=66%
GO_REGULATION_OF_EPITHELIAL_CELL_MIGRATION	GO_REGULATION_OF_EPITHELIAL_CELL_MIGRATION		177	0.188452	2.89026	0	5.25559e-05	0.013	4218	tags=56%, list=37%, signal=88%
GO_MESENCHYME_MORPHOGENESIS	GO_MESENCHYME_MORPHOGENESIS		41	0.379408	2.88546	0	5.64866e-05	0.014	2339	tags=59%, list=21%, signal=74%
GO_SIGNAL_RELEASE	GO_SIGNAL_RELEASE		271	0.153255	2.88496	0	5.63372e-05	0.014	8056	tags=86%, list=71%, signal=294%
GO_LYMPHOCYTE_DIFFERENTIATION	GO_LYMPHOCYTE_DIFFERENTIATION		178	0.188678	2.88401	0	5.61885e-05	0.014	3990	tags=54%, list=35%, signal=82%
GO_AMEBOIDAL_TYPE_CELL_MIGRATION	GO_AMEBOIDAL_TYPE_CELL_MIGRATION		294	0.143518	2.88131	0	5.60407e-05	0.014	4218	tags=51%, list=37%, signal=80%
GO_CARDIAC_CONDUCTION	GO_CARDIAC_CONDUCTION		77	0.272268	2.88003	0	5.58936e-05	0.014	2810	tags=52%, list=25%, signal=69%
GO_EMBRYONIC_DIGESTIVE_TRACT_MORPHOGENESIS	GO_EMBRYONIC_DIGESTIVE_TRACT_MORPHOGENESIS		11	0.700577	2.87962	0	5.57473e-05	0.014	1334	tags=82%, list=12%, signal=93%
GO_REGULATION_OF_GLUTAMATE_RECEPTOR_SIGNALING_PATHWAY	GO_REGULATION_OF_GLUTAMATE_RECEPTOR_SIGNALING_PATHWAY		37	0.396451	2.87623	0	5.95435e-05	0.015	3165	tags=68%, list=28%, signal=94%
GO_REGULATION_OF_AMPA_RECEPTOR_ACTIVITY	GO_REGULATION_OF_AMPA_RECEPTOR_ACTIVITY		13	0.643293	2.87269	0	5.93884e-05	0.015	3165	tags=92%, list=28%, signal=128%
GO_RESPONSE_TO_NERVE_GROWTH_FACTOR	GO_RESPONSE_TO_NERVE_GROWTH_FACTOR		43	0.365989	2.86902	0	5.92342e-05	0.015	4808	tags=79%, list=43%, signal=137%
GO_REGULATION_OF_CELLULAR_PROTEIN_LOCALIZATION	GO_REGULATION_OF_CELLULAR_PROTEIN_LOCALIZATION		419	0.123392	2.86728	0	5.90807e-05	0.015	7062	tags=74%, list=63%, signal=192%
GO_PEPTIDYL_SERINE_MODIFICATION	GO_PEPTIDYL_SERINE_MODIFICATION		223	0.167018	2.86597	0	5.89281e-05	0.015	4933	tags=60%, list=44%, signal=105%
GO_MUSCLE_SYSTEM_PROCESS	GO_MUSCLE_SYSTEM_PROCESS		255	0.158605	2.86401	0	5.87762e-05	0.015	3649	tags=48%, list=32%, signal=69%
GO_IMMUNE_RESPONSE_REGULATING_SIGNALING_PATHWAY	GO_IMMUNE_RESPONSE_REGULATING_SIGNALING_PATHWAY		331	0.140523	2.86327	0	5.86251e-05	0.015	6370	tags=70%, list=56%, signal=156%
GO_REGULATION_OF_SMALL_GTPASE_MEDIATED_SIGNAL_TRANSDUCTION	GO_REGULATION_OF_SMALL_GTPASE_MEDIATED_SIGNAL_TRANSDUCTION		246	0.156208	2.85957	0	5.84748e-05	0.015	8230	tags=88%, list=73%, signal=319%
GO_GASTRULATION	GO_GASTRULATION		124	0.222648	2.85714	0	5.83252e-05	0.015	4249	tags=60%, list=38%, signal=95%
GO_NEGATIVE_REGULATION_OF_VASCULATURE_DEVELOPMENT	GO_NEGATIVE_REGULATION_OF_VASCULATURE_DEVELOPMENT		78	0.276588	2.85426	0	6.20648e-05	0.016	2542	tags=50%, list=23%, signal=64%
GO_METAL_ION_TRANSPORT	GO_METAL_ION_TRANSPORT		454	0.115822	2.84562	0	6.58561e-05	0.017	6401	tags=68%, list=57%, signal=150%
GO_POSITIVE_REGULATION_OF_CELLULAR_PROTEIN_LOCALIZATION	GO_POSITIVE_REGULATION_OF_CELLULAR_PROTEIN_LOCALIZATION		258	0.15309	2.84386	0	6.95486e-05	0.018	5616	tags=65%, list=50%, signal=126%
GO_EPHRIN_RECEPTOR_SIGNALING_PATHWAY	GO_EPHRIN_RECEPTOR_SIGNALING_PATHWAY		75	0.282676	2.84204	0	6.93726e-05	0.018	7514	tags=95%, list=67%, signal=281%
GO_NEUROTRANSMITTER_RECEPTOR_LOCALIZATION_TO_POSTSYNAPTIC_SPECIALIZATION_MEMBRANE	GO_NEUROTRANSMITTER_RECEPTOR_LOCALIZATION_TO_POSTSYNAPTIC_SPECIALIZATION_MEMBRANE		14	0.637471	2.84101	0	7.3093e-05	0.019	1681	tags=79%, list=15%, signal=92%
GO_ANIMAL_ORGAN_FORMATION	GO_ANIMAL_ORGAN_FORMATION		44	0.363547	2.84083	0	7.29089e-05	0.019	3094	tags=64%, list=27%, signal=87%
GO_REGULATION_OF_GENE_SILENCING	GO_REGULATION_OF_GENE_SILENCING		115	0.224711	2.84077	0	7.27257e-05	0.019	6125	tags=77%, list=54%, signal=166%
GO_CELL_FATE_COMMITMENT_INVOLVED_IN_FORMATION_OF_PRIMARY_GERM_LAYER	GO_CELL_FATE_COMMITMENT_INVOLVED_IN_FORMATION_OF_PRIMARY_GERM_LAYER		18	0.568779	2.83553	0	7.25435e-05	0.019	4249	tags=94%, list=38%, signal=151%
GO_OSTEOBLAST_DIFFERENTIATION	GO_OSTEOBLAST_DIFFERENTIATION		152	0.198491	2.83491	0	7.62266e-05	0.02	4026	tags=55%, list=36%, signal=85%
GO_REGULATION_OF_POSTSYNAPTIC_MEMBRANE_POTENTIAL	GO_REGULATION_OF_POSTSYNAPTIC_MEMBRANE_POTENTIAL		67	0.290383	2.83484	0	7.60365e-05	0.02	3816	tags=63%, list=34%, signal=94%
GO_COGNITION	GO_COGNITION		177	0.184482	2.83373	0	7.58473e-05	0.02	7514	tags=85%, list=67%, signal=250%
GO_CELLULAR_CHEMICAL_HOMEOSTASIS	GO_CELLULAR_CHEMICAL_HOMEOSTASIS		446	0.120381	2.83301	0	7.94176e-05	0.021	4995	tags=56%, list=44%, signal=96%
GO_MAMMARY_GLAND_EPITHELIUM_DEVELOPMENT	GO_MAMMARY_GLAND_EPITHELIUM_DEVELOPMENT		54	0.324964	2.83082	0	7.92211e-05	0.021	5545	tags=81%, list=49%, signal=159%
GO_MULTICELLULAR_ORGANISMAL_HOMEOSTASIS	GO_MULTICELLULAR_ORGANISMAL_HOMEOSTASIS		282	0.144394	2.82933	0	8.27507e-05	0.022	2012	tags=32%, list=18%, signal=38%
GO_CELLULAR_GLUCOSE_HOMEOSTASIS	GO_CELLULAR_GLUCOSE_HOMEOSTASIS		97	0.242307	2.82732	0	8.6325e-05	0.023	2989	tags=51%, list=26%, signal=68%
GO_DEVELOPMENTAL_INDUCTION	GO_DEVELOPMENTAL_INDUCTION		22	0.496804	2.82696	0	8.61129e-05	0.023	2098	tags=68%, list=19%, signal=84%
GO_BRANCHING_MORPHOGENESIS_OF_AN_EPITHELIAL_TUBE	GO_BRANCHING_MORPHOGENESIS_OF_AN_EPITHELIAL_TUBE		104	0.235287	2.82539	0	9.32999e-05	0.025	5724	tags=74%, list=51%, signal=149%
GO_ANTIGEN_PROCESSING_AND_PRESENTATION_OF_PEPTIDE_ANTIGEN	GO_ANTIGEN_PROCESSING_AND_PRESENTATION_OF_PEPTIDE_ANTIGEN		134	0.209623	2.82474	0	9.30718e-05	0.025	5831	tags=72%, list=52%, signal=148%
GO_EMBRYONIC_PATTERN_SPECIFICATION	GO_EMBRYONIC_PATTERN_SPECIFICATION		30	0.42747	2.82456	0	9.28448e-05	0.025	3840	tags=77%, list=34%, signal=116%
GO_POSITIVE_REGULATION_OF_CELLULAR_COMPONENT_BIOGENESIS	GO_POSITIVE_REGULATION_OF_CELLULAR_COMPONENT_BIOGENESIS		379	0.125583	2.82437	0	9.26189e-05	0.025	7533	tags=79%, list=67%, signal=229%
GO_ROOF_OF_MOUTH_DEVELOPMENT	GO_ROOF_OF_MOUTH_DEVELOPMENT		69	0.292065	2.82194	0	9.60669e-05	0.026	5719	tags=80%, list=51%, signal=161%
GO_REGULATION_OF_GTPASE_ACTIVITY	GO_REGULATION_OF_GTPASE_ACTIVITY		344	0.135323	2.81723	0	0.000103214	0.028	7803	tags=82%, list=69%, signal=258%
GO_PROTEIN_DEMETHYLATION	GO_PROTEIN_DEMETHYLATION		27	0.445066	2.81715	0	0.000102965	0.028	4602	tags=85%, list=41%, signal=143%
GO_MRNA_EXPORT_FROM_NUCLEUS	GO_MRNA_EXPORT_FROM_NUCLEUS		101	0.24501	2.81374	0	0.000102717	0.028	5751	tags=75%, list=51%, signal=152%
GO_REGULATION_OF_SYNAPTIC_PLASTICITY	GO_REGULATION_OF_SYNAPTIC_PLASTICITY		112	0.228135	2.811	0	0.00010616	0.029	6922	tags=84%, list=61%, signal=215%
GO_RNA_LOCALIZATION	GO_RNA_LOCALIZATION		208	0.171385	2.81016	0	0.000109522	0.03	5751	tags=68%, list=51%, signal=136%
GO_POSITIVE_REGULATION_OF_GLIAL_CELL_DIFFERENTIATION	GO_POSITIVE_REGULATION_OF_GLIAL_CELL_DIFFERENTIATION		25	0.476967	2.80953	0	0.00010926	0.03	5011	tags=92%, list=44%, signal=165%
GO_ERK1_AND_ERK2_CASCADE	GO_ERK1_AND_ERK2_CASCADE		168	0.184466	2.80914	0	0.000108999	0.03	3927	tags=53%, list=35%, signal=80%
GO_CHROMATIN_REMODELING	GO_CHROMATIN_REMODELING		124	0.219174	2.80833	0	0.00010874	0.03	5562	tags=71%, list=49%, signal=138%
GO_NEGATIVE_REGULATION_OF_CHROMATIN_ORGANIZATION	GO_NEGATIVE_REGULATION_OF_CHROMATIN_ORGANIZATION		42	0.368069	2.80508	0	0.000108481	0.03	4728	tags=79%, list=42%, signal=135%
GO_POSITIVE_REGULATION_OF_CELL_CYCLE_PROCESS	GO_POSITIVE_REGULATION_OF_CELL_CYCLE_PROCESS		200	0.169896	2.8011	0	0.000108224	0.03	5395	tags=65%, list=48%, signal=121%
GO_IMPORT_INTO_CELL	GO_IMPORT_INTO_CELL		440	0.114817	2.79308	0	0.000115133	0.032	8039	tags=82%, list=71%, signal=275%
GO_LEUKOCYTE_DIFFERENTIATION	GO_LEUKOCYTE_DIFFERENTIATION		264	0.15029	2.78471	0	0.000121913	0.034	3045	tags=42%, list=27%, signal=56%
GO_PEPTIDYL_TYROSINE_MODIFICATION	GO_PEPTIDYL_TYROSINE_MODIFICATION		222	0.159829	2.78422	0	0.000125201	0.035	2196	tags=35%, list=19%, signal=43%
GO_ESTABLISHMENT_OF_RNA_LOCALIZATION	GO_ESTABLISHMENT_OF_RNA_LOCALIZATION		176	0.180659	2.77822	0	0.000132027	0.037	5751	tags=69%, list=51%, signal=138%
GO_CAMERA_TYPE_EYE_MORPHOGENESIS	GO_CAMERA_TYPE_EYE_MORPHOGENESIS		75	0.274423	2.77741	0	0.000135368	0.038	3995	tags=63%, list=35%, signal=96%
GO_REGULATION_OF_INTRACELLULAR_TRANSPORT	GO_REGULATION_OF_INTRACELLULAR_TRANSPORT		333	0.13744	2.77396	0	0.000138699	0.039	6526	tags=71%, list=58%, signal=164%
GO_REGULATION_OF_FAT_CELL_DIFFERENTIATION	GO_REGULATION_OF_FAT_CELL_DIFFERENTIATION		92	0.247186	2.77145	0	0.000141973	0.04	2875	tags=50%, list=25%, signal=67%
GO_LUNG_MORPHOGENESIS	GO_LUNG_MORPHOGENESIS		37	0.388909	2.76883	0	0.000141643	0.04	5080	tags=84%, list=45%, signal=152%
GO_CARDIAC_SEPTUM_DEVELOPMENT	GO_CARDIAC_SEPTUM_DEVELOPMENT		86	0.2538	2.76848	0	0.000141314	0.04	4243	tags=63%, list=38%, signal=100%
GO_POSITIVE_REGULATION_OF_CHROMATIN_ORGANIZATION	GO_POSITIVE_REGULATION_OF_CHROMATIN_ORGANIZATION		79	0.259563	2.76744	0	0.000140987	0.04	5376	tags=73%, list=48%, signal=139%
GO_WOUND_HEALING	GO_WOUND_HEALING		350	0.12683	2.76614	0	0.000144216	0.041	4126	tags=49%, list=37%, signal=75%
GO_EXCITATORY_SYNAPSE_ASSEMBLY	GO_EXCITATORY_SYNAPSE_ASSEMBLY		17	0.543824	2.76608	0	0.000143884	0.041	3165	tags=82%, list=28%, signal=114%
GO_POSITIVE_REGULATION_OF_CHROMOSOME_ORGANIZATION	GO_POSITIVE_REGULATION_OF_CHROMOSOME_ORGANIZATION		136	0.204095	2.7589	0	0.000167966	0.048	5275	tags=67%, list=47%, signal=124%
GO_POSITIVE_REGULATION_OF_HISTONE_METHYLATION	GO_POSITIVE_REGULATION_OF_HISTONE_METHYLATION		27	0.448441	2.75588	0	0.000174525	0.05	4564	tags=85%, list=40%, signal=143%
GO_STRIATED_MUSCLE_ADAPTATION	GO_STRIATED_MUSCLE_ADAPTATION		28	0.43531	2.75491	0	0.000177661	0.051	4772	tags=86%, list=42%, signal=148%
GO_REGULATION_OF_PROTEIN_STABILITY	GO_REGULATION_OF_PROTEIN_STABILITY		223	0.158151	2.75371	0	0.000177255	0.051	6600	tags=74%, list=58%, signal=175%
GO_REGULATION_OF_ANIMAL_ORGAN_FORMATION	GO_REGULATION_OF_ANIMAL_ORGAN_FORMATION		26	0.462898	2.75359	0	0.000176851	0.051	1732	tags=62%, list=15%, signal=73%
GO_CELLULAR_PROTEIN_CONTAINING_COMPLEX_ASSEMBLY	GO_CELLULAR_PROTEIN_CONTAINING_COMPLEX_ASSEMBLY		815	0.085361	2.75315	0	0.000176449	0.051	4492	tags=48%, list=40%, signal=74%
GO_PITUITARY_GLAND_DEVELOPMENT	GO_PITUITARY_GLAND_DEVELOPMENT		22	0.499379	2.7529	0	0.000176049	0.051	4121	tags=86%, list=37%, signal=136%
GO_REGULATION_OF_OSTEOBLAST_DIFFERENTIATION	GO_REGULATION_OF_OSTEOBLAST_DIFFERENTIATION		84	0.258289	2.75195	0	0.000175651	0.051	2883	tags=51%, list=26%, signal=68%
GO_VENTRICULAR_SEPTUM_MORPHOGENESIS	GO_VENTRICULAR_SEPTUM_MORPHOGENESIS		37	0.398308	2.75128	0	0.000175254	0.051	1924	tags=57%, list=17%, signal=68%
GO_REGULATION_OF_NUCLEAR_TRANSCRIBED_MRNA_POLY_A_TAIL_SHORTENING	GO_REGULATION_OF_NUCLEAR_TRANSCRIBED_MRNA_POLY_A_TAIL_SHORTENING		12	0.646355	2.75052	0	0.00017486	0.051	3998	tags=100%, list=35%, signal=155%
GO_STEM_CELL_PROLIFERATION	GO_STEM_CELL_PROLIFERATION		77	0.27093	2.75016	0	0.000174467	0.051	5903	tags=79%, list=52%, signal=165%
GO_REGULATION_OF_NMDA_RECEPTOR_ACTIVITY	GO_REGULATION_OF_NMDA_RECEPTOR_ACTIVITY		23	0.473455	2.74738	0	0.000174076	0.051	3499	tags=78%, list=31%, signal=113%
GO_GASTRULATION_WITH_MOUTH_FORMING_SECOND	GO_GASTRULATION_WITH_MOUTH_FORMING_SECOND		20	0.511876	2.7435	0	0.000180427	0.053	3261	tags=80%, list=29%, signal=112%
GO_MICROTUBULE_BASED_PROCESS	GO_MICROTUBULE_BASED_PROCESS		526	0.103145	2.73697	0	0.000186792	0.055	7064	tags=72%, list=63%, signal=185%
GO_REGULATION_OF_VASCULATURE_DEVELOPMENT	GO_REGULATION_OF_VASCULATURE_DEVELOPMENT		218	0.161577	2.73654	0	0.000186376	0.055	2197	tags=35%, list=19%, signal=43%
GO_POSITIVE_REGULATION_OF_PROTEIN_SERINE_THREONINE_KINASE_ACTIVITY	GO_POSITIVE_REGULATION_OF_PROTEIN_SERINE_THREONINE_KINASE_ACTIVITY		241	0.152891	2.73638	0	0.000189239	0.056	7208	tags=79%, list=64%, signal=214%
GO_DEVELOPMENTAL_CELL_GROWTH	GO_DEVELOPMENTAL_CELL_GROWTH		164	0.179505	2.73239	0	0.000198873	0.058	3852	tags=52%, list=34%, signal=78%
GO_REGULATION_OF_CELLULAR_COMPONENT_SIZE	GO_REGULATION_OF_CELLULAR_COMPONENT_SIZE		270	0.146242	2.73159	0	0.000198434	0.058	7375	tags=80%, list=65%, signal=224%
GO_REGULATION_OF_DENDRITE_MORPHOGENESIS	GO_REGULATION_OF_DENDRITE_MORPHOGENESIS		71	0.279054	2.73009	0	0.00020134	0.059	5930	tags=80%, list=53%, signal=168%
GO_POSITIVE_REGULATION_OF_ORGANELLE_ORGANIZATION	GO_POSITIVE_REGULATION_OF_ORGANELLE_ORGANIZATION		471	0.111339	2.72657	0	0.000210892	0.062	7493	tags=77%, list=66%, signal=220%
GO_REGULATION_OF_EPITHELIAL_CELL_DIFFERENTIATION	GO_REGULATION_OF_EPITHELIAL_CELL_DIFFERENTIATION		88	0.248035	2.71693	0	0.00023717	0.07	2608	tags=48%, list=23%, signal=62%
GO_HISTONE_H3_K4_METHYLATION	GO_HISTONE_H3_K4_METHYLATION		43	0.346291	2.71472	0	0.000239958	0.071	4767	tags=77%, list=42%, signal=132%
GO_RNA_EXPORT_FROM_NUCLEUS	GO_RNA_EXPORT_FROM_NUCLEUS		127	0.209232	2.71306	0	0.000246215	0.073	5751	tags=72%, list=51%, signal=144%
GO_POSITIVE_REGULATION_OF_MAP_KINASE_ACTIVITY	GO_POSITIVE_REGULATION_OF_MAP_KINASE_ACTIVITY		184	0.17239	2.71276	0	0.000245678	0.073	7163	tags=80%, list=63%, signal=217%
GO_CARDIAC_VENTRICLE_DEVELOPMENT	GO_CARDIAC_VENTRICLE_DEVELOPMENT		85	0.25401	2.71244	0	0.000248446	0.074	2996	tags=52%, list=27%, signal=70%
GO_REGULATION_OF_DNA_BIOSYNTHETIC_PROCESS	GO_REGULATION_OF_DNA_BIOSYNTHETIC_PROCESS		86	0.248382	2.71213	0	0.000247906	0.074	5616	tags=74%, list=50%, signal=147%
GO_CELLULAR_RESPONSE_TO_ACID_CHEMICAL	GO_CELLULAR_RESPONSE_TO_ACID_CHEMICAL		145	0.190133	2.7118	0	0.000247368	0.074	5275	tags=66%, list=47%, signal=121%
GO_HISTONE_H4_ACETYLATION	GO_HISTONE_H4_ACETYLATION		58	0.304504	2.70872	0	0.000256748	0.076	5531	tags=79%, list=49%, signal=155%
GO_CELLULAR_RESPONSE_TO_VASCULAR_ENDOTHELIAL_GROWTH_FACTOR_STIMULUS	GO_CELLULAR_RESPONSE_TO_VASCULAR_ENDOTHELIAL_GROWTH_FACTOR_STIMULUS		43	0.340297	2.70594	0	0.000262788	0.077	4047	tags=70%, list=36%, signal=108%
GO_REGULATION_OF_ANATOMICAL_STRUCTURE_SIZE	GO_REGULATION_OF_ANATOMICAL_STRUCTURE_SIZE		328	0.130734	2.7056	0	0.000262222	0.077	7375	tags=78%, list=65%, signal=219%
GO_MULTICELLULAR_ORGANISMAL_SIGNALING	GO_MULTICELLULAR_ORGANISMAL_SIGNALING		100	0.232995	2.70508	0	0.000264924	0.078	2810	tags=48%, list=25%, signal=63%
GO_REGULATION_OF_VESICLE_MEDIATED_TRANSPORT	GO_REGULATION_OF_VESICLE_MEDIATED_TRANSPORT		349	0.125149	2.70424	0	0.000270814	0.08	8267	tags=85%, list=73%, signal=309%
GO_FOREBRAIN_GENERATION_OF_NEURONS	GO_FOREBRAIN_GENERATION_OF_NEURONS		40	0.360946	2.70418	0	0.000270234	0.08	3840	tags=70%, list=34%, signal=106%
GO_HINDBRAIN_DEVELOPMENT	GO_HINDBRAIN_DEVELOPMENT		98	0.240042	2.70325	0	0.000269657	0.08	5490	tags=72%, list=49%, signal=140%
GO_POSITIVE_REGULATION_OF_TRANSMEMBRANE_RECEPTOR_PROTEIN_SERINE_THREONINE_KINASE_SIGNALING_PATHWAY	GO_POSITIVE_REGULATION_OF_TRANSMEMBRANE_RECEPTOR_PROTEIN_SERINE_THREONINE_KINASE_SIGNALING_PATHWAY		73	0.268131	2.70021	0	0.000281998	0.083	5341	tags=74%, list=47%, signal=140%
GO_ARTERY_MORPHOGENESIS	GO_ARTERY_MORPHOGENESIS		47	0.328151	2.69916	0	0.000287862	0.085	3995	tags=68%, list=35%, signal=105%
GO_NEUROBLAST_PROLIFERATION	GO_NEUROBLAST_PROLIFERATION		43	0.34125	2.69479	0	0.000290489	0.086	6136	tags=88%, list=54%, signal=193%
GO_CARDIAC_SEPTUM_MORPHOGENESIS	GO_CARDIAC_SEPTUM_MORPHOGENESIS		59	0.295316	2.69274	0	0.000302588	0.089	2996	tags=56%, list=27%, signal=76%
GO_ENDOTHELIUM_DEVELOPMENT	GO_ENDOTHELIUM_DEVELOPMENT		87	0.245025	2.68868	0	0.000311605	0.09	3352	tags=54%, list=30%, signal=76%
GO_RETINA_DEVELOPMENT_IN_CAMERA_TYPE_EYE	GO_RETINA_DEVELOPMENT_IN_CAMERA_TYPE_EYE		84	0.250912	2.68859	0	0.000310947	0.09	3100	tags=52%, list=27%, signal=72%
GO_GLAND_MORPHOGENESIS	GO_GLAND_MORPHOGENESIS		84	0.254502	2.6884	0	0.000310293	0.09	4269	tags=63%, list=38%, signal=101%
GO_NEGATIVE_REGULATION_OF_CELL_CYCLE_PROCESS	GO_NEGATIVE_REGULATION_OF_CELL_CYCLE_PROCESS		262	0.145312	2.68735	0	0.0003128	0.091	3997	tags=50%, list=35%, signal=75%
GO_INTERLEUKIN_7_MEDIATED_SIGNALING_PATHWAY	GO_INTERLEUKIN_7_MEDIATED_SIGNALING_PATHWAY		21	0.486856	2.68327	0	0.000324763	0.094	2576	tags=71%, list=23%, signal=92%
GO_NEGATIVE_REGULATION_OF_HISTONE_MODIFICATION	GO_NEGATIVE_REGULATION_OF_HISTONE_MODIFICATION		32	0.394604	2.6815	0	0.000330443	0.096	4728	tags=81%, list=42%, signal=139%
GO_RESPONSE_TO_TEMPERATURE_STIMULUS	GO_RESPONSE_TO_TEMPERATURE_STIMULUS		184	0.170461	2.67842	0.00211416	0.000339211	0.099	5835	tags=68%, list=52%, signal=139%
GO_SMALL_GTPASE_MEDIATED_SIGNAL_TRANSDUCTION	GO_SMALL_GTPASE_MEDIATED_SIGNAL_TRANSDUCTION		413	0.115095	2.67612	0	0.000341697	0.1	8230	tags=84%, list=73%, signal=299%
GO_CARDIAC_MUSCLE_CONTRACTION	GO_CARDIAC_MUSCLE_CONTRACTION		81	0.259676	2.67424	0	0.000347216	0.102	5728	tags=77%, list=51%, signal=154%
GO_PROTEIN_LOCALIZATION_TO_POSTSYNAPTIC_MEMBRANE	GO_PROTEIN_LOCALIZATION_TO_POSTSYNAPTIC_MEMBRANE		28	0.421668	2.67116	0	0.000352756	0.104	1701	tags=57%, list=15%, signal=67%
GO_SEX_DIFFERENTIATION	GO_SEX_DIFFERENTIATION		163	0.177752	2.67028	0	0.000352025	0.104	3561	tags=49%, list=32%, signal=71%
GO_MAMMARY_GLAND_EPITHELIAL_CELL_DIFFERENTIATION	GO_MAMMARY_GLAND_EPITHELIAL_CELL_DIFFERENTIATION		13	0.613651	2.6685	0	0.000357651	0.105	2631	tags=85%, list=23%, signal=110%
GO_CELLULAR_RESPONSE_TO_ALCOHOL	GO_CELLULAR_RESPONSE_TO_ALCOHOL		59	0.290063	2.66828	0	0.000356914	0.105	5733	tags=80%, list=51%, signal=161%
GO_REGULATION_OF_NEUROLOGICAL_SYSTEM_PROCESS	GO_REGULATION_OF_NEUROLOGICAL_SYSTEM_PROCESS		66	0.274599	2.66817	0	0.00035618	0.105	3416	tags=58%, list=30%, signal=82%
GO_NEGATIVE_REGULATION_OF_PROTEIN_MODIFICATION_PROCESS	GO_NEGATIVE_REGULATION_OF_PROTEIN_MODIFICATION_PROCESS		449	0.107959	2.66587	0	0.000364792	0.106	3630	tags=43%, list=32%, signal=60%
GO_ESTABLISHMENT_OF_CELL_POLARITY	GO_ESTABLISHMENT_OF_CELL_POLARITY		111	0.212627	2.6647	0	0.000370208	0.107	6367	tags=77%, list=56%, signal=176%
GO_VENTRICULAR_SEPTUM_DEVELOPMENT	GO_VENTRICULAR_SEPTUM_DEVELOPMENT		55	0.305155	2.66373	0	0.000369451	0.107	2933	tags=56%, list=26%, signal=76%
GO_RESPONSE_TO_INTERLEUKIN_1	GO_RESPONSE_TO_INTERLEUKIN_1		135	0.19618	2.66313	0	0.000368697	0.107	5837	tags=71%, list=52%, signal=146%
GO_POSITIVE_REGULATION_OF_MESENCHYMAL_CELL_PROLIFERATION	GO_POSITIVE_REGULATION_OF_MESENCHYMAL_CELL_PROLIFERATION		21	0.477015	2.66298	0	0.000371035	0.108	1612	tags=62%, list=14%, signal=72%
GO_REGULATION_OF_SUPRAMOLECULAR_FIBER_ORGANIZATION	GO_REGULATION_OF_SUPRAMOLECULAR_FIBER_ORGANIZATION		257	0.145673	2.65968	0	0.000370281	0.108	7307	tags=79%, list=65%, signal=219%
GO_ENDOCRINE_PANCREAS_DEVELOPMENT	GO_ENDOCRINE_PANCREAS_DEVELOPMENT		28	0.428794	2.65758	0	0.000375683	0.109	2830	tags=68%, list=25%, signal=90%
GO_REGULATION_OF_CELLULAR_RESPONSE_TO_INSULIN_STIMULUS	GO_REGULATION_OF_CELLULAR_RESPONSE_TO_INSULIN_STIMULUS		49	0.322339	2.65743	0	0.000374922	0.109	3517	tags=63%, list=31%, signal=92%
GO_REGULATION_OF_NEUROBLAST_PROLIFERATION	GO_REGULATION_OF_NEUROBLAST_PROLIFERATION		22	0.468839	2.65675	0	0.000374165	0.109	5491	tags=95%, list=49%, signal=186%
GO_INNER_EAR_MORPHOGENESIS	GO_INNER_EAR_MORPHOGENESIS		56	0.305222	2.65602	0	0.000373411	0.109	5842	tags=82%, list=52%, signal=169%
GO_NEURON_FATE_COMMITMENT	GO_NEURON_FATE_COMMITMENT		28	0.425228	2.65519	0	0.000372659	0.109	2064	tags=61%, list=18%, signal=74%
GO_REGULATION_OF_CELL_CYCLE_PHASE_TRANSITION	GO_REGULATION_OF_CELL_CYCLE_PHASE_TRANSITION		348	0.121974	2.65493	0	0.000371911	0.109	4470	tags=51%, list=40%, signal=83%
GO_ENTEROENDOCRINE_CELL_DIFFERENTIATION	GO_ENTEROENDOCRINE_CELL_DIFFERENTIATION		20	0.500044	2.65485	0	0.000371166	0.109	2830	tags=75%, list=25%, signal=100%
GO_INTERLEUKIN_1_MEDIATED_SIGNALING_PATHWAY	GO_INTERLEUKIN_1_MEDIATED_SIGNALING_PATHWAY		84	0.247309	2.6512	0	0.000382566	0.113	4887	tags=68%, list=43%, signal=119%
GO_EMBRYONIC_SKELETAL_JOINT_DEVELOPMENT	GO_EMBRYONIC_SKELETAL_JOINT_DEVELOPMENT		9	0.69726	2.6512	0	0.000381802	0.113	2168	tags=89%, list=19%, signal=110%
GO_RESPONSE_TO_LIGHT_STIMULUS	GO_RESPONSE_TO_LIGHT_STIMULUS		198	0.162338	2.65093	0	0.000384056	0.114	4184	tags=53%, list=37%, signal=83%
GO_REGULATION_OF_CELLULAR_AMIDE_METABOLIC_PROCESS	GO_REGULATION_OF_CELLULAR_AMIDE_METABOLIC_PROCESS		327	0.127536	2.6504	0	0.000383292	0.114	5297	tags=59%, list=47%, signal=109%
GO_MESODERM_MORPHOGENESIS	GO_MESODERM_MORPHOGENESIS		49	0.322252	2.64938	0	0.000388552	0.116	2827	tags=57%, list=25%, signal=76%
GO_REGULATION_OF_MAP_KINASE_ACTIVITY	GO_REGULATION_OF_MAP_KINASE_ACTIVITY		245	0.146316	2.64881	0	0.000387782	0.116	7182	tags=78%, list=64%, signal=210%
GO_REGULATION_OF_OLIGODENDROCYTE_DIFFERENTIATION	GO_REGULATION_OF_OLIGODENDROCYTE_DIFFERENTIATION		21	0.469621	2.6485	0	0.000387016	0.116	3845	tags=81%, list=34%, signal=123%
GO_REGULATION_OF_CELL_SIZE	GO_REGULATION_OF_CELL_SIZE		138	0.196678	2.6471	0	0.000386252	0.116	7375	tags=85%, list=65%, signal=242%
GO_REGULATION_OF_SECRETION	GO_REGULATION_OF_SECRETION		425	0.111031	2.64374	0	0.00040348	0.122	7875	tags=80%, list=70%, signal=256%
GO_GLOMERULUS_DEVELOPMENT	GO_GLOMERULUS_DEVELOPMENT		41	0.353827	2.64182	0	0.000408616	0.123	4003	tags=71%, list=35%, signal=109%
GO_CELL_JUNCTION_ASSEMBLY	GO_CELL_JUNCTION_ASSEMBLY		192	0.164636	2.63843	0	0.000419664	0.127	7989	tags=87%, list=71%, signal=293%
GO_EMBRYONIC_SKELETAL_JOINT_MORPHOGENESIS	GO_EMBRYONIC_SKELETAL_JOINT_MORPHOGENESIS		7	0.808316	2.63833	0	0.000418842	0.127	2168	tags=100%, list=19%, signal=124%
GO_MESENCHYME_MIGRATION	GO_MESENCHYME_MIGRATION		5	0.917738	2.63806	0	0.000418024	0.127	932	tags=100%, list=8%, signal=109%
GO_DOPAMINERGIC_NEURON_DIFFERENTIATION	GO_DOPAMINERGIC_NEURON_DIFFERENTIATION		20	0.489775	2.63781	0	0.000417209	0.127	3510	tags=80%, list=31%, signal=116%
GO_SODIUM_ION_TRANSMEMBRANE_TRANSPORT	GO_SODIUM_ION_TRANSMEMBRANE_TRANSPORT		75	0.249305	2.63754	0	0.000416398	0.127	5029	tags=69%, list=45%, signal=124%
GO_NEGATIVE_REGULATION_OF_EPITHELIAL_CELL_PROLIFERATION	GO_NEGATIVE_REGULATION_OF_EPITHELIAL_CELL_PROLIFERATION		89	0.236486	2.63735	0	0.000415589	0.127	2043	tags=42%, list=18%, signal=50%
GO_BONE_DEVELOPMENT	GO_BONE_DEVELOPMENT		149	0.186638	2.63427	0	0.000432333	0.131	7843	tags=88%, list=69%, signal=284%
GO_POSITIVE_REGULATION_OF_SYNAPSE_ASSEMBLY	GO_POSITIVE_REGULATION_OF_SYNAPSE_ASSEMBLY		45	0.33513	2.63395	0	0.000431497	0.131	3505	tags=64%, list=31%, signal=93%
GO_NEURAL_NUCLEUS_DEVELOPMENT	GO_NEURAL_NUCLEUS_DEVELOPMENT		40	0.351761	2.63335	0	0.000433587	0.132	3379	tags=65%, list=30%, signal=92%
GO_POSITIVE_REGULATION_OF_INTRACELLULAR_TRANSPORT	GO_POSITIVE_REGULATION_OF_INTRACELLULAR_TRANSPORT		178	0.17157	2.63102	0	0.000432751	0.132	6526	tags=75%, list=58%, signal=174%
GO_MUSCLE_CONTRACTION	GO_MUSCLE_CONTRACTION		196	0.160874	2.62951	0	0.000443616	0.136	3570	tags=47%, list=32%, signal=68%
GO_REGULATION_OF_BMP_SIGNALING_PATHWAY	GO_REGULATION_OF_BMP_SIGNALING_PATHWAY		60	0.286291	2.62747	0	0.000448701	0.138	4121	tags=65%, list=37%, signal=102%
GO_REGULATION_OF_GLIOGENESIS	GO_REGULATION_OF_GLIOGENESIS		67	0.273954	2.62458	0	0.000450754	0.139	5011	tags=72%, list=44%, signal=128%
GO_SOMITE_DEVELOPMENT	GO_SOMITE_DEVELOPMENT		51	0.30395	2.62412	0	0.00045275	0.14	4772	tags=73%, list=42%, signal=125%
GO_VOCALIZATION_BEHAVIOR	GO_VOCALIZATION_BEHAVIOR		10	0.667559	2.6175	0	0.000472061	0.146	2629	tags=90%, list=23%, signal=117%
GO_RNA_POLYADENYLATION	GO_RNA_POLYADENYLATION		42	0.335061	2.61707	0	0.000471162	0.146	6174	tags=88%, list=55%, signal=194%
GO_CATION_TRANSPORT	GO_CATION_TRANSPORT		589	0.09653	2.61619	0	0.000470266	0.146	6401	tags=66%, list=57%, signal=144%
GO_RESPONSE_TO_DRUG	GO_RESPONSE_TO_DRUG		608	0.0946807	2.61579	0	0.000469374	0.146	4037	tags=45%, list=36%, signal=66%
GO_GLANDULAR_EPITHELIAL_CELL_DEVELOPMENT	GO_GLANDULAR_EPITHELIAL_CELL_DEVELOPMENT		21	0.464574	2.61411	0	0.000476978	0.148	2827	tags=71%, list=25%, signal=95%
GO_MRNA_CIS_SPLICING_VIA_SPLICEOSOME	GO_MRNA_CIS_SPLICING_VIA_SPLICEOSOME		29	0.408662	2.61299	0	0.000484613	0.15	5128	tags=86%, list=45%, signal=158%
GO_REGULATION_OF_MORPHOGENESIS_OF_A_BRANCHING_STRUCTURE	GO_REGULATION_OF_MORPHOGENESIS_OF_A_BRANCHING_STRUCTURE		41	0.350263	2.61119	0	0.000495151	0.154	2942	tags=61%, list=26%, signal=82%
GO_SPROUTING_ANGIOGENESIS	GO_SPROUTING_ANGIOGENESIS		83	0.242621	2.60699	0	0.000505561	0.158	2448	tags=46%, list=22%, signal=58%
GO_APPENDAGE_DEVELOPMENT	GO_APPENDAGE_DEVELOPMENT		127	0.195785	2.6033	0	0.000516053	0.162	3946	tags=54%, list=35%, signal=83%
GO_CELL_PROLIFERATION_INVOLVED_IN_HEART_MORPHOGENESIS	GO_CELL_PROLIFERATION_INVOLVED_IN_HEART_MORPHOGENESIS		14	0.575573	2.60273	0	0.000515085	0.162	3991	tags=93%, list=35%, signal=143%
GO_RESPONSE_TO_XENOBIOTIC_STIMULUS	GO_RESPONSE_TO_XENOBIOTIC_STIMULUS		150	0.178064	2.60212	0	0.000514121	0.162	4261	tags=55%, list=38%, signal=88%
GO_MORPHOGENESIS_OF_EMBRYONIC_EPITHELIUM	GO_MORPHOGENESIS_OF_EMBRYONIC_EPITHELIUM		113	0.212216	2.60191	0	0.00051316	0.162	5618	tags=71%, list=50%, signal=140%
GO_REGULATION_OF_STRESS_ACTIVATED_PROTEIN_KINASE_SIGNALING_CASCADE	GO_REGULATION_OF_STRESS_ACTIVATED_PROTEIN_KINASE_SIGNALING_CASCADE		161	0.176865	2.60114	0.00194175	0.00052068	0.165	6934	tags=79%, list=61%, signal=202%
GO_ANTIGEN_RECEPTOR_MEDIATED_SIGNALING_PATHWAY	GO_ANTIGEN_RECEPTOR_MEDIATED_SIGNALING_PATHWAY		149	0.182135	2.59663	0	0.000533883	0.169	6454	tags=75%, list=57%, signal=173%
GO_CIRCADIAN_REGULATION_OF_GENE_EXPRESSION	GO_CIRCADIAN_REGULATION_OF_GENE_EXPRESSION		44	0.329835	2.59613	0	0.00053289	0.169	2960	tags=59%, list=26%, signal=80%
GO_NEGATIVE_REGULATION_OF_MRNA_PROCESSING	GO_NEGATIVE_REGULATION_OF_MRNA_PROCESSING		28	0.409658	2.59428	0	0.000531902	0.169	6270	tags=96%, list=56%, signal=216%
GO_REGULATION_OF_CELLULAR_AMINE_METABOLIC_PROCESS	GO_REGULATION_OF_CELLULAR_AMINE_METABOLIC_PROCESS		58	0.292538	2.5926	0	0.000536508	0.171	4887	tags=72%, list=43%, signal=127%
GO_IMPORT_INTO_NUCLEUS	GO_IMPORT_INTO_NUCLEUS		130	0.194622	2.5919	0	0.000535517	0.171	5728	tags=70%, list=51%, signal=141%
GO_T_CELL_DIFFERENTIATION	GO_T_CELL_DIFFERENTIATION		122	0.203115	2.58805	0	0.0005457	0.174	4207	tags=57%, list=37%, signal=90%
GO_REGULATION_OF_STEM_CELL_PROLIFERATION	GO_REGULATION_OF_STEM_CELL_PROLIFERATION		40	0.344042	2.58745	0	0.000547513	0.175	5723	tags=85%, list=51%, signal=172%
GO_ANTERIOR_POSTERIOR_AXIS_SPECIFICATION	GO_ANTERIOR_POSTERIOR_AXIS_SPECIFICATION		23	0.44729	2.58595	0	0.000552067	0.177	3303	tags=74%, list=29%, signal=104%
GO_POSITIVE_REGULATION_OF_GTPASE_ACTIVITY	GO_POSITIVE_REGULATION_OF_GTPASE_ACTIVITY		284	0.132975	2.58357	0	0.000559457	0.179	7994	tags=84%, list=71%, signal=280%
GO_SECOND_MESSENGER_MEDIATED_SIGNALING	GO_SECOND_MESSENGER_MEDIATED_SIGNALING		210	0.153854	2.58193	0	0.000569556	0.18	7055	tags=78%, list=63%, signal=203%
GO_REGULATION_OF_CALCIUM_ION_DEPENDENT_EXOCYTOSIS	GO_REGULATION_OF_CALCIUM_ION_DEPENDENT_EXOCYTOSIS		65	0.269393	2.58166	0	0.000568515	0.18	4095	tags=63%, list=36%, signal=98%
GO_EPITHELIAL_CELL_PROLIFERATION_INVOLVED_IN_LUNG_MORPHOGENESIS	GO_EPITHELIAL_CELL_PROLIFERATION_INVOLVED_IN_LUNG_MORPHOGENESIS		9	0.705507	2.58003	0	0.000573033	0.18	3329	tags=100%, list=29%, signal=142%
GO_AXIS_ELONGATION	GO_AXIS_ELONGATION		24	0.441596	2.57857	0	0.00058027	0.183	4901	tags=88%, list=43%, signal=154%
GO_REGULATION_OF_MEMBRANE_POTENTIAL	GO_REGULATION_OF_MEMBRANE_POTENTIAL		232	0.145388	2.57822	0.002	0.000581945	0.184	3743	tags=47%, list=33%, signal=69%
GO_REGULATION_OF_MUSCLE_ORGAN_DEVELOPMENT	GO_REGULATION_OF_MUSCLE_ORGAN_DEVELOPMENT		94	0.226866	2.57619	0	0.00058925	0.187	5144	tags=68%, list=46%, signal=124%
GO_SPLICEOSOMAL_COMPLEX_ASSEMBLY	GO_SPLICEOSOMAL_COMPLEX_ASSEMBLY		51	0.313998	2.57449	0	0.000596325	0.19	5323	tags=78%, list=47%, signal=148%
GO_TUBE_FORMATION	GO_TUBE_FORMATION		111	0.210443	2.57401	0	0.000603522	0.191	5578	tags=70%, list=49%, signal=138%
GO_CARBOHYDRATE_HOMEOSTASIS	GO_CARBOHYDRATE_HOMEOSTASIS		151	0.183964	2.57395	0	0.000602433	0.191	3033	tags=45%, list=27%, signal=61%
GO_ACTOMYOSIN_STRUCTURE_ORGANIZATION	GO_ACTOMYOSIN_STRUCTURE_ORGANIZATION		139	0.189942	2.57144	0	0.000614911	0.194	8031	tags=90%, list=71%, signal=308%
GO_POSITIVE_REGULATION_OF_IMMUNE_SYSTEM_PROCESS	GO_POSITIVE_REGULATION_OF_IMMUNE_SYSTEM_PROCESS		568	0.0940083	2.56794	0	0.000638342	0.202	6681	tags=68%, list=59%, signal=159%
GO_PROTEIN_STABILIZATION	GO_PROTEIN_STABILIZATION		139	0.190383	2.56661	0	0.000639912	0.202	6321	tags=75%, list=56%, signal=168%
GO_MORPHOGENESIS_OF_AN_EPITHELIAL_SHEET	GO_MORPHOGENESIS_OF_AN_EPITHELIAL_SHEET		44	0.332948	2.56605	0	0.000638766	0.202	5490	tags=82%, list=49%, signal=159%
GO_EYE_MORPHOGENESIS	GO_EYE_MORPHOGENESIS		97	0.225188	2.56561	0	0.000637623	0.202	3995	tags=58%, list=35%, signal=89%
GO_POSITIVE_REGULATION_OF_PROTEIN_CATABOLIC_PROCESS	GO_POSITIVE_REGULATION_OF_PROTEIN_CATABOLIC_PROCESS		175	0.160341	2.5654	0	0.000636484	0.202	5376	tags=63%, list=48%, signal=119%
GO_DNA_TEMPLATED_TRANSCRIPTION_INITIATION	GO_DNA_TEMPLATED_TRANSCRIPTION_INITIATION		203	0.152911	2.56359	0	0.000643294	0.205	7978	tags=86%, list=71%, signal=287%
GO_REGULATION_OF_DNA_BINDING	GO_REGULATION_OF_DNA_BINDING		91	0.236341	2.56263	0	0.000644798	0.206	2066	tags=42%, list=18%, signal=51%
GO_NUCLEAR_EXPORT	GO_NUCLEAR_EXPORT		180	0.165199	2.56138	0	0.000649049	0.208	5751	tags=67%, list=51%, signal=135%
GO_LUNG_ALVEOLUS_DEVELOPMENT	GO_LUNG_ALVEOLUS_DEVELOPMENT		30	0.390281	2.56072	0	0.000658612	0.212	5011	tags=83%, list=44%, signal=149%
GO_EMBRYONIC_DIGESTIVE_TRACT_DEVELOPMENT	GO_EMBRYONIC_DIGESTIVE_TRACT_DEVELOPMENT		22	0.452592	2.56013	0	0.000662863	0.213	2596	tags=68%, list=23%, signal=88%
GO_CYTOSOLIC_TRANSPORT	GO_CYTOSOLIC_TRANSPORT		133	0.189994	2.55804	0	0.000669651	0.216	6196	tags=74%, list=55%, signal=161%
GO_CENTRAL_NERVOUS_SYSTEM_PROJECTION_NEURON_AXONOGENESIS	GO_CENTRAL_NERVOUS_SYSTEM_PROJECTION_NEURON_AXONOGENESIS		21	0.462672	2.55756	0	0.00067117	0.217	2311	tags=67%, list=20%, signal=84%
GO_CELL_JUNCTION_ORGANIZATION	GO_CELL_JUNCTION_ORGANIZATION		226	0.145506	2.55406	0	0.000680802	0.22	7828	tags=84%, list=69%, signal=267%
GO_MUSCLE_CELL_CELLULAR_HOMEOSTASIS	GO_MUSCLE_CELL_CELLULAR_HOMEOSTASIS		16	0.514108	2.55368	0	0.000682262	0.221	5491	tags=100%, list=49%, signal=194%
GO_RNA_3_END_PROCESSING	GO_RNA_3_END_PROCESSING		124	0.196755	2.55143	0	0.000699728	0.225	4447	tags=59%, list=39%, signal=96%
GO_REGULATION_OF_HORMONE_LEVELS	GO_REGULATION_OF_HORMONE_LEVELS		266	0.138333	2.55041	0	0.000706463	0.227	1784	tags=29%, list=16%, signal=34%
GO_AMINE_METABOLIC_PROCESS	GO_AMINE_METABOLIC_PROCESS		84	0.236405	2.54778	0	0.000729046	0.235	4203	tags=61%, list=37%, signal=96%
GO_POSITIVE_REGULATION_OF_EMBRYONIC_DEVELOPMENT	GO_POSITIVE_REGULATION_OF_EMBRYONIC_DEVELOPMENT		26	0.427217	2.54727	0.00192678	0.000735688	0.238	3436	tags=73%, list=30%, signal=105%
GO_FC_RECEPTOR_MEDIATED_STIMULATORY_SIGNALING_PATHWAY	GO_FC_RECEPTOR_MEDIATED_STIMULATORY_SIGNALING_PATHWAY		65	0.265682	2.54613	0	0.000734407	0.238	7262	tags=91%, list=64%, signal=253%
GO_SKELETAL_MUSCLE_ADAPTATION	GO_SKELETAL_MUSCLE_ADAPTATION		15	0.529447	2.54562	0	0.000738398	0.24	2308	tags=73%, list=20%, signal=92%
GO_EMBRYONIC_CAMERA_TYPE_EYE_MORPHOGENESIS	GO_EMBRYONIC_CAMERA_TYPE_EYE_MORPHOGENESIS		21	0.465842	2.54191	0	0.000766031	0.249	663	tags=52%, list=6%, signal=56%
GO_SYMPATHETIC_NERVOUS_SYSTEM_DEVELOPMENT	GO_SYMPATHETIC_NERVOUS_SYSTEM_DEVELOPMENT		13	0.583416	2.54183	0	0.000764703	0.249	3840	tags=92%, list=34%, signal=140%
GO_RESPONSE_TO_AMMONIUM_ION	GO_RESPONSE_TO_AMMONIUM_ION		70	0.258949	2.54142	0	0.00076338	0.249	3705	tags=59%, list=33%, signal=87%
GO_POSITIVE_REGULATION_OF_CARTILAGE_DEVELOPMENT	GO_POSITIVE_REGULATION_OF_CARTILAGE_DEVELOPMENT		26	0.414633	2.53974	0	0.000767231	0.25	5314	tags=88%, list=47%, signal=167%
GO_POSTSYNAPTIC_SPECIALIZATION_ASSEMBLY	GO_POSTSYNAPTIC_SPECIALIZATION_ASSEMBLY		16	0.512123	2.53965	0	0.000765908	0.25	4808	tags=94%, list=43%, signal=163%
GO_NEGATIVE_REGULATION_OF_CELL_MOTILITY	GO_NEGATIVE_REGULATION_OF_CELL_MOTILITY		193	0.155091	2.53814	0	0.000774908	0.252	3483	tags=46%, list=31%, signal=66%
GO_ENDOCYTOSIS	GO_ENDOCYTOSIS		363	0.11785	2.53726	0	0.000778707	0.253	8039	tags=83%, list=71%, signal=278%
GO_REGULATION_OF_HEART_MORPHOGENESIS	GO_REGULATION_OF_HEART_MORPHOGENESIS		31	0.379757	2.53712	0	0.000777371	0.253	2278	tags=58%, list=20%, signal=73%
GO_HEMATOPOIETIC_STEM_CELL_DIFFERENTIATION	GO_HEMATOPOIETIC_STEM_CELL_DIFFERENTIATION		68	0.267642	2.53703	0	0.00077604	0.253	5959	tags=79%, list=53%, signal=167%
GO_WNT_SIGNALING_PATHWAY_CALCIUM_MODULATING_PATHWAY	GO_WNT_SIGNALING_PATHWAY_CALCIUM_MODULATING_PATHWAY		32	0.384763	2.53649	0	0.000779836	0.254	3428	tags=69%, list=30%, signal=98%
GO_EPITHELIAL_CELL_DEVELOPMENT	GO_EPITHELIAL_CELL_DEVELOPMENT		136	0.187254	2.53624	0	0.000778505	0.254	4218	tags=56%, list=37%, signal=88%
GO_SECRETION	GO_SECRETION		982	0.0733799	2.53619	0	0.000777178	0.254	3909	tags=41%, list=35%, signal=58%
GO_REGULATION_OF_INNATE_IMMUNE_RESPONSE	GO_REGULATION_OF_INNATE_IMMUNE_RESPONSE		265	0.132879	2.53008	0	0.000809291	0.265	3560	tags=45%, list=32%, signal=64%
GO_REGULATION_OF_CELLULAR_AMINO_ACID_METABOLIC_PROCESS	GO_REGULATION_OF_CELLULAR_AMINO_ACID_METABOLIC_PROCESS		50	0.310986	2.52985	0	0.000807917	0.265	5985	tags=84%, list=53%, signal=178%
GO_RESPONSE_TO_LEUKEMIA_INHIBITORY_FACTOR	GO_RESPONSE_TO_LEUKEMIA_INHIBITORY_FACTOR		73	0.253879	2.52739	0	0.00083218	0.27	5037	tags=70%, list=45%, signal=125%
GO_NEGATIVE_REGULATION_OF_MYELOID_CELL_DIFFERENTIATION	GO_NEGATIVE_REGULATION_OF_MYELOID_CELL_DIFFERENTIATION		54	0.29781	2.52694	0	0.000835877	0.272	4178	tags=67%, list=37%, signal=105%
GO_POSITIVE_REGULATION_OF_CELL_MORPHOGENESIS_INVOLVED_IN_DIFFERENTIATION	GO_POSITIVE_REGULATION_OF_CELL_MORPHOGENESIS_INVOLVED_IN_DIFFERENTIATION		124	0.194282	2.52518	0	0.000844785	0.276	6750	tags=79%, list=60%, signal=194%
GO_NEGATIVE_REGULATION_OF_CELL_PROJECTION_ORGANIZATION	GO_NEGATIVE_REGULATION_OF_CELL_PROJECTION_ORGANIZATION		133	0.184998	2.52114	0.00189753	0.000879197	0.286	4894	tags=62%, list=43%, signal=108%
GO_URETER_DEVELOPMENT	GO_URETER_DEVELOPMENT		11	0.626608	2.5205	0	0.000882906	0.287	2168	tags=82%, list=19%, signal=101%
GO_GLANDULAR_EPITHELIAL_CELL_DIFFERENTIATION	GO_GLANDULAR_EPITHELIAL_CELL_DIFFERENTIATION		30	0.383511	2.51764	0	0.000904238	0.294	2830	tags=63%, list=25%, signal=84%
GO_NEGATIVE_REGULATION_OF_LOCOMOTION	GO_NEGATIVE_REGULATION_OF_LOCOMOTION		227	0.145579	2.51717	0	0.000902721	0.294	3510	tags=45%, list=31%, signal=65%
GO_EXOCRINE_SYSTEM_DEVELOPMENT	GO_EXOCRINE_SYSTEM_DEVELOPMENT		34	0.363627	2.51159	0	0.000931704	0.303	4206	tags=74%, list=37%, signal=117%
GO_MICROTUBULE_CYTOSKELETON_ORGANIZATION	GO_MICROTUBULE_CYTOSKELETON_ORGANIZATION		372	0.114331	2.50786	0	0.00095031	0.309	7064	tags=74%, list=63%, signal=190%
GO_REGULATION_OF_SYNAPTIC_VESICLE_CYCLE	GO_REGULATION_OF_SYNAPTIC_VESICLE_CYCLE		80	0.236222	2.50664	0	0.000961321	0.311	6945	tags=85%, list=62%, signal=219%
GO_EMBRYONIC_SKELETAL_SYSTEM_MORPHOGENESIS	GO_EMBRYONIC_SKELETAL_SYSTEM_MORPHOGENESIS		60	0.276893	2.5054	0	0.000964702	0.313	1405	tags=40%, list=12%, signal=45%
GO_REGULATION_OF_DENDRITIC_SPINE_MORPHOGENESIS	GO_REGULATION_OF_DENDRITIC_SPINE_MORPHOGENESIS		36	0.358089	2.50519	0	0.000965604	0.314	5689	tags=86%, list=50%, signal=173%
GO_NEURON_PROJECTION_EXTENSION	GO_NEURON_PROJECTION_EXTENSION		126	0.191884	2.50517	0	0.000964	0.314	7173	tags=83%, list=64%, signal=224%
GO_REGULATION_OF_PHOSPHOLIPID_METABOLIC_PROCESS	GO_REGULATION_OF_PHOSPHOLIPID_METABOLIC_PROCESS		49	0.302812	2.50155	0	0.000992499	0.323	6961	tags=92%, list=62%, signal=239%
GO_TOXIN_TRANSPORT	GO_TOXIN_TRANSPORT		30	0.375355	2.49954	0	0.00101584	0.329	3298	tags=67%, list=29%, signal=94%
GO_SOMATIC_STEM_CELL_POPULATION_MAINTENANCE	GO_SOMATIC_STEM_CELL_POPULATION_MAINTENANCE		52	0.291087	2.4979	0.00194932	0.00102916	0.333	2806	tags=54%, list=25%, signal=71%
GO_POSITIVE_REGULATION_OF_EPITHELIAL_CELL_PROLIFERATION	GO_POSITIVE_REGULATION_OF_EPITHELIAL_CELL_PROLIFERATION		128	0.193827	2.49612	0	0.00103751	0.335	4361	tags=58%, list=39%, signal=93%
GO_REGULATION_OF_HISTONE_UBIQUITINATION	GO_REGULATION_OF_HISTONE_UBIQUITINATION		10	0.648847	2.4953	0	0.00105331	0.34	2840	tags=90%, list=25%, signal=120%
GO_HISTONE_UBIQUITINATION	GO_HISTONE_UBIQUITINATION		43	0.327584	2.49515	0	0.00105157	0.34	3665	tags=65%, list=32%, signal=96%
GO_CYTOPLASMIC_MICROTUBULE_ORGANIZATION	GO_CYTOPLASMIC_MICROTUBULE_ORGANIZATION		40	0.329562	2.4951	0	0.00104985	0.34	6168	tags=88%, list=55%, signal=192%
GO_HEART_FORMATION	GO_HEART_FORMATION		21	0.456661	2.49353	0	0.00107545	0.35	3991	tags=81%, list=35%, signal=125%
GO_REGULATION_OF_HYDROLASE_ACTIVITY	GO_REGULATION_OF_HYDROLASE_ACTIVITY		826	0.0760212	2.49309	0	0.00107369	0.35	5489	tags=56%, list=49%, signal=100%
GO_LUNG_EPITHELIUM_DEVELOPMENT	GO_LUNG_EPITHELIUM_DEVELOPMENT		23	0.43122	2.48977	0	0.00109919	0.358	3484	tags=74%, list=31%, signal=107%
GO_POSITIVE_REGULATION_OF_DNA_BIOSYNTHETIC_PROCESS	GO_POSITIVE_REGULATION_OF_DNA_BIOSYNTHETIC_PROCESS		57	0.275626	2.48893	0	0.00111228	0.362	5616	tags=77%, list=50%, signal=153%
GO_POSITIVE_REGULATION_OF_DENDRITE_DEVELOPMENT	GO_POSITIVE_REGULATION_OF_DENDRITE_DEVELOPMENT		61	0.270897	2.48758	0.00204082	0.00111536	0.363	6209	tags=82%, list=55%, signal=181%
GO_REGULATION_OF_PROTEIN_LOCALIZATION_TO_MEMBRANE	GO_REGULATION_OF_PROTEIN_LOCALIZATION_TO_MEMBRANE		137	0.181936	2.48727	0	0.00111606	0.363	7609	tags=85%, list=67%, signal=259%
GO_REGULATION_OF_IMMUNE_RESPONSE	GO_REGULATION_OF_IMMUNE_RESPONSE		528	0.0979736	2.48548	0	0.00112401	0.365	3562	tags=41%, list=32%, signal=57%
GO_JNK_CASCADE	GO_JNK_CASCADE		147	0.184045	2.4848	0	0.00112954	0.366	6471	tags=76%, list=57%, signal=175%
GO_HORMONE_TRANSPORT	GO_HORMONE_TRANSPORT		176	0.162838	2.48362	0	0.00114727	0.371	8001	tags=87%, list=71%, signal=294%
GO_NEPHRON_EPITHELIUM_DEVELOPMENT	GO_NEPHRON_EPITHELIUM_DEVELOPMENT		72	0.250758	2.48342	0	0.00114788	0.371	5965	tags=78%, list=53%, signal=164%
GO_NEGATIVE_REGULATION_OF_DENDRITE_DEVELOPMENT	GO_NEGATIVE_REGULATION_OF_DENDRITE_DEVELOPMENT		20	0.467105	2.48329	0	0.00114603	0.371	4894	tags=90%, list=43%, signal=159%
GO_REGULATION_OF_PHOSPHATIDYLINOSITOL_BIOSYNTHETIC_PROCESS	GO_REGULATION_OF_PHOSPHATIDYLINOSITOL_BIOSYNTHETIC_PROCESS		5	0.903732	2.48291	0	0.00114667	0.371	1090	tags=100%, list=10%, signal=111%
GO_REGULATION_OF_REGULATED_SECRETORY_PATHWAY	GO_REGULATION_OF_REGULATED_SECRETORY_PATHWAY		92	0.214911	2.47955	0	0.00117388	0.38	4095	tags=58%, list=36%, signal=90%
GO_N_TERMINAL_PROTEIN_AMINO_ACID_MODIFICATION	GO_N_TERMINAL_PROTEIN_AMINO_ACID_MODIFICATION		23	0.443267	2.47741	0	0.00120121	0.387	3839	tags=78%, list=34%, signal=118%
GO_GENITALIA_MORPHOGENESIS	GO_GENITALIA_MORPHOGENESIS		7	0.77037	2.4753	0	0.00122357	0.389	2596	tags=100%, list=23%, signal=130%
GO_MOLTING_CYCLE	GO_MOLTING_CYCLE		68	0.250936	2.47519	0	0.00122161	0.389	2827	tags=50%, list=25%, signal=66%
GO_BIOMINERAL_TISSUE_DEVELOPMENT	GO_BIOMINERAL_TISSUE_DEVELOPMENT		90	0.225438	2.4747	0	0.00122206	0.39	2491	tags=44%, list=22%, signal=57%
GO_REGULATION_OF_EXOCYTOSIS	GO_REGULATION_OF_EXOCYTOSIS		131	0.183487	2.47325	0	0.00124656	0.395	7429	tags=84%, list=66%, signal=243%
GO_CELL_FATE_SPECIFICATION	GO_CELL_FATE_SPECIFICATION		36	0.349333	2.4726	0	0.00124938	0.397	2339	tags=56%, list=21%, signal=70%
GO_HEMATOPOIETIC_PROGENITOR_CELL_DIFFERENTIATION	GO_HEMATOPOIETIC_PROGENITOR_CELL_DIFFERENTIATION		125	0.190484	2.47251	0	0.00124739	0.397	3200	tags=47%, list=28%, signal=65%
GO_ION_TRANSMEMBRANE_TRANSPORT	GO_ION_TRANSMEMBRANE_TRANSPORT		585	0.0920115	2.47121	0	0.0012647	0.404	4995	tags=53%, list=44%, signal=90%
GO_VASCULAR_ENDOTHELIAL_GROWTH_FACTOR_SIGNALING_PATHWAY	GO_VASCULAR_ENDOTHELIAL_GROWTH_FACTOR_SIGNALING_PATHWAY		30	0.375657	2.47093	0	0.0012627	0.404	4047	tags=73%, list=36%, signal=114%
GO_RENAL_TUBULE_DEVELOPMENT	GO_RENAL_TUBULE_DEVELOPMENT		64	0.257015	2.46981	0	0.00127264	0.406	6461	tags=83%, list=57%, signal=193%
GO_PRI_MIRNA_TRANSCRIPTION_BY_RNA_POLYMERASE_II	GO_PRI_MIRNA_TRANSCRIPTION_BY_RNA_POLYMERASE_II		37	0.345263	2.46818	0	0.00128256	0.41	5876	tags=86%, list=52%, signal=180%
GO_LIMB_BUD_FORMATION	GO_LIMB_BUD_FORMATION		9	0.674115	2.46763	0.002079	0.00128053	0.41	1175	tags=78%, list=10%, signal=87%
GO_ANTIGEN_PROCESSING_AND_PRESENTATION	GO_ANTIGEN_PROCESSING_AND_PRESENTATION		153	0.171858	2.467	0	0.00128315	0.411	5831	tags=69%, list=52%, signal=140%
GO_CELL_FATE_DETERMINATION	GO_CELL_FATE_DETERMINATION		22	0.447443	2.46491	0	0.00130509	0.416	2141	tags=64%, list=19%, signal=78%
GO_TRANSFORMING_GROWTH_FACTOR_BETA_RECEPTOR_SIGNALING_PATHWAY	GO_TRANSFORMING_GROWTH_FACTOR_BETA_RECEPTOR_SIGNALING_PATHWAY		147	0.176572	2.46375	0	0.0013054	0.417	3560	tags=49%, list=32%, signal=71%
GO_AORTA_DEVELOPMENT	GO_AORTA_DEVELOPMENT		45	0.309759	2.45998	0	0.00135075	0.427	4041	tags=67%, list=36%, signal=103%
GO_SPECIFICATION_OF_ANIMAL_ORGAN_IDENTITY	GO_SPECIFICATION_OF_ANIMAL_ORGAN_IDENTITY		23	0.433733	2.45876	0	0.0013676	0.434	2965	tags=70%, list=26%, signal=94%
GO_NEURAL_TUBE_FORMATION	GO_NEURAL_TUBE_FORMATION		87	0.22001	2.45585	0	0.00138209	0.437	5578	tags=71%, list=49%, signal=140%
GO_TELENCEPHALON_REGIONALIZATION	GO_TELENCEPHALON_REGIONALIZATION		8	0.699969	2.45335	0	0.00139654	0.441	1980	tags=88%, list=18%, signal=106%
GO_CHEMICAL_SYNAPTIC_TRANSMISSION_POSTSYNAPTIC	GO_CHEMICAL_SYNAPTIC_TRANSMISSION_POSTSYNAPTIC		56	0.280785	2.45332	0	0.00139436	0.441	3698	tags=61%, list=33%, signal=90%
GO_NEGATIVE_REGULATION_OF_EPITHELIAL_CELL_DIFFERENTIATION	GO_NEGATIVE_REGULATION_OF_EPITHELIAL_CELL_DIFFERENTIATION		25	0.409303	2.45119	0	0.0014182	0.447	1710	tags=56%, list=15%, signal=66%
GO_POSITIVE_REGULATION_OF_HYDROLASE_ACTIVITY	GO_POSITIVE_REGULATION_OF_HYDROLASE_ACTIVITY		518	0.0957083	2.45081	0	0.00141833	0.448	6398	tags=66%, list=57%, signal=145%
GO_REGULATION_OF_EPITHELIAL_TO_MESENCHYMAL_TRANSITION	GO_REGULATION_OF_EPITHELIAL_TO_MESENCHYMAL_TRANSITION		66	0.253476	2.44497	0	0.00150522	0.465	3995	tags=61%, list=35%, signal=93%
GO_RESPONSE_TO_HEAT	GO_RESPONSE_TO_HEAT		140	0.177964	2.44471	0	0.00150761	0.466	5835	tags=69%, list=52%, signal=142%
GO_REGULATION_OF_LYMPHOCYTE_DIFFERENTIATION	GO_REGULATION_OF_LYMPHOCYTE_DIFFERENTIATION		86	0.221863	2.44456	0	0.00150528	0.466	4207	tags=59%, list=37%, signal=94%
GO_REGULATION_OF_EPITHELIAL_CELL_PROLIFERATION_INVOLVED_IN_LUNG_MORPHOGENESIS	GO_REGULATION_OF_EPITHELIAL_CELL_PROLIFERATION_INVOLVED_IN_LUNG_MORPHOGENESIS		7	0.760769	2.44243	0	0.00152873	0.473	1092	tags=86%, list=10%, signal=95%
GO_NEGATIVE_REGULATION_OF_SYNAPTIC_TRANSMISSION	GO_NEGATIVE_REGULATION_OF_SYNAPTIC_TRANSMISSION		45	0.303567	2.4423	0	0.00152637	0.473	3609	tags=62%, list=32%, signal=91%
GO_BLOOD_VESSEL_ENDOTHELIAL_CELL_MIGRATION	GO_BLOOD_VESSEL_ENDOTHELIAL_CELL_MIGRATION		90	0.218685	2.43854	0	0.00156828	0.482	6454	tags=79%, list=57%, signal=183%
GO_BRANCH_ELONGATION_OF_AN_EPITHELIUM	GO_BRANCH_ELONGATION_OF_AN_EPITHELIUM		16	0.503871	2.43425	0	0.00163326	0.496	4901	tags=94%, list=43%, signal=165%
GO_HOMEOSTASIS_OF_NUMBER_OF_CELLS	GO_HOMEOSTASIS_OF_NUMBER_OF_CELLS		168	0.165147	2.43407	0	0.00163076	0.496	7232	tags=80%, list=64%, signal=220%
GO_VESICLE_MEDIATED_TRANSPORT_IN_SYNAPSE	GO_VESICLE_MEDIATED_TRANSPORT_IN_SYNAPSE		149	0.17473	2.43157	0	0.00166545	0.504	2219	tags=37%, list=20%, signal=45%
GO_POSITIVE_REGULATION_OF_MRNA_CATABOLIC_PROCESS	GO_POSITIVE_REGULATION_OF_MRNA_CATABOLIC_PROCESS		41	0.322821	2.42975	0	0.00169071	0.512	5728	tags=83%, list=51%, signal=168%
GO_STRIATED_MUSCLE_CELL_DIFFERENTIATION	GO_STRIATED_MUSCLE_CELL_DIFFERENTIATION		164	0.160916	2.42664	0	0.00173652	0.519	5091	tags=61%, list=45%, signal=109%
GO_SUBSTANTIA_NIGRA_DEVELOPMENT	GO_SUBSTANTIA_NIGRA_DEVELOPMENT		32	0.357778	2.42589	0	0.00174989	0.521	3379	tags=66%, list=30%, signal=93%
GO_RETINAL_GANGLION_CELL_AXON_GUIDANCE	GO_RETINAL_GANGLION_CELL_AXON_GUIDANCE		15	0.525934	2.42336	0	0.00178874	0.532	3100	tags=80%, list=27%, signal=110%
GO_GLIAL_CELL_FATE_COMMITMENT	GO_GLIAL_CELL_FATE_COMMITMENT		7	0.742176	2.42249	0	0.00180206	0.536	2914	tags=100%, list=26%, signal=135%
GO_POSITIVE_REGULATION_OF_NUCLEOCYTOPLASMIC_TRANSPORT	GO_POSITIVE_REGULATION_OF_NUCLEOCYTOPLASMIC_TRANSPORT		56	0.273512	2.42242	0.00424628	0.00179932	0.536	2772	tags=52%, list=25%, signal=68%
GO_ATP_DEPENDENT_CHROMATIN_REMODELING	GO_ATP_DEPENDENT_CHROMATIN_REMODELING		53	0.28685	2.42209	0	0.0017966	0.536	3591	tags=60%, list=32%, signal=88%
GO_REGULATION_OF_FIBROBLAST_GROWTH_FACTOR_RECEPTOR_SIGNALING_PATHWAY	GO_REGULATION_OF_FIBROBLAST_GROWTH_FACTOR_RECEPTOR_SIGNALING_PATHWAY		23	0.4248	2.42189	0.00195695	0.00179619	0.536	4047	tags=78%, list=36%, signal=122%
GO_REGULATION_OF_NEURAL_PRECURSOR_CELL_PROLIFERATION	GO_REGULATION_OF_NEURAL_PRECURSOR_CELL_PROLIFERATION		51	0.282688	2.41704	0	0.00185058	0.546	4347	tags=67%, list=39%, signal=108%
GO_ASSOCIATIVE_LEARNING	GO_ASSOCIATIVE_LEARNING		46	0.301412	2.41656	0	0.00185004	0.547	5689	tags=80%, list=50%, signal=162%
GO_POSTSYNAPTIC_DENSITY_ASSEMBLY	GO_POSTSYNAPTIC_DENSITY_ASSEMBLY		12	0.585595	2.41597	0	0.00187019	0.547	2802	tags=83%, list=25%, signal=111%
GO_NERVE_DEVELOPMENT	GO_NERVE_DEVELOPMENT		44	0.305817	2.41517	0	0.00186738	0.547	6308	tags=86%, list=56%, signal=195%
GO_LOCALIZATION_WITHIN_MEMBRANE	GO_LOCALIZATION_WITHIN_MEMBRANE		111	0.194604	2.41383	0.00203666	0.00188275	0.551	5755	tags=70%, list=51%, signal=142%
GO_ADAPTIVE_THERMOGENESIS	GO_ADAPTIVE_THERMOGENESIS		104	0.205535	2.41132	0.00202429	0.00190261	0.557	2150	tags=39%, list=19%, signal=48%
GO_NEGATIVE_REGULATION_OF_CELLULAR_RESPONSE_TO_GROWTH_FACTOR_STIMULUS	GO_NEGATIVE_REGULATION_OF_CELLULAR_RESPONSE_TO_GROWTH_FACTOR_STIMULUS		103	0.210721	2.41071	0	0.00190882	0.559	2902	tags=47%, list=26%, signal=62%
GO_CORTICOSTEROID_RECEPTOR_SIGNALING_PATHWAY	GO_CORTICOSTEROID_RECEPTOR_SIGNALING_PATHWAY		13	0.554927	2.41019	0	0.0019127	0.56	3293	tags=85%, list=29%, signal=119%
GO_ANTIGEN_PROCESSING_AND_PRESENTATION_OF_PEPTIDE_ANTIGEN_VIA_MHC_CLASS_I	GO_ANTIGEN_PROCESSING_AND_PRESENTATION_OF_PEPTIDE_ANTIGEN_VIA_MHC_CLASS_I		79	0.231711	2.40984	0	0.00192116	0.563	5831	tags=75%, list=52%, signal=153%
GO_REGULATION_OF_PROTEIN_LOCALIZATION_TO_NUCLEUS	GO_REGULATION_OF_PROTEIN_LOCALIZATION_TO_NUCLEUS		92	0.211495	2.40897	0.002	0.00193407	0.566	5728	tags=72%, list=51%, signal=144%
GO_NUCLEOBASE_CONTAINING_COMPOUND_TRANSPORT	GO_NUCLEOBASE_CONTAINING_COMPOUND_TRANSPORT		207	0.1501	2.40752	0	0.00196719	0.571	5751	tags=66%, list=51%, signal=132%
GO_REGULATION_OF_ACTIN_FILAMENT_BASED_PROCESS	GO_REGULATION_OF_ACTIN_FILAMENT_BASED_PROCESS		275	0.126666	2.40724	0	0.00197099	0.572	7551	tags=79%, list=67%, signal=234%
GO_RENAL_SYSTEM_VASCULATURE_DEVELOPMENT	GO_RENAL_SYSTEM_VASCULATURE_DEVELOPMENT		21	0.441633	2.40621	0	0.00197932	0.574	2548	tags=67%, list=23%, signal=86%
GO_POSITIVE_REGULATION_OF_NEUROLOGICAL_SYSTEM_PROCESS	GO_POSITIVE_REGULATION_OF_NEUROLOGICAL_SYSTEM_PROCESS		32	0.354491	2.40561	0	0.00198982	0.577	3416	tags=66%, list=30%, signal=94%
GO_REGULATION_OF_CARTILAGE_DEVELOPMENT	GO_REGULATION_OF_CARTILAGE_DEVELOPMENT		52	0.284603	2.40451	0	0.00199579	0.58	3747	tags=62%, list=33%, signal=92%
GO_POSITIVE_REGULATION_OF_ESTABLISHMENT_OF_PROTEIN_LOCALIZATION	GO_POSITIVE_REGULATION_OF_ESTABLISHMENT_OF_PROTEIN_LOCALIZATION		292	0.122609	2.40021	0	0.00206215	0.595	7618	tags=79%, list=67%, signal=238%
GO_REGULATION_OF_HISTONE_H3_K4_METHYLATION	GO_REGULATION_OF_HISTONE_H3_K4_METHYLATION		21	0.433137	2.39626	0.00193798	0.00211485	0.602	4256	tags=81%, list=38%, signal=130%
GO_AXON_EXTENSION	GO_AXON_EXTENSION		96	0.211361	2.39519	0.002	0.00212053	0.602	7274	tags=85%, list=64%, signal=238%
GO_POSITIVE_REGULATION_OF_TRANSPORTER_ACTIVITY	GO_POSITIVE_REGULATION_OF_TRANSPORTER_ACTIVITY		62	0.265695	2.39499	0	0.00212404	0.603	3570	tags=58%, list=32%, signal=84%
GO_SYNAPTIC_VESICLE_RECYCLING	GO_SYNAPTIC_VESICLE_RECYCLING		53	0.279906	2.39385	0	0.00213851	0.603	3669	tags=60%, list=33%, signal=89%
GO_EMBRYONIC_EYE_MORPHOGENESIS	GO_EMBRYONIC_EYE_MORPHOGENESIS		28	0.383841	2.39359	0	0.00213978	0.605	2933	tags=64%, list=26%, signal=87%
GO_EPITHELIAL_TUBE_BRANCHING_INVOLVED_IN_LUNG_MORPHOGENESIS	GO_EPITHELIAL_TUBE_BRANCHING_INVOLVED_IN_LUNG_MORPHOGENESIS		21	0.429649	2.39203	0	0.00215653	0.61	2683	tags=67%, list=24%, signal=87%
GO_ION_HOMEOSTASIS	GO_ION_HOMEOSTASIS		443	0.0989525	2.38754	0	0.00222399	0.627	7588	tags=77%, list=67%, signal=225%
GO_REGULATION_OF_VOLTAGE_GATED_CALCIUM_CHANNEL_ACTIVITY	GO_REGULATION_OF_VOLTAGE_GATED_CALCIUM_CHANNEL_ACTIVITY		19	0.454868	2.38726	0	0.0022252	0.629	3784	tags=79%, list=34%, signal=119%
GO_TYPE_B_PANCREATIC_CELL_DEVELOPMENT	GO_TYPE_B_PANCREATIC_CELL_DEVELOPMENT		16	0.500133	2.38678	0	0.00222641	0.63	2827	tags=75%, list=25%, signal=100%
GO_REGULATION_OF_SYNAPTIC_TRANSMISSION_GLUTAMATERGIC	GO_REGULATION_OF_SYNAPTIC_TRANSMISSION_GLUTAMATERGIC		41	0.307666	2.38618	0	0.00223199	0.631	3421	tags=61%, list=30%, signal=87%
GO_REGULATION_OF_MICROTUBULE_BASED_PROCESS	GO_REGULATION_OF_MICROTUBULE_BASED_PROCESS		160	0.160901	2.38529	0	0.0022441	0.632	7026	tags=78%, list=62%, signal=204%
GO_ADHERENS_JUNCTION_ORGANIZATION	GO_ADHERENS_JUNCTION_ORGANIZATION		117	0.191464	2.38396	0	0.00226285	0.634	7989	tags=90%, list=71%, signal=304%
GO_REGULATION_OF_CELLULAR_PROTEIN_CATABOLIC_PROCESS	GO_REGULATION_OF_CELLULAR_PROTEIN_CATABOLIC_PROCESS		209	0.146791	2.38332	0	0.00228157	0.64	5555	tags=64%, list=49%, signal=123%
GO_MOTOR_NEURON_AXON_GUIDANCE	GO_MOTOR_NEURON_AXON_GUIDANCE		17	0.482083	2.37982	0	0.00235252	0.648	2533	tags=71%, list=22%, signal=91%
GO_CORONARY_VASCULATURE_DEVELOPMENT	GO_CORONARY_VASCULATURE_DEVELOPMENT		35	0.342537	2.37849	0	0.0023623	0.652	4529	tags=74%, list=40%, signal=124%
GO_EMBRYONIC_CAMERA_TYPE_EYE_DEVELOPMENT	GO_EMBRYONIC_CAMERA_TYPE_EYE_DEVELOPMENT		32	0.348404	2.37789	0	0.00236763	0.652	663	tags=41%, list=6%, signal=43%
GO_PROSTATE_GLAND_MORPHOGENESIS	GO_PROSTATE_GLAND_MORPHOGENESIS		18	0.462993	2.37698	0.00392927	0.00238612	0.656	2933	tags=72%, list=26%, signal=97%
GO_NEPHRON_DEVELOPMENT	GO_NEPHRON_DEVELOPMENT		98	0.207879	2.37675	0.00202429	0.00238479	0.656	5965	tags=73%, list=53%, signal=154%
GO_MRNA_SPLICE_SITE_SELECTION	GO_MRNA_SPLICE_SITE_SELECTION		26	0.398169	2.37539	0.002	0.00241183	0.66	3329	tags=69%, list=29%, signal=98%
GO_NEGATIVE_REGULATION_OF_CELL_MORPHOGENESIS_INVOLVED_IN_DIFFERENTIATION	GO_NEGATIVE_REGULATION_OF_CELL_MORPHOGENESIS_INVOLVED_IN_DIFFERENTIATION		71	0.23926	2.37467	0	0.00242786	0.663	7489	tags=90%, list=66%, signal=266%
GO_ACTIN_FILAMENT_ORGANIZATION	GO_ACTIN_FILAMENT_ORGANIZATION		281	0.124249	2.37412	0	0.00243527	0.664	7307	tags=77%, list=65%, signal=213%
GO_REGULATION_OF_MUSCLE_SYSTEM_PROCESS	GO_REGULATION_OF_MUSCLE_SYSTEM_PROCESS		138	0.17144	2.3733	0	0.00244708	0.667	3649	tags=49%, list=32%, signal=72%
GO_ADULT_BEHAVIOR	GO_ADULT_BEHAVIOR		73	0.229921	2.37209	0	0.00247171	0.67	3605	tags=55%, list=32%, signal=80%
GO_TRANSITION_BETWEEN_FAST_AND_SLOW_FIBER	GO_TRANSITION_BETWEEN_FAST_AND_SLOW_FIBER		5	0.870136	2.37027	0	0.00249616	0.674	1469	tags=100%, list=13%, signal=115%
GO_NEGATIVE_REGULATION_OF_ION_TRANSMEMBRANE_TRANSPORT	GO_NEGATIVE_REGULATION_OF_ION_TRANSMEMBRANE_TRANSPORT		57	0.264138	2.36849	0	0.0025292	0.68	5349	tags=74%, list=47%, signal=139%
GO_DEVELOPMENT_OF_PRIMARY_SEXUAL_CHARACTERISTICS	GO_DEVELOPMENT_OF_PRIMARY_SEXUAL_CHARACTERISTICS		134	0.175083	2.36822	0	0.00253201	0.682	7648	tags=85%, list=68%, signal=261%
GO_CELLULAR_PROCESS_INVOLVED_IN_REPRODUCTION_IN_MULTICELLULAR_ORGANISM	GO_CELLULAR_PROCESS_INVOLVED_IN_REPRODUCTION_IN_MULTICELLULAR_ORGANISM		158	0.15993	2.36655	0	0.00255199	0.685	3148	tags=44%, list=28%, signal=60%
GO_POSITIVE_REGULATION_OF_PROTEIN_EXPORT_FROM_NUCLEUS	GO_POSITIVE_REGULATION_OF_PROTEIN_EXPORT_FROM_NUCLEUS		21	0.427379	2.36379	0	0.00260225	0.692	3246	tags=71%, list=29%, signal=100%
GO_POSITIVE_REGULATION_OF_GROWTH	GO_POSITIVE_REGULATION_OF_GROWTH		172	0.15663	2.3594	0	0.0027076	0.709	5476	tags=64%, list=49%, signal=122%
GO_POSITIVE_REGULATION_OF_CELL_PROLIFERATION_INVOLVED_IN_HEART_MORPHOGENESIS	GO_POSITIVE_REGULATION_OF_CELL_PROLIFERATION_INVOLVED_IN_HEART_MORPHOGENESIS		5	0.848506	2.35842	0	0.00272085	0.711	1713	tags=100%, list=15%, signal=118%
GO_ACTIVATION_OF_PROTEIN_KINASE_ACTIVITY	GO_ACTIVATION_OF_PROTEIN_KINASE_ACTIVITY		235	0.133978	2.35673	0	0.00276208	0.715	7163	tags=77%, list=63%, signal=205%
GO_MORPHOGENESIS_OF_AN_EPITHELIAL_FOLD	GO_MORPHOGENESIS_OF_AN_EPITHELIAL_FOLD		19	0.443064	2.35497	0	0.00279878	0.721	1541	tags=58%, list=14%, signal=67%
GO_NEGATIVE_REGULATION_OF_INTRACELLULAR_SIGNAL_TRANSDUCTION	GO_NEGATIVE_REGULATION_OF_INTRACELLULAR_SIGNAL_TRANSDUCTION		367	0.108211	2.35381	0	0.00282901	0.725	7182	tags=74%, list=64%, signal=197%
GO_MESODERMAL_CELL_DIFFERENTIATION	GO_MESODERMAL_CELL_DIFFERENTIATION		20	0.450763	2.3534	0	0.00283569	0.726	1128	tags=55%, list=10%, signal=61%
GO_CELLULAR_RESPONSE_TO_HEAT	GO_CELLULAR_RESPONSE_TO_HEAT		114	0.188507	2.35266	0.0019802	0.0028467	0.727	5714	tags=69%, list=51%, signal=139%
GO_SYNAPTIC_VESICLE_CYCLE	GO_SYNAPTIC_VESICLE_CYCLE		135	0.173688	2.3513	0	0.00288515	0.734	2493	tags=39%, list=22%, signal=50%
GO_PROTEIN_HETEROTETRAMERIZATION	GO_PROTEIN_HETEROTETRAMERIZATION		38	0.317745	2.35024	0	0.00289593	0.738	1771	tags=47%, list=16%, signal=56%
GO_REGULATION_OF_PROTEIN_LOCALIZATION_TO_CELL_PERIPHERY	GO_REGULATION_OF_PROTEIN_LOCALIZATION_TO_CELL_PERIPHERY		84	0.220209	2.34927	0	0.00290454	0.739	7609	tags=89%, list=67%, signal=272%
GO_MORPHOGENESIS_OF_AN_EPITHELIAL_BUD	GO_MORPHOGENESIS_OF_AN_EPITHELIAL_BUD		14	0.521938	2.34766	0	0.00293863	0.749	1371	tags=64%, list=12%, signal=73%
GO_MULTI_ORGANISM_BEHAVIOR	GO_MULTI_ORGANISM_BEHAVIOR		34	0.342993	2.3457	0.00189036	0.0029683	0.755	5434	tags=82%, list=48%, signal=158%
GO_CATION_TRANSMEMBRANE_TRANSPORT	GO_CATION_TRANSMEMBRANE_TRANSPORT		430	0.0982815	2.34492	0	0.00298311	0.758	4995	tags=54%, list=44%, signal=93%
GO_REGULATION_OF_SODIUM_ION_TRANSPORT	GO_REGULATION_OF_SODIUM_ION_TRANSPORT		57	0.264227	2.34411	0	0.00299593	0.76	4952	tags=70%, list=44%, signal=124%
GO_NEGATIVE_REGULATION_OF_CELLULAR_RESPONSE_TO_VASCULAR_ENDOTHELIAL_GROWTH_FACTOR_STIMULUS	GO_NEGATIVE_REGULATION_OF_CELLULAR_RESPONSE_TO_VASCULAR_ENDOTHELIAL_GROWTH_FACTOR_STIMULUS		7	0.699619	2.3438	0	0.00300227	0.761	3394	tags=100%, list=30%, signal=143%
GO_REGULATION_OF_NEUROTRANSMITTER_TRANSPORT	GO_REGULATION_OF_NEUROTRANSMITTER_TRANSPORT		86	0.216674	2.34333	0	0.00301064	0.763	7021	tags=84%, list=62%, signal=220%
GO_LENS_DEVELOPMENT_IN_CAMERA_TYPE_EYE	GO_LENS_DEVELOPMENT_IN_CAMERA_TYPE_EYE		51	0.273887	2.34172	0	0.00302759	0.766	7544	tags=94%, list=67%, signal=283%
GO_NEGATIVE_REGULATION_OF_RNA_METABOLIC_PROCESS	GO_NEGATIVE_REGULATION_OF_RNA_METABOLIC_PROCESS		43	0.305987	2.3414	0.00203666	0.00302973	0.767	6270	tags=86%, list=56%, signal=193%
GO_RNA_METABOLIC_PROCESS	GO_RNA_METABOLIC_PROCESS		918	0.0689338	2.33965	0.00191205	0.00306728	0.773	6796	tags=67%, list=60%, signal=154%
GO_METANEPHRIC_GLOMERULUS_VASCULATURE_DEVELOPMENT	GO_METANEPHRIC_GLOMERULUS_VASCULATURE_DEVELOPMENT		6	0.774557	2.3383	0.002	0.00309232	0.774	2548	tags=100%, list=23%, signal=129%
GO_REGULATION_OF_ENDOTHELIAL_CELL_MIGRATION	GO_REGULATION_OF_ENDOTHELIAL_CELL_MIGRATION		127	0.179374	2.33684	0	0.00311723	0.779	4218	tags=55%, list=37%, signal=87%
GO_REGULATION_OF_INTRACELLULAR_STEROID_HORMONE_RECEPTOR_SIGNALING_PATHWAY	GO_REGULATION_OF_INTRACELLULAR_STEROID_HORMONE_RECEPTOR_SIGNALING_PATHWAY		56	0.268159	2.33496	0	0.00315442	0.786	5049	tags=71%, list=45%, signal=129%
GO_HYALURONAN_METABOLIC_PROCESS	GO_HYALURONAN_METABOLIC_PROCESS		5	0.83193	2.33383	0	0.00317914	0.789	1900	tags=100%, list=17%, signal=120%
GO_CELLULAR_RESPONSE_TO_RETINOIC_ACID	GO_CELLULAR_RESPONSE_TO_RETINOIC_ACID		42	0.303463	2.33342	0	0.00317689	0.789	3036	tags=57%, list=27%, signal=78%
GO_NEGATIVE_REGULATION_OF_CELL_GROWTH	GO_NEGATIVE_REGULATION_OF_CELL_GROWTH		131	0.17541	2.33102	0	0.00323043	0.797	2953	tags=44%, list=26%, signal=58%
GO_REGULATION_OF_AXON_GUIDANCE	GO_REGULATION_OF_AXON_GUIDANCE		30	0.366134	2.32969	0	0.00325904	0.802	3778	tags=70%, list=33%, signal=105%
GO_NEPHRON_TUBULE_FORMATION	GO_NEPHRON_TUBULE_FORMATION		10	0.608354	2.32838	0	0.00327719	0.806	2168	tags=80%, list=19%, signal=99%
GO_REGULATION_OF_CALCIUM_ION_TRANSMEMBRANE_TRANSPORTER_ACTIVITY	GO_REGULATION_OF_CALCIUM_ION_TRANSMEMBRANE_TRANSPORTER_ACTIVITY		49	0.278081	2.32375	0	0.00339659	0.817	3784	tags=61%, list=34%, signal=92%
GO_NEURAL_CREST_CELL_DIFFERENTIATION	GO_NEURAL_CREST_CELL_DIFFERENTIATION		63	0.238439	2.32293	0	0.00342708	0.819	2339	tags=44%, list=21%, signal=56%
GO_PROTEIN_DEPHOSPHORYLATION	GO_PROTEIN_DEPHOSPHORYLATION		244	0.129523	2.32198	0	0.00344898	0.822	3518	tags=44%, list=31%, signal=62%
GO_AGING	GO_AGING		220	0.131927	2.32042	0	0.00348947	0.826	5362	tags=60%, list=48%, signal=113%
GO_REGULATION_OF_SYNAPTIC_VESICLE_CLUSTERING	GO_REGULATION_OF_SYNAPTIC_VESICLE_CLUSTERING		9	0.60885	2.31954	0	0.00352369	0.828	3165	tags=89%, list=28%, signal=123%
GO_REGULATION_OF_EXTENT_OF_CELL_GROWTH	GO_REGULATION_OF_EXTENT_OF_CELL_GROWTH		84	0.214133	2.31946	0	0.00351891	0.828	7274	tags=86%, list=64%, signal=239%
GO_REGULATION_OF_BIOMINERAL_TISSUE_DEVELOPMENT	GO_REGULATION_OF_BIOMINERAL_TISSUE_DEVELOPMENT		51	0.279348	2.31819	0.00204499	0.00354271	0.833	5491	tags=76%, list=49%, signal=148%
GO_POTASSIUM_ION_IMPORT_ACROSS_PLASMA_MEMBRANE	GO_POTASSIUM_ION_IMPORT_ACROSS_PLASMA_MEMBRANE		24	0.388475	2.31776	0.00205761	0.00355436	0.834	5029	tags=83%, list=45%, signal=150%
GO_NEGATIVE_REGULATION_OF_OLIGODENDROCYTE_DIFFERENTIATION	GO_NEGATIVE_REGULATION_OF_OLIGODENDROCYTE_DIFFERENTIATION		8	0.659691	2.31756	0	0.00355563	0.834	3845	tags=100%, list=34%, signal=152%
GO_SYNAPTIC_VESICLE_LOCALIZATION	GO_SYNAPTIC_VESICLE_LOCALIZATION		120	0.18148	2.31751	0	0.00355284	0.834	2487	tags=40%, list=22%, signal=51%
GO_POSITIVE_REGULATION_OF_RNA_BINDING	GO_POSITIVE_REGULATION_OF_RNA_BINDING		9	0.622683	2.31665	0.00632911	0.00356835	0.838	3009	tags=89%, list=27%, signal=121%
GO_NEGATIVE_REGULATION_OF_SYNAPTIC_VESICLE_TRANSPORT	GO_NEGATIVE_REGULATION_OF_SYNAPTIC_VESICLE_TRANSPORT		5	0.817835	2.31588	0	0.00359002	0.841	2059	tags=100%, list=18%, signal=122%
GO_POSITIVE_REGULATION_OF_MITOTIC_CELL_CYCLE	GO_POSITIVE_REGULATION_OF_MITOTIC_CELL_CYCLE		114	0.188328	2.31563	0.00209205	0.00359543	0.841	2548	tags=41%, list=23%, signal=53%
GO_REGULATION_OF_APOPTOTIC_SIGNALING_PATHWAY	GO_REGULATION_OF_APOPTOTIC_SIGNALING_PATHWAY		301	0.117851	2.31252	0	0.00366537	0.848	5491	tags=60%, list=49%, signal=114%
GO_CELLULAR_RESPONSE_TO_KETONE	GO_CELLULAR_RESPONSE_TO_KETONE		70	0.233969	2.31243	0	0.00366449	0.848	5275	tags=70%, list=47%, signal=131%
GO_REGULATION_OF_MUSCLE_CELL_DIFFERENTIATION	GO_REGULATION_OF_MUSCLE_CELL_DIFFERENTIATION		110	0.192663	2.31232	0	0.00366368	0.848	4207	tags=56%, list=37%, signal=89%
GO_POSITIVE_REGULATION_OF_GLIOGENESIS	GO_POSITIVE_REGULATION_OF_GLIOGENESIS		42	0.295103	2.31193	0	0.00367711	0.851	5011	tags=74%, list=44%, signal=132%
GO_T_CELL_RECEPTOR_SIGNALING_PATHWAY	GO_T_CELL_RECEPTOR_SIGNALING_PATHWAY		129	0.17423	2.31174	0	0.00367427	0.852	6454	tags=74%, list=57%, signal=172%
GO_REGULATION_OF_EMBRYONIC_DEVELOPMENT	GO_REGULATION_OF_EMBRYONIC_DEVELOPMENT		89	0.210853	2.31149	0	0.00367545	0.852	4993	tags=65%, list=44%, signal=116%
GO_MESONEPHRIC_TUBULE_MORPHOGENESIS	GO_MESONEPHRIC_TUBULE_MORPHOGENESIS		45	0.295276	2.31061	0	0.00368058	0.852	6461	tags=87%, list=57%, signal=202%
GO_POSITIVE_REGULATION_OF_OLIGODENDROCYTE_DIFFERENTIATION	GO_POSITIVE_REGULATION_OF_OLIGODENDROCYTE_DIFFERENTIATION		10	0.598652	2.30948	0.00191205	0.00370591	0.852	3406	tags=90%, list=30%, signal=129%
GO_PROTEIN_LOCALIZATION_TO_ORGANELLE	GO_PROTEIN_LOCALIZATION_TO_ORGANELLE		763	0.0731112	2.30806	0	0.00373506	0.854	6374	tags=63%, list=56%, signal=136%
GO_RIBONUCLEOPROTEIN_COMPLEX_SUBUNIT_ORGANIZATION	GO_RIBONUCLEOPROTEIN_COMPLEX_SUBUNIT_ORGANIZATION		226	0.13479	2.30749	0.00197628	0.00374614	0.854	6748	tags=73%, list=60%, signal=178%
GO_EXPORT_ACROSS_PLASMA_MEMBRANE	GO_EXPORT_ACROSS_PLASMA_MEMBRANE		18	0.440895	2.30689	0	0.00376313	0.856	3182	tags=72%, list=28%, signal=100%
GO_REGULATION_OF_ODONTOGENESIS_OF_DENTIN_CONTAINING_TOOTH	GO_REGULATION_OF_ODONTOGENESIS_OF_DENTIN_CONTAINING_TOOTH		6	0.746631	2.3053	0	0.00380024	0.856	982	tags=83%, list=9%, signal=91%
GO_POSITIVE_REGULATION_OF_OSSIFICATION	GO_POSITIVE_REGULATION_OF_OSSIFICATION		61	0.251183	2.30494	0	0.0038052	0.856	3100	tags=52%, list=27%, signal=72%
GO_REGULATION_OF_UBIQUITIN_DEPENDENT_PROTEIN_CATABOLIC_PROCESS	GO_REGULATION_OF_UBIQUITIN_DEPENDENT_PROTEIN_CATABOLIC_PROCESS		127	0.175429	2.30481	0	0.00380214	0.856	6928	tags=79%, list=61%, signal=202%
GO_POSITIVE_REGULATION_OF_SYNAPTIC_TRANSMISSION	GO_POSITIVE_REGULATION_OF_SYNAPTIC_TRANSMISSION		103	0.194183	2.30424	0	0.00382104	0.857	6922	tags=81%, list=61%, signal=206%
GO_NEGATIVE_REGULATION_OF_NEURON_DEATH	GO_NEGATIVE_REGULATION_OF_NEURON_DEATH		146	0.167113	2.30331	0.00199203	0.00383799	0.857	6254	tags=72%, list=55%, signal=159%
GO_REGULATION_OF_ESTABLISHMENT_OF_PROTEIN_LOCALIZATION	GO_REGULATION_OF_ESTABLISHMENT_OF_PROTEIN_LOCALIZATION		490	0.0896855	2.30256	0	0.00386884	0.858	7668	tags=77%, list=68%, signal=228%
GO_ORGANIC_CYCLIC_COMPOUND_CATABOLIC_PROCESS	GO_ORGANIC_CYCLIC_COMPOUND_CATABOLIC_PROCESS		461	0.0922341	2.3001	0.00199601	0.00393932	0.863	7055	tags=71%, list=63%, signal=183%
GO_REGULATION_OF_DEFENSE_RESPONSE	GO_REGULATION_OF_DEFENSE_RESPONSE		411	0.0991003	2.29929	0	0.00396178	0.865	3562	tags=41%, list=32%, signal=58%
GO_POSITIVE_REGULATION_OF_EPITHELIAL_CELL_DIFFERENTIATION	GO_POSITIVE_REGULATION_OF_EPITHELIAL_CELL_DIFFERENTIATION		36	0.320844	2.29923	0	0.00396055	0.865	1092	tags=42%, list=10%, signal=46%
GO_AUTONOMIC_NERVOUS_SYSTEM_DEVELOPMENT	GO_AUTONOMIC_NERVOUS_SYSTEM_DEVELOPMENT		27	0.364508	2.29886	0	0.00396713	0.865	2165	tags=56%, list=19%, signal=69%
GO_LACRIMAL_GLAND_DEVELOPMENT	GO_LACRIMAL_GLAND_DEVELOPMENT		6	0.756383	2.29836	0	0.00397183	0.865	2753	tags=100%, list=24%, signal=132%
GO_POSITIVE_REGULATION_OF_OSTEOBLAST_DIFFERENTIATION	GO_POSITIVE_REGULATION_OF_OSTEOBLAST_DIFFERENTIATION		45	0.282679	2.29741	0	0.00400004	0.87	2339	tags=49%, list=21%, signal=61%
GO_NEGATIVE_REGULATION_OF_EPITHELIAL_CELL_MIGRATION	GO_NEGATIVE_REGULATION_OF_EPITHELIAL_CELL_MIGRATION		52	0.263065	2.29548	0	0.00405559	0.876	4206	tags=63%, list=37%, signal=101%
GO_POSITIVE_REGULATION_OF_CATABOLIC_PROCESS	GO_POSITIVE_REGULATION_OF_CATABOLIC_PROCESS		342	0.111294	2.29477	0	0.00406799	0.877	7493	tags=77%, list=66%, signal=223%
GO_REPRODUCTIVE_BEHAVIOR	GO_REPRODUCTIVE_BEHAVIOR		17	0.457491	2.29301	0.00195312	0.00410802	0.879	3474	tags=76%, list=31%, signal=110%
GO_SODIUM_ION_EXPORT_ACROSS_PLASMA_MEMBRANE	GO_SODIUM_ION_EXPORT_ACROSS_PLASMA_MEMBRANE		11	0.569667	2.29164	0	0.00413989	0.882	758	tags=64%, list=7%, signal=68%
GO_NEGATIVE_REGULATION_OF_CHROMOSOME_ORGANIZATION	GO_NEGATIVE_REGULATION_OF_CHROMOSOME_ORGANIZATION		98	0.205216	2.29112	0	0.00415224	0.882	4728	tags=62%, list=42%, signal=106%
GO_LOCOMOTORY_BEHAVIOR	GO_LOCOMOTORY_BEHAVIOR		111	0.184995	2.2905	0.00188679	0.00418621	0.885	1592	tags=32%, list=14%, signal=37%
GO_MODULATION_OF_EXCITATORY_POSTSYNAPTIC_POTENTIAL	GO_MODULATION_OF_EXCITATORY_POSTSYNAPTIC_POTENTIAL		27	0.368683	2.28781	0	0.00425295	0.889	3372	tags=67%, list=30%, signal=95%
GO_SODIUM_ION_TRANSPORT	GO_SODIUM_ION_TRANSPORT		115	0.188717	2.28687	0.002	0.00427867	0.891	5055	tags=63%, list=45%, signal=114%
GO_POSITIVE_REGULATION_OF_RNA_METABOLIC_PROCESS	GO_POSITIVE_REGULATION_OF_RNA_METABOLIC_PROCESS		59	0.255961	2.2862	0	0.00429067	0.891	5542	tags=75%, list=49%, signal=146%
GO_POSITIVE_REGULATION_OF_PROTEIN_LOCALIZATION_TO_NUCLEUS	GO_POSITIVE_REGULATION_OF_PROTEIN_LOCALIZATION_TO_NUCLEUS		61	0.247818	2.28614	0	0.004289	0.891	5728	tags=75%, list=51%, signal=152%
GO_TISSUE_REGENERATION	GO_TISSUE_REGENERATION		38	0.317657	2.28553	0	0.00429907	0.893	4742	tags=74%, list=42%, signal=127%
GO_PROTEIN_MONOUBIQUITINATION	GO_PROTEIN_MONOUBIQUITINATION		59	0.252765	2.28516	0	0.00430712	0.893	3665	tags=58%, list=32%, signal=85%
GO_REGULATION_OF_METAL_ION_TRANSPORT	GO_REGULATION_OF_METAL_ION_TRANSPORT		196	0.140457	2.28246	0.00402414	0.00437507	0.897	7021	tags=76%, list=62%, signal=198%
GO_NEGATIVE_REGULATION_OF_TRANSMEMBRANE_TRANSPORT	GO_NEGATIVE_REGULATION_OF_TRANSMEMBRANE_TRANSPORT		72	0.228286	2.28198	0.00202429	0.00438866	0.898	4963	tags=67%, list=44%, signal=118%
GO_REGULATION_OF_BODY_FLUID_LEVELS	GO_REGULATION_OF_BODY_FLUID_LEVELS		301	0.116047	2.28186	0	0.00438894	0.898	4161	tags=48%, list=37%, signal=74%
GO_FOREBRAIN_NEURON_DEVELOPMENT	GO_FOREBRAIN_NEURON_DEVELOPMENT		21	0.422358	2.28037	0	0.00442774	0.902	3840	tags=76%, list=34%, signal=115%
GO_REGULATION_OF_PROTEIN_LOCALIZATION_TO_SYNAPSE	GO_REGULATION_OF_PROTEIN_LOCALIZATION_TO_SYNAPSE		21	0.411667	2.27971	0	0.00444336	0.903	3423	tags=71%, list=30%, signal=102%
GO_PROTEIN_DNA_COMPLEX_DISASSEMBLY	GO_PROTEIN_DNA_COMPLEX_DISASSEMBLY		18	0.456692	2.27879	0	0.00446651	0.903	5512	tags=94%, list=49%, signal=184%
GO_PALLIUM_DEVELOPMENT	GO_PALLIUM_DEVELOPMENT		127	0.172212	2.2777	0	0.00449921	0.906	2254	tags=37%, list=20%, signal=46%
GO_POSITIVE_REGULATION_OF_AXONOGENESIS	GO_POSITIVE_REGULATION_OF_AXONOGENESIS		71	0.228018	2.27748	0	0.00450123	0.907	4118	tags=59%, list=36%, signal=93%
GO_REGULATION_OF_MRNA_3_END_PROCESSING	GO_REGULATION_OF_MRNA_3_END_PROCESSING		26	0.372448	2.2767	0.00399202	0.00451672	0.909	5789	tags=88%, list=51%, signal=181%
GO_PERICARDIUM_DEVELOPMENT	GO_PERICARDIUM_DEVELOPMENT		14	0.517008	2.27597	0	0.00453585	0.91	3845	tags=86%, list=34%, signal=130%
GO_RESPONSE_TO_INTERLEUKIN_7	GO_RESPONSE_TO_INTERLEUKIN_7		29	0.358793	2.27557	0	0.00454936	0.912	2576	tags=59%, list=23%, signal=76%
GO_NEGATIVE_REGULATION_OF_LYMPHOCYTE_MEDIATED_IMMUNITY	GO_NEGATIVE_REGULATION_OF_LYMPHOCYTE_MEDIATED_IMMUNITY		17	0.465864	2.27518	0	0.00455525	0.912	1388	tags=59%, list=12%, signal=67%
GO_REGULATION_OF_DENDRITIC_CELL_DIFFERENTIATION	GO_REGULATION_OF_DENDRITIC_CELL_DIFFERENTIATION		5	0.842922	2.2749	0	0.00456478	0.912	1776	tags=100%, list=16%, signal=119%
GO_POSITIVE_REGULATION_OF_RNA_SPLICING	GO_POSITIVE_REGULATION_OF_RNA_SPLICING		29	0.360202	2.27481	0	0.00456095	0.912	4506	tags=76%, list=40%, signal=126%
GO_ACTIVATION_OF_IMMUNE_RESPONSE	GO_ACTIVATION_OF_IMMUNE_RESPONSE		341	0.110385	2.27475	0	0.00455521	0.912	6370	tags=67%, list=56%, signal=150%
GO_REGULATION_OF_CELL_SUBSTRATE_ADHESION	GO_REGULATION_OF_CELL_SUBSTRATE_ADHESION		147	0.162785	2.27446	0	0.00455522	0.912	8013	tags=87%, list=71%, signal=296%
GO_POSITIVE_REGULATION_OF_SODIUM_ION_TRANSPORT	GO_POSITIVE_REGULATION_OF_SODIUM_ION_TRANSPORT		26	0.380783	2.27372	0.00204918	0.00456462	0.912	4827	tags=81%, list=43%, signal=141%
GO_MULTICELLULAR_ORGANISMAL_MOVEMENT	GO_MULTICELLULAR_ORGANISMAL_MOVEMENT		30	0.34936	2.27182	0.00195312	0.00461962	0.915	2462	tags=57%, list=22%, signal=72%
GO_CGMP_MEDIATED_SIGNALING	GO_CGMP_MEDIATED_SIGNALING		21	0.40889	2.27169	0	0.00461955	0.915	1842	tags=57%, list=16%, signal=68%
GO_CELLULAR_RESPONSE_TO_DRUG	GO_CELLULAR_RESPONSE_TO_DRUG		242	0.127194	2.27046	0.0019802	0.00464588	0.918	5170	tags=58%, list=46%, signal=105%
GO_ACTIVATION_OF_INNATE_IMMUNE_RESPONSE	GO_ACTIVATION_OF_INNATE_IMMUNE_RESPONSE		198	0.142136	2.26968	0.00198807	0.00466828	0.92	3610	tags=46%, list=32%, signal=66%
GO_HISTONE_H3_K9_MODIFICATION	GO_HISTONE_H3_K9_MODIFICATION		35	0.32485	2.26948	0.00619835	0.00466996	0.92	4728	tags=74%, list=42%, signal=127%
GO_REGULATION_OF_CELLULAR_KETONE_METABOLIC_PROCESS	GO_REGULATION_OF_CELLULAR_KETONE_METABOLIC_PROCESS		105	0.192403	2.26767	0.00197628	0.00472079	0.924	3437	tags=50%, list=30%, signal=71%
GO_REGULATION_OF_MRNA_BINDING	GO_REGULATION_OF_MRNA_BINDING		10	0.601667	2.26767	0	0.00471492	0.924	3372	tags=90%, list=30%, signal=128%
GO_ENDOTHELIAL_CELL_MIGRATION	GO_ENDOTHELIAL_CELL_MIGRATION		161	0.156355	2.26638	0	0.00474494	0.926	4218	tags=53%, list=37%, signal=83%
GO_DETECTION_OF_TEMPERATURE_STIMULUS	GO_DETECTION_OF_TEMPERATURE_STIMULUS		10	0.584995	2.26333	0.0019685	0.00484591	0.928	3560	tags=90%, list=32%, signal=131%
GO_GDP_METABOLIC_PROCESS	GO_GDP_METABOLIC_PROCESS		6	0.738741	2.26228	0	0.00487376	0.928	2952	tags=100%, list=26%, signal=135%
GO_RESPONSE_TO_BACTERIUM	GO_RESPONSE_TO_BACTERIUM		276	0.117707	2.26134	0.0019685	0.00490149	0.929	3610	tags=43%, list=32%, signal=62%
GO_CHONDROCYTE_DIFFERENTIATION	GO_CHONDROCYTE_DIFFERENTIATION		84	0.208751	2.26111	0	0.00490856	0.93	3841	tags=55%, list=34%, signal=82%
GO_VESICLE_MEDIATED_TRANSPORT_BETWEEN_ENDOSOMAL_COMPARTMENTS	GO_VESICLE_MEDIATED_TRANSPORT_BETWEEN_ENDOSOMAL_COMPARTMENTS		36	0.316356	2.25896	0.00209205	0.00497331	0.931	5218	tags=78%, list=46%, signal=144%
GO_REGULATION_OF_RNA_BINDING	GO_REGULATION_OF_RNA_BINDING		12	0.535036	2.25874	0	0.00498044	0.931	3372	tags=83%, list=30%, signal=119%
GO_CYCLIC_NUCLEOTIDE_MEDIATED_SIGNALING	GO_CYCLIC_NUCLEOTIDE_MEDIATED_SIGNALING		95	0.201555	2.25819	0	0.00499294	0.931	2139	tags=39%, list=19%, signal=48%
GO_ENDOCARDIAL_CUSHION_DEVELOPMENT	GO_ENDOCARDIAL_CUSHION_DEVELOPMENT		34	0.323048	2.25719	0	0.0050408	0.932	2339	tags=53%, list=21%, signal=67%
GO_KIDNEY_MORPHOGENESIS	GO_KIDNEY_MORPHOGENESIS		65	0.240646	2.25585	0.00215517	0.00507727	0.932	2334	tags=45%, list=21%, signal=56%
GO_REGULATION_OF_ESTABLISHMENT_OR_MAINTENANCE_OF_CELL_POLARITY	GO_REGULATION_OF_ESTABLISHMENT_OR_MAINTENANCE_OF_CELL_POLARITY		23	0.393084	2.25527	0	0.00509515	0.933	6367	tags=96%, list=56%, signal=219%
GO_REGULATION_OF_PROTEIN_COMPLEX_ASSEMBLY	GO_REGULATION_OF_PROTEIN_COMPLEX_ASSEMBLY		312	0.110478	2.25489	0	0.00510923	0.935	6600	tags=69%, list=58%, signal=162%
GO_NEGATIVE_REGULATION_OF_CELL_CYCLE_PHASE_TRANSITION	GO_NEGATIVE_REGULATION_OF_CELL_CYCLE_PHASE_TRANSITION		191	0.140893	2.25333	0.00204082	0.00515866	0.938	3222	tags=42%, list=29%, signal=58%
GO_REGULATION_OF_SKELETAL_MUSCLE_TISSUE_DEVELOPMENT	GO_REGULATION_OF_SKELETAL_MUSCLE_TISSUE_DEVELOPMENT		33	0.332978	2.25274	0	0.00517459	0.939	5144	tags=79%, list=46%, signal=144%
GO_POSITIVE_REGULATION_OF_CELL_DEATH	GO_POSITIVE_REGULATION_OF_CELL_DEATH		495	0.08976	2.25206	0	0.00518308	0.94	5004	tags=53%, list=44%, signal=91%
GO_POTASSIUM_ION_TRANSPORT	GO_POTASSIUM_ION_TRANSPORT		108	0.185722	2.25184	0.0020202	0.00518421	0.94	5029	tags=63%, list=45%, signal=112%
GO_EPIDERMIS_DEVELOPMENT	GO_EPIDERMIS_DEVELOPMENT		179	0.146995	2.25127	0	0.00519619	0.94	4230	tags=52%, list=37%, signal=82%
GO_REGULATION_OF_ENDOTHELIAL_CELL_DIFFERENTIATION	GO_REGULATION_OF_ENDOTHELIAL_CELL_DIFFERENTIATION		25	0.371661	2.25053	0.00195695	0.00521551	0.94	1231	tags=48%, list=11%, signal=54%
GO_REGULATION_OF_GASTRULATION	GO_REGULATION_OF_GASTRULATION		24	0.391671	2.25029	0	0.00522209	0.94	4993	tags=83%, list=44%, signal=149%
GO_DEVELOPMENTAL_MATURATION	GO_DEVELOPMENTAL_MATURATION		161	0.151953	2.25027	0	0.00521948	0.94	1463	tags=28%, list=13%, signal=32%
GO_PHOTOPERIODISM	GO_PHOTOPERIODISM		16	0.456976	2.24897	0.0020284	0.00526267	0.941	2608	tags=69%, list=23%, signal=89%
GO_POSITIVE_REGULATION_OF_DEVELOPMENTAL_GROWTH	GO_POSITIVE_REGULATION_OF_DEVELOPMENTAL_GROWTH		110	0.1801	2.2486	0.00195312	0.00527087	0.941	5476	tags=66%, list=49%, signal=128%
GO_BODY_MORPHOGENESIS	GO_BODY_MORPHOGENESIS		40	0.303312	2.24839	0	0.00527185	0.941	4206	tags=68%, list=37%, signal=107%
GO_SMOOTH_MUSCLE_CELL_DIFFERENTIATION	GO_SMOOTH_MUSCLE_CELL_DIFFERENTIATION		46	0.280555	2.24814	0	0.00527823	0.941	4206	tags=65%, list=37%, signal=104%
GO_ANTIGEN_PROCESSING_AND_PRESENTATION_OF_EXOGENOUS_PEPTIDE_ANTIGEN_VIA_MHC_CLASS_I	GO_ANTIGEN_PROCESSING_AND_PRESENTATION_OF_EXOGENOUS_PEPTIDE_ANTIGEN_VIA_MHC_CLASS_I		64	0.234584	2.24796	0	0.00527738	0.941	5831	tags=75%, list=52%, signal=154%
GO_REGULATION_OF_MRNA_POLYADENYLATION	GO_REGULATION_OF_MRNA_POLYADENYLATION		15	0.487623	2.24788	0	0.00527286	0.941	5789	tags=100%, list=51%, signal=205%
GO_RESPONSE_TO_RETINOIC_ACID	GO_RESPONSE_TO_RETINOIC_ACID		65	0.23998	2.24765	0	0.00527198	0.941	3036	tags=51%, list=27%, signal=69%
GO_FUNGIFORM_PAPILLA_DEVELOPMENT	GO_FUNGIFORM_PAPILLA_DEVELOPMENT		5	0.800904	2.24538	0	0.00534931	0.945	2250	tags=100%, list=20%, signal=125%
GO_CELL_CELL_ADHESION_VIA_PLASMA_MEMBRANE_ADHESION_MOLECULES	GO_CELL_CELL_ADHESION_VIA_PLASMA_MEMBRANE_ADHESION_MOLECULES		123	0.175764	2.24534	0	0.00534651	0.945	2533	tags=40%, list=22%, signal=51%
GO_CELLULAR_COMPONENT_ASSEMBLY_INVOLVED_IN_MORPHOGENESIS	GO_CELLULAR_COMPONENT_ASSEMBLY_INVOLVED_IN_MORPHOGENESIS		63	0.240756	2.24454	0	0.00536552	0.947	7329	tags=89%, list=65%, signal=252%
GO_PEPTIDYL_LYSINE_TRIMETHYLATION	GO_PEPTIDYL_LYSINE_TRIMETHYLATION		36	0.318756	2.24442	0.00204918	0.00536465	0.948	4564	tags=72%, list=40%, signal=121%
GO_ATP_HYDROLYSIS_COUPLED_CATION_TRANSMEMBRANE_TRANSPORT	GO_ATP_HYDROLYSIS_COUPLED_CATION_TRANSMEMBRANE_TRANSPORT		32	0.333526	2.24323	0	0.0053909	0.95	4710	tags=75%, list=42%, signal=128%
GO_NEGATIVE_REGULATION_OF_ION_TRANSPORT	GO_NEGATIVE_REGULATION_OF_ION_TRANSPORT		87	0.208365	2.24287	0	0.0054008	0.95	4022	tags=56%, list=36%, signal=87%
GO_PLACENTA_DEVELOPMENT	GO_PLACENTA_DEVELOPMENT		104	0.188737	2.24213	0	0.0054269	0.95	6136	tags=73%, list=54%, signal=159%
GO_MUCOPOLYSACCHARIDE_METABOLIC_PROCESS	GO_MUCOPOLYSACCHARIDE_METABOLIC_PROCESS		10	0.599716	2.24168	0	0.00544204	0.95	3394	tags=90%, list=30%, signal=129%
GO_KIDNEY_MESENCHYME_DEVELOPMENT	GO_KIDNEY_MESENCHYME_DEVELOPMENT		14	0.489342	2.2412	0.00196078	0.00545357	0.95	4963	tags=93%, list=44%, signal=166%
GO_REGULATION_OF_CYTOPLASMIC_MRNA_PROCESSING_BODY_ASSEMBLY	GO_REGULATION_OF_CYTOPLASMIC_MRNA_PROCESSING_BODY_ASSEMBLY		7	0.691969	2.24046	0	0.00548285	0.951	1868	tags=86%, list=17%, signal=103%
GO_APPENDAGE_MORPHOGENESIS	GO_APPENDAGE_MORPHOGENESIS		106	0.184399	2.2401	0	0.00549072	0.951	3261	tags=47%, list=29%, signal=66%
GO_NEGATIVE_REGULATION_OF_GLIOGENESIS	GO_NEGATIVE_REGULATION_OF_GLIOGENESIS		22	0.390803	2.23994	0	0.00548958	0.951	4831	tags=82%, list=43%, signal=143%
GO_POSITIVE_REGULATION_OF_CYTOSKELETON_ORGANIZATION	GO_POSITIVE_REGULATION_OF_CYTOSKELETON_ORGANIZATION		166	0.143743	2.23706	0	0.00559955	0.954	7307	tags=79%, list=65%, signal=221%
GO_RESPONSE_TO_MECHANICAL_STIMULUS	GO_RESPONSE_TO_MECHANICAL_STIMULUS		140	0.164199	2.23653	0.00209205	0.00561081	0.955	3570	tags=48%, list=32%, signal=69%
GO_SKELETAL_MUSCLE_CONTRACTION	GO_SKELETAL_MUSCLE_CONTRACTION		21	0.410792	2.23462	0.00209205	0.00565957	0.958	2358	tags=62%, list=21%, signal=78%
GO_CELLULAR_ION_HOMEOSTASIS	GO_CELLULAR_ION_HOMEOSTASIS		355	0.105542	2.23419	0	0.00566912	0.959	7588	tags=77%, list=67%, signal=229%
GO_NEGATIVE_REGULATION_OF_PROTEIN_MODIFICATION_BY_SMALL_PROTEIN_CONJUGATION_OR_REMOVAL	GO_NEGATIVE_REGULATION_OF_PROTEIN_MODIFICATION_BY_SMALL_PROTEIN_CONJUGATION_OR_REMOVAL		67	0.230991	2.23335	0	0.00569276	0.962	5493	tags=72%, list=49%, signal=139%
GO_ORGAN_INDUCTION	GO_ORGAN_INDUCTION		16	0.472116	2.23318	0.00407332	0.00569314	0.962	1732	tags=63%, list=15%, signal=74%
GO_REGULATION_OF_SKELETAL_MUSCLE_CELL_DIFFERENTIATION	GO_REGULATION_OF_SKELETAL_MUSCLE_CELL_DIFFERENTIATION		14	0.492624	2.23285	0.00198807	0.00569879	0.963	4926	tags=93%, list=44%, signal=165%
GO_PRESYNAPSE_ORGANIZATION	GO_PRESYNAPSE_ORGANIZATION		29	0.347986	2.23178	0	0.00573825	0.964	3476	tags=66%, list=31%, signal=94%
GO_REGULATION_OF_COLLATERAL_SPROUTING	GO_REGULATION_OF_COLLATERAL_SPROUTING		13	0.510751	2.23155	0.00197628	0.0057386	0.964	3791	tags=85%, list=34%, signal=127%
GO_NEGATIVE_REGULATION_OF_ANIMAL_ORGAN_MORPHOGENESIS	GO_NEGATIVE_REGULATION_OF_ANIMAL_ORGAN_MORPHOGENESIS		22	0.39755	2.22994	0	0.00579042	0.964	2190	tags=59%, list=19%, signal=73%
GO_UTERUS_DEVELOPMENT	GO_UTERUS_DEVELOPMENT		11	0.557428	2.22927	0	0.00580826	0.965	2948	tags=82%, list=26%, signal=111%
GO_FIBROBLAST_GROWTH_FACTOR_RECEPTOR_SIGNALING_PATHWAY	GO_FIBROBLAST_GROWTH_FACTOR_RECEPTOR_SIGNALING_PATHWAY		78	0.215938	2.22835	0	0.00582992	0.965	6405	tags=78%, list=57%, signal=180%
GO_P38MAPK_CASCADE	GO_P38MAPK_CASCADE		35	0.31972	2.22797	0.00394477	0.00584077	0.966	6398	tags=89%, list=57%, signal=204%
GO_REGULATION_OF_ORGANELLE_ASSEMBLY	GO_REGULATION_OF_ORGANELLE_ASSEMBLY		149	0.156854	2.22714	0.00209644	0.00588164	0.967	7493	tags=82%, list=66%, signal=240%
GO_SKELETAL_MUSCLE_CELL_DIFFERENTIATION	GO_SKELETAL_MUSCLE_CELL_DIFFERENTIATION		46	0.280466	2.22549	0.00211416	0.00595209	0.968	4207	tags=65%, list=37%, signal=104%
GO_REGULATION_OF_CELL_ACTIVATION	GO_REGULATION_OF_CELL_ACTIVATION		273	0.119096	2.22312	0	0.00605094	0.971	3979	tags=47%, list=35%, signal=71%
GO_CELL_ACTIVATION	GO_CELL_ACTIVATION		784	0.0702808	2.22254	0	0.00607548	0.972	3997	tags=42%, list=35%, signal=60%
GO_REGULATION_OF_HORMONE_SECRETION	GO_REGULATION_OF_HORMONE_SECRETION		143	0.158478	2.22182	0.00211864	0.00610521	0.973	7546	tags=83%, list=67%, signal=246%
GO_PROSTATIC_BUD_FORMATION	GO_PROSTATIC_BUD_FORMATION		8	0.628879	2.22155	0	0.00611748	0.974	1371	tags=75%, list=12%, signal=85%
GO_METENCEPHALON_DEVELOPMENT	GO_METENCEPHALON_DEVELOPMENT		71	0.224882	2.21996	0.00409836	0.00616605	0.975	4789	tags=65%, list=42%, signal=112%
GO_NLS_BEARING_PROTEIN_IMPORT_INTO_NUCLEUS	GO_NLS_BEARING_PROTEIN_IMPORT_INTO_NUCLEUS		21	0.40525	2.2196	0	0.00617113	0.975	5645	tags=90%, list=50%, signal=181%
GO_NEGATIVE_REGULATION_OF_STRESS_ACTIVATED_PROTEIN_KINASE_SIGNALING_CASCADE	GO_NEGATIVE_REGULATION_OF_STRESS_ACTIVATED_PROTEIN_KINASE_SIGNALING_CASCADE		33	0.32498	2.21809	0.00798403	0.00623572	0.976	3524	tags=64%, list=31%, signal=92%
GO_HINDLIMB_MORPHOGENESIS	GO_HINDLIMB_MORPHOGENESIS		23	0.387413	2.21773	0	0.00624075	0.976	2996	tags=65%, list=27%, signal=89%
GO_CYTOPLASMIC_TRANSLATIONAL_INITIATION	GO_CYTOPLASMIC_TRANSLATIONAL_INITIATION		28	0.349694	2.21706	0.00199203	0.00627017	0.976	6542	tags=93%, list=58%, signal=220%
GO_REGULATION_OF_LIPID_KINASE_ACTIVITY	GO_REGULATION_OF_LIPID_KINASE_ACTIVITY		46	0.275557	2.21607	0	0.00628734	0.976	6961	tags=89%, list=62%, signal=232%
GO_NEGATIVE_REGULATION_OF_AXONOGENESIS	GO_NEGATIVE_REGULATION_OF_AXONOGENESIS		47	0.27142	2.21479	0.00187617	0.0063393	0.976	7274	tags=91%, list=64%, signal=256%
GO_EMBRYONIC_PLACENTA_DEVELOPMENT	GO_EMBRYONIC_PLACENTA_DEVELOPMENT		66	0.232888	2.21443	0.00585938	0.00634764	0.977	6278	tags=79%, list=56%, signal=177%
GO_PATHWAY_RESTRICTED_SMAD_PROTEIN_PHOSPHORYLATION	GO_PATHWAY_RESTRICTED_SMAD_PROTEIN_PHOSPHORYLATION		46	0.276157	2.21382	0	0.00636293	0.978	2538	tags=50%, list=22%, signal=64%
GO_SEX_DETERMINATION	GO_SEX_DETERMINATION		9	0.605924	2.2102	0	0.00652904	0.979	1944	tags=78%, list=17%, signal=94%
GO_MYELOID_CELL_HOMEOSTASIS	GO_MYELOID_CELL_HOMEOSTASIS		109	0.178246	2.20869	0	0.00658396	0.979	7429	tags=83%, list=66%, signal=242%
GO_CENTRAL_NERVOUS_SYSTEM_NEURON_AXONOGENESIS	GO_CENTRAL_NERVOUS_SYSTEM_NEURON_AXONOGENESIS		30	0.337651	2.207	0	0.00666137	0.979	2970	tags=60%, list=26%, signal=81%
GO_POSITIVE_REGULATION_OF_BLOOD_VESSEL_ENDOTHELIAL_CELL_MIGRATION	GO_POSITIVE_REGULATION_OF_BLOOD_VESSEL_ENDOTHELIAL_CELL_MIGRATION		46	0.278586	2.20672	0.00194553	0.00666585	0.979	7663	tags=96%, list=68%, signal=297%
GO_CELLULAR_ANION_HOMEOSTASIS	GO_CELLULAR_ANION_HOMEOSTASIS		5	0.779541	2.20669	0	0.00665824	0.979	2491	tags=100%, list=22%, signal=128%
GO_G0_TO_G1_TRANSITION	GO_G0_TO_G1_TRANSITION		40	0.295674	2.2063	0	0.00666436	0.979	2599	tags=52%, list=23%, signal=68%
GO_MACROMOLECULE_METHYLATION	GO_MACROMOLECULE_METHYLATION		224	0.124779	2.20566	0.0020202	0.00667928	0.979	4564	tags=53%, list=40%, signal=87%
GO_POSITIVE_REGULATION_OF_EPITHELIAL_CELL_PROLIFERATION_INVOLVED_IN_LUNG_MORPHOGENESIS	GO_POSITIVE_REGULATION_OF_EPITHELIAL_CELL_PROLIFERATION_INVOLVED_IN_LUNG_MORPHOGENESIS		5	0.778371	2.20488	0.0020284	0.00670949	0.979	247	tags=80%, list=2%, signal=82%
GO_OLIGODENDROCYTE_DIFFERENTIATION	GO_OLIGODENDROCYTE_DIFFERENTIATION		64	0.237747	2.20408	0	0.00674293	0.98	2974	tags=50%, list=26%, signal=68%
GO_REGULATION_OF_MESONEPHROS_DEVELOPMENT	GO_REGULATION_OF_MESONEPHROS_DEVELOPMENT		17	0.440829	2.20064	0	0.00688474	0.982	2334	tags=65%, list=21%, signal=81%
GO_PROTEIN_LOCALIZATION_TO_CELL_PERIPHERY	GO_PROTEIN_LOCALIZATION_TO_CELL_PERIPHERY		236	0.124238	2.19995	0.00193798	0.00691462	0.982	7808	tags=81%, list=69%, signal=258%
GO_CELLULAR_RESPONSE_TO_VITAMIN	GO_CELLULAR_RESPONSE_TO_VITAMIN		19	0.417591	2.19732	0	0.00703169	0.983	3016	tags=68%, list=27%, signal=93%
GO_MIRNA_METABOLIC_PROCESS	GO_MIRNA_METABOLIC_PROCESS		17	0.438559	2.19614	0	0.00708216	0.983	5679	tags=94%, list=50%, signal=189%
GO_POST_EMBRYONIC_DEVELOPMENT	GO_POST_EMBRYONIC_DEVELOPMENT		72	0.220862	2.19439	0.00187617	0.00715812	0.983	6457	tags=79%, list=57%, signal=184%
GO_BETA_CATENIN_DESTRUCTION_COMPLEX_DISASSEMBLY	GO_BETA_CATENIN_DESTRUCTION_COMPLEX_DISASSEMBLY		15	0.477473	2.1943	0.00579151	0.00715175	0.983	5151	tags=93%, list=46%, signal=171%
GO_FUNGIFORM_PAPILLA_MORPHOGENESIS	GO_FUNGIFORM_PAPILLA_MORPHOGENESIS		5	0.800904	2.19428	0	0.0071454	0.983	2250	tags=100%, list=20%, signal=125%
GO_REGULATION_OF_CARDIAC_CONDUCTION	GO_REGULATION_OF_CARDIAC_CONDUCTION		44	0.274818	2.19382	0	0.00716794	0.983	2809	tags=52%, list=25%, signal=69%
GO_REGULATION_OF_TRANSCRIPTION_INVOLVED_IN_CELL_FATE_COMMITMENT	GO_REGULATION_OF_TRANSCRIPTION_INVOLVED_IN_CELL_FATE_COMMITMENT		10	0.58143	2.19287	0	0.00720769	0.983	1343	tags=70%, list=12%, signal=79%
GO_PERICARDIUM_MORPHOGENESIS	GO_PERICARDIUM_MORPHOGENESIS		7	0.659633	2.19251	0	0.0072166	0.983	3845	tags=100%, list=34%, signal=152%
GO_TEMPERATURE_HOMEOSTASIS	GO_TEMPERATURE_HOMEOSTASIS		115	0.176425	2.19198	0	0.00723567	0.983	2150	tags=37%, list=19%, signal=45%
GO_CELL_COMMUNICATION_BY_ELECTRICAL_COUPLING	GO_CELL_COMMUNICATION_BY_ELECTRICAL_COUPLING		22	0.390359	2.18862	0.00580271	0.00739915	0.984	5349	tags=86%, list=47%, signal=164%
GO_LUNG_CELL_DIFFERENTIATION	GO_LUNG_CELL_DIFFERENTIATION		14	0.483702	2.18727	0	0.00745175	0.984	1802	tags=64%, list=16%, signal=76%
GO_CELL_CYCLE_ARREST	GO_CELL_CYCLE_ARREST		193	0.135603	2.18669	0.00198413	0.00747217	0.985	5395	tags=61%, list=48%, signal=115%
GO_HISTONE_DEACETYLATION	GO_HISTONE_DEACETYLATION		64	0.231944	2.18662	0.00369004	0.0074655	0.985	6566	tags=81%, list=58%, signal=193%
GO_LYMPHOCYTE_ACTIVATION	GO_LYMPHOCYTE_ACTIVATION		341	0.104605	2.18575	0.00385356	0.00750634	0.986	3951	tags=45%, list=35%, signal=67%
GO_FIBROBLAST_GROWTH_FACTOR_PRODUCTION	GO_FIBROBLAST_GROWTH_FACTOR_PRODUCTION		6	0.724557	2.18523	0.00191205	0.00752165	0.986	1231	tags=83%, list=11%, signal=93%
GO_NEGATIVE_REGULATION_OF_CATABOLIC_PROCESS	GO_NEGATIVE_REGULATION_OF_CATABOLIC_PROCESS		222	0.126439	2.18507	0	0.00752166	0.986	5209	tags=59%, list=46%, signal=107%
GO_REGULATION_OF_LEUKOCYTE_DIFFERENTIATION	GO_REGULATION_OF_LEUKOCYTE_DIFFERENTIATION		141	0.157382	2.18477	0.00192678	0.00753507	0.987	3928	tags=50%, list=35%, signal=76%
GO_BRANCHING_INVOLVED_IN_LABYRINTHINE_LAYER_MORPHOGENESIS	GO_BRANCHING_INVOLVED_IN_LABYRINTHINE_LAYER_MORPHOGENESIS		7	0.656922	2.184	0	0.00756355	0.987	651	tags=71%, list=6%, signal=76%
GO_LABYRINTHINE_LAYER_MORPHOGENESIS	GO_LABYRINTHINE_LAYER_MORPHOGENESIS		13	0.481245	2.1831	0.0020202	0.00759034	0.987	651	tags=54%, list=6%, signal=57%
GO_NEGATIVE_REGULATION_OF_TRANSMEMBRANE_RECEPTOR_PROTEIN_SERINE_THREONINE_KINASE_SIGNALING_PATHWAY	GO_NEGATIVE_REGULATION_OF_TRANSMEMBRANE_RECEPTOR_PROTEIN_SERINE_THREONINE_KINASE_SIGNALING_PATHWAY		80	0.206744	2.18254	0.00403226	0.00761195	0.987	2902	tags=46%, list=26%, signal=62%
GO_BRANCHING_MORPHOGENESIS_OF_A_NERVE	GO_BRANCHING_MORPHOGENESIS_OF_A_NERVE		8	0.61467	2.18196	0	0.00763032	0.987	2942	tags=88%, list=26%, signal=118%
GO_CARDIOCYTE_DIFFERENTIATION	GO_CARDIOCYTE_DIFFERENTIATION		99	0.186824	2.18124	0.00589391	0.00764846	0.987	5091	tags=64%, list=45%, signal=115%
GO_REGULATION_OF_CELLULAR_RESPONSE_TO_VASCULAR_ENDOTHELIAL_GROWTH_FACTOR_STIMULUS	GO_REGULATION_OF_CELLULAR_RESPONSE_TO_VASCULAR_ENDOTHELIAL_GROWTH_FACTOR_STIMULUS		12	0.526521	2.18071	0	0.00766334	0.987	3468	tags=83%, list=31%, signal=120%
GO_RESPONSE_TO_ALCOHOL	GO_RESPONSE_TO_ALCOHOL		146	0.153933	2.18008	0.0021097	0.00769827	0.987	4391	tags=54%, list=39%, signal=87%
GO_POSITIVE_REGULATION_OF_ERK1_AND_ERK2_CASCADE	GO_POSITIVE_REGULATION_OF_ERK1_AND_ERK2_CASCADE		100	0.191223	2.17898	0	0.00774811	0.987	4293	tags=57%, list=38%, signal=91%
GO_REGULATION_OF_CELL_ADHESION	GO_REGULATION_OF_CELL_ADHESION		416	0.0939238	2.17794	0	0.00780955	0.988	2939	tags=35%, list=26%, signal=46%
GO_REGULATION_OF_CYTOPLASMIC_TRANSPORT	GO_REGULATION_OF_CYTOPLASMIC_TRANSPORT		22	0.390803	2.17665	0	0.00786448	0.988	5857	tags=91%, list=52%, signal=189%
GO_EMBRYONIC_BODY_MORPHOGENESIS	GO_EMBRYONIC_BODY_MORPHOGENESIS		9	0.584819	2.17354	0.00204082	0.00800344	0.988	3436	tags=89%, list=30%, signal=128%
GO_REGULATION_OF_DNA_BINDING_TRANSCRIPTION_FACTOR_ACTIVITY	GO_REGULATION_OF_DNA_BINDING_TRANSCRIPTION_FACTOR_ACTIVITY		283	0.113272	2.1732	0.00209644	0.00801285	0.988	5612	tags=61%, list=50%, signal=118%
GO_ACTIN_FILAMENT_BASED_MOVEMENT	GO_ACTIN_FILAMENT_BASED_MOVEMENT		87	0.198303	2.17238	0	0.0080404	0.988	6340	tags=76%, list=56%, signal=172%
GO_REGULATION_OF_CHEMOTAXIS	GO_REGULATION_OF_CHEMOTAXIS		125	0.168006	2.17153	0.0019685	0.00806646	0.988	2548	tags=39%, list=23%, signal=50%
GO_REGULATION_OF_BRANCHING_INVOLVED_IN_SALIVARY_GLAND_MORPHOGENESIS	GO_REGULATION_OF_BRANCHING_INVOLVED_IN_SALIVARY_GLAND_MORPHOGENESIS		8	0.62214	2.17072	0.0019802	0.00811571	0.99	1447	tags=75%, list=13%, signal=86%
GO_REGULATION_OF_HIGH_VOLTAGE_GATED_CALCIUM_CHANNEL_ACTIVITY	GO_REGULATION_OF_HIGH_VOLTAGE_GATED_CALCIUM_CHANNEL_ACTIVITY		10	0.56552	2.16878	0.0020284	0.00820264	0.99	2651	tags=80%, list=23%, signal=104%
GO_REGULATION_OF_SYNAPTIC_VESICLE_TRANSPORT	GO_REGULATION_OF_SYNAPTIC_VESICLE_TRANSPORT		53	0.248946	2.16774	0	0.00825819	0.99	3165	tags=53%, list=28%, signal=73%
GO_INOSITOL_LIPID_MEDIATED_SIGNALING	GO_INOSITOL_LIPID_MEDIATED_SIGNALING		119	0.170905	2.16615	0.00203252	0.00835643	0.99	2548	tags=39%, list=23%, signal=50%
GO_NEGATIVE_REGULATION_OF_GLIAL_CELL_DIFFERENTIATION	GO_NEGATIVE_REGULATION_OF_GLIAL_CELL_DIFFERENTIATION		13	0.495507	2.16516	0.00191939	0.00841505	0.99	4831	tags=92%, list=43%, signal=161%
GO_COLUMNAR_CUBOIDAL_EPITHELIAL_CELL_DIFFERENTIATION	GO_COLUMNAR_CUBOIDAL_EPITHELIAL_CELL_DIFFERENTIATION		68	0.221079	2.16471	0.00402414	0.0084388	0.99	2830	tags=47%, list=25%, signal=62%
GO_MOLTING_CYCLE_PROCESS	GO_MOLTING_CYCLE_PROCESS		60	0.234001	2.16314	0	0.00851853	0.991	2827	tags=48%, list=25%, signal=64%
GO_PEPTIDYL_METHIONINE_MODIFICATION	GO_PEPTIDYL_METHIONINE_MODIFICATION		10	0.560252	2.16253	0.00574713	0.00853887	0.991	3839	tags=90%, list=34%, signal=136%
GO_POSITIVE_REGULATION_OF_NEUROBLAST_PROLIFERATION	GO_POSITIVE_REGULATION_OF_NEUROBLAST_PROLIFERATION		16	0.45152	2.16218	0	0.00855927	0.991	5491	tags=94%, list=49%, signal=182%
GO_NEGATIVE_REGULATION_OF_GROWTH	GO_NEGATIVE_REGULATION_OF_GROWTH		171	0.14395	2.16023	0.00197628	0.00865988	0.992	2953	tags=40%, list=26%, signal=54%
GO_REGULATION_OF_DNA_REPLICATION	GO_REGULATION_OF_DNA_REPLICATION		75	0.211292	2.15957	0.0019802	0.00869321	0.992	6659	tags=80%, list=59%, signal=194%
GO_T_CELL_SELECTION	GO_T_CELL_SELECTION		18	0.418619	2.15952	0.00208768	0.00868872	0.992	5314	tags=89%, list=47%, signal=168%
GO_ADHERENS_JUNCTION_ASSEMBLY	GO_ADHERENS_JUNCTION_ASSEMBLY		80	0.206003	2.15929	0.002079	0.00868589	0.992	7989	tags=91%, list=71%, signal=310%
GO_MESENCHYMAL_EPITHELIAL_CELL_SIGNALING	GO_MESENCHYMAL_EPITHELIAL_CELL_SIGNALING		7	0.673059	2.15899	0	0.00870742	0.992	469	tags=71%, list=4%, signal=74%
GO_PEPTIDE_HORMONE_SECRETION	GO_PEPTIDE_HORMONE_SECRETION		143	0.155779	2.15861	0.00212314	0.00871931	0.992	1499	tags=29%, list=13%, signal=33%
GO_REGULATION_OF_CELLULAR_RESPONSE_TO_HEAT	GO_REGULATION_OF_CELLULAR_RESPONSE_TO_HEAT		76	0.207984	2.15831	0.00204918	0.00873287	0.992	5835	tags=72%, list=52%, signal=149%
GO_COMMISSURAL_NEURON_AXON_GUIDANCE	GO_COMMISSURAL_NEURON_AXON_GUIDANCE		12	0.522796	2.15795	0.00381679	0.00874785	0.992	3510	tags=83%, list=31%, signal=121%
GO_HISTONE_H3_K27_DEMETHYLATION	GO_HISTONE_H3_K27_DEMETHYLATION		5	0.776084	2.15645	0.00203666	0.00883427	0.992	2530	tags=100%, list=22%, signal=129%
GO_NEGATIVE_REGULATION_OF_COLD_INDUCED_THERMOGENESIS	GO_NEGATIVE_REGULATION_OF_COLD_INDUCED_THERMOGENESIS		41	0.284783	2.15545	0.0021097	0.00888961	0.993	6431	tags=85%, list=57%, signal=198%
GO_REGULATION_OF_PROTEIN_MODIFICATION_BY_SMALL_PROTEIN_CONJUGATION_OR_REMOVAL	GO_REGULATION_OF_PROTEIN_MODIFICATION_BY_SMALL_PROTEIN_CONJUGATION_OR_REMOVAL		182	0.137606	2.15506	0.00419287	0.00890127	0.993	3990	tags=49%, list=35%, signal=74%
GO_NIK_NF_KAPPAB_SIGNALING	GO_NIK_NF_KAPPAB_SIGNALING		121	0.168815	2.15336	0	0.00898566	0.994	3524	tags=48%, list=31%, signal=69%
GO_SPINAL_CORD_DEVELOPMENT	GO_SPINAL_CORD_DEVELOPMENT		57	0.245614	2.152	0	0.00906809	0.994	4963	tags=68%, list=44%, signal=122%
GO_RESPONSE_TO_FIBROBLAST_GROWTH_FACTOR	GO_RESPONSE_TO_FIBROBLAST_GROWTH_FACTOR		100	0.186623	2.15186	0.00203666	0.00906651	0.994	3103	tags=46%, list=27%, signal=63%
GO_RESPONSE_TO_ACID_CHEMICAL	GO_RESPONSE_TO_ACID_CHEMICAL		228	0.125836	2.1506	0.00198413	0.0091633	0.995	4993	tags=57%, list=44%, signal=99%
GO_POSITIVE_REGULATION_OF_CELL_GROWTH	GO_POSITIVE_REGULATION_OF_CELL_GROWTH		117	0.170045	2.15056	0.00205761	0.00915677	0.995	3791	tags=50%, list=34%, signal=75%
GO_RNA_DESTABILIZATION	GO_RNA_DESTABILIZATION		27	0.345057	2.15045	0.00613497	0.0091551	0.995	5728	tags=85%, list=51%, signal=173%
GO_MEMBRANOUS_SEPTUM_MORPHOGENESIS	GO_MEMBRANOUS_SEPTUM_MORPHOGENESIS		9	0.588454	2.1489	0.00190114	0.00922427	0.996	887	tags=67%, list=8%, signal=72%
GO_NEPHRIC_DUCT_MORPHOGENESIS	GO_NEPHRIC_DUCT_MORPHOGENESIS		7	0.665371	2.1487	0.00209205	0.00921933	0.996	2168	tags=86%, list=19%, signal=106%
GO_PHAGOCYTOSIS	GO_PHAGOCYTOSIS		161	0.144676	2.14762	0	0.00926564	0.996	7923	tags=84%, list=70%, signal=279%
GO_REGULATION_OF_PROTEIN_ACETYLATION	GO_REGULATION_OF_PROTEIN_ACETYLATION		57	0.245347	2.14728	0.00195695	0.00927183	0.996	5362	tags=72%, list=48%, signal=136%
GO_NEGATIVE_REGULATION_OF_INTRACELLULAR_STEROID_HORMONE_RECEPTOR_SIGNALING_PATHWAY	GO_NEGATIVE_REGULATION_OF_INTRACELLULAR_STEROID_HORMONE_RECEPTOR_SIGNALING_PATHWAY		23	0.379403	2.14689	0	0.00929077	0.997	5049	tags=83%, list=45%, signal=149%
GO_T_CELL_ACTIVATION	GO_T_CELL_ACTIVATION		232	0.123043	2.14515	0.00194175	0.00938157	0.998	3990	tags=47%, list=35%, signal=72%
GO_CRANIAL_NERVE_DEVELOPMENT	GO_CRANIAL_NERVE_DEVELOPMENT		26	0.344385	2.14329	0.00431965	0.00948534	0.998	6105	tags=88%, list=54%, signal=192%
GO_ORGANELLE_ASSEMBLY	GO_ORGANELLE_ASSEMBLY		599	0.0794827	2.14179	0	0.00956321	0.998	8721	tags=85%, list=77%, signal=353%
GO_PHARYNGEAL_ARCH_ARTERY_MORPHOGENESIS	GO_PHARYNGEAL_ARCH_ARTERY_MORPHOGENESIS		7	0.65021	2.13903	0.00398406	0.0097476	0.998	2339	tags=86%, list=21%, signal=108%
GO_EPIDERMIS_MORPHOGENESIS	GO_EPIDERMIS_MORPHOGENESIS		19	0.410846	2.13895	0	0.0097405	0.998	1904	tags=58%, list=17%, signal=70%
GO_BONE_MINERALIZATION	GO_BONE_MINERALIZATION		69	0.219155	2.13792	0	0.00978444	0.998	5719	tags=72%, list=51%, signal=146%
GO_POSITIVE_REGULATION_OF_EPITHELIAL_CELL_MIGRATION	GO_POSITIVE_REGULATION_OF_EPITHELIAL_CELL_MIGRATION		120	0.165319	2.13601	0.00196464	0.00989193	0.998	7464	tags=83%, list=66%, signal=241%
GO_POSITIVE_REGULATION_OF_POSTTRANSCRIPTIONAL_GENE_SILENCING	GO_POSITIVE_REGULATION_OF_POSTTRANSCRIPTIONAL_GENE_SILENCING		21	0.391098	2.13579	0.00804829	0.00990054	0.998	5267	tags=86%, list=47%, signal=160%
GO_SCHWANN_CELL_DIFFERENTIATION	GO_SCHWANN_CELL_DIFFERENTIATION		32	0.320197	2.13202	0.00408998	0.0101524	0.998	4860	tags=75%, list=43%, signal=131%
GO_INTRACELLULAR_ESTROGEN_RECEPTOR_SIGNALING_PATHWAY	GO_INTRACELLULAR_ESTROGEN_RECEPTOR_SIGNALING_PATHWAY		40	0.289659	2.13175	0.00595238	0.0101607	0.998	5206	tags=75%, list=46%, signal=139%
GO_POSITIVE_REGULATION_OF_CELLULAR_PROTEIN_CATABOLIC_PROCESS	GO_POSITIVE_REGULATION_OF_CELLULAR_PROTEIN_CATABOLIC_PROCESS		121	0.160355	2.1315	0.00199601	0.0101737	0.998	5857	tags=68%, list=52%, signal=139%
GO_EMBRYONIC_AXIS_SPECIFICATION	GO_EMBRYONIC_AXIS_SPECIFICATION		15	0.463118	2.13096	0	0.0101978	0.998	3808	tags=80%, list=34%, signal=121%
GO_LOCOMOTOR_RHYTHM	GO_LOCOMOTOR_RHYTHM		8	0.613074	2.13088	0	0.0101887	0.998	2960	tags=88%, list=26%, signal=119%
GO_MUSCLE_ADAPTATION	GO_MUSCLE_ADAPTATION		72	0.217362	2.13042	0.00203666	0.0102003	0.998	4772	tags=64%, list=42%, signal=110%
GO_CYTOPLASMIC_MRNA_PROCESSING_BODY_ASSEMBLY	GO_CYTOPLASMIC_MRNA_PROCESSING_BODY_ASSEMBLY		18	0.415247	2.12949	0.00397614	0.0102526	0.998	4098	tags=78%, list=36%, signal=122%
GO_DEMETHYLATION	GO_DEMETHYLATION		46	0.267151	2.12869	0.00790514	0.0102984	0.998	4602	tags=67%, list=41%, signal=113%
GO_AORTIC_VALVE_DEVELOPMENT	GO_AORTIC_VALVE_DEVELOPMENT		22	0.370561	2.12791	0	0.0103506	0.998	5059	tags=82%, list=45%, signal=148%
GO_REGULATION_OF_PROTEASOMAL_PROTEIN_CATABOLIC_PROCESS	GO_REGULATION_OF_PROTEASOMAL_PROTEIN_CATABOLIC_PROCESS		157	0.14167	2.12698	0.00202429	0.0103932	0.998	5539	tags=63%, list=49%, signal=122%
GO_PROTEIN_LOCALIZATION_TO_CELL_CORTEX	GO_PROTEIN_LOCALIZATION_TO_CELL_CORTEX		9	0.567083	2.12697	0.003861	0.010384	0.998	4890	tags=100%, list=43%, signal=176%
GO_POSITIVE_REGULATION_OF_EXCITATORY_POSTSYNAPTIC_POTENTIAL	GO_POSITIVE_REGULATION_OF_EXCITATORY_POSTSYNAPTIC_POTENTIAL		17	0.425999	2.12637	0.00207039	0.0104123	0.998	3165	tags=71%, list=28%, signal=98%
GO_MALE_SEX_DIFFERENTIATION	GO_MALE_SEX_DIFFERENTIATION		98	0.184711	2.1258	0.00614754	0.0104565	0.998	7491	tags=85%, list=66%, signal=250%
GO_POSITIVE_REGULATION_OF_STEM_CELL_PROLIFERATION	GO_POSITIVE_REGULATION_OF_STEM_CELL_PROLIFERATION		25	0.349369	2.12531	0.00209205	0.0104832	0.998	5545	tags=84%, list=49%, signal=165%
GO_RESPONSE_TO_KETONE	GO_RESPONSE_TO_KETONE		132	0.157298	2.12147	0.00206186	0.0107229	0.999	5341	tags=63%, list=47%, signal=118%
GO_POSITIVE_REGULATION_OF_DEFENSE_RESPONSE	GO_POSITIVE_REGULATION_OF_DEFENSE_RESPONSE		281	0.110721	2.12114	0.00408163	0.0107385	0.999	3560	tags=42%, list=32%, signal=60%
GO_ISOCITRATE_METABOLIC_PROCESS	GO_ISOCITRATE_METABOLIC_PROCESS		5	0.752593	2.12008	0	0.010807	0.999	2795	tags=100%, list=25%, signal=133%
GO_REGULATION_OF_RESPONSE_TO_EXTERNAL_STIMULUS	GO_REGULATION_OF_RESPONSE_TO_EXTERNAL_STIMULUS		411	0.0915251	2.11949	0	0.0108503	0.999	3562	tags=40%, list=32%, signal=57%
GO_HISTONE_MONOUBIQUITINATION	GO_HISTONE_MONOUBIQUITINATION		27	0.342659	2.11933	0.00617284	0.010864	0.999	3665	tags=67%, list=32%, signal=98%
GO_PERIPHERAL_NERVOUS_SYSTEM_DEVELOPMENT	GO_PERIPHERAL_NERVOUS_SYSTEM_DEVELOPMENT		53	0.24766	2.11894	0.00204082	0.0108747	0.999	4883	tags=68%, list=43%, signal=119%
GO_PANCREATIC_JUICE_SECRETION	GO_PANCREATIC_JUICE_SECRETION		9	0.589164	2.11793	0.00390625	0.010938	0.999	3387	tags=89%, list=30%, signal=127%
GO_POSITIVE_REGULATION_OF_MITOTIC_SISTER_CHROMATID_SEGREGATION	GO_POSITIVE_REGULATION_OF_MITOTIC_SISTER_CHROMATID_SEGREGATION		14	0.480825	2.11772	0.00191939	0.0109437	0.999	5059	tags=93%, list=45%, signal=168%
GO_POSITIVE_REGULATION_OF_SYNAPTIC_TRANSMISSION_GLUTAMATERGIC	GO_POSITIVE_REGULATION_OF_SYNAPTIC_TRANSMISSION_GLUTAMATERGIC		18	0.421104	2.11728	0.00398406	0.0109619	0.999	3405	tags=72%, list=30%, signal=103%
GO_POSITIVE_REGULATION_OF_CATION_CHANNEL_ACTIVITY	GO_POSITIVE_REGULATION_OF_CATION_CHANNEL_ACTIVITY		34	0.304992	2.11719	0.00208333	0.0109523	0.999	3538	tags=62%, list=31%, signal=90%
GO_POSITIVE_REGULATION_OF_DENDRITIC_SPINE_DEVELOPMENT	GO_POSITIVE_REGULATION_OF_DENDRITIC_SPINE_DEVELOPMENT		35	0.299049	2.11684	0.00421053	0.0109581	0.999	3406	tags=60%, list=30%, signal=86%
GO_REGULATION_OF_NUCLEOCYTOPLASMIC_TRANSPORT	GO_REGULATION_OF_NUCLEOCYTOPLASMIC_TRANSPORT		94	0.185836	2.11679	0.00408163	0.0109485	0.999	3322	tags=48%, list=29%, signal=67%
GO_FACE_DEVELOPMENT	GO_FACE_DEVELOPMENT		42	0.271103	2.1166	0.002079	0.0109527	0.999	4206	tags=64%, list=37%, signal=102%
GO_NEURON_PROJECTION_ARBORIZATION	GO_NEURON_PROJECTION_ARBORIZATION		17	0.426501	2.11599	0.00401606	0.0109787	0.999	5151	tags=88%, list=46%, signal=162%
GO_TRACHEA_DEVELOPMENT	GO_TRACHEA_DEVELOPMENT		13	0.495568	2.11427	0.00204082	0.0110972	0.999	3094	tags=77%, list=27%, signal=106%
GO_TROPHECTODERMAL_CELL_DIFFERENTIATION	GO_TROPHECTODERMAL_CELL_DIFFERENTIATION		9	0.560344	2.11277	0.00186567	0.0111998	0.999	2458	tags=78%, list=22%, signal=99%
GO_REGULATION_OF_NEURON_MIGRATION	GO_REGULATION_OF_NEURON_MIGRATION		28	0.343914	2.11214	0.00402414	0.0112193	0.999	6204	tags=89%, list=55%, signal=198%
GO_SMAD_PROTEIN_SIGNAL_TRANSDUCTION	GO_SMAD_PROTEIN_SIGNAL_TRANSDUCTION		46	0.271159	2.10939	0.00184162	0.011446	0.999	5293	tags=74%, list=47%, signal=139%
GO_GOLGI_VESICLE_TRANSPORT	GO_GOLGI_VESICLE_TRANSPORT		310	0.101607	2.10917	0	0.0114436	0.999	8131	tags=82%, list=72%, signal=285%
GO_FORMATION_OF_PRIMARY_GERM_LAYER	GO_FORMATION_OF_PRIMARY_GERM_LAYER		81	0.205147	2.10783	0.0040404	0.0115392	0.999	4249	tags=58%, list=38%, signal=92%
GO_NEPHRON_MORPHOGENESIS	GO_NEPHRON_MORPHOGENESIS		54	0.243412	2.10774	0.00202429	0.0115383	0.999	6461	tags=81%, list=57%, signal=190%
GO_MUSCLE_ORGAN_MORPHOGENESIS	GO_MUSCLE_ORGAN_MORPHOGENESIS		50	0.248337	2.1069	0.00814664	0.0115816	0.999	4206	tags=62%, list=37%, signal=98%
GO_POSITIVE_REGULATION_OF_TRANSMEMBRANE_TRANSPORT	GO_POSITIVE_REGULATION_OF_TRANSMEMBRANE_TRANSPORT		114	0.167741	2.10681	0.00192678	0.011576	0.999	3570	tags=48%, list=32%, signal=70%
GO_CARDIAC_MUSCLE_TISSUE_MORPHOGENESIS	GO_CARDIAC_MUSCLE_TISSUE_MORPHOGENESIS		41	0.272023	2.10559	0.00197239	0.0116743	0.999	2996	tags=54%, list=27%, signal=73%
GO_PROTEIN_IMPORT	GO_PROTEIN_IMPORT		156	0.146579	2.10527	0.00194175	0.0116778	0.999	6398	tags=71%, list=57%, signal=162%
GO_NEGATIVE_REGULATION_OF_CELL_ADHESION	GO_NEGATIVE_REGULATION_OF_CELL_ADHESION		169	0.138017	2.10477	0.00196464	0.0117058	0.999	2939	tags=40%, list=26%, signal=53%
GO_REGULATION_OF_PROTEIN_DEACETYLATION	GO_REGULATION_OF_PROTEIN_DEACETYLATION		33	0.30694	2.10407	0.00207469	0.0117595	0.999	5437	tags=79%, list=48%, signal=152%
GO_POTASSIUM_ION_HOMEOSTASIS	GO_POTASSIUM_ION_HOMEOSTASIS		19	0.411378	2.10346	0.00215517	0.0117919	0.999	710	tags=47%, list=6%, signal=50%
GO_LATERAL_SPROUTING_FROM_AN_EPITHELIUM	GO_LATERAL_SPROUTING_FROM_AN_EPITHELIUM		11	0.515299	2.1021	0.00638298	0.0119095	0.999	1371	tags=64%, list=12%, signal=72%
GO_CELL_DIFFERENTIATION_INVOLVED_IN_KIDNEY_DEVELOPMENT	GO_CELL_DIFFERENTIATION_INVOLVED_IN_KIDNEY_DEVELOPMENT		38	0.28814	2.10193	0.0021322	0.0119036	0.999	5965	tags=82%, list=53%, signal=172%
GO_TRACHEA_CARTILAGE_DEVELOPMENT	GO_TRACHEA_CARTILAGE_DEVELOPMENT		5	0.757025	2.10172	0	0.0118993	0.999	2745	tags=100%, list=24%, signal=132%
GO_POSITIVE_REGULATION_OF_BMP_SIGNALING_PATHWAY	GO_POSITIVE_REGULATION_OF_BMP_SIGNALING_PATHWAY		24	0.359061	2.1016	0.002	0.0118965	0.999	4890	tags=79%, list=43%, signal=139%
GO_NEGATIVE_REGULATION_OF_LEUKOCYTE_MEDIATED_IMMUNITY	GO_NEGATIVE_REGULATION_OF_LEUKOCYTE_MEDIATED_IMMUNITY		22	0.377663	2.10092	0.00392157	0.0119405	0.999	1388	tags=50%, list=12%, signal=57%
GO_REGULATION_OF_NEUROTRANSMITTER_SECRETION	GO_REGULATION_OF_NEUROTRANSMITTER_SECRETION		66	0.221747	2.09892	0.00408163	0.01208	0.999	6574	tags=80%, list=58%, signal=191%
GO_NEGATIVE_REGULATION_OF_MEGAKARYOCYTE_DIFFERENTIATION	GO_NEGATIVE_REGULATION_OF_MEGAKARYOCYTE_DIFFERENTIATION		11	0.519557	2.09884	0	0.0120756	0.999	2349	tags=73%, list=21%, signal=92%
GO_LENS_MORPHOGENESIS_IN_CAMERA_TYPE_EYE	GO_LENS_MORPHOGENESIS_IN_CAMERA_TYPE_EYE		17	0.408727	2.09852	0	0.0120772	0.999	1368	tags=53%, list=12%, signal=60%
GO_NEGATIVE_REGULATION_OF_NEURON_APOPTOTIC_PROCESS	GO_NEGATIVE_REGULATION_OF_NEURON_APOPTOTIC_PROCESS		104	0.176867	2.09782	0.002079	0.0120984	0.999	2145	tags=37%, list=19%, signal=45%
GO_EMBRYONIC_HINDLIMB_MORPHOGENESIS	GO_EMBRYONIC_HINDLIMB_MORPHOGENESIS		18	0.413206	2.09746	0	0.0121015	0.999	4121	tags=78%, list=37%, signal=122%
GO_CORONARY_VASCULATURE_MORPHOGENESIS	GO_CORONARY_VASCULATURE_MORPHOGENESIS		12	0.493081	2.09734	0.00954198	0.0120969	0.999	3845	tags=83%, list=34%, signal=126%
GO_HEART_VALVE_DEVELOPMENT	GO_HEART_VALVE_DEVELOPMENT		44	0.270993	2.09585	0	0.0121709	0.999	2339	tags=48%, list=21%, signal=60%
GO_POSITIVE_REGULATION_OF_SUPRAMOLECULAR_FIBER_ORGANIZATION	GO_POSITIVE_REGULATION_OF_SUPRAMOLECULAR_FIBER_ORGANIZATION		151	0.149775	2.09526	0.00792079	0.012213	0.999	7375	tags=80%, list=65%, signal=228%
GO_PRESYNAPTIC_ENDOCYTOSIS	GO_PRESYNAPTIC_ENDOCYTOSIS		44	0.266767	2.09469	0.00392157	0.0122412	0.999	3669	tags=59%, list=33%, signal=87%
GO_SOMITOGENESIS	GO_SOMITOGENESIS		36	0.300267	2.0946	0	0.0122426	0.999	4772	tags=72%, list=42%, signal=125%
GO_REGULATION_OF_RAS_PROTEIN_SIGNAL_TRANSDUCTION	GO_REGULATION_OF_RAS_PROTEIN_SIGNAL_TRANSDUCTION		169	0.13851	2.09408	0.00195695	0.0122709	1	8276	tags=87%, list=73%, signal=321%
GO_REGULATION_OF_SISTER_CHROMATID_SEGREGATION	GO_REGULATION_OF_SISTER_CHROMATID_SEGREGATION		57	0.237065	2.09377	0.00190114	0.0122919	1	5059	tags=68%, list=45%, signal=123%
GO_NEGATIVE_REGULATION_OF_MRNA_SPLICING_VIA_SPLICEOSOME	GO_NEGATIVE_REGULATION_OF_MRNA_SPLICING_VIA_SPLICEOSOME		19	0.407739	2.09349	0	0.0123172	1	4909	tags=84%, list=43%, signal=149%
GO_COCHLEA_DEVELOPMENT	GO_COCHLEA_DEVELOPMENT		29	0.331362	2.09279	0	0.0123629	1	5609	tags=83%, list=50%, signal=164%
GO_MUSCLE_HYPERTROPHY_IN_RESPONSE_TO_STRESS	GO_MUSCLE_HYPERTROPHY_IN_RESPONSE_TO_STRESS		15	0.444344	2.09234	0.00193424	0.0123806	1	4772	tags=87%, list=42%, signal=150%
GO_PERICYTE_CELL_DIFFERENTIATION	GO_PERICYTE_CELL_DIFFERENTIATION		7	0.626563	2.09205	0.00622407	0.0123833	1	4218	tags=100%, list=37%, signal=160%
GO_ESTABLISHMENT_OR_MAINTENANCE_OF_TRANSMEMBRANE_ELECTROCHEMICAL_GRADIENT	GO_ESTABLISHMENT_OR_MAINTENANCE_OF_TRANSMEMBRANE_ELECTROCHEMICAL_GRADIENT		10	0.537478	2.09159	0.00382409	0.0124234	1	710	tags=60%, list=6%, signal=64%
GO_CELL_MATRIX_ADHESION	GO_CELL_MATRIX_ADHESION		154	0.146219	2.09071	0	0.0124692	1	8045	tags=86%, list=71%, signal=294%
GO_HISTONE_H3_K9_METHYLATION	GO_HISTONE_H3_K9_METHYLATION		27	0.337064	2.08986	0.0019802	0.0125207	1	4564	tags=74%, list=40%, signal=124%
GO_NEGATIVE_REGULATION_OF_PEPTIDYL_THREONINE_PHOSPHORYLATION	GO_NEGATIVE_REGULATION_OF_PEPTIDYL_THREONINE_PHOSPHORYLATION		16	0.439142	2.08942	0.00772201	0.0125559	1	2809	tags=69%, list=25%, signal=91%
GO_REGULATION_OF_SODIUM_ION_TRANSMEMBRANE_TRANSPORT	GO_REGULATION_OF_SODIUM_ION_TRANSMEMBRANE_TRANSPORT		42	0.278409	2.08556	0.00598802	0.012855	1	4930	tags=71%, list=44%, signal=126%
GO_REGULATION_OF_CELLULAR_RESPONSE_TO_TRANSFORMING_GROWTH_FACTOR_BETA_STIMULUS	GO_REGULATION_OF_CELLULAR_RESPONSE_TO_TRANSFORMING_GROWTH_FACTOR_BETA_STIMULUS		88	0.192222	2.08525	0.00198807	0.0128661	1	4772	tags=61%, list=42%, signal=105%
GO_GLOMERULAR_MESANGIUM_DEVELOPMENT	GO_GLOMERULAR_MESANGIUM_DEVELOPMENT		12	0.494988	2.0845	0.00198807	0.0129262	1	1002	tags=58%, list=9%, signal=64%
GO_RESPONSE_TO_INTERLEUKIN_12	GO_RESPONSE_TO_INTERLEUKIN_12		40	0.270247	2.08349	0.00561798	0.0130098	1	4860	tags=70%, list=43%, signal=123%
GO_ERYTHROCYTE_HOMEOSTASIS	GO_ERYTHROCYTE_HOMEOSTASIS		91	0.189343	2.08345	0.0039604	0.0130016	1	7429	tags=85%, list=66%, signal=246%
GO_REGULATION_OF_RECEPTOR_LOCALIZATION_TO_SYNAPSE	GO_REGULATION_OF_RECEPTOR_LOCALIZATION_TO_SYNAPSE		14	0.455085	2.08259	0.00598802	0.0130569	1	4543	tags=86%, list=40%, signal=143%
GO_POSTSYNAPTIC_DENSITY_PROTEIN_95_CLUSTERING	GO_POSTSYNAPTIC_DENSITY_PROTEIN_95_CLUSTERING		8	0.594897	2.08125	0.00197628	0.0131472	1	3165	tags=88%, list=28%, signal=122%
GO_REGULATION_OF_EARLY_ENDOSOME_TO_LATE_ENDOSOME_TRANSPORT	GO_REGULATION_OF_EARLY_ENDOSOME_TO_LATE_ENDOSOME_TRANSPORT		17	0.422763	2.08093	0.00790514	0.0131638	1	5857	tags=94%, list=52%, signal=195%
GO_CARDIAC_VENTRICLE_MORPHOGENESIS	GO_CARDIAC_VENTRICLE_MORPHOGENESIS		44	0.264633	2.08065	0.00391389	0.0131834	1	4206	tags=64%, list=37%, signal=101%
GO_POSITIVE_REGULATION_OF_SODIUM_ION_TRANSMEMBRANE_TRANSPORT	GO_POSITIVE_REGULATION_OF_SODIUM_ION_TRANSMEMBRANE_TRANSPORT		18	0.406195	2.07938	0.00391389	0.0132705	1	4827	tags=83%, list=43%, signal=145%
GO_NEGATIVE_REGULATION_OF_FIBROBLAST_GROWTH_FACTOR_RECEPTOR_SIGNALING_PATHWAY	GO_NEGATIVE_REGULATION_OF_FIBROBLAST_GROWTH_FACTOR_RECEPTOR_SIGNALING_PATHWAY		12	0.496275	2.07887	0.00598802	0.0132987	1	3809	tags=83%, list=34%, signal=126%
GO_NEURAL_RETINA_DEVELOPMENT	GO_NEURAL_RETINA_DEVELOPMENT		31	0.31633	2.07883	0.00395257	0.0132888	1	3720	tags=65%, list=33%, signal=96%
GO_REGULATION_OF_PROSTATIC_BUD_FORMATION	GO_REGULATION_OF_PROSTATIC_BUD_FORMATION		5	0.749756	2.07862	0	0.0132993	1	2827	tags=100%, list=25%, signal=133%
GO_TRANSLATIONAL_INITIATION	GO_TRANSLATIONAL_INITIATION		174	0.134037	2.07824	0.00403226	0.0133114	1	5839	tags=65%, list=52%, signal=132%
GO_ADIPOSE_TISSUE_DEVELOPMENT	GO_ADIPOSE_TISSUE_DEVELOPMENT		31	0.303386	2.07722	0.00197239	0.0133658	1	5686	tags=81%, list=50%, signal=162%
GO_POSITIVE_REGULATION_OF_ENDOTHELIAL_CELL_DIFFERENTIATION	GO_POSITIVE_REGULATION_OF_ENDOTHELIAL_CELL_DIFFERENTIATION		12	0.499246	2.07704	0	0.0133719	1	954	tags=58%, list=8%, signal=64%
GO_REGULATION_OF_CELL_MATRIX_ADHESION	GO_REGULATION_OF_CELL_MATRIX_ADHESION		87	0.19006	2.07578	0.00622407	0.0134583	1	7989	tags=90%, list=71%, signal=305%
GO_MACROAUTOPHAGY	GO_MACROAUTOPHAGY		263	0.113232	2.0741	0	0.0135882	1	7505	tags=78%, list=66%, signal=226%
GO_LABYRINTHINE_LAYER_DEVELOPMENT	GO_LABYRINTHINE_LAYER_DEVELOPMENT		33	0.308629	2.07392	0.00621118	0.013594	1	1998	tags=48%, list=18%, signal=59%
GO_POSITIVE_REGULATION_OF_GASTRULATION	GO_POSITIVE_REGULATION_OF_GASTRULATION		5	0.738587	2.07337	0.004	0.0136303	1	2953	tags=100%, list=26%, signal=135%
GO_ACTIN_MEDIATED_CELL_CONTRACTION	GO_ACTIN_MEDIATED_CELL_CONTRACTION		67	0.210758	2.07208	0	0.0137481	1	5720	tags=72%, list=51%, signal=144%
GO_CELL_CELL_RECOGNITION	GO_CELL_CELL_RECOGNITION		21	0.371555	2.07193	0.00408998	0.0137407	1	2800	tags=62%, list=25%, signal=82%
GO_REGULATION_OF_ACTIN_FILAMENT_ORGANIZATION	GO_REGULATION_OF_ACTIN_FILAMENT_ORGANIZATION		190	0.128317	2.07042	0.00883002	0.0138811	1	7307	tags=77%, list=65%, signal=216%
GO_REGULATION_OF_NEURON_PROJECTION_REGENERATION	GO_REGULATION_OF_NEURON_PROJECTION_REGENERATION		23	0.36939	2.07014	0	0.013891	1	3199	tags=65%, list=28%, signal=91%
GO_RESPONSE_TO_ANESTHETIC	GO_RESPONSE_TO_ANESTHETIC		39	0.278994	2.07003	0.0019305	0.0138892	1	3517	tags=59%, list=31%, signal=85%
GO_NEGATIVE_REGULATION_OF_DNA_BINDING	GO_NEGATIVE_REGULATION_OF_DNA_BINDING		41	0.264636	2.0696	0	0.013899	1	1978	tags=44%, list=18%, signal=53%
GO_ACIDIC_AMINO_ACID_TRANSPORT	GO_ACIDIC_AMINO_ACID_TRANSPORT		39	0.282797	2.0687	0	0.0139609	1	7815	tags=97%, list=69%, signal=316%
GO_PROTEIN_DESTABILIZATION	GO_PROTEIN_DESTABILIZATION		37	0.288083	2.06819	0.00385356	0.0140109	1	4079	tags=65%, list=36%, signal=101%
GO_NEGATIVE_REGULATION_OF_DENDRITE_MORPHOGENESIS	GO_NEGATIVE_REGULATION_OF_DENDRITE_MORPHOGENESIS		12	0.496496	2.06802	0.00209644	0.0140091	1	4747	tags=92%, list=42%, signal=158%
GO_DIVALENT_INORGANIC_CATION_HOMEOSTASIS	GO_DIVALENT_INORGANIC_CATION_HOMEOSTASIS		244	0.112393	2.06704	0.0114943	0.0141008	1	7685	tags=79%, list=68%, signal=243%
GO_NEGATIVE_REGULATION_OF_HISTONE_METHYLATION	GO_NEGATIVE_REGULATION_OF_HISTONE_METHYLATION		17	0.421009	2.06632	0.00205761	0.0141377	1	4549	tags=82%, list=40%, signal=138%
GO_SPERM_EGG_RECOGNITION	GO_SPERM_EGG_RECOGNITION		14	0.466681	2.06625	0.00585938	0.0141329	1	2800	tags=71%, list=25%, signal=95%
GO_REGULATION_OF_PEPTIDYL_LYSINE_ACETYLATION	GO_REGULATION_OF_PEPTIDYL_LYSINE_ACETYLATION		48	0.255061	2.06495	0.00398406	0.0142557	1	5362	tags=73%, list=48%, signal=138%
GO_MUSCLE_CELL_PROLIFERATION	GO_MUSCLE_CELL_PROLIFERATION		136	0.153747	2.0641	0.00197239	0.0143256	1	2351	tags=36%, list=21%, signal=45%
GO_SPECIFICATION_OF_SYMMETRY	GO_SPECIFICATION_OF_SYMMETRY		75	0.203611	2.06376	0	0.0143378	1	7648	tags=88%, list=68%, signal=271%
GO_SISTER_CHROMATID_SEGREGATION	GO_SISTER_CHROMATID_SEGREGATION		124	0.157067	2.06344	0.00192678	0.0143429	1	4890	tags=59%, list=43%, signal=103%
GO_PROSTATE_GLAND_DEVELOPMENT	GO_PROSTATE_GLAND_DEVELOPMENT		32	0.303392	2.06229	0.00596422	0.0144556	1	2933	tags=56%, list=26%, signal=76%
GO_NEURON_DEATH	GO_NEURON_DEATH		248	0.113986	2.06162	0.00782779	0.0145049	1	5385	tags=59%, list=48%, signal=110%
GO_VISUAL_BEHAVIOR	GO_VISUAL_BEHAVIOR		34	0.29554	2.0616	0.00207469	0.0144912	1	5636	tags=79%, list=50%, signal=158%
GO_REGULATION_OF_ADHERENS_JUNCTION_ORGANIZATION	GO_REGULATION_OF_ADHERENS_JUNCTION_ORGANIZATION		59	0.225425	2.06015	0.0020202	0.014626	1	7989	tags=93%, list=71%, signal=317%
GO_POSITIVE_REGULATION_OF_ADENYLATE_CYCLASE_ACTIVITY	GO_POSITIVE_REGULATION_OF_ADENYLATE_CYCLASE_ACTIVITY		6	0.680496	2.05915	0.00210084	0.0147021	1	3609	tags=100%, list=32%, signal=147%
GO_THYMUS_DEVELOPMENT	GO_THYMUS_DEVELOPMENT		32	0.310401	2.05911	0.00386847	0.0146953	1	6381	tags=88%, list=57%, signal=201%
GO_ENDOTHELIAL_CELL_PROLIFERATION	GO_ENDOTHELIAL_CELL_PROLIFERATION		104	0.174078	2.05887	0.00203666	0.0147144	1	1091	tags=27%, list=10%, signal=30%
GO_POSITIVE_REGULATION_OF_ATPASE_ACTIVITY	GO_POSITIVE_REGULATION_OF_ATPASE_ACTIVITY		41	0.270874	2.0586	0.00191939	0.0147205	1	4110	tags=63%, list=36%, signal=99%
GO_HYALURONAN_BIOSYNTHETIC_PROCESS	GO_HYALURONAN_BIOSYNTHETIC_PROCESS		10	0.527705	2.05813	0.00209205	0.0147422	1	4206	tags=90%, list=37%, signal=143%
GO_RESPONSE_TO_TUMOR_NECROSIS_FACTOR	GO_RESPONSE_TO_TUMOR_NECROSIS_FACTOR		187	0.130568	2.05782	0.00547445	0.0147638	1	4223	tags=50%, list=37%, signal=79%
GO_NEGATIVE_REGULATION_OF_TRANSPORT	GO_NEGATIVE_REGULATION_OF_TRANSPORT		288	0.106707	2.05778	0	0.0147542	1	7721	tags=79%, list=68%, signal=243%
GO_RESPONSE_TO_MOLECULE_OF_BACTERIAL_ORIGIN	GO_RESPONSE_TO_MOLECULE_OF_BACTERIAL_ORIGIN		177	0.134127	2.05776	0	0.0147404	1	3610	tags=45%, list=32%, signal=65%
GO_WOUND_HEALING_SPREADING_OF_EPIDERMAL_CELLS	GO_WOUND_HEALING_SPREADING_OF_EPIDERMAL_CELLS		14	0.458798	2.05733	0.00194553	0.0147663	1	3695	tags=79%, list=33%, signal=117%
GO_NEGATIVE_REGULATION_OF_TRANSPORTER_ACTIVITY	GO_NEGATIVE_REGULATION_OF_TRANSPORTER_ACTIVITY		45	0.260333	2.05684	0.00192678	0.0147934	1	5349	tags=73%, list=47%, signal=139%
GO_INORGANIC_ION_TRANSMEMBRANE_TRANSPORT	GO_INORGANIC_ION_TRANSMEMBRANE_TRANSPORT		411	0.0905472	2.0567	0.00419287	0.0147979	1	6401	tags=65%, list=57%, signal=146%
GO_MAINTENANCE_OF_POSTSYNAPTIC_SPECIALIZATION_STRUCTURE	GO_MAINTENANCE_OF_POSTSYNAPTIC_SPECIALIZATION_STRUCTURE		6	0.684663	2.0558	0.00588235	0.014859	1	1681	tags=83%, list=15%, signal=98%
GO_CHROMATIN_DISASSEMBLY	GO_CHROMATIN_DISASSEMBLY		18	0.401047	2.05411	0	0.0150131	1	5512	tags=89%, list=49%, signal=173%
GO_REGULATION_OF_CGMP_MEDIATED_SIGNALING	GO_REGULATION_OF_CGMP_MEDIATED_SIGNALING		8	0.591905	2.05394	0.00201207	0.0150189	1	1788	tags=75%, list=16%, signal=89%
GO_POSTSYNAPTIC_MEMBRANE_ASSEMBLY	GO_POSTSYNAPTIC_MEMBRANE_ASSEMBLY		8	0.594897	2.05335	0.00613497	0.0150668	1	3165	tags=88%, list=28%, signal=122%
GO_NEGATIVE_REGULATION_OF_SMALL_GTPASE_MEDIATED_SIGNAL_TRANSDUCTION	GO_NEGATIVE_REGULATION_OF_SMALL_GTPASE_MEDIATED_SIGNAL_TRANSDUCTION		45	0.258002	2.05171	0	0.015215	1	6880	tags=87%, list=61%, signal=221%
GO_REGULATION_OF_BONE_MINERALIZATION	GO_REGULATION_OF_BONE_MINERALIZATION		45	0.259603	2.05113	0	0.0152528	1	3100	tags=53%, list=27%, signal=73%
GO_REGULATION_OF_T_CELL_DIFFERENTIATION	GO_REGULATION_OF_T_CELL_DIFFERENTIATION		71	0.205909	2.0503	0	0.0153341	1	4207	tags=58%, list=37%, signal=91%
GO_POSITIVE_REGULATION_OF_PROTEIN_KINASE_C_SIGNALING	GO_POSITIVE_REGULATION_OF_PROTEIN_KINASE_C_SIGNALING		5	0.749756	2.04984	0.0040568	0.0153647	1	2827	tags=100%, list=25%, signal=133%
GO_ENTRAINMENT_OF_CIRCADIAN_CLOCK_BY_PHOTOPERIOD	GO_ENTRAINMENT_OF_CIRCADIAN_CLOCK_BY_PHOTOPERIOD		15	0.443883	2.04969	0.00208333	0.015359	1	2520	tags=67%, list=22%, signal=86%
GO_CARDIAC_MUSCLE_CELL_DIFFERENTIATION	GO_CARDIAC_MUSCLE_CELL_DIFFERENTIATION		75	0.203507	2.04939	0	0.0153657	1	5091	tags=65%, list=45%, signal=118%
GO_RESPONSE_TO_LITHIUM_ION	GO_RESPONSE_TO_LITHIUM_ION		16	0.425521	2.04909	0.00598802	0.0153837	1	5784	tags=94%, list=51%, signal=192%
GO_REGULATION_OF_POLYSACCHARIDE_METABOLIC_PROCESS	GO_REGULATION_OF_POLYSACCHARIDE_METABOLIC_PROCESS		29	0.314511	2.04843	0.00399202	0.0154406	1	4242	tags=69%, list=38%, signal=110%
GO_CONTRACTILE_ACTIN_FILAMENT_BUNDLE_ASSEMBLY	GO_CONTRACTILE_ACTIN_FILAMENT_BUNDLE_ASSEMBLY		81	0.197471	2.04823	0.00390625	0.0154486	1	7679	tags=88%, list=68%, signal=272%
GO_LENS_FIBER_CELL_DIFFERENTIATION	GO_LENS_FIBER_CELL_DIFFERENTIATION		22	0.363636	2.0464	0.00972763	0.0156229	1	6163	tags=91%, list=55%, signal=200%
GO_POSITIVE_REGULATION_OF_DNA_BINDING	GO_POSITIVE_REGULATION_OF_DNA_BINDING		42	0.270239	2.04577	0.0040404	0.0156935	1	2066	tags=45%, list=18%, signal=55%
GO_DIGESTIVE_TRACT_MORPHOGENESIS	GO_DIGESTIVE_TRACT_MORPHOGENESIS		30	0.316223	2.0457	0	0.0156875	1	954	tags=40%, list=8%, signal=44%
GO_POSITIVE_REGULATION_OF_INTRACELLULAR_PROTEIN_TRANSPORT	GO_POSITIVE_REGULATION_OF_INTRACELLULAR_PROTEIN_TRANSPORT		132	0.152457	2.04521	0.00424628	0.0157231	1	7618	tags=83%, list=67%, signal=251%
GO_POSITIVE_REGULATION_OF_SYNAPTIC_VESICLE_CLUSTERING	GO_POSITIVE_REGULATION_OF_SYNAPTIC_VESICLE_CLUSTERING		5	0.719794	2.045	0.00212766	0.0157281	1	3165	tags=100%, list=28%, signal=139%
GO_EXTRACELLULAR_MATRIX_ASSEMBLY	GO_EXTRACELLULAR_MATRIX_ASSEMBLY		18	0.394657	2.04448	0.00196078	0.0157804	1	4957	tags=83%, list=44%, signal=148%
GO_MEMBRANE_ORGANIZATION	GO_MEMBRANE_ORGANIZATION		613	0.0726258	2.04254	0.00403226	0.0159578	1	8411	tags=81%, list=75%, signal=302%
GO_PURINE_NUCLEOSIDE_MONOPHOSPHATE_METABOLIC_PROCESS	GO_PURINE_NUCLEOSIDE_MONOPHOSPHATE_METABOLIC_PROCESS		19	0.389012	2.03917	0	0.0162982	1	3338	tags=68%, list=30%, signal=97%
GO_CORTICOSPINAL_TRACT_MORPHOGENESIS	GO_CORTICOSPINAL_TRACT_MORPHOGENESIS		7	0.624561	2.03912	0.00578035	0.016293	1	1016	tags=71%, list=9%, signal=78%
GO_NEGATIVE_REGULATION_OF_MOLECULAR_FUNCTION	GO_NEGATIVE_REGULATION_OF_MOLECULAR_FUNCTION		703	0.0669636	2.03849	0.00798403	0.0163403	1	3946	tags=41%, list=35%, signal=59%
GO_REGULATION_OF_MUSCLE_ADAPTATION	GO_REGULATION_OF_MUSCLE_ADAPTATION		59	0.222317	2.03777	0.00402414	0.0163957	1	4772	tags=64%, list=42%, signal=111%
GO_RETINA_MORPHOGENESIS_IN_CAMERA_TYPE_EYE	GO_RETINA_MORPHOGENESIS_IN_CAMERA_TYPE_EYE		24	0.355998	2.03481	0.00204082	0.0166571	1	2103	tags=54%, list=19%, signal=66%
GO_CAMERA_TYPE_EYE_PHOTORECEPTOR_CELL_DIFFERENTIATION	GO_CAMERA_TYPE_EYE_PHOTORECEPTOR_CELL_DIFFERENTIATION		6	0.669326	2.03337	0.00732601	0.0167978	1	1854	tags=83%, list=16%, signal=100%
GO_EMBRYONIC_CRANIAL_SKELETON_MORPHOGENESIS	GO_EMBRYONIC_CRANIAL_SKELETON_MORPHOGENESIS		38	0.277383	2.03299	0.00199601	0.0168156	1	1334	tags=39%, list=12%, signal=45%
GO_NEGATIVE_REGULATION_OF_OSSIFICATION	GO_NEGATIVE_REGULATION_OF_OSSIFICATION		46	0.252027	2.03235	0	0.0168623	1	4772	tags=67%, list=42%, signal=116%
GO_SECONDARY_PALATE_DEVELOPMENT	GO_SECONDARY_PALATE_DEVELOPMENT		19	0.387326	2.03201	0	0.016883	1	3951	tags=74%, list=35%, signal=113%
GO_BLASTODERM_SEGMENTATION	GO_BLASTODERM_SEGMENTATION		9	0.548994	2.03195	0.00202429	0.016869	1	3840	tags=89%, list=34%, signal=135%
GO_EPIDERMAL_CELL_DIFFERENTIATION	GO_EPIDERMAL_CELL_DIFFERENTIATION		109	0.168644	2.03176	0.00193424	0.0168674	1	4223	tags=54%, list=37%, signal=86%
GO_CELL_DIVISION	GO_CELL_DIVISION		419	0.0859866	2.0311	0	0.0169111	1	8923	tags=87%, list=79%, signal=402%
GO_POSITIVE_REGULATION_OF_NUCLEAR_DIVISION	GO_POSITIVE_REGULATION_OF_NUCLEAR_DIVISION		41	0.264406	2.03103	0.00582524	0.0168999	1	4458	tags=66%, list=40%, signal=108%
GO_POST_TRANSLATIONAL_PROTEIN_MODIFICATION	GO_POST_TRANSLATIONAL_PROTEIN_MODIFICATION		274	0.104902	2.03021	0.0019802	0.0169761	1	7782	tags=79%, list=69%, signal=249%
GO_DICARBOXYLIC_ACID_BIOSYNTHETIC_PROCESS	GO_DICARBOXYLIC_ACID_BIOSYNTHETIC_PROCESS		7	0.624523	2.0302	0.00190476	0.0169621	1	4241	tags=100%, list=38%, signal=160%
GO_CELL_DIFFERENTIATION_IN_HINDBRAIN	GO_CELL_DIFFERENTIATION_IN_HINDBRAIN		10	0.531323	2.02982	0.00208333	0.0169948	1	1908	tags=70%, list=17%, signal=84%
GO_COLLAGEN_BIOSYNTHETIC_PROCESS	GO_COLLAGEN_BIOSYNTHETIC_PROCESS		31	0.305496	2.02806	0.00397614	0.0171842	1	4206	tags=68%, list=37%, signal=108%
GO_SPINDLE_ORGANIZATION	GO_SPINDLE_ORGANIZATION		124	0.153703	2.02527	0.00404858	0.0174922	1	7476	tags=81%, list=66%, signal=239%
GO_REGULATION_OF_PROTEIN_POLYMERIZATION	GO_REGULATION_OF_PROTEIN_POLYMERIZATION		149	0.139549	2.02523	0	0.0174791	1	7307	tags=79%, list=65%, signal=220%
GO_REGULATION_OF_PEPTIDYL_THREONINE_PHOSPHORYLATION	GO_REGULATION_OF_PEPTIDYL_THREONINE_PHOSPHORYLATION		34	0.285952	2.02402	0.0100402	0.0175695	1	5080	tags=74%, list=45%, signal=133%
GO_DIVALENT_INORGANIC_CATION_TRANSPORT	GO_DIVALENT_INORGANIC_CATION_TRANSPORT		248	0.108927	2.02366	0.0121457	0.0175917	1	6351	tags=67%, list=56%, signal=150%
GO_SMOOTHENED_SIGNALING_PATHWAY	GO_SMOOTHENED_SIGNALING_PATHWAY		103	0.170883	2.02251	0.0019802	0.0177146	1	7840	tags=86%, list=69%, signal=280%
GO_REGULATION_OF_T_CELL_ACTIVATION	GO_REGULATION_OF_T_CELL_ACTIVATION		154	0.137313	2.02212	0.00194932	0.0177462	1	4260	tags=51%, list=38%, signal=81%
GO_METANEPHRIC_NEPHRON_DEVELOPMENT	GO_METANEPHRIC_NEPHRON_DEVELOPMENT		25	0.334887	2.02208	0.00191571	0.0177384	1	2548	tags=56%, list=23%, signal=72%
GO_GENITALIA_DEVELOPMENT	GO_GENITALIA_DEVELOPMENT		27	0.319567	2.02207	0.00647948	0.0177264	1	3089	tags=59%, list=27%, signal=81%
GO_CELL_MATURATION	GO_CELL_MATURATION		89	0.186052	2.02048	0.00204082	0.0178918	1	1086	tags=28%, list=10%, signal=31%
GO_REGULATION_OF_ADENYLATE_CYCLASE_ACTIVITY	GO_REGULATION_OF_ADENYLATE_CYCLASE_ACTIVITY		13	0.449884	2.0203	0.00974659	0.017896	1	3609	tags=77%, list=32%, signal=113%
GO_CELLULAR_RESPONSE_TO_ABIOTIC_STIMULUS	GO_CELLULAR_RESPONSE_TO_ABIOTIC_STIMULUS		220	0.117405	2.0201	0.004158	0.0178977	1	5574	tags=61%, list=49%, signal=118%
GO_DOPAMINE_RECEPTOR_SIGNALING_PATHWAY	GO_DOPAMINE_RECEPTOR_SIGNALING_PATHWAY		26	0.337334	2.02007	0.0056926	0.0178831	1	4014	tags=69%, list=36%, signal=107%
GO_HEPATICOBILIARY_SYSTEM_DEVELOPMENT	GO_HEPATICOBILIARY_SYSTEM_DEVELOPMENT		105	0.167406	2.01992	0	0.017886	1	3609	tags=49%, list=32%, signal=71%
GO_NEURAL_TUBE_DEVELOPMENT	GO_NEURAL_TUBE_DEVELOPMENT		128	0.152466	2.0198	0.00396825	0.0178836	1	7644	tags=83%, list=68%, signal=254%
GO_REGULATION_OF_HISTONE_DEACETYLATION	GO_REGULATION_OF_HISTONE_DEACETYLATION		22	0.351385	2.01856	0.002079	0.0179947	1	5275	tags=82%, list=47%, signal=153%
GO_SECONDARY_HEART_FIELD_SPECIFICATION	GO_SECONDARY_HEART_FIELD_SPECIFICATION		6	0.668262	2.01719	0.00851064	0.0181538	1	3747	tags=100%, list=33%, signal=150%
GO_NEGATIVE_REGULATION_OF_P38MAPK_CASCADE	GO_NEGATIVE_REGULATION_OF_P38MAPK_CASCADE		6	0.688032	2.01703	0.00386847	0.0181551	1	3524	tags=100%, list=31%, signal=145%
GO_BODY_FLUID_SECRETION	GO_BODY_FLUID_SECRETION		58	0.218168	2.01681	0.00395257	0.0181578	1	3387	tags=52%, list=30%, signal=74%
GO_PROTEIN_TRANSPORT_WITHIN_PLASMA_MEMBRANE	GO_PROTEIN_TRANSPORT_WITHIN_PLASMA_MEMBRANE		32	0.29931	2.01638	0.00389105	0.0181819	1	4037	tags=66%, list=36%, signal=102%
GO_ORGAN_GROWTH	GO_ORGAN_GROWTH		119	0.157892	2.01542	0.0020284	0.01828	1	2883	tags=41%, list=26%, signal=55%
GO_PROTEIN_TRANSPORT_WITHIN_LIPID_BILAYER	GO_PROTEIN_TRANSPORT_WITHIN_LIPID_BILAYER		40	0.268162	2.01446	0.00589391	0.0183807	1	4037	tags=63%, list=36%, signal=97%
GO_CELL_SUBSTRATE_JUNCTION_ASSEMBLY	GO_CELL_SUBSTRATE_JUNCTION_ASSEMBLY		85	0.187574	2.01426	0.00207469	0.0183845	1	7989	tags=89%, list=71%, signal=304%
GO_POSITIVE_REGULATION_OF_EPITHELIAL_TO_MESENCHYMAL_TRANSITION	GO_POSITIVE_REGULATION_OF_EPITHELIAL_TO_MESENCHYMAL_TRANSITION		41	0.262337	2.01293	0.00203666	0.0185636	1	4206	tags=63%, list=37%, signal=101%
GO_G_PROTEIN_COUPLED_RECEPTOR_SIGNALING_PATHWAY_COUPLED_TO_CYCLIC_NUCLEOTIDE_SECOND_MESSENGER	GO_G_PROTEIN_COUPLED_RECEPTOR_SIGNALING_PATHWAY_COUPLED_TO_CYCLIC_NUCLEOTIDE_SECOND_MESSENGER		86	0.185085	2.0129	0.00406504	0.0185538	1	5800	tags=70%, list=51%, signal=142%
GO_MALE_SEX_DETERMINATION	GO_MALE_SEX_DETERMINATION		6	0.6625	2.01246	0.0020202	0.0186001	1	3812	tags=100%, list=34%, signal=151%
GO_NEUROTROPHIN_SIGNALING_PATHWAY	GO_NEUROTROPHIN_SIGNALING_PATHWAY		32	0.290524	2.01199	0.00621118	0.0186409	1	6252	tags=84%, list=55%, signal=189%
GO_CELL_SURFACE_RECEPTOR_SIGNALING_PATHWAY_INVOLVED_IN_HEART_DEVELOPMENT	GO_CELL_SURFACE_RECEPTOR_SIGNALING_PATHWAY_INVOLVED_IN_HEART_DEVELOPMENT		20	0.377907	2.01012	0.0138889	0.0188288	1	4206	tags=75%, list=37%, signal=119%
GO_CALCIUM_ION_TRANSMEMBRANE_TRANSPORT	GO_CALCIUM_ION_TRANSMEMBRANE_TRANSPORT		168	0.13562	2.0101	0	0.0188135	1	7829	tags=83%, list=69%, signal=266%
GO_TUBE_CLOSURE	GO_TUBE_CLOSURE		76	0.196075	2.00982	0.00806452	0.0188276	1	5523	tags=68%, list=49%, signal=133%
GO_HISTONE_H4_K16_ACETYLATION	GO_HISTONE_H4_K16_ACETYLATION		19	0.385462	2.00795	0.00200803	0.0190229	1	5754	tags=89%, list=51%, signal=182%
GO_MUSCLE_CELL_MIGRATION	GO_MUSCLE_CELL_MIGRATION		68	0.208462	2.00755	0.00194175	0.0190633	1	5959	tags=74%, list=53%, signal=155%
GO_ESTABLISHMENT_OF_EPITHELIAL_CELL_POLARITY	GO_ESTABLISHMENT_OF_EPITHELIAL_CELL_POLARITY		23	0.348347	2.00634	0.00627615	0.019182	1	3436	tags=65%, list=30%, signal=94%
GO_REGULATION_OF_PROTEASOMAL_UBIQUITIN_DEPENDENT_PROTEIN_CATABOLIC_PROCESS	GO_REGULATION_OF_PROTEASOMAL_UBIQUITIN_DEPENDENT_PROTEIN_CATABOLIC_PROCESS		106	0.167234	2.00566	0.00788955	0.0192446	1	6860	tags=77%, list=61%, signal=195%
GO_SYMPATHETIC_GANGLION_DEVELOPMENT	GO_SYMPATHETIC_GANGLION_DEVELOPMENT		6	0.660018	2.00478	0	0.0193433	1	3840	tags=100%, list=34%, signal=151%
GO_ENDOCARDIAL_CUSHION_MORPHOGENESIS	GO_ENDOCARDIAL_CUSHION_MORPHOGENESIS		26	0.33189	2.00383	0.0141414	0.0194575	1	2339	tags=54%, list=21%, signal=68%
GO_POSITIVE_REGULATION_OF_FAT_CELL_DIFFERENTIATION	GO_POSITIVE_REGULATION_OF_FAT_CELL_DIFFERENTIATION		45	0.243519	2.0035	0.00389864	0.0195026	1	4284	tags=62%, list=38%, signal=100%
GO_POSITIVE_REGULATION_OF_PEPTIDYL_TYROSINE_PHOSPHORYLATION	GO_POSITIVE_REGULATION_OF_PEPTIDYL_TYROSINE_PHOSPHORYLATION		99	0.171628	2.0016	0.00554529	0.0196932	1	1613	tags=31%, list=14%, signal=36%
GO_CELL_CYCLE_G1_S_PHASE_TRANSITION	GO_CELL_CYCLE_G1_S_PHASE_TRANSITION		206	0.11966	2.00113	0.00420168	0.0197367	1	2563	tags=34%, list=23%, signal=44%
GO_REGULATION_OF_TRANSLATIONAL_INITIATION	GO_REGULATION_OF_TRANSLATIONAL_INITIATION		65	0.213051	2.00083	0.00610998	0.0197551	1	5769	tags=72%, list=51%, signal=147%
GO_ANTIGEN_PROCESSING_AND_PRESENTATION_OF_PEPTIDE_OR_POLYSACCHARIDE_ANTIGEN_VIA_MHC_CLASS_II	GO_ANTIGEN_PROCESSING_AND_PRESENTATION_OF_PEPTIDE_OR_POLYSACCHARIDE_ANTIGEN_VIA_MHC_CLASS_II		65	0.212338	1.99962	0.011583	0.0198672	1	5777	tags=72%, list=51%, signal=147%
GO_NEGATIVE_REGULATION_OF_CELLULAR_RESPONSE_TO_INSULIN_STIMULUS	GO_NEGATIVE_REGULATION_OF_CELLULAR_RESPONSE_TO_INSULIN_STIMULUS		27	0.320188	1.99927	0	0.0198908	1	2664	tags=56%, list=24%, signal=73%
GO_CELL_SUBSTRATE_ADHESION	GO_CELL_SUBSTRATE_ADHESION		233	0.113458	1.99849	0.0102459	0.0199722	1	8045	tags=82%, list=71%, signal=281%
GO_REGULATION_OF_PEPTIDYL_TYROSINE_PHOSPHORYLATION	GO_REGULATION_OF_PEPTIDYL_TYROSINE_PHOSPHORYLATION		146	0.142798	1.99748	0.00817996	0.0200902	1	2196	tags=34%, list=19%, signal=41%
GO_GLOMERULAR_MESANGIAL_CELL_DIFFERENTIATION	GO_GLOMERULAR_MESANGIAL_CELL_DIFFERENTIATION		5	0.717649	1.99712	0.00417537	0.0201214	1	932	tags=80%, list=8%, signal=87%
GO_MULTICELLULAR_ORGANISM_GROWTH	GO_MULTICELLULAR_ORGANISM_GROWTH		109	0.163768	1.99646	0.00424628	0.0201852	1	5520	tags=65%, list=49%, signal=126%
GO_CELL_CYCLE_G2_M_PHASE_TRANSITION	GO_CELL_CYCLE_G2_M_PHASE_TRANSITION		215	0.117534	1.99551	0.00583658	0.0202673	1	8304	tags=85%, list=74%, signal=316%
GO_RESPONSE_TO_CATECHOLAMINE	GO_RESPONSE_TO_CATECHOLAMINE		27	0.32836	1.99545	0.00838574	0.0202537	1	5080	tags=78%, list=45%, signal=141%
GO_GERM_CELL_DEVELOPMENT	GO_GERM_CELL_DEVELOPMENT		110	0.15961	1.99536	0.00193798	0.0202466	1	4679	tags=57%, list=41%, signal=97%
GO_CELL_COMMUNICATION_BY_ELECTRICAL_COUPLING_INVOLVED_IN_CARDIAC_CONDUCTION	GO_CELL_COMMUNICATION_BY_ELECTRICAL_COUPLING_INVOLVED_IN_CARDIAC_CONDUCTION		20	0.376629	1.99501	0.00385356	0.0202658	1	5349	tags=85%, list=47%, signal=161%
GO_NEGATIVE_REGULATION_OF_CYTOSKELETON_ORGANIZATION	GO_NEGATIVE_REGULATION_OF_CYTOSKELETON_ORGANIZATION		99	0.172254	1.99358	0.0056391	0.0204585	1	7648	tags=85%, list=68%, signal=261%
GO_REGULATION_OF_PROTEOLYSIS	GO_REGULATION_OF_PROTEOLYSIS		456	0.081856	1.99319	0.00188324	0.0204745	1	5597	tags=57%, list=50%, signal=109%
GO_FOREBRAIN_CELL_MIGRATION	GO_FOREBRAIN_CELL_MIGRATION		45	0.250512	1.99263	0.00590551	0.0205337	1	2199	tags=44%, list=19%, signal=55%
GO_PROTEIN_LOCALIZATION_TO_MEMBRANE	GO_PROTEIN_LOCALIZATION_TO_MEMBRANE		494	0.0781205	1.99228	0.00434783	0.0205616	1	7609	tags=75%, list=67%, signal=220%
GO_RESPONSE_TO_RADIATION	GO_RESPONSE_TO_RADIATION		300	0.0998926	1.9922	0.00407332	0.0205596	1	4206	tags=47%, list=37%, signal=73%
GO_UBIQUITIN_RECYCLING	GO_UBIQUITIN_RECYCLING		6	0.658777	1.99199	0.00595238	0.0205653	1	1973	tags=83%, list=17%, signal=101%
GO_RESPONSE_TO_FLUID_SHEAR_STRESS	GO_RESPONSE_TO_FLUID_SHEAR_STRESS		30	0.306059	1.99026	0.00604839	0.0207959	1	5959	tags=83%, list=53%, signal=176%
GO_COCHLEA_MORPHOGENESIS	GO_COCHLEA_MORPHOGENESIS		14	0.439661	1.9885	0.00209205	0.0209687	1	5523	tags=93%, list=49%, signal=182%
GO_PRODUCTION_OF_SMALL_RNA_INVOLVED_IN_GENE_SILENCING_BY_RNA	GO_PRODUCTION_OF_SMALL_RNA_INVOLVED_IN_GENE_SILENCING_BY_RNA		41	0.263037	1.98804	0.00581395	0.0210183	1	6125	tags=80%, list=54%, signal=175%
GO_REGULATION_OF_CORE_PROMOTER_BINDING	GO_REGULATION_OF_CORE_PROMOTER_BINDING		6	0.650532	1.98768	0	0.0210536	1	2066	tags=83%, list=18%, signal=102%
GO_LIMBIC_SYSTEM_DEVELOPMENT	GO_LIMBIC_SYSTEM_DEVELOPMENT		74	0.192075	1.9875	0.00378788	0.0210616	1	3946	tags=54%, list=35%, signal=83%
GO_STRIATED_MUSCLE_CELL_PROLIFERATION	GO_STRIATED_MUSCLE_CELL_PROLIFERATION		47	0.240473	1.98554	0.0018622	0.0212638	1	2339	tags=45%, list=21%, signal=56%
GO_SKIN_DEVELOPMENT	GO_SKIN_DEVELOPMENT		155	0.137294	1.98496	0.00398406	0.0213113	1	4223	tags=51%, list=37%, signal=80%
GO_POSITIVE_REGULATION_OF_PRI_MIRNA_TRANSCRIPTION_BY_RNA_POLYMERASE_II	GO_POSITIVE_REGULATION_OF_PRI_MIRNA_TRANSCRIPTION_BY_RNA_POLYMERASE_II		23	0.34016	1.98171	0.011811	0.0216938	1	5491	tags=83%, list=49%, signal=161%
GO_HISTONE_H3_ACETYLATION	GO_HISTONE_H3_ACETYLATION		51	0.242771	1.98142	0.00410678	0.0216986	1	7451	tags=90%, list=66%, signal=264%
GO_CELL_PROLIFERATION_IN_FOREBRAIN	GO_CELL_PROLIFERATION_IN_FOREBRAIN		19	0.371794	1.97785	0.00208333	0.0221449	1	5314	tags=84%, list=47%, signal=159%
GO_REGULATION_OF_CHROMATIN_BINDING	GO_REGULATION_OF_CHROMATIN_BINDING		17	0.392743	1.97784	0.00598802	0.0221273	1	2212	tags=59%, list=20%, signal=73%
GO_OLFACTORY_BEHAVIOR	GO_OLFACTORY_BEHAVIOR		6	0.65656	1.97738	0.00385356	0.0221625	1	3879	tags=100%, list=34%, signal=152%
GO_NEGATIVE_REGULATION_OF_REGULATED_SECRETORY_PATHWAY	GO_NEGATIVE_REGULATION_OF_REGULATED_SECRETORY_PATHWAY		16	0.409805	1.97737	0.00610998	0.0221449	1	3845	tags=75%, list=34%, signal=114%
GO_LUNG_ASSOCIATED_MESENCHYME_DEVELOPMENT	GO_LUNG_ASSOCIATED_MESENCHYME_DEVELOPMENT		5	0.715699	1.9761	0.00622407	0.022296	1	954	tags=80%, list=8%, signal=87%
GO_INNATE_IMMUNE_RESPONSE_IN_MUCOSA	GO_INNATE_IMMUNE_RESPONSE_IN_MUCOSA		8	0.561336	1.97607	0.00372439	0.0222783	1	722	tags=63%, list=6%, signal=67%
GO_NEGATIVE_REGULATION_OF_PHOSPHORYLATION	GO_NEGATIVE_REGULATION_OF_PHOSPHORYLATION		333	0.0950671	1.97561	0.00392927	0.0223252	1	8278	tags=83%, list=73%, signal=301%
GO_POSITIVE_REGULATION_OF_PATHWAY_RESTRICTED_SMAD_PROTEIN_PHOSPHORYLATION	GO_POSITIVE_REGULATION_OF_PATHWAY_RESTRICTED_SMAD_PROTEIN_PHOSPHORYLATION		31	0.291962	1.9741	0.00587084	0.0224902	1	2538	tags=52%, list=22%, signal=66%
GO_TRANSMISSION_OF_NERVE_IMPULSE	GO_TRANSMISSION_OF_NERVE_IMPULSE		29	0.302751	1.97366	0.0100402	0.0225275	1	1261	tags=41%, list=11%, signal=46%
GO_REGULATION_OF_CHROMOSOME_SEGREGATION	GO_REGULATION_OF_CHROMOSOME_SEGREGATION		71	0.201703	1.97362	0.00934579	0.022511	1	4890	tags=63%, list=43%, signal=111%
GO_WNT_SIGNALING_PATHWAY_INVOLVED_IN_MIDBRAIN_DOPAMINERGIC_NEURON_DIFFERENTIATION	GO_WNT_SIGNALING_PATHWAY_INVOLVED_IN_MIDBRAIN_DOPAMINERGIC_NEURON_DIFFERENTIATION		8	0.564307	1.97274	0.0114286	0.0226353	1	3510	tags=88%, list=31%, signal=127%
GO_RNA_STABILIZATION	GO_RNA_STABILIZATION		33	0.290411	1.97246	0.0125786	0.0226584	1	5965	tags=82%, list=53%, signal=173%
GO_REGULATION_OF_CELL_CELL_ADHESION	GO_REGULATION_OF_CELL_CELL_ADHESION		212	0.115189	1.972	0.00397614	0.0226955	1	5857	tags=63%, list=52%, signal=129%
GO_NUCLEAR_TRANSCRIBED_MRNA_CATABOLIC_PROCESS_DEADENYLATION_DEPENDENT_DECAY	GO_NUCLEAR_TRANSCRIBED_MRNA_CATABOLIC_PROCESS_DEADENYLATION_DEPENDENT_DECAY		64	0.206637	1.97191	0.0100402	0.0226903	1	6850	tags=81%, list=61%, signal=206%
GO_POSITIVE_REGULATION_OF_ION_TRANSPORT	GO_POSITIVE_REGULATION_OF_ION_TRANSPORT		135	0.146875	1.97099	0.00215983	0.0228076	1	4046	tags=50%, list=36%, signal=78%
GO_REGULATION_OF_ASTROCYTE_DIFFERENTIATION	GO_REGULATION_OF_ASTROCYTE_DIFFERENTIATION		18	0.389865	1.97049	0.00571429	0.0228522	1	5011	tags=83%, list=44%, signal=150%
GO_CRANIAL_GANGLION_DEVELOPMENT	GO_CRANIAL_GANGLION_DEVELOPMENT		6	0.660018	1.96987	0.0040404	0.0229208	1	3840	tags=100%, list=34%, signal=151%
GO_REGULATION_OF_TRANSLATION_AT_SYNAPSE_MODULATING_SYNAPTIC_TRANSMISSION	GO_REGULATION_OF_TRANSLATION_AT_SYNAPSE_MODULATING_SYNAPTIC_TRANSMISSION		5	0.698431	1.96793	0.00635593	0.0231624	1	3406	tags=100%, list=30%, signal=143%
GO_AORTA_MORPHOGENESIS	GO_AORTA_MORPHOGENESIS		25	0.326657	1.96777	0.00594059	0.0231684	1	3995	tags=68%, list=35%, signal=105%
GO_NEURAL_CREST_CELL_MIGRATION	GO_NEURAL_CREST_CELL_MIGRATION		36	0.271156	1.9675	0.0106838	0.0231857	1	2278	tags=47%, list=20%, signal=59%
GO_NEGATIVE_REGULATION_OF_VOLTAGE_GATED_CALCIUM_CHANNEL_ACTIVITY	GO_NEGATIVE_REGULATION_OF_VOLTAGE_GATED_CALCIUM_CHANNEL_ACTIVITY		6	0.664982	1.96704	0.00562852	0.0232243	1	3784	tags=100%, list=34%, signal=150%
GO_RETROGRADE_NEURONAL_DENSE_CORE_VESICLE_TRANSPORT	GO_RETROGRADE_NEURONAL_DENSE_CORE_VESICLE_TRANSPORT		5	0.708891	1.96657	0.0059761	0.0232658	1	3288	tags=100%, list=29%, signal=141%
GO_SKELETAL_MUSCLE_TISSUE_REGENERATION	GO_SKELETAL_MUSCLE_TISSUE_REGENERATION		19	0.383509	1.96634	0.0102041	0.0232868	1	3994	tags=74%, list=35%, signal=114%
GO_CREATINE_METABOLIC_PROCESS	GO_CREATINE_METABOLIC_PROCESS		5	0.70125	1.96433	0.00392927	0.0235534	1	1117	tags=80%, list=10%, signal=89%
GO_CHEMOSENSORY_BEHAVIOR	GO_CHEMOSENSORY_BEHAVIOR		6	0.65656	1.96379	0.00195312	0.0236324	1	3879	tags=100%, list=34%, signal=152%
GO_PARENTAL_BEHAVIOR	GO_PARENTAL_BEHAVIOR		7	0.591934	1.96348	0	0.0236519	1	1384	tags=71%, list=12%, signal=81%
GO_INSULIN_SECRETION	GO_INSULIN_SECRETION		127	0.148647	1.96316	0.0060241	0.0236648	1	5805	tags=66%, list=51%, signal=135%
GO_POSITIVE_REGULATION_OF_IMMUNE_RESPONSE	GO_POSITIVE_REGULATION_OF_IMMUNE_RESPONSE		423	0.0848185	1.96299	0.0120724	0.0236664	1	3560	tags=40%, list=32%, signal=56%
GO_ACTIVIN_RECEPTOR_SIGNALING_PATHWAY	GO_ACTIVIN_RECEPTOR_SIGNALING_PATHWAY		25	0.331658	1.96299	0.00972763	0.0236467	1	5293	tags=80%, list=47%, signal=150%
GO_THYROID_GLAND_DEVELOPMENT	GO_THYROID_GLAND_DEVELOPMENT		12	0.466959	1.96225	0.00821355	0.0237517	1	5080	tags=92%, list=45%, signal=167%
GO_POSITIVE_REGULATION_OF_KIDNEY_DEVELOPMENT	GO_POSITIVE_REGULATION_OF_KIDNEY_DEVELOPMENT		26	0.318268	1.96105	0.0038835	0.0238944	1	5965	tags=85%, list=53%, signal=179%
GO_CHROMOSOME_SEGREGATION	GO_CHROMOSOME_SEGREGATION		194	0.123916	1.96102	0.00796813	0.0238808	1	4093	tags=48%, list=36%, signal=75%
GO_POSITIVE_REGULATION_OF_MORPHOGENESIS_OF_AN_EPITHELIUM	GO_POSITIVE_REGULATION_OF_MORPHOGENESIS_OF_AN_EPITHELIUM		22	0.350586	1.95991	0.00204499	0.023999	1	6310	tags=91%, list=56%, signal=206%
GO_ESTABLISHMENT_OR_MAINTENANCE_OF_BIPOLAR_CELL_POLARITY	GO_ESTABLISHMENT_OR_MAINTENANCE_OF_BIPOLAR_CELL_POLARITY		35	0.282235	1.95931	0.00202429	0.0240582	1	4885	tags=71%, list=43%, signal=126%
GO_NEGATIVE_CHEMOTAXIS	GO_NEGATIVE_CHEMOTAXIS		34	0.281472	1.95909	0	0.024077	1	1811	tags=44%, list=16%, signal=52%
GO_NEURON_PROJECTION_EXTENSION_INVOLVED_IN_NEURON_PROJECTION_GUIDANCE	GO_NEURON_PROJECTION_EXTENSION_INVOLVED_IN_NEURON_PROJECTION_GUIDANCE		28	0.303276	1.9585	0.0103093	0.0241386	1	3840	tags=64%, list=34%, signal=97%
GO_RESPONSE_TO_ALKALOID	GO_RESPONSE_TO_ALKALOID		61	0.210114	1.95769	0.00410678	0.024239	1	3561	tags=52%, list=32%, signal=76%
GO_OTIC_VESICLE_DEVELOPMENT	GO_OTIC_VESICLE_DEVELOPMENT		10	0.503601	1.95748	0.0039604	0.0242678	1	1092	tags=60%, list=10%, signal=66%
GO_MAMMARY_GLAND_DUCT_MORPHOGENESIS	GO_MAMMARY_GLAND_DUCT_MORPHOGENESIS		26	0.317017	1.9573	0.00816326	0.0242779	1	5545	tags=81%, list=49%, signal=158%
GO_CELL_MIGRATION_INVOLVED_IN_SPROUTING_ANGIOGENESIS	GO_CELL_MIGRATION_INVOLVED_IN_SPROUTING_ANGIOGENESIS		44	0.244663	1.95687	0.00978474	0.0243178	1	2635	tags=48%, list=23%, signal=62%
GO_POSITIVE_REGULATION_OF_BIOMINERAL_TISSUE_DEVELOPMENT	GO_POSITIVE_REGULATION_OF_BIOMINERAL_TISSUE_DEVELOPMENT		28	0.311912	1.9567	0.0121951	0.0243252	1	4952	tags=75%, list=44%, signal=133%
GO_CARDIAC_NEURAL_CREST_CELL_DEVELOPMENT_INVOLVED_IN_OUTFLOW_TRACT_MORPHOGENESIS	GO_CARDIAC_NEURAL_CREST_CELL_DEVELOPMENT_INVOLVED_IN_OUTFLOW_TRACT_MORPHOGENESIS		8	0.571267	1.95666	0.011194	0.0243101	1	610	tags=63%, list=5%, signal=66%
GO_REGULATION_OF_SPROUTING_ANGIOGENESIS	GO_REGULATION_OF_SPROUTING_ANGIOGENESIS		47	0.240941	1.95636	0.00603622	0.0243373	1	2814	tags=49%, list=25%, signal=65%
GO_CELLULAR_SODIUM_ION_HOMEOSTASIS	GO_CELLULAR_SODIUM_ION_HOMEOSTASIS		11	0.482927	1.95601	0.00412371	0.0243759	1	710	tags=55%, list=6%, signal=58%
GO_SECRETORY_GRANULE_LOCALIZATION	GO_SECRETORY_GRANULE_LOCALIZATION		9	0.525494	1.95587	0.00833333	0.0243783	1	5359	tags=100%, list=47%, signal=190%
GO_MEMORY	GO_MEMORY		68	0.197985	1.9545	0.0119048	0.0245582	1	3421	tags=50%, list=30%, signal=71%
GO_CELLULAR_RESPONSE_TO_INORGANIC_SUBSTANCE	GO_CELLULAR_RESPONSE_TO_INORGANIC_SUBSTANCE		141	0.140332	1.95394	0.0133588	0.0246188	1	5959	tags=67%, list=53%, signal=139%
GO_RECEPTOR_INTERNALIZATION	GO_RECEPTOR_INTERNALIZATION		71	0.201722	1.95359	0.00954198	0.024663	1	4095	tags=56%, list=36%, signal=88%
GO_NEPHRIC_DUCT_DEVELOPMENT	GO_NEPHRIC_DUCT_DEVELOPMENT		10	0.522047	1.95333	0.00402414	0.0246789	1	884	tags=60%, list=8%, signal=65%
GO_NEGATIVE_REGULATION_OF_DEVELOPMENTAL_GROWTH	GO_NEGATIVE_REGULATION_OF_DEVELOPMENTAL_GROWTH		73	0.192535	1.95135	0.0102041	0.0249349	1	2942	tags=45%, list=26%, signal=61%
GO_ANDROGEN_RECEPTOR_SIGNALING_PATHWAY	GO_ANDROGEN_RECEPTOR_SIGNALING_PATHWAY		49	0.241177	1.94991	0.0019685	0.0251571	1	5120	tags=69%, list=45%, signal=126%
GO_SISTER_CHROMATID_COHESION	GO_SISTER_CHROMATID_COHESION		38	0.266447	1.94975	0.00823045	0.0251502	1	4724	tags=68%, list=42%, signal=117%
GO_CELLULAR_RESPONSE_TO_AMINO_ACID_STIMULUS	GO_CELLULAR_RESPONSE_TO_AMINO_ACID_STIMULUS		58	0.218447	1.94929	0.0122449	0.0251814	1	7081	tags=84%, list=63%, signal=226%
GO_PHOSPHATIDYLINOSITOL_3_KINASE_SIGNALING	GO_PHOSPHATIDYLINOSITOL_3_KINASE_SIGNALING		95	0.171692	1.94921	0.00188324	0.0251768	1	1998	tags=35%, list=18%, signal=42%
GO_NEGATIVE_REGULATION_OF_LEUKOCYTE_DIFFERENTIATION	GO_NEGATIVE_REGULATION_OF_LEUKOCYTE_DIFFERENTIATION		54	0.222044	1.94913	0.00842105	0.0251687	1	2939	tags=48%, list=26%, signal=65%
GO_CELLULAR_RESPONSE_TO_AMMONIUM_ION	GO_CELLULAR_RESPONSE_TO_AMMONIUM_ION		34	0.277216	1.94906	0.0121457	0.0251605	1	6838	tags=88%, list=61%, signal=223%
GO_RESPONSE_TO_PURINE_CONTAINING_COMPOUND	GO_RESPONSE_TO_PURINE_CONTAINING_COMPOUND		94	0.171751	1.94801	0.010917	0.0252976	1	2279	tags=37%, list=20%, signal=46%
GO_REGULATION_OF_BRANCHING_INVOLVED_IN_LUNG_MORPHOGENESIS	GO_REGULATION_OF_BRANCHING_INVOLVED_IN_LUNG_MORPHOGENESIS		5	0.703466	1.94756	0.00408163	0.0253385	1	1092	tags=80%, list=10%, signal=89%
GO_UBIQUITIN_DEPENDENT_SMAD_PROTEIN_CATABOLIC_PROCESS	GO_UBIQUITIN_DEPENDENT_SMAD_PROTEIN_CATABOLIC_PROCESS		5	0.696304	1.94714	0	0.0254016	1	3430	tags=100%, list=30%, signal=144%
GO_REGULATION_OF_CALCIUM_ION_TRANSMEMBRANE_TRANSPORT	GO_REGULATION_OF_CALCIUM_ION_TRANSMEMBRANE_TRANSPORT		81	0.183817	1.94705	0.0120968	0.0253945	1	6996	tags=80%, list=62%, signal=210%
GO_REGULATION_OF_ACTIN_FILAMENT_BUNDLE_ASSEMBLY	GO_REGULATION_OF_ACTIN_FILAMENT_BUNDLE_ASSEMBLY		76	0.189206	1.94688	0.00621118	0.0254009	1	7679	tags=87%, list=68%, signal=270%
GO_REGULATION_OF_PROTEIN_LOCALIZATION_TO_PLASMA_MEMBRANE	GO_REGULATION_OF_PROTEIN_LOCALIZATION_TO_PLASMA_MEMBRANE		70	0.199345	1.94593	0.00665188	0.0255203	1	8243	tags=93%, list=73%, signal=342%
GO_REGULATION_OF_LONG_TERM_NEURONAL_SYNAPTIC_PLASTICITY	GO_REGULATION_OF_LONG_TERM_NEURONAL_SYNAPTIC_PLASTICITY		19	0.365137	1.94502	0.00609756	0.0256455	1	5389	tags=84%, list=48%, signal=161%
GO_SYNAPTIC_VESICLE_CLUSTERING	GO_SYNAPTIC_VESICLE_CLUSTERING		14	0.4343	1.94496	0	0.025632	1	3165	tags=71%, list=28%, signal=99%
GO_NEUROTRANSMITTER_TRANSPORT	GO_NEUROTRANSMITTER_TRANSPORT		151	0.137864	1.94432	0.00756144	0.0257052	1	4219	tags=51%, list=37%, signal=80%
GO_NEGATIVE_REGULATION_OF_FAT_CELL_DIFFERENTIATION	GO_NEGATIVE_REGULATION_OF_FAT_CELL_DIFFERENTIATION		36	0.2756	1.94407	0.0102249	0.0257271	1	2855	tags=53%, list=25%, signal=70%
GO_NOTCH_SIGNALING_PATHWAY	GO_NOTCH_SIGNALING_PATHWAY		133	0.144036	1.94224	0.00787402	0.0259986	1	1702	tags=29%, list=15%, signal=34%
GO_MESODERMAL_CELL_FATE_COMMITMENT	GO_MESODERMAL_CELL_FATE_COMMITMENT		8	0.543048	1.93856	0.00206186	0.026548	1	2339	tags=75%, list=21%, signal=95%
GO_POSITIVE_REGULATION_OF_UBIQUITIN_PROTEIN_TRANSFERASE_ACTIVITY	GO_POSITIVE_REGULATION_OF_UBIQUITIN_PROTEIN_TRANSFERASE_ACTIVITY		28	0.307337	1.93621	0.00957854	0.0269242	1	2182	tags=50%, list=19%, signal=62%
GO_POSITIVE_REGULATION_OF_CYCLASE_ACTIVITY	GO_POSITIVE_REGULATION_OF_CYCLASE_ACTIVITY		10	0.497996	1.93594	0.00617284	0.0269354	1	4541	tags=90%, list=40%, signal=150%
GO_POSITIVE_REGULATION_OF_PROTEOLYSIS_INVOLVED_IN_CELLULAR_PROTEIN_CATABOLIC_PROCESS	GO_POSITIVE_REGULATION_OF_PROTEOLYSIS_INVOLVED_IN_CELLULAR_PROTEIN_CATABOLIC_PROCESS		102	0.163316	1.9355	0.00420168	0.0269868	1	6471	tags=74%, list=57%, signal=171%
GO_CELLULAR_RESPONSE_TO_EXTERNAL_STIMULUS	GO_CELLULAR_RESPONSE_TO_EXTERNAL_STIMULUS		250	0.105212	1.93529	0.00809717	0.0270027	1	3578	tags=42%, list=32%, signal=60%
GO_CELLULAR_POTASSIUM_ION_HOMEOSTASIS	GO_CELLULAR_POTASSIUM_ION_HOMEOSTASIS		11	0.482927	1.93506	0.00581395	0.0270237	1	710	tags=55%, list=6%, signal=58%
GO_POSITIVE_REGULATION_OF_CYTOPLASMIC_TRANSPORT	GO_POSITIVE_REGULATION_OF_CYTOPLASMIC_TRANSPORT		11	0.481419	1.93503	0.00770713	0.0270032	1	5857	tags=100%, list=52%, signal=208%
GO_REGULATION_OF_PRESYNAPSE_ORGANIZATION	GO_REGULATION_OF_PRESYNAPSE_ORGANIZATION		21	0.359254	1.93488	0.0101215	0.0270059	1	3476	tags=67%, list=31%, signal=96%
GO_NEGATIVE_REGULATION_OF_IMMUNE_SYSTEM_PROCESS	GO_NEGATIVE_REGULATION_OF_IMMUNE_SYSTEM_PROCESS		249	0.105985	1.93445	0.00383877	0.027062	1	3951	tags=45%, list=35%, signal=68%
GO_PEPTIDYL_SERINE_DEPHOSPHORYLATION	GO_PEPTIDYL_SERINE_DEPHOSPHORYLATION		16	0.396484	1.93402	0.00796813	0.02713	1	1879	tags=56%, list=17%, signal=67%
GO_POSITIVE_REGULATION_OF_MESONEPHROS_DEVELOPMENT	GO_POSITIVE_REGULATION_OF_MESONEPHROS_DEVELOPMENT		14	0.436505	1.93394	0.00198413	0.0271228	1	2334	tags=64%, list=21%, signal=81%
GO_SALIVARY_GLAND_DEVELOPMENT	GO_SALIVARY_GLAND_DEVELOPMENT		28	0.306569	1.93261	0.00814664	0.027319	1	4206	tags=68%, list=37%, signal=108%
GO_ORGANELLE_LOCALIZATION	GO_ORGANELLE_LOCALIZATION		545	0.0718592	1.93225	0.00601202	0.0273492	1	8608	tags=83%, list=76%, signal=333%
GO_NEUROMUSCULAR_JUNCTION_DEVELOPMENT	GO_NEUROMUSCULAR_JUNCTION_DEVELOPMENT		39	0.260822	1.93204	0.010395	0.0273672	1	7194	tags=90%, list=64%, signal=247%
GO_REGULATION_OF_COLLAGEN_BIOSYNTHETIC_PROCESS	GO_REGULATION_OF_COLLAGEN_BIOSYNTHETIC_PROCESS		24	0.336286	1.93176	0.00392157	0.02739	1	4206	tags=71%, list=37%, signal=113%
GO_PROTEIN_HETEROOLIGOMERIZATION	GO_PROTEIN_HETEROOLIGOMERIZATION		88	0.175165	1.93141	0.00604839	0.0274369	1	5476	tags=66%, list=49%, signal=127%
GO_REGULATION_OF_MACROAUTOPHAGY	GO_REGULATION_OF_MACROAUTOPHAGY		153	0.13521	1.92908	0.00206612	0.0277873	1	7493	tags=80%, list=66%, signal=234%
GO_REGULATION_OF_FILOPODIUM_ASSEMBLY	GO_REGULATION_OF_FILOPODIUM_ASSEMBLY		33	0.279214	1.92887	0.00592885	0.0278024	1	6775	tags=88%, list=60%, signal=219%
GO_POSITIVE_REGULATION_OF_SYNAPSE_MATURATION	GO_POSITIVE_REGULATION_OF_SYNAPSE_MATURATION		7	0.606411	1.92877	0.016	0.027796	1	2833	tags=86%, list=25%, signal=114%
GO_REGULATION_OF_DIGESTIVE_SYSTEM_PROCESS	GO_REGULATION_OF_DIGESTIVE_SYSTEM_PROCESS		13	0.438618	1.92657	0.00813008	0.0281247	1	3736	tags=77%, list=33%, signal=115%
GO_REGULATION_OF_SKELETAL_MUSCLE_ADAPTATION	GO_REGULATION_OF_SKELETAL_MUSCLE_ADAPTATION		10	0.498563	1.9259	0.00811359	0.0282143	1	3406	tags=80%, list=30%, signal=114%
GO_PROTEIN_POLYMERIZATION	GO_PROTEIN_POLYMERIZATION		191	0.118882	1.9252	0.0104384	0.0283179	1	7307	tags=76%, list=65%, signal=213%
GO_AMELOGENESIS	GO_AMELOGENESIS		12	0.467536	1.92491	0.0102041	0.0283555	1	2252	tags=67%, list=20%, signal=83%
GO_POSITIVE_REGULATION_OF_MYELOID_CELL_DIFFERENTIATION	GO_POSITIVE_REGULATION_OF_MYELOID_CELL_DIFFERENTIATION		53	0.219231	1.92397	0.00606061	0.0284962	1	6480	tags=79%, list=57%, signal=185%
GO_RESPONSE_TO_ESTRADIOL	GO_RESPONSE_TO_ESTRADIOL		79	0.186489	1.92391	0.00621118	0.0284868	1	3052	tags=46%, list=27%, signal=62%
GO_BINDING_OF_SPERM_TO_ZONA_PELLUCIDA	GO_BINDING_OF_SPERM_TO_ZONA_PELLUCIDA		13	0.444636	1.92286	0.00399202	0.028658	1	2800	tags=69%, list=25%, signal=92%
GO_T_CELL_DIFFERENTIATION_IN_THYMUS	GO_T_CELL_DIFFERENTIATION_IN_THYMUS		39	0.257429	1.9227	0.0104384	0.0286653	1	2602	tags=49%, list=23%, signal=63%
GO_DETECTION_OF_TEMPERATURE_STIMULUS_INVOLVED_IN_SENSORY_PERCEPTION	GO_DETECTION_OF_TEMPERATURE_STIMULUS_INVOLVED_IN_SENSORY_PERCEPTION		8	0.559873	1.91871	0.00840336	0.0293117	1	3560	tags=88%, list=32%, signal=128%
GO_REGULATION_OF_PRESYNAPTIC_CYTOSOLIC_CALCIUM_ION_CONCENTRATION	GO_REGULATION_OF_PRESYNAPTIC_CYTOSOLIC_CALCIUM_ION_CONCENTRATION		11	0.48071	1.91799	0.00784314	0.0294305	1	2787	tags=73%, list=25%, signal=96%
GO_BLOOD_VESSEL_ENDOTHELIAL_CELL_PROLIFERATION_INVOLVED_IN_SPROUTING_ANGIOGENESIS	GO_BLOOD_VESSEL_ENDOTHELIAL_CELL_PROLIFERATION_INVOLVED_IN_SPROUTING_ANGIOGENESIS		11	0.478315	1.91794	0.00790514	0.0294169	1	1788	tags=64%, list=16%, signal=76%
GO_REGULATION_OF_CYCLASE_ACTIVITY	GO_REGULATION_OF_CYCLASE_ACTIVITY		17	0.386599	1.91737	0.0155945	0.0294892	1	3609	tags=71%, list=32%, signal=104%
GO_REGULATION_OF_MICROTUBULE_POLYMERIZATION_OR_DEPOLYMERIZATION	GO_REGULATION_OF_MICROTUBULE_POLYMERIZATION_OR_DEPOLYMERIZATION		59	0.208971	1.91715	0.00803213	0.0295087	1	7026	tags=83%, list=62%, signal=219%
GO_POSITIVE_REGULATION_OF_DNA_TEMPLATED_TRANSCRIPTION_INITIATION	GO_POSITIVE_REGULATION_OF_DNA_TEMPLATED_TRANSCRIPTION_INITIATION		21	0.344607	1.91684	0.014553	0.0295523	1	3641	tags=67%, list=32%, signal=98%
GO_LONG_TERM_SYNAPTIC_POTENTIATION	GO_LONG_TERM_SYNAPTIC_POTENTIATION		54	0.220976	1.91632	0.0132576	0.0296183	1	6922	tags=83%, list=61%, signal=214%
GO_NEGATIVE_REGULATION_OF_NEURAL_PRECURSOR_CELL_PROLIFERATION	GO_NEGATIVE_REGULATION_OF_NEURAL_PRECURSOR_CELL_PROLIFERATION		15	0.41991	1.91587	0.00613497	0.0296723	1	4295	tags=80%, list=38%, signal=129%
GO_CALCIUM_ION_EXPORT_ACROSS_PLASMA_MEMBRANE	GO_CALCIUM_ION_EXPORT_ACROSS_PLASMA_MEMBRANE		5	0.687244	1.91576	0.00584795	0.0296788	1	1275	tags=80%, list=11%, signal=90%
GO_REGULATION_OF_BASEMENT_MEMBRANE_ASSEMBLY_INVOLVED_IN_EMBRYONIC_BODY_MORPHOGENESIS	GO_REGULATION_OF_BASEMENT_MEMBRANE_ASSEMBLY_INVOLVED_IN_EMBRYONIC_BODY_MORPHOGENESIS		5	0.695772	1.9153	0.00831601	0.0297373	1	3436	tags=100%, list=30%, signal=144%
GO_REGULATION_OF_RESPIRATORY_GASEOUS_EXCHANGE_BY_NEUROLOGICAL_SYSTEM_PROCESS	GO_REGULATION_OF_RESPIRATORY_GASEOUS_EXCHANGE_BY_NEUROLOGICAL_SYSTEM_PROCESS		9	0.519376	1.91489	0.00595238	0.029779	1	4174	tags=89%, list=37%, signal=141%
GO_TONGUE_MORPHOGENESIS	GO_TONGUE_MORPHOGENESIS		6	0.63422	1.91416	0.010142	0.0298716	1	2250	tags=83%, list=20%, signal=104%
GO_VASCULOGENESIS	GO_VASCULOGENESIS		54	0.2224	1.91327	0.00592885	0.0300021	1	8160	tags=94%, list=72%, signal=339%
GO_BMP_SIGNALING_PATHWAY_INVOLVED_IN_HEART_DEVELOPMENT	GO_BMP_SIGNALING_PATHWAY_INVOLVED_IN_HEART_DEVELOPMENT		6	0.635106	1.91086	0.0121951	0.0303933	1	4121	tags=100%, list=37%, signal=157%
GO_POSITIVE_REGULATION_OF_MRNA_PROCESSING	GO_POSITIVE_REGULATION_OF_MRNA_PROCESSING		26	0.31106	1.91085	0.00395257	0.0303719	1	5178	tags=77%, list=46%, signal=142%
GO_LOW_DENSITY_LIPOPROTEIN_PARTICLE_RECEPTOR_CATABOLIC_PROCESS	GO_LOW_DENSITY_LIPOPROTEIN_PARTICLE_RECEPTOR_CATABOLIC_PROCESS		12	0.459642	1.91053	0.00858369	0.0304096	1	4222	tags=83%, list=37%, signal=133%
GO_ESTABLISHMENT_OR_MAINTENANCE_OF_CYTOSKELETON_POLARITY	GO_ESTABLISHMENT_OR_MAINTENANCE_OF_CYTOSKELETON_POLARITY		12	0.454364	1.9104	0.0101626	0.0304167	1	3341	tags=75%, list=30%, signal=106%
GO_POSITIVE_REGULATION_OF_BEHAVIOR	GO_POSITIVE_REGULATION_OF_BEHAVIOR		10	0.49365	1.91024	0.00416667	0.0304237	1	4590	tags=90%, list=41%, signal=152%
GO_INORGANIC_ANION_TRANSPORT	GO_INORGANIC_ANION_TRANSPORT		85	0.173582	1.90862	0.00581395	0.0306927	1	2038	tags=35%, list=18%, signal=43%
GO_NEGATIVE_REGULATION_OF_B_CELL_MEDIATED_IMMUNITY	GO_NEGATIVE_REGULATION_OF_B_CELL_MEDIATED_IMMUNITY		5	0.677227	1.90803	0.00395257	0.0307927	1	1388	tags=80%, list=12%, signal=91%
GO_POSITIVE_REGULATION_OF_TRANSCRIPTION_FROM_RNA_POLYMERASE_II_PROMOTER_IN_RESPONSE_TO_STRESS	GO_POSITIVE_REGULATION_OF_TRANSCRIPTION_FROM_RNA_POLYMERASE_II_PROMOTER_IN_RESPONSE_TO_STRESS		23	0.332559	1.90752	0.00779727	0.0308522	1	6558	tags=91%, list=58%, signal=218%
GO_ENAMEL_MINERALIZATION	GO_ENAMEL_MINERALIZATION		8	0.550763	1.90698	0.0104167	0.0309303	1	2252	tags=75%, list=20%, signal=94%
GO_SEGMENT_SPECIFICATION	GO_SEGMENT_SPECIFICATION		7	0.578509	1.90673	0.010142	0.0309438	1	4760	tags=100%, list=42%, signal=173%
GO_ESTABLISHMENT_OR_MAINTENANCE_OF_ACTIN_CYTOSKELETON_POLARITY	GO_ESTABLISHMENT_OR_MAINTENANCE_OF_ACTIN_CYTOSKELETON_POLARITY		10	0.504328	1.90672	0.0114943	0.030921	1	3341	tags=80%, list=30%, signal=114%
GO_REGULATION_OF_POTASSIUM_ION_TRANSMEMBRANE_TRANSPORTER_ACTIVITY	GO_REGULATION_OF_POTASSIUM_ION_TRANSMEMBRANE_TRANSPORTER_ACTIVITY		31	0.286577	1.90571	0.0123967	0.031087	1	4783	tags=71%, list=42%, signal=123%
GO_NEGATIVE_REGULATION_OF_OSTEOBLAST_DIFFERENTIATION	GO_NEGATIVE_REGULATION_OF_OSTEOBLAST_DIFFERENTIATION		31	0.287554	1.90492	0.0138889	0.0312222	1	4772	tags=71%, list=42%, signal=123%
GO_POSITIVE_REGULATION_OF_DENDRITE_MORPHOGENESIS	GO_POSITIVE_REGULATION_OF_DENDRITE_MORPHOGENESIS		33	0.278592	1.90401	0.00632911	0.0313574	1	6098	tags=82%, list=54%, signal=177%
GO_POSITIVE_REGULATION_OF_EXOCYTOSIS	GO_POSITIVE_REGULATION_OF_EXOCYTOSIS		57	0.209903	1.90335	0.00205761	0.0314536	1	6948	tags=82%, list=62%, signal=213%
GO_PEPTIDE_SECRETION	GO_PEPTIDE_SECRETION		330	0.0921321	1.9023	0.00792079	0.031621	1	3333	tags=38%, list=30%, signal=53%
GO_NEGATIVE_REGULATION_OF_JNK_CASCADE	GO_NEGATIVE_REGULATION_OF_JNK_CASCADE		26	0.303751	1.90185	0.00403226	0.0316947	1	3524	tags=62%, list=31%, signal=89%
GO_REGULATION_OF_INSULIN_SECRETION	GO_REGULATION_OF_INSULIN_SECRETION		107	0.159971	1.90173	0.00406504	0.0316983	1	5805	tags=67%, list=51%, signal=137%
GO_DENDRITE_EXTENSION	GO_DENDRITE_EXTENSION		22	0.341264	1.90134	0.0104384	0.0317402	1	3850	tags=68%, list=34%, signal=103%
GO_VENTRICULAR_CARDIAC_MUSCLE_TISSUE_DEVELOPMENT	GO_VENTRICULAR_CARDIAC_MUSCLE_TISSUE_DEVELOPMENT		35	0.273784	1.90116	0.00773694	0.031746	1	5625	tags=77%, list=50%, signal=153%
GO_NEURON_APOPTOTIC_PROCESS	GO_NEURON_APOPTOTIC_PROCESS		171	0.126946	1.90097	0.00607287	0.0317589	1	2152	tags=32%, list=19%, signal=38%
GO_MUSCLE_FILAMENT_SLIDING	GO_MUSCLE_FILAMENT_SLIDING		19	0.368421	1.89957	0.00766283	0.0319966	1	3570	tags=68%, list=32%, signal=100%
GO_GABAERGIC_NEURON_DIFFERENTIATION	GO_GABAERGIC_NEURON_DIFFERENTIATION		5	0.694424	1.899	0.006	0.0320625	1	1194	tags=80%, list=11%, signal=89%
GO_ATP_HYDROLYSIS_COUPLED_TRANSMEMBRANE_TRANSPORT	GO_ATP_HYDROLYSIS_COUPLED_TRANSMEMBRANE_TRANSPORT		21	0.345127	1.89784	0.0149573	0.0322705	1	4710	tags=76%, list=42%, signal=131%
GO_MECHANORECEPTOR_DIFFERENTIATION	GO_MECHANORECEPTOR_DIFFERENTIATION		35	0.26745	1.89623	0.00769231	0.0325973	1	7631	tags=94%, list=68%, signal=290%
GO_REGULATION_OF_ENDOCYTOSIS	GO_REGULATION_OF_ENDOCYTOSIS		147	0.13309	1.89524	0.0103734	0.0327373	1	8267	tags=86%, list=73%, signal=319%
GO_NEGATIVE_REGULATION_OF_BMP_SIGNALING_PATHWAY	GO_NEGATIVE_REGULATION_OF_BMP_SIGNALING_PATHWAY		33	0.276548	1.8949	0.00954198	0.0327922	1	4069	tags=64%, list=36%, signal=99%
GO_POSITIVE_REGULATION_OF_PROTEIN_DEACETYLATION	GO_POSITIVE_REGULATION_OF_PROTEIN_DEACETYLATION		19	0.364427	1.89478	0.00428265	0.0327822	1	5991	tags=89%, list=53%, signal=190%
GO_EXIT_FROM_MITOSIS	GO_EXIT_FROM_MITOSIS		25	0.313464	1.89333	0.0124481	0.0330247	1	4595	tags=72%, list=41%, signal=121%
GO_POSITIVE_REGULATION_OF_HEMOPOIESIS	GO_POSITIVE_REGULATION_OF_HEMOPOIESIS		104	0.159951	1.89232	0.0124481	0.0331937	1	7109	tags=79%, list=63%, signal=211%
GO_POSITIVE_REGULATION_OF_HISTONE_H3_K4_METHYLATION	GO_POSITIVE_REGULATION_OF_HISTONE_H3_K4_METHYLATION		12	0.456626	1.89202	0.00643777	0.0332319	1	4256	tags=83%, list=38%, signal=134%
GO_REGULATION_OF_CELL_JUNCTION_ASSEMBLY	GO_REGULATION_OF_CELL_JUNCTION_ASSEMBLY		75	0.186617	1.89182	0.0162602	0.0332725	1	7989	tags=89%, list=71%, signal=304%
GO_NEGATIVE_REGULATION_OF_DENDRITIC_SPINE_DEVELOPMENT	GO_NEGATIVE_REGULATION_OF_DENDRITIC_SPINE_DEVELOPMENT		11	0.475832	1.89091	0.0147368	0.0334038	1	4894	tags=91%, list=43%, signal=160%
GO_SYNAPTIC_TRANSMISSION_GLUTAMATERGIC	GO_SYNAPTIC_TRANSMISSION_GLUTAMATERGIC		54	0.218216	1.88992	0.0156556	0.0335458	1	3609	tags=54%, list=32%, signal=79%
GO_NEGATIVE_REGULATION_OF_GENE_SILENCING	GO_NEGATIVE_REGULATION_OF_GENE_SILENCING		19	0.360699	1.88974	0.0141414	0.0335629	1	4251	tags=74%, list=38%, signal=118%
GO_REGULATION_OF_CYCLIN_DEPENDENT_PROTEIN_KINASE_ACTIVITY	GO_REGULATION_OF_CYCLIN_DEPENDENT_PROTEIN_KINASE_ACTIVITY		74	0.185658	1.88892	0.00587084	0.0337202	1	4628	tags=59%, list=41%, signal=100%
GO_POSITIVE_REGULATION_OF_NUCLEOBASE_CONTAINING_COMPOUND_METABOLIC_PROCESS	GO_POSITIVE_REGULATION_OF_NUCLEOBASE_CONTAINING_COMPOUND_METABOLIC_PROCESS		176	0.12275	1.88804	0.0138067	0.0338588	1	5689	tags=63%, list=50%, signal=124%
GO_SENSORY_PERCEPTION_OF_TEMPERATURE_STIMULUS	GO_SENSORY_PERCEPTION_OF_TEMPERATURE_STIMULUS		10	0.484906	1.88719	0.00623701	0.034004	1	3560	tags=80%, list=32%, signal=117%
GO_REGULATION_OF_STRIATED_MUSCLE_CONTRACTION	GO_REGULATION_OF_STRIATED_MUSCLE_CONTRACTION		55	0.220728	1.88699	0.00990099	0.0340254	1	5728	tags=73%, list=51%, signal=147%
GO_HIPPOCAMPUS_DEVELOPMENT	GO_HIPPOCAMPUS_DEVELOPMENT		58	0.209654	1.88678	0.00604839	0.0340373	1	3288	tags=50%, list=29%, signal=70%
GO_RAS_PROTEIN_SIGNAL_TRANSDUCTION	GO_RAS_PROTEIN_SIGNAL_TRANSDUCTION		326	0.0932885	1.88661	0.0170132	0.0340609	1	8220	tags=82%, list=73%, signal=293%
GO_NEGATIVE_REGULATION_OF_MITOTIC_CELL_CYCLE	GO_NEGATIVE_REGULATION_OF_MITOTIC_CELL_CYCLE		244	0.105367	1.88643	0.00854701	0.0340776	1	4016	tags=46%, list=36%, signal=70%
GO_CALCIUM_ION_IMPORT	GO_CALCIUM_ION_IMPORT		43	0.241117	1.88621	0.0193798	0.0340965	1	5687	tags=74%, list=50%, signal=149%
GO_NEGATIVE_REGULATION_OF_CELL_KILLING	GO_NEGATIVE_REGULATION_OF_CELL_KILLING		10	0.489943	1.88618	0.0157791	0.0340765	1	1246	tags=60%, list=11%, signal=67%
GO_DEFENSE_RESPONSE	GO_DEFENSE_RESPONSE		790	0.0600933	1.88609	0.00417537	0.0340678	1	5997	tags=59%, list=53%, signal=117%
GO_EYELID_DEVELOPMENT_IN_CAMERA_TYPE_EYE	GO_EYELID_DEVELOPMENT_IN_CAMERA_TYPE_EYE		10	0.488276	1.8856	0.0243902	0.0341403	1	3522	tags=80%, list=31%, signal=116%
GO_POSITIVE_REGULATION_OF_CELL_CELL_ADHESION	GO_POSITIVE_REGULATION_OF_CELL_CELL_ADHESION		127	0.144735	1.88185	0.015444	0.0348769	1	4960	tags=58%, list=44%, signal=103%
GO_REGULATION_OF_INTERLEUKIN_4_PRODUCTION	GO_REGULATION_OF_INTERLEUKIN_4_PRODUCTION		9	0.51175	1.88163	0.00571429	0.0348917	1	3006	tags=78%, list=27%, signal=106%
GO_CELLULAR_RESPONSE_TO_VITAMIN_D	GO_CELLULAR_RESPONSE_TO_VITAMIN_D		13	0.441429	1.88158	0.00808081	0.0348802	1	1968	tags=62%, list=17%, signal=74%
GO_PURINE_NUCLEOSIDE_DIPHOSPHATE_METABOLIC_PROCESS	GO_PURINE_NUCLEOSIDE_DIPHOSPHATE_METABOLIC_PROCESS		9	0.518046	1.88132	0.00924214	0.0349098	1	1681	tags=67%, list=15%, signal=78%
GO_NEGATIVE_REGULATION_OF_CYTOPLASMIC_TRANSLATION	GO_NEGATIVE_REGULATION_OF_CYTOPLASMIC_TRANSLATION		8	0.530125	1.88074	0.00986193	0.0350029	1	1074	tags=63%, list=10%, signal=69%
GO_POSITIVE_REGULATION_OF_GONAD_DEVELOPMENT	GO_POSITIVE_REGULATION_OF_GONAD_DEVELOPMENT		5	0.665455	1.88035	0.0122449	0.0350709	1	3778	tags=100%, list=33%, signal=150%
GO_NEUROTRANSMITTER_RECEPTOR_INTERNALIZATION	GO_NEUROTRANSMITTER_RECEPTOR_INTERNALIZATION		16	0.392768	1.88035	0.0116959	0.0350457	1	4037	tags=75%, list=36%, signal=117%
GO_NEGATIVE_REGULATION_OF_PHOSPHORUS_METABOLIC_PROCESS	GO_NEGATIVE_REGULATION_OF_PHOSPHORUS_METABOLIC_PROCESS		405	0.0791349	1.87968	0.0100806	0.035168	1	8529	tags=83%, list=76%, signal=328%
GO_EPIBOLY	GO_EPIBOLY		25	0.313208	1.87871	0.00808081	0.0353357	1	3695	tags=64%, list=33%, signal=95%
GO_FILOPODIUM_ASSEMBLY	GO_FILOPODIUM_ASSEMBLY		44	0.241461	1.87734	0.00643777	0.0356187	1	6775	tags=84%, list=60%, signal=210%
GO_REGULATION_OF_SODIUM_ION_TRANSMEMBRANE_TRANSPORTER_ACTIVITY	GO_REGULATION_OF_SODIUM_ION_TRANSMEMBRANE_TRANSPORTER_ACTIVITY		34	0.269782	1.87677	0.0163934	0.0356917	1	4930	tags=71%, list=44%, signal=125%
GO_REGULATION_OF_HYALURONAN_BIOSYNTHETIC_PROCESS	GO_REGULATION_OF_HYALURONAN_BIOSYNTHETIC_PROCESS		6	0.627571	1.87595	0.00970874	0.0358335	1	4206	tags=100%, list=37%, signal=159%
GO_POSITIVE_REGULATION_OF_PHOSPHATIDYLINOSITOL_3_KINASE_SIGNALING	GO_POSITIVE_REGULATION_OF_PHOSPHATIDYLINOSITOL_3_KINASE_SIGNALING		51	0.222126	1.87579	0.0208333	0.0358407	1	1708	tags=37%, list=15%, signal=44%
GO_HISTONE_H3_K9_DEMETHYLATION	GO_HISTONE_H3_K9_DEMETHYLATION		12	0.440926	1.87567	0.013834	0.035841	1	4433	tags=83%, list=39%, signal=137%
GO_ENDODERMAL_CELL_FATE_COMMITMENT	GO_ENDODERMAL_CELL_FATE_COMMITMENT		9	0.512725	1.87526	0.00851064	0.0359044	1	4249	tags=89%, list=38%, signal=142%
GO_RESPONSE_TO_COCAINE	GO_RESPONSE_TO_COCAINE		24	0.322922	1.87478	0.00782779	0.03596	1	3416	tags=63%, list=30%, signal=89%
GO_ALDITOL_METABOLIC_PROCESS	GO_ALDITOL_METABOLIC_PROCESS		10	0.464952	1.87405	0.00607287	0.0360708	1	3785	tags=80%, list=34%, signal=120%
GO_REGULATION_OF_GLOMERULUS_DEVELOPMENT	GO_REGULATION_OF_GLOMERULUS_DEVELOPMENT		8	0.536509	1.87379	0.00976562	0.0360787	1	1002	tags=63%, list=9%, signal=69%
GO_RESPONSE_TO_AMINO_ACID	GO_RESPONSE_TO_AMINO_ACID		89	0.169676	1.87356	0.00978474	0.0360946	1	7483	tags=83%, list=66%, signal=245%
GO_METAL_ION_HOMEOSTASIS	GO_METAL_ION_HOMEOSTASIS		343	0.0884307	1.87254	0.0119522	0.0362599	1	7685	tags=77%, list=68%, signal=233%
GO_ANTIBACTERIAL_HUMORAL_RESPONSE	GO_ANTIBACTERIAL_HUMORAL_RESPONSE		10	0.485775	1.87233	0.00575816	0.0362882	1	1293	tags=60%, list=11%, signal=68%
GO_NEGATIVE_REGULATION_OF_BLOOD_VESSEL_ENDOTHELIAL_CELL_MIGRATION	GO_NEGATIVE_REGULATION_OF_BLOOD_VESSEL_ENDOTHELIAL_CELL_MIGRATION		25	0.307919	1.87158	0.0189873	0.0363871	1	4206	tags=68%, list=37%, signal=108%
GO_NEGATIVE_REGULATION_OF_CELL_CYCLE_G2_M_PHASE_TRANSITION	GO_NEGATIVE_REGULATION_OF_CELL_CYCLE_G2_M_PHASE_TRANSITION		81	0.177629	1.87157	0.0138889	0.0363612	1	7762	tags=86%, list=69%, signal=275%
GO_REGULATION_OF_BLOOD_PRESSURE	GO_REGULATION_OF_BLOOD_PRESSURE		79	0.177832	1.87117	0.016129	0.0364026	1	2149	tags=37%, list=19%, signal=45%
GO_REGULATION_OF_MUSCLE_CONTRACTION	GO_REGULATION_OF_MUSCLE_CONTRACTION		92	0.167708	1.87003	0.00952381	0.0366289	1	3642	tags=49%, list=32%, signal=72%
GO_TOOTH_MINERALIZATION	GO_TOOTH_MINERALIZATION		11	0.460399	1.86997	0.00759013	0.0366118	1	3016	tags=73%, list=27%, signal=99%
GO_MACROMOLECULE_DEACYLATION	GO_MACROMOLECULE_DEACYLATION		85	0.17704	1.8693	0.00383877	0.0367222	1	6912	tags=79%, list=61%, signal=202%
GO_FIBROBLAST_PROLIFERATION	GO_FIBROBLAST_PROLIFERATION		64	0.197052	1.86874	0.0151803	0.0368138	1	3078	tags=47%, list=27%, signal=64%
GO_POSITIVE_REGULATION_OF_AXON_GUIDANCE	GO_POSITIVE_REGULATION_OF_AXON_GUIDANCE		7	0.568465	1.86829	0.01	0.0368849	1	3261	tags=86%, list=29%, signal=120%
GO_REGULATION_OF_RAC_PROTEIN_SIGNAL_TRANSDUCTION	GO_REGULATION_OF_RAC_PROTEIN_SIGNAL_TRANSDUCTION		11	0.463503	1.86827	0.0060241	0.0368643	1	6059	tags=100%, list=54%, signal=216%
GO_NEGATIVE_REGULATION_OF_BINDING	GO_NEGATIVE_REGULATION_OF_BINDING		119	0.14923	1.86775	0.00397614	0.0369454	1	2221	tags=34%, list=20%, signal=42%
GO_ASTRAL_MICROTUBULE_ORGANIZATION	GO_ASTRAL_MICROTUBULE_ORGANIZATION		7	0.566983	1.86716	0.00980392	0.0370442	1	4890	tags=100%, list=43%, signal=176%
GO_NEGATIVE_REGULATION_OF_EMBRYONIC_DEVELOPMENT	GO_NEGATIVE_REGULATION_OF_EMBRYONIC_DEVELOPMENT		19	0.355463	1.86672	0.00616016	0.0371115	1	3122	tags=63%, list=28%, signal=87%
GO_CELLULAR_RESPONSE_TO_NUTRIENT	GO_CELLULAR_RESPONSE_TO_NUTRIENT		44	0.238703	1.8638	0.0141988	0.0377091	1	3215	tags=52%, list=28%, signal=73%
GO_SYNAPSE_MATURATION	GO_SYNAPSE_MATURATION		16	0.392358	1.8623	0.00835073	0.0380165	1	4747	tags=81%, list=42%, signal=140%
GO_REGULATION_OF_CAMP_MEDIATED_SIGNALING	GO_REGULATION_OF_CAMP_MEDIATED_SIGNALING		25	0.31286	1.86094	0.0139165	0.0382857	1	6859	tags=92%, list=61%, signal=234%
GO_MEMBRANE_DISASSEMBLY	GO_MEMBRANE_DISASSEMBLY		14	0.405708	1.86059	0.00616016	0.0383342	1	1875	tags=57%, list=17%, signal=68%
GO_REGULATION_OF_RNA_POLYMERASE_II_REGULATORY_REGION_SEQUENCE_SPECIFIC_DNA_BINDING	GO_REGULATION_OF_RNA_POLYMERASE_II_REGULATORY_REGION_SEQUENCE_SPECIFIC_DNA_BINDING		12	0.441946	1.86027	0.0135397	0.0383781	1	5362	tags=92%, list=48%, signal=174%
GO_RESPONSE_TO_CORTICOSTEROID	GO_RESPONSE_TO_CORTICOSTEROID		100	0.157059	1.8601	0.015873	0.0383844	1	3998	tags=51%, list=35%, signal=78%
GO_REGULATION_OF_TRANSCRIPTION_FROM_RNA_POLYMERASE_II_PROMOTER_INVOLVED_IN_HEART_DEVELOPMENT	GO_REGULATION_OF_TRANSCRIPTION_FROM_RNA_POLYMERASE_II_PROMOTER_INVOLVED_IN_HEART_DEVELOPMENT		11	0.453392	1.85945	0.011215	0.0385085	1	4121	tags=82%, list=37%, signal=129%
GO_REGULATION_OF_KIDNEY_DEVELOPMENT	GO_REGULATION_OF_KIDNEY_DEVELOPMENT		37	0.261489	1.85944	0.0125	0.0384803	1	2548	tags=49%, list=23%, signal=63%
GO_RESPONSE_TO_TOXIC_SUBSTANCE	GO_RESPONSE_TO_TOXIC_SUBSTANCE		319	0.0900444	1.85935	0.00631579	0.0384764	1	4283	tags=47%, list=38%, signal=73%
GO_VENTRAL_SPINAL_CORD_DEVELOPMENT	GO_VENTRAL_SPINAL_CORD_DEVELOPMENT		21	0.34027	1.85711	0.0116279	0.0389297	1	2615	tags=57%, list=23%, signal=74%
GO_NEGATIVE_REGULATION_OF_CELLULAR_CATABOLIC_PROCESS	GO_NEGATIVE_REGULATION_OF_CELLULAR_CATABOLIC_PROCESS		186	0.117727	1.85554	0.0139721	0.0392597	1	4942	tags=55%, list=44%, signal=97%
GO_PLACENTA_BLOOD_VESSEL_DEVELOPMENT	GO_PLACENTA_BLOOD_VESSEL_DEVELOPMENT		26	0.306456	1.85484	0.0121951	0.0393871	1	6098	tags=85%, list=54%, signal=184%
GO_POSITIVE_REGULATION_OF_ION_TRANSMEMBRANE_TRANSPORT	GO_POSITIVE_REGULATION_OF_ION_TRANSMEMBRANE_TRANSPORT		82	0.17265	1.85382	0.0172745	0.0395816	1	3570	tags=49%, list=32%, signal=71%
GO_ASTROCYTE_DIFFERENTIATION	GO_ASTROCYTE_DIFFERENTIATION		46	0.22669	1.85366	0.0124224	0.0395791	1	3094	tags=50%, list=27%, signal=69%
GO_INNATE_IMMUNE_RESPONSE	GO_INNATE_IMMUNE_RESPONSE		468	0.0743099	1.85311	0.0115163	0.0396814	1	3560	tags=39%, list=32%, signal=54%
GO_MODIFICATION_OF_SYNAPTIC_STRUCTURE	GO_MODIFICATION_OF_SYNAPTIC_STRUCTURE		18	0.363862	1.85172	0.00782779	0.0399765	1	3423	tags=67%, list=30%, signal=96%
GO_POSITIVE_REGULATION_OF_MUSCLE_TISSUE_DEVELOPMENT	GO_POSITIVE_REGULATION_OF_MUSCLE_TISSUE_DEVELOPMENT		47	0.231612	1.85151	0.00785855	0.0399893	1	5080	tags=68%, list=45%, signal=123%
GO_CALCIUM_MEDIATED_SIGNALING	GO_CALCIUM_MEDIATED_SIGNALING		114	0.151271	1.85111	0.0103734	0.0400552	1	7021	tags=77%, list=62%, signal=202%
GO_METANEPHRIC_GLOMERULUS_DEVELOPMENT	GO_METANEPHRIC_GLOMERULUS_DEVELOPMENT		8	0.524517	1.85081	0.0115385	0.0400878	1	2548	tags=75%, list=23%, signal=97%
GO_GLUTAMATE_BIOSYNTHETIC_PROCESS	GO_GLUTAMATE_BIOSYNTHETIC_PROCESS		5	0.662619	1.85044	0.0102041	0.0401345	1	3810	tags=100%, list=34%, signal=151%
GO_BRANCHING_INVOLVED_IN_SALIVARY_GLAND_MORPHOGENESIS	GO_BRANCHING_INVOLVED_IN_SALIVARY_GLAND_MORPHOGENESIS		18	0.364661	1.85	0.00829876	0.0402073	1	4041	tags=72%, list=36%, signal=112%
GO_CRANIAL_SKELETAL_SYSTEM_DEVELOPMENT	GO_CRANIAL_SKELETAL_SYSTEM_DEVELOPMENT		51	0.220173	1.84998	0.00735294	0.0401814	1	7041	tags=84%, list=62%, signal=223%
GO_REGULATION_OF_ACTOMYOSIN_STRUCTURE_ORGANIZATION	GO_REGULATION_OF_ACTOMYOSIN_STRUCTURE_ORGANIZATION		74	0.185593	1.84947	0.0133843	0.0402828	1	7679	tags=86%, list=68%, signal=269%
GO_CELL_MIGRATION_IN_HINDBRAIN	GO_CELL_MIGRATION_IN_HINDBRAIN		11	0.456674	1.84856	0.0115163	0.0404765	1	6136	tags=100%, list=54%, signal=219%
GO_LEUKOCYTE_CELL_CELL_ADHESION	GO_LEUKOCYTE_CELL_CELL_ADHESION		164	0.124258	1.84846	0.0182186	0.0404658	1	4260	tags=50%, list=38%, signal=79%
GO_MECHANOSENSORY_BEHAVIOR	GO_MECHANOSENSORY_BEHAVIOR		8	0.537706	1.84834	0.014553	0.0404518	1	3810	tags=88%, list=34%, signal=132%
GO_SMOOTH_MUSCLE_CELL_MIGRATION	GO_SMOOTH_MUSCLE_CELL_MIGRATION		57	0.209814	1.84814	0.00607287	0.0404806	1	5959	tags=74%, list=53%, signal=155%
GO_NEURON_CELLULAR_HOMEOSTASIS	GO_NEURON_CELLULAR_HOMEOSTASIS		23	0.318835	1.84798	0.00612245	0.040483	1	2787	tags=57%, list=25%, signal=75%
GO_REGULATION_OF_MICROTUBULE_POLYMERIZATION	GO_REGULATION_OF_MICROTUBULE_POLYMERIZATION		37	0.252277	1.84754	0.00982318	0.0405573	1	6922	tags=86%, list=61%, signal=223%
GO_NEGATIVE_REGULATION_OF_DENDRITIC_SPINE_MORPHOGENESIS	GO_NEGATIVE_REGULATION_OF_DENDRITIC_SPINE_MORPHOGENESIS		6	0.606294	1.8468	0.0102669	0.0406914	1	4446	tags=100%, list=39%, signal=165%
GO_DENSE_CORE_GRANULE_TRANSPORT	GO_DENSE_CORE_GRANULE_TRANSPORT		8	0.525448	1.84672	0.00798403	0.040673	1	5359	tags=100%, list=47%, signal=190%
GO_ADULT_HEART_DEVELOPMENT	GO_ADULT_HEART_DEVELOPMENT		6	0.603457	1.84524	0.00588235	0.0409595	1	4478	tags=100%, list=40%, signal=166%
GO_MAMMARY_GLAND_EPITHELIAL_CELL_PROLIFERATION	GO_MAMMARY_GLAND_EPITHELIAL_CELL_PROLIFERATION		22	0.321999	1.84514	0.0233918	0.0409528	1	5093	tags=77%, list=45%, signal=141%
GO_POSITIVE_REGULATION_OF_ENDOTHELIAL_CELL_MIGRATION	GO_POSITIVE_REGULATION_OF_ENDOTHELIAL_CELL_MIGRATION		85	0.169262	1.84359	0.0134875	0.0413063	1	7663	tags=85%, list=68%, signal=262%
GO_VESICLE_LOCALIZATION	GO_VESICLE_LOCALIZATION		246	0.103077	1.84298	0.0158416	0.0414266	1	6018	tags=63%, list=53%, signal=133%
GO_PRESYNAPTIC_MODULATION_OF_CHEMICAL_SYNAPTIC_TRANSMISSION	GO_PRESYNAPTIC_MODULATION_OF_CHEMICAL_SYNAPTIC_TRANSMISSION		11	0.464834	1.84239	0.00845666	0.0415324	1	2966	tags=73%, list=26%, signal=99%
GO_RESPONSE_TO_BRONCHODILATOR	GO_RESPONSE_TO_BRONCHODILATOR		31	0.277024	1.84165	0.0135397	0.0416695	1	1978	tags=45%, list=18%, signal=55%
GO_AUTOPHAGOSOME_ORGANIZATION	GO_AUTOPHAGOSOME_ORGANIZATION		88	0.167083	1.84074	0.0133333	0.0418567	1	6336	tags=73%, list=56%, signal=165%
GO_POSITIVE_REGULATION_OF_MITOTIC_NUCLEAR_DIVISION	GO_POSITIVE_REGULATION_OF_MITOTIC_NUCLEAR_DIVISION		35	0.26677	1.84042	0.0179283	0.0418926	1	5059	tags=71%, list=45%, signal=129%
GO_CARDIAC_LEFT_VENTRICLE_MORPHOGENESIS	GO_CARDIAC_LEFT_VENTRICLE_MORPHOGENESIS		7	0.562765	1.84031	0.0136719	0.0418832	1	1713	tags=71%, list=15%, signal=84%
GO_CARDIAC_VENTRICLE_FORMATION	GO_CARDIAC_VENTRICLE_FORMATION		5	0.659516	1.8403	0.0143443	0.0418543	1	3845	tags=100%, list=34%, signal=152%
GO_NEGATIVE_REGULATION_OF_CALCIUM_ION_TRANSMEMBRANE_TRANSPORT	GO_NEGATIVE_REGULATION_OF_CALCIUM_ION_TRANSMEMBRANE_TRANSPORT		21	0.336111	1.84026	0.00393701	0.041832	1	5349	tags=81%, list=47%, signal=154%
GO_REGULATION_OF_SYNAPTIC_VESICLE_RECYCLING	GO_REGULATION_OF_SYNAPTIC_VESICLE_RECYCLING		22	0.321911	1.84001	0.0179283	0.0418678	1	3555	tags=64%, list=31%, signal=93%
GO_HISTONE_PHOSPHORYLATION	GO_HISTONE_PHOSPHORYLATION		30	0.269101	1.8394	0.0118343	0.0419586	1	6375	tags=83%, list=56%, signal=191%
GO_CARDIAC_MUSCLE_CELL_PROLIFERATION	GO_CARDIAC_MUSCLE_CELL_PROLIFERATION		36	0.257733	1.8392	0.00609756	0.0419815	1	1802	tags=42%, list=16%, signal=49%
GO_MESENCHYMAL_TO_EPITHELIAL_TRANSITION	GO_MESENCHYMAL_TO_EPITHELIAL_TRANSITION		13	0.429897	1.83898	0.0136986	0.0419938	1	2098	tags=62%, list=19%, signal=76%
GO_MODIFICATION_OF_POSTSYNAPTIC_ACTIN_CYTOSKELETON	GO_MODIFICATION_OF_POSTSYNAPTIC_ACTIN_CYTOSKELETON		9	0.501641	1.83846	0.00767754	0.0421018	1	3120	tags=78%, list=28%, signal=107%
GO_MESANGIAL_CELL_DEVELOPMENT	GO_MESANGIAL_CELL_DEVELOPMENT		5	0.659516	1.83818	0.0059761	0.0421409	1	3845	tags=100%, list=34%, signal=152%
GO_CELL_RECOGNITION	GO_CELL_RECOGNITION		62	0.195917	1.83759	0.010352	0.0422606	1	3261	tags=48%, list=29%, signal=68%
GO_RAC_PROTEIN_SIGNAL_TRANSDUCTION	GO_RAC_PROTEIN_SIGNAL_TRANSDUCTION		29	0.277559	1.83674	0.0178571	0.0424274	1	6993	tags=90%, list=62%, signal=235%
GO_REGULATION_OF_JUN_KINASE_ACTIVITY	GO_REGULATION_OF_JUN_KINASE_ACTIVITY		66	0.189483	1.83669	0.0121457	0.042407	1	6423	tags=76%, list=57%, signal=175%
GO_IONOTROPIC_GLUTAMATE_RECEPTOR_SIGNALING_PATHWAY	GO_IONOTROPIC_GLUTAMATE_RECEPTOR_SIGNALING_PATHWAY		14	0.412083	1.83658	0.00603622	0.0424026	1	997	tags=50%, list=9%, signal=55%
GO_POSITIVE_REGULATION_OF_FILOPODIUM_ASSEMBLY	GO_POSITIVE_REGULATION_OF_FILOPODIUM_ASSEMBLY		24	0.316951	1.83644	0.0222222	0.0424123	1	6775	tags=92%, list=60%, signal=229%
GO_PROTEIN_K48_LINKED_DEUBIQUITINATION	GO_PROTEIN_K48_LINKED_DEUBIQUITINATION		26	0.303751	1.83619	0.0116054	0.0424444	1	3524	tags=62%, list=31%, signal=89%
GO_BRANCHING_INVOLVED_IN_MAMMARY_GLAND_DUCT_MORPHOGENESIS	GO_BRANCHING_INVOLVED_IN_MAMMARY_GLAND_DUCT_MORPHOGENESIS		19	0.351291	1.83587	0.00984252	0.0425	1	5545	tags=84%, list=49%, signal=165%
GO_CELLULAR_RESPONSE_TO_STEROL	GO_CELLULAR_RESPONSE_TO_STEROL		14	0.408116	1.83541	0.0133588	0.0425781	1	2654	tags=64%, list=24%, signal=84%
GO_BUD_ELONGATION_INVOLVED_IN_LUNG_BRANCHING	GO_BUD_ELONGATION_INVOLVED_IN_LUNG_BRANCHING		7	0.566008	1.83484	0.011811	0.0427012	1	4901	tags=100%, list=43%, signal=177%
GO_REGULATION_OF_SYNAPSE_MATURATION	GO_REGULATION_OF_SYNAPSE_MATURATION		10	0.479727	1.83484	0.013245	0.042671	1	4747	tags=90%, list=42%, signal=155%
GO_ACTIN_FILAMENT_BUNDLE_ORGANIZATION	GO_ACTIN_FILAMENT_BUNDLE_ORGANIZATION		121	0.146244	1.83446	0.0242424	0.0427349	1	6854	tags=75%, list=61%, signal=189%
GO_RECEPTOR_MEDIATED_ENDOCYTOSIS	GO_RECEPTOR_MEDIATED_ENDOCYTOSIS		179	0.118452	1.83286	0.0119284	0.0430581	1	8267	tags=85%, list=73%, signal=312%
GO_SIGNAL_TRANSDUCTION_BY_P53_CLASS_MEDIATOR	GO_SIGNAL_TRANSDUCTION_BY_P53_CLASS_MEDIATOR		222	0.109403	1.83229	0.0137255	0.0431823	1	7431	tags=77%, list=66%, signal=220%
GO_CYTOSKELETAL_ANCHORING_AT_PLASMA_MEMBRANE	GO_CYTOSKELETAL_ANCHORING_AT_PLASMA_MEMBRANE		8	0.522633	1.83209	0.0117188	0.0432095	1	3980	tags=88%, list=35%, signal=135%
GO_POSITIVE_REGULATION_OF_CHONDROCYTE_DIFFERENTIATION	GO_POSITIVE_REGULATION_OF_CHONDROCYTE_DIFFERENTIATION		18	0.362975	1.83119	0.00796813	0.0433857	1	5314	tags=83%, list=47%, signal=157%
GO_NEGATIVE_REGULATION_OF_EPIDERMAL_CELL_DIFFERENTIATION	GO_NEGATIVE_REGULATION_OF_EPIDERMAL_CELL_DIFFERENTIATION		5	0.659516	1.83052	0.0177165	0.0435232	1	3845	tags=100%, list=34%, signal=152%
GO_CELLULAR_RESPONSE_TO_GONADOTROPIN_STIMULUS	GO_CELLULAR_RESPONSE_TO_GONADOTROPIN_STIMULUS		11	0.452949	1.83043	0.00621118	0.0435277	1	4126	tags=82%, list=37%, signal=129%
GO_PEPTIDYL_ARGININE_MODIFICATION	GO_PEPTIDYL_ARGININE_MODIFICATION		17	0.375408	1.83028	0.0107527	0.0435333	1	4399	tags=76%, list=39%, signal=125%
GO_POSITIVE_REGULATION_OF_VASCULATURE_DEVELOPMENT	GO_POSITIVE_REGULATION_OF_VASCULATURE_DEVELOPMENT		129	0.143937	1.82976	0.0138614	0.0436476	1	2855	tags=40%, list=25%, signal=52%
GO_NEGATIVE_REGULATION_OF_MORPHOGENESIS_OF_AN_EPITHELIUM	GO_NEGATIVE_REGULATION_OF_MORPHOGENESIS_OF_AN_EPITHELIUM		14	0.410258	1.82967	0.0155945	0.0436351	1	3436	tags=71%, list=30%, signal=103%
GO_NEGATIVE_REGULATION_OF_SUPRAMOLECULAR_FIBER_ORGANIZATION	GO_NEGATIVE_REGULATION_OF_SUPRAMOLECULAR_FIBER_ORGANIZATION		94	0.164049	1.82949	0.019685	0.043649	1	7648	tags=84%, list=68%, signal=259%
GO_PROGESTERONE_RECEPTOR_SIGNALING_PATHWAY	GO_PROGESTERONE_RECEPTOR_SIGNALING_PATHWAY		7	0.56716	1.82921	0.00638298	0.0436756	1	4888	tags=100%, list=43%, signal=176%
GO_EMBRYONIC_PLACENTA_MORPHOGENESIS	GO_EMBRYONIC_PLACENTA_MORPHOGENESIS		18	0.362886	1.82883	0.0142857	0.0437416	1	2180	tags=56%, list=19%, signal=69%
GO_NEGATIVE_REGULATION_OF_MUSCLE_TISSUE_DEVELOPMENT	GO_NEGATIVE_REGULATION_OF_MUSCLE_TISSUE_DEVELOPMENT		37	0.254379	1.82724	0.0157791	0.0440822	1	2933	tags=51%, list=26%, signal=69%
GO_SMOOTH_MUSCLE_CELL_PROLIFERATION	GO_SMOOTH_MUSCLE_CELL_PROLIFERATION		98	0.158608	1.82688	0.0160321	0.0441436	1	3522	tags=47%, list=31%, signal=68%
GO_REGULATION_OF_T_CELL_CHEMOTAXIS	GO_REGULATION_OF_T_CELL_CHEMOTAXIS		6	0.589007	1.82686	0.0160966	0.044118	1	4641	tags=100%, list=41%, signal=170%
GO_DEFINITIVE_HEMOPOIESIS	GO_DEFINITIVE_HEMOPOIESIS		14	0.411323	1.8258	0.0113422	0.0443457	1	3424	tags=71%, list=30%, signal=102%
GO_REGULATION_OF_ERYTHROCYTE_DIFFERENTIATION	GO_REGULATION_OF_ERYTHROCYTE_DIFFERENTIATION		37	0.251912	1.82507	0.012024	0.0444803	1	5706	tags=76%, list=51%, signal=153%
GO_REGULATION_OF_CELL_CYCLE_G2_M_PHASE_TRANSITION	GO_REGULATION_OF_CELL_CYCLE_G2_M_PHASE_TRANSITION		170	0.123327	1.8247	0.020202	0.0445411	1	8188	tags=85%, list=73%, signal=304%
GO_CORPUS_CALLOSUM_DEVELOPMENT	GO_CORPUS_CALLOSUM_DEVELOPMENT		14	0.403693	1.82324	0.0137795	0.0448676	1	3510	tags=71%, list=31%, signal=104%
GO_POSITIVE_REGULATION_OF_CYTOPLASMIC_TRANSLATION	GO_POSITIVE_REGULATION_OF_CYTOPLASMIC_TRANSLATION		8	0.530945	1.82275	0.0186722	0.0449479	1	5297	tags=100%, list=47%, signal=188%
GO_REGULATION_OF_EPIDERMIS_DEVELOPMENT	GO_REGULATION_OF_EPIDERMIS_DEVELOPMENT		47	0.223114	1.82274	0.0216535	0.0449219	1	4215	tags=60%, list=37%, signal=95%
GO_RESPONSE_TO_ORGANOPHOSPHORUS	GO_RESPONSE_TO_ORGANOPHOSPHORUS		87	0.167084	1.82233	0.0181087	0.0449884	1	2279	tags=37%, list=20%, signal=46%
GO_SEMICIRCULAR_CANAL_MORPHOGENESIS	GO_SEMICIRCULAR_CANAL_MORPHOGENESIS		5	0.646574	1.82218	0.01417	0.0449981	1	3991	tags=100%, list=35%, signal=155%
GO_COLUMNAR_CUBOIDAL_EPITHELIAL_CELL_DEVELOPMENT	GO_COLUMNAR_CUBOIDAL_EPITHELIAL_CELL_DEVELOPMENT		41	0.238094	1.82172	0.012	0.0450968	1	2827	tags=49%, list=25%, signal=65%
GO_POSITIVE_REGULATION_OF_COLLAGEN_BIOSYNTHETIC_PROCESS	GO_POSITIVE_REGULATION_OF_COLLAGEN_BIOSYNTHETIC_PROCESS		16	0.377773	1.82104	0.0242291	0.0452473	1	4206	tags=75%, list=37%, signal=119%
GO_RESPONSE_TO_VITAMIN_A	GO_RESPONSE_TO_VITAMIN_A		9	0.496497	1.82037	0.0113636	0.0453771	1	5686	tags=100%, list=50%, signal=201%
GO_POSITIVE_REGULATION_OF_SECRETION	GO_POSITIVE_REGULATION_OF_SECRETION		216	0.105352	1.81998	0.010142	0.0454452	1	7036	tags=73%, list=62%, signal=189%
GO_NEGATIVE_REGULATION_OF_ORGANELLE_ORGANIZATION	GO_NEGATIVE_REGULATION_OF_ORGANELLE_ORGANIZATION		268	0.0964649	1.81993	0.0140562	0.045419	1	8285	tags=83%, list=73%, signal=304%
GO_POSITIVE_REGULATION_OF_BONE_MINERALIZATION	GO_POSITIVE_REGULATION_OF_BONE_MINERALIZATION		26	0.302856	1.81981	0.0201613	0.0454179	1	3100	tags=58%, list=27%, signal=79%
GO_CEREBELLAR_PURKINJE_CELL_LAYER_DEVELOPMENT	GO_CEREBELLAR_PURKINJE_CELL_LAYER_DEVELOPMENT		16	0.376065	1.81902	0.0159681	0.0456049	1	5636	tags=88%, list=50%, signal=175%
GO_THALAMUS_DEVELOPMENT	GO_THALAMUS_DEVELOPMENT		8	0.528418	1.81886	0.0102249	0.0456027	1	2504	tags=75%, list=22%, signal=96%
GO_NEGATIVE_REGULATION_OF_COLLATERAL_SPROUTING	GO_NEGATIVE_REGULATION_OF_COLLATERAL_SPROUTING		6	0.587677	1.8176	0.00852879	0.0458878	1	2775	tags=83%, list=25%, signal=110%
GO_NEGATIVE_REGULATION_OF_EXCITATORY_POSTSYNAPTIC_POTENTIAL	GO_NEGATIVE_REGULATION_OF_EXCITATORY_POSTSYNAPTIC_POTENTIAL		7	0.558624	1.81747	0.0217391	0.0458946	1	3372	tags=86%, list=30%, signal=122%
GO_PRIMITIVE_STREAK_FORMATION	GO_PRIMITIVE_STREAK_FORMATION		5	0.65863	1.81593	0.0144033	0.0462779	1	3855	tags=100%, list=34%, signal=152%
GO_CELLULAR_RESPONSE_TO_CHOLESTEROL	GO_CELLULAR_RESPONSE_TO_CHOLESTEROL		12	0.431879	1.81589	0.0160966	0.0462585	1	2654	tags=67%, list=24%, signal=87%
GO_SPINDLE_ASSEMBLY	GO_SPINDLE_ASSEMBLY		78	0.17202	1.81503	0.0180361	0.0464547	1	7476	tags=83%, list=66%, signal=245%
GO_REGULATION_OF_MYELINATION	GO_REGULATION_OF_MYELINATION		23	0.314732	1.81406	0.00994036	0.0466732	1	4796	tags=74%, list=42%, signal=128%
GO_POSITIVE_REGULATION_OF_CHEMOTAXIS	GO_POSITIVE_REGULATION_OF_CHEMOTAXIS		78	0.173523	1.81361	0.0102249	0.046743	1	2829	tags=42%, list=25%, signal=56%
GO_METANEPHRIC_MESENCHYME_DEVELOPMENT	GO_METANEPHRIC_MESENCHYME_DEVELOPMENT		10	0.474565	1.81317	0.014	0.0468366	1	2548	tags=70%, list=23%, signal=90%
GO_MIDBRAIN_DOPAMINERGIC_NEURON_DIFFERENTIATION	GO_MIDBRAIN_DOPAMINERGIC_NEURON_DIFFERENTIATION		12	0.439374	1.81313	0.0210084	0.0468138	1	3510	tags=75%, list=31%, signal=109%
GO_HEART_FIELD_SPECIFICATION	GO_HEART_FIELD_SPECIFICATION		10	0.468322	1.81285	0.0136187	0.0468596	1	3747	tags=80%, list=33%, signal=120%
GO_POSITIVE_REGULATION_OF_STRESS_ACTIVATED_PROTEIN_KINASE_SIGNALING_CASCADE	GO_POSITIVE_REGULATION_OF_STRESS_ACTIVATED_PROTEIN_KINASE_SIGNALING_CASCADE		111	0.149063	1.81257	0.0216963	0.0469062	1	7179	tags=78%, list=64%, signal=213%
GO_PHENOL_CONTAINING_COMPOUND_METABOLIC_PROCESS	GO_PHENOL_CONTAINING_COMPOUND_METABOLIC_PROCESS		19	0.342948	1.81246	0.0116054	0.0469104	1	2075	tags=53%, list=18%, signal=64%
GO_NEGATIVE_REGULATION_OF_RNA_SPLICING	GO_NEGATIVE_REGULATION_OF_RNA_SPLICING		24	0.315619	1.81231	0.0243902	0.0469104	1	4909	tags=75%, list=43%, signal=132%
GO_REGULATION_OF_PHOSPHATIDYLINOSITOL_3_KINASE_SIGNALING	GO_REGULATION_OF_PHOSPHATIDYLINOSITOL_3_KINASE_SIGNALING		77	0.17918	1.81147	0.00795229	0.0470812	1	1948	tags=35%, list=17%, signal=42%
GO_REGULATION_OF_CARBOHYDRATE_BIOSYNTHETIC_PROCESS	GO_REGULATION_OF_CARBOHYDRATE_BIOSYNTHETIC_PROCESS		61	0.198893	1.81108	0.0140845	0.0471721	1	4242	tags=57%, list=38%, signal=91%
GO_CLATHRIN_COAT_ASSEMBLY	GO_CLATHRIN_COAT_ASSEMBLY		16	0.376353	1.81101	0.013834	0.0471563	1	4222	tags=75%, list=37%, signal=120%
GO_HISTONE_H3_K27_METHYLATION	GO_HISTONE_H3_K27_METHYLATION		17	0.380685	1.81093	0.0169492	0.0471458	1	1684	tags=53%, list=15%, signal=62%
GO_G1_TO_G0_TRANSITION	GO_G1_TO_G0_TRANSITION		5	0.651609	1.81042	0.0144033	0.047254	1	1677	tags=80%, list=15%, signal=94%
GO_REGULATION_OF_MYOSIN_LIGHT_CHAIN_PHOSPHATASE_ACTIVITY	GO_REGULATION_OF_MYOSIN_LIGHT_CHAIN_PHOSPHATASE_ACTIVITY		6	0.602394	1.81021	0.0123711	0.0472765	1	2609	tags=83%, list=23%, signal=108%
GO_HOMEOSTASIS_OF_NUMBER_OF_CELLS_WITHIN_A_TISSUE	GO_HOMEOSTASIS_OF_NUMBER_OF_CELLS_WITHIN_A_TISSUE		20	0.336126	1.81013	0.00978474	0.047268	1	5241	tags=80%, list=46%, signal=149%
GO_NEGATIVE_REGULATION_OF_POSTTRANSCRIPTIONAL_GENE_SILENCING	GO_NEGATIVE_REGULATION_OF_POSTTRANSCRIPTIONAL_GENE_SILENCING		9	0.492773	1.81012	0.00994036	0.0472399	1	5728	tags=100%, list=51%, signal=203%
GO_PROTEIN_K11_LINKED_UBIQUITINATION	GO_PROTEIN_K11_LINKED_UBIQUITINATION		26	0.297903	1.80884	0.012685	0.0475516	1	4458	tags=69%, list=40%, signal=114%
GO_PROTEIN_LOCALIZATION_TO_PLASMA_MEMBRANE	GO_PROTEIN_LOCALIZATION_TO_PLASMA_MEMBRANE		196	0.112472	1.80864	0.0136719	0.0475832	1	7792	tags=80%, list=69%, signal=254%
GO_CEREBELLAR_PURKINJE_CELL_LAYER_MORPHOGENESIS	GO_CEREBELLAR_PURKINJE_CELL_LAYER_MORPHOGENESIS		8	0.521812	1.80853	0.0159363	0.0475775	1	5400	tags=100%, list=48%, signal=192%
GO_POSITIVE_REGULATION_OF_APOPTOTIC_SIGNALING_PATHWAY	GO_POSITIVE_REGULATION_OF_APOPTOTIC_SIGNALING_PATHWAY		138	0.132564	1.80822	0.0141988	0.0476346	1	4982	tags=57%, list=44%, signal=101%
GO_NEGATIVE_REGULATION_OF_ENDOTHELIAL_CELL_DIFFERENTIATION	GO_NEGATIVE_REGULATION_OF_ENDOTHELIAL_CELL_DIFFERENTIATION		8	0.530214	1.8077	0.015625	0.047744	1	1073	tags=63%, list=10%, signal=69%
GO_XENOBIOTIC_TRANSPORT	GO_XENOBIOTIC_TRANSPORT		7	0.555875	1.80727	0.00796813	0.0478041	1	3403	tags=86%, list=30%, signal=123%
GO_REGULATION_OF_ODONTOGENESIS	GO_REGULATION_OF_ODONTOGENESIS		13	0.421736	1.80666	0.0140562	0.0479264	1	2190	tags=62%, list=19%, signal=76%
GO_CARDIAC_NEURAL_CREST_CELL_MIGRATION_INVOLVED_IN_OUTFLOW_TRACT_MORPHOGENESIS	GO_CARDIAC_NEURAL_CREST_CELL_MIGRATION_INVOLVED_IN_OUTFLOW_TRACT_MORPHOGENESIS		6	0.612855	1.80487	0.0169492	0.0483603	1	610	tags=67%, list=5%, signal=70%
GO_RECEPTOR_METABOLIC_PROCESS	GO_RECEPTOR_METABOLIC_PROCESS		135	0.131091	1.80449	0.0166667	0.0484247	1	4222	tags=50%, list=37%, signal=80%
GO_POSITIVE_REGULATION_OF_CREB_TRANSCRIPTION_FACTOR_ACTIVITY	GO_POSITIVE_REGULATION_OF_CREB_TRANSCRIPTION_FACTOR_ACTIVITY		14	0.390525	1.80341	0.0139721	0.0486653	1	6883	tags=100%, list=61%, signal=256%
GO_FOREBRAIN_MORPHOGENESIS	GO_FOREBRAIN_MORPHOGENESIS		6	0.591578	1.8033	0.0213592	0.0486569	1	4612	tags=100%, list=41%, signal=169%
GO_GANGLION_DEVELOPMENT	GO_GANGLION_DEVELOPMENT		10	0.460074	1.80309	0.0159363	0.0486874	1	3840	tags=80%, list=34%, signal=121%
GO_REGULATION_OF_CELL_CYCLE_ARREST	GO_REGULATION_OF_CELL_CYCLE_ARREST		84	0.171277	1.80297	0.0184426	0.0486862	1	5470	tags=65%, list=48%, signal=126%
GO_REGULATION_OF_CALCIUM_ION_TRANSPORT	GO_REGULATION_OF_CALCIUM_ION_TRANSPORT		122	0.135879	1.8027	0.0139165	0.0487278	1	3570	tags=45%, list=32%, signal=65%
GO_REGULATION_OF_INTRACELLULAR_ESTROGEN_RECEPTOR_SIGNALING_PATHWAY	GO_REGULATION_OF_INTRACELLULAR_ESTROGEN_RECEPTOR_SIGNALING_PATHWAY		27	0.293987	1.80192	0.0123967	0.0489183	1	5049	tags=74%, list=45%, signal=134%
GO_CELLULAR_RESPONSE_TO_FOLLICLE_STIMULATING_HORMONE_STIMULUS	GO_CELLULAR_RESPONSE_TO_FOLLICLE_STIMULATING_HORMONE_STIMULUS		8	0.534603	1.80159	0.0143149	0.0489721	1	3845	tags=88%, list=34%, signal=133%
GO_ASPARTATE_METABOLIC_PROCESS	GO_ASPARTATE_METABOLIC_PROCESS		5	0.624413	1.80138	0.0218254	0.048984	1	4241	tags=100%, list=38%, signal=160%
GO_NEGATIVE_REGULATION_OF_MUSCLE_CELL_DIFFERENTIATION	GO_NEGATIVE_REGULATION_OF_MUSCLE_CELL_DIFFERENTIATION		39	0.246199	1.8012	0.0142276	0.0489887	1	4754	tags=67%, list=42%, signal=115%
GO_CARDIOBLAST_PROLIFERATION	GO_CARDIOBLAST_PROLIFERATION		8	0.521657	1.80105	0.0198807	0.0489924	1	3991	tags=88%, list=35%, signal=135%
GO_ANATOMICAL_STRUCTURE_ARRANGEMENT	GO_ANATOMICAL_STRUCTURE_ARRANGEMENT		10	0.467719	1.80066	0.0136187	0.0490559	1	6011	tags=100%, list=53%, signal=214%
GO_TRIGEMINAL_GANGLION_DEVELOPMENT	GO_TRIGEMINAL_GANGLION_DEVELOPMENT		5	0.659959	1.79982	0.00824742	0.0492412	1	3840	tags=100%, list=34%, signal=152%
GO_ASPARTATE_TRANSMEMBRANE_TRANSPORT	GO_ASPARTATE_TRANSMEMBRANE_TRANSPORT		7	0.550619	1.79786	0.0103734	0.0497414	1	1850	tags=71%, list=16%, signal=85%
GO_POSITIVE_REGULATION_OF_CYTOPLASMIC_MRNA_PROCESSING_BODY_ASSEMBLY	GO_POSITIVE_REGULATION_OF_CYTOPLASMIC_MRNA_PROCESSING_BODY_ASSEMBLY		5	0.637089	1.79765	0.014	0.0497549	1	4098	tags=100%, list=36%, signal=157%
GO_REGULATION_OF_TYPE_B_PANCREATIC_CELL_DEVELOPMENT	GO_REGULATION_OF_TYPE_B_PANCREATIC_CELL_DEVELOPMENT		8	0.519197	1.79757	0.0219124	0.0497388	1	2608	tags=75%, list=23%, signal=97%
GO_CELL_PROJECTION_ASSEMBLY	GO_CELL_PROJECTION_ASSEMBLY		399	0.0800168	1.79747	0.0136719	0.0497327	1	8943	tags=87%, list=79%, signal=404%
GO_MYELOID_CELL_DEVELOPMENT	GO_MYELOID_CELL_DEVELOPMENT		43	0.230967	1.79714	0.00423729	0.0497966	1	2914	tags=49%, list=26%, signal=66%
GO_GENETIC_IMPRINTING	GO_GENETIC_IMPRINTING		18	0.352858	1.79636	0.0186722	0.0499696	1	4174	tags=72%, list=37%, signal=114%
GO_LEFT_RIGHT_PATTERN_FORMATION	GO_LEFT_RIGHT_PATTERN_FORMATION		15	0.380392	1.79623	0.0139165	0.0499596	1	3988	tags=73%, list=35%, signal=113%
GO_REGULATION_OF_HAIR_CYCLE	GO_REGULATION_OF_HAIR_CYCLE		14	0.392768	1.7961	0.0138614	0.0499626	1	2827	tags=64%, list=25%, signal=86%
GO_REGULATION_OF_NUCLEAR_DIVISION	GO_REGULATION_OF_NUCLEAR_DIVISION		137	0.133856	1.79552	0.0155945	0.0500709	1	5097	tags=58%, list=45%, signal=105%
GO_REGULATION_OF_TRANSCRIPTION_REGULATORY_REGION_DNA_BINDING	GO_REGULATION_OF_TRANSCRIPTION_REGULATORY_REGION_DNA_BINDING		37	0.255376	1.79507	0.016129	0.0501514	1	5362	tags=73%, list=48%, signal=139%
GO_SYNAPTIC_VESICLE_BUDDING_FROM_PRESYNAPTIC_ENDOCYTIC_ZONE_MEMBRANE	GO_SYNAPTIC_VESICLE_BUDDING_FROM_PRESYNAPTIC_ENDOCYTIC_ZONE_MEMBRANE		5	0.642496	1.79417	0.00801603	0.0503528	1	4037	tags=100%, list=36%, signal=156%
GO_FOREBRAIN_REGIONALIZATION	GO_FOREBRAIN_REGIONALIZATION		12	0.419239	1.79405	0.0218688	0.0503575	1	5618	tags=92%, list=50%, signal=182%
GO_HOMOTYPIC_CELL_CELL_ADHESION	GO_HOMOTYPIC_CELL_CELL_ADHESION		49	0.214003	1.79319	0.0100806	0.0505403	1	5886	tags=73%, list=52%, signal=153%
GO_BONE_CELL_DEVELOPMENT	GO_BONE_CELL_DEVELOPMENT		23	0.309158	1.79258	0.0123967	0.0506869	1	2896	tags=57%, list=26%, signal=76%
GO_MORPHOGENESIS_OF_AN_ENDOTHELIUM	GO_MORPHOGENESIS_OF_AN_ENDOTHELIUM		13	0.41103	1.79145	0.0211132	0.0509634	1	4047	tags=77%, list=36%, signal=120%
GO_PHOSPHOLIPASE_C_ACTIVATING_G_PROTEIN_COUPLED_RECEPTOR_SIGNALING_PATHWAY	GO_PHOSPHOLIPASE_C_ACTIVATING_G_PROTEIN_COUPLED_RECEPTOR_SIGNALING_PATHWAY		26	0.291139	1.79055	0.0159363	0.0511808	1	3666	tags=62%, list=32%, signal=91%
GO_POLARIZED_EPITHELIAL_CELL_DIFFERENTIATION	GO_POLARIZED_EPITHELIAL_CELL_DIFFERENTIATION		13	0.406936	1.79003	0.010352	0.0512873	1	3225	tags=69%, list=29%, signal=97%
GO_POSITIVE_REGULATION_OF_TRANSCRIPTION_INITIATION_FROM_RNA_POLYMERASE_II_PROMOTER	GO_POSITIVE_REGULATION_OF_TRANSCRIPTION_INITIATION_FROM_RNA_POLYMERASE_II_PROMOTER		14	0.392071	1.78963	0.030303	0.0513697	1	3641	tags=71%, list=32%, signal=105%
GO_FOLLICLE_STIMULATING_HORMONE_SECRETION	GO_FOLLICLE_STIMULATING_HORMONE_SECRETION		5	0.648418	1.78913	0.0248963	0.051467	1	1713	tags=80%, list=15%, signal=94%
GO_LONG_CHAIN_FATTY_ACID_BIOSYNTHETIC_PROCESS	GO_LONG_CHAIN_FATTY_ACID_BIOSYNTHETIC_PROCESS		11	0.44612	1.78905	0.0220441	0.0514629	1	6255	tags=100%, list=55%, signal=224%
GO_MONOCYTE_CHEMOTACTIC_PROTEIN_1_PRODUCTION	GO_MONOCYTE_CHEMOTACTIC_PROTEIN_1_PRODUCTION		9	0.494369	1.78895	0.0200401	0.051453	1	3202	tags=78%, list=28%, signal=108%
GO_INSULIN_SECRETION_INVOLVED_IN_CELLULAR_RESPONSE_TO_GLUCOSE_STIMULUS	GO_INSULIN_SECRETION_INVOLVED_IN_CELLULAR_RESPONSE_TO_GLUCOSE_STIMULUS		46	0.224509	1.78873	0.0251938	0.0514909	1	5572	tags=72%, list=49%, signal=141%
GO_CELLULAR_RESPONSE_TO_CALCIUM_ION	GO_CELLULAR_RESPONSE_TO_CALCIUM_ION		49	0.210889	1.78857	0.0232558	0.0515019	1	5921	tags=73%, list=52%, signal=154%
GO_REGULATION_OF_PEPTIDE_SECRETION	GO_REGULATION_OF_PEPTIDE_SECRETION		254	0.0979734	1.78792	0.0184426	0.0516527	1	3006	tags=36%, list=27%, signal=48%
GO_NEGATIVE_REGULATION_OF_CALCIUM_ION_DEPENDENT_EXOCYTOSIS	GO_NEGATIVE_REGULATION_OF_CALCIUM_ION_DEPENDENT_EXOCYTOSIS		10	0.459631	1.78782	0.00980392	0.0516436	1	3845	tags=80%, list=34%, signal=121%
GO_CEREBRAL_CORTEX_DEVELOPMENT	GO_CEREBRAL_CORTEX_DEVELOPMENT		91	0.164156	1.78727	0.0163265	0.0517679	1	2254	tags=36%, list=20%, signal=45%
GO_REGULATION_OF_PEPTIDE_HORMONE_SECRETION	GO_REGULATION_OF_PEPTIDE_HORMONE_SECRETION		118	0.141313	1.78717	0.0232558	0.0517557	1	7507	tags=81%, list=67%, signal=238%
GO_LOW_DENSITY_LIPOPROTEIN_RECEPTOR_PARTICLE_METABOLIC_PROCESS	GO_LOW_DENSITY_LIPOPROTEIN_RECEPTOR_PARTICLE_METABOLIC_PROCESS		19	0.33354	1.78562	0.0181087	0.0521685	1	5745	tags=84%, list=51%, signal=171%
GO_NEGATIVE_REGULATION_OF_UBIQUITIN_DEPENDENT_PROTEIN_CATABOLIC_PROCESS	GO_NEGATIVE_REGULATION_OF_UBIQUITIN_DEPENDENT_PROTEIN_CATABOLIC_PROCESS		39	0.24161	1.78543	0.0220441	0.0521879	1	5095	tags=69%, list=45%, signal=126%
GO_CELLULAR_RESPONSE_TO_CORTICOSTEROID_STIMULUS	GO_CELLULAR_RESPONSE_TO_CORTICOSTEROID_STIMULUS		44	0.229274	1.78474	0.0153846	0.0523457	1	4347	tags=61%, list=39%, signal=99%
GO_ESTABLISHMENT_OF_ORGANELLE_LOCALIZATION	GO_ESTABLISHMENT_OF_ORGANELLE_LOCALIZATION		379	0.0789273	1.78332	0.0182927	0.0527147	1	8965	tags=87%, list=79%, signal=409%
GO_NOTOCHORD_DEVELOPMENT	GO_NOTOCHORD_DEVELOPMENT		13	0.404124	1.78236	0.0155945	0.0529496	1	4993	tags=85%, list=44%, signal=152%
GO_CYCLIC_NUCLEOTIDE_BIOSYNTHETIC_PROCESS	GO_CYCLIC_NUCLEOTIDE_BIOSYNTHETIC_PROCESS		12	0.422698	1.78159	0.00598802	0.0531595	1	5579	tags=92%, list=49%, signal=181%
GO_CELLULAR_RESPONSE_TO_NITRIC_OXIDE	GO_CELLULAR_RESPONSE_TO_NITRIC_OXIDE		13	0.402473	1.78107	0.0174081	0.0532793	1	1539	tags=54%, list=14%, signal=62%
GO_PEPTIDYL_TYROSINE_AUTOPHOSPHORYLATION	GO_PEPTIDYL_TYROSINE_AUTOPHOSPHORYLATION		23	0.307556	1.78103	0.0176125	0.0532652	1	7821	tags=100%, list=69%, signal=325%
GO_RENAL_SYSTEM_PROCESS	GO_RENAL_SYSTEM_PROCESS		64	0.189232	1.78052	0.0179641	0.053379	1	1755	tags=34%, list=16%, signal=40%
GO_SECRETION_BY_TISSUE	GO_SECRETION_BY_TISSUE		22	0.312056	1.77938	0.0218254	0.0536703	1	3666	tags=64%, list=32%, signal=94%
GO_CELLULAR_RESPONSE_TO_REACTIVE_NITROGEN_SPECIES	GO_CELLULAR_RESPONSE_TO_REACTIVE_NITROGEN_SPECIES		16	0.364064	1.77889	0.0177165	0.0537669	1	1539	tags=50%, list=14%, signal=58%
GO_NEGATIVE_REGULATION_OF_LYMPHOCYTE_DIFFERENTIATION	GO_NEGATIVE_REGULATION_OF_LYMPHOCYTE_DIFFERENTIATION		30	0.273561	1.77884	0.017094	0.0537574	1	2939	tags=53%, list=26%, signal=72%
GO_URETER_MORPHOGENESIS	GO_URETER_MORPHOGENESIS		5	0.62475	1.77796	0.0176125	0.0539578	1	1980	tags=80%, list=18%, signal=97%
GO_EMBRYONIC_FORELIMB_MORPHOGENESIS	GO_EMBRYONIC_FORELIMB_MORPHOGENESIS		22	0.317205	1.77756	0.0149254	0.0540331	1	4121	tags=68%, list=37%, signal=107%
GO_NEGATIVE_REGULATION_OF_PROTEIN_COMPLEX_ASSEMBLY	GO_NEGATIVE_REGULATION_OF_PROTEIN_COMPLEX_ASSEMBLY		94	0.158348	1.77709	0.0143149	0.0541291	1	2429	tags=37%, list=22%, signal=47%
GO_OLFACTORY_BULB_INTERNEURON_DIFFERENTIATION	GO_OLFACTORY_BULB_INTERNEURON_DIFFERENTIATION		6	0.583067	1.77638	0.0110092	0.0542969	1	2827	tags=83%, list=25%, signal=111%
GO_NEGATIVE_REGULATION_OF_MAPK_CASCADE	GO_NEGATIVE_REGULATION_OF_MAPK_CASCADE		127	0.136148	1.77565	0.0134875	0.0544707	1	8255	tags=87%, list=73%, signal=319%
GO_REGULATION_OF_SPINDLE_ASSEMBLY	GO_REGULATION_OF_SPINDLE_ASSEMBLY		24	0.296439	1.77563	0.0204461	0.0544431	1	7006	tags=92%, list=62%, signal=241%
GO_NEURON_PROJECTION_REGENERATION	GO_NEURON_PROJECTION_REGENERATION		44	0.221135	1.77443	0.00210084	0.0547428	1	2130	tags=41%, list=19%, signal=50%
GO_REGULATION_OF_CD4_POSITIVE_ALPHA_BETA_T_CELL_DIFFERENTIATION	GO_REGULATION_OF_CD4_POSITIVE_ALPHA_BETA_T_CELL_DIFFERENTIATION		25	0.300165	1.77371	0.0213178	0.0549249	1	2939	tags=56%, list=26%, signal=76%
GO_FEMALE_SEX_DIFFERENTIATION	GO_FEMALE_SEX_DIFFERENTIATION		73	0.178694	1.77359	0.0251938	0.0549255	1	3561	tags=49%, list=32%, signal=72%
GO_SODIUM_ION_HOMEOSTASIS	GO_SODIUM_ION_HOMEOSTASIS		20	0.323336	1.7734	0.00809717	0.0549567	1	1435	tags=45%, list=13%, signal=51%
GO_RESPONSE_TO_CAMP	GO_RESPONSE_TO_CAMP		64	0.18968	1.77233	0.0156863	0.0552461	1	2279	tags=39%, list=20%, signal=49%
GO_POSITIVE_REGULATION_OF_TRANSCRIPTION_FROM_RNA_POLYMERASE_II_PROMOTER_INVOLVED_IN_CELLULAR_RESPONSE_TO_CHEMICAL_STIMULUS	GO_POSITIVE_REGULATION_OF_TRANSCRIPTION_FROM_RNA_POLYMERASE_II_PROMOTER_INVOLVED_IN_CELLULAR_RESPONSE_TO_CHEMICAL_STIMULUS		20	0.322484	1.77067	0.0232108	0.0556999	1	5959	tags=85%, list=53%, signal=180%
GO_FORELIMB_MORPHOGENESIS	GO_FORELIMB_MORPHOGENESIS		26	0.289281	1.77066	0.0220441	0.0556657	1	4121	tags=65%, list=37%, signal=103%
GO_RESPONSE_TO_INTERLEUKIN_6	GO_RESPONSE_TO_INTERLEUKIN_6		25	0.295093	1.76973	0.0116732	0.0559062	1	3899	tags=64%, list=35%, signal=98%
GO_POSITIVE_REGULATION_OF_PROTEIN_ACETYLATION	GO_POSITIVE_REGULATION_OF_PROTEIN_ACETYLATION		33	0.261975	1.76964	0.0210526	0.0559012	1	5259	tags=73%, list=47%, signal=136%
GO_POSITIVE_REGULATION_OF_TRANSCRIPTION_REGULATORY_REGION_DNA_BINDING	GO_POSITIVE_REGULATION_OF_TRANSCRIPTION_REGULATORY_REGION_DNA_BINDING		18	0.350195	1.76943	0.016129	0.0559288	1	1069	tags=44%, list=9%, signal=49%
GO_RESPONSE_TO_METAL_ION	GO_RESPONSE_TO_METAL_ION		231	0.10148	1.76939	0.0285132	0.0559122	1	2688	tags=34%, list=24%, signal=43%
GO_POSITIVE_REGULATION_OF_LIPID_METABOLIC_PROCESS	GO_POSITIVE_REGULATION_OF_LIPID_METABOLIC_PROCESS		84	0.160673	1.7691	0.0222222	0.0559672	1	3036	tags=43%, list=27%, signal=58%
GO_MONOVALENT_INORGANIC_CATION_TRANSPORT	GO_MONOVALENT_INORGANIC_CATION_TRANSPORT		258	0.0968613	1.76755	0.0250522	0.0563764	1	5055	tags=54%, list=45%, signal=96%
GO_REGULATION_OF_EPIDERMAL_CELL_DIFFERENTIATION	GO_REGULATION_OF_EPIDERMAL_CELL_DIFFERENTIATION		33	0.264374	1.7668	0.026971	0.0565523	1	4890	tags=70%, list=43%, signal=123%
GO_NEGATIVE_REGULATION_OF_CYCLIN_DEPENDENT_PROTEIN_KINASE_ACTIVITY	GO_NEGATIVE_REGULATION_OF_CYCLIN_DEPENDENT_PROTEIN_KINASE_ACTIVITY		26	0.288284	1.76655	0.0118343	0.0565812	1	2830	tags=54%, list=25%, signal=72%
GO_RAP_PROTEIN_SIGNAL_TRANSDUCTION	GO_RAP_PROTEIN_SIGNAL_TRANSDUCTION		13	0.404493	1.76648	0.015625	0.0565613	1	5857	tags=92%, list=52%, signal=192%
GO_ROSTROCAUDAL_NEURAL_TUBE_PATTERNING	GO_ROSTROCAUDAL_NEURAL_TUBE_PATTERNING		6	0.587323	1.7661	0.016	0.0566389	1	2779	tags=83%, list=25%, signal=110%
GO_NUCLEAR_TRANSCRIBED_MRNA_CATABOLIC_PROCESS	GO_NUCLEAR_TRANSCRIBED_MRNA_CATABOLIC_PROCESS		189	0.111356	1.76528	0.0114723	0.0568333	1	4675	tags=52%, list=41%, signal=88%
GO_DENDRITIC_CELL_DIFFERENTIATION	GO_DENDRITIC_CELL_DIFFERENTIATION		15	0.38639	1.76496	0.022449	0.0569262	1	6930	tags=100%, list=61%, signal=259%
GO_REGULATION_OF_CELL_FATE_COMMITMENT	GO_REGULATION_OF_CELL_FATE_COMMITMENT		13	0.409078	1.76451	0.0174081	0.0570295	1	4069	tags=77%, list=36%, signal=120%
GO_CELLULAR_RESPONSE_TO_FLUID_SHEAR_STRESS	GO_CELLULAR_RESPONSE_TO_FLUID_SHEAR_STRESS		17	0.354799	1.76296	0.0237154	0.0574829	1	5959	tags=88%, list=53%, signal=187%
GO_CELLULAR_RESPONSE_TO_EXTRACELLULAR_STIMULUS	GO_CELLULAR_RESPONSE_TO_EXTRACELLULAR_STIMULUS		199	0.112327	1.76284	0.015625	0.0574722	1	3234	tags=40%, list=29%, signal=55%
GO_REGULATION_OF_BROWN_FAT_CELL_DIFFERENTIATION	GO_REGULATION_OF_BROWN_FAT_CELL_DIFFERENTIATION		11	0.425809	1.76236	0.0203252	0.0575764	1	3406	tags=73%, list=30%, signal=104%
GO_DIGESTIVE_SYSTEM_DEVELOPMENT	GO_DIGESTIVE_SYSTEM_DEVELOPMENT		90	0.160057	1.76233	0.0234834	0.0575501	1	2596	tags=39%, list=23%, signal=50%
GO_NEGATIVE_REGULATION_OF_MESENCHYMAL_CELL_PROLIFERATION	GO_NEGATIVE_REGULATION_OF_MESENCHYMAL_CELL_PROLIFERATION		8	0.499778	1.76191	0.0219561	0.0576452	1	2827	tags=75%, list=25%, signal=100%
GO_BRAIN_MORPHOGENESIS	GO_BRAIN_MORPHOGENESIS		22	0.319158	1.76135	0.0195312	0.0577838	1	4612	tags=73%, list=41%, signal=123%
GO_REGULATION_OF_TOLERANCE_INDUCTION	GO_REGULATION_OF_TOLERANCE_INDUCTION		6	0.575177	1.76052	0.0179283	0.0579892	1	2916	tags=83%, list=26%, signal=112%
GO_RESPONSE_TO_ELECTRICAL_STIMULUS	GO_RESPONSE_TO_ELECTRICAL_STIMULUS		22	0.309482	1.7602	0.0222672	0.0580595	1	3182	tags=59%, list=28%, signal=82%
GO_ADENYLATE_CYCLASE_ACTIVATING_G_PROTEIN_COUPLED_RECEPTOR_SIGNALING_PATHWAY	GO_ADENYLATE_CYCLASE_ACTIVATING_G_PROTEIN_COUPLED_RECEPTOR_SIGNALING_PATHWAY		47	0.215473	1.76009	0.0141988	0.0580668	1	4541	tags=62%, list=40%, signal=103%
GO_INTERLEUKIN_4_PRODUCTION	GO_INTERLEUKIN_4_PRODUCTION		12	0.409659	1.75947	0.0146751	0.0582189	1	3845	tags=75%, list=34%, signal=114%
GO_POSITIVE_REGULATION_OF_UBIQUITIN_DEPENDENT_PROTEIN_CATABOLIC_PROCESS	GO_POSITIVE_REGULATION_OF_UBIQUITIN_DEPENDENT_PROTEIN_CATABOLIC_PROCESS		81	0.165016	1.75944	0.0129032	0.0581972	1	6928	tags=78%, list=61%, signal=200%
GO_SUCKLING_BEHAVIOR	GO_SUCKLING_BEHAVIOR		9	0.478053	1.75903	0.0229446	0.0582927	1	4640	tags=89%, list=41%, signal=151%
GO_NEGATIVE_REGULATION_OF_PROTEIN_POLYUBIQUITINATION	GO_NEGATIVE_REGULATION_OF_PROTEIN_POLYUBIQUITINATION		8	0.513455	1.75831	0.0268595	0.0584697	1	1262	tags=63%, list=11%, signal=70%
GO_ACTIVATION_OF_MAPK_ACTIVITY	GO_ACTIVATION_OF_MAPK_ACTIVITY		104	0.150508	1.75825	0.0285088	0.0584509	1	6672	tags=74%, list=59%, signal=179%
GO_SIGNAL_RELEASE_FROM_SYNAPSE	GO_SIGNAL_RELEASE_FROM_SYNAPSE		105	0.142556	1.75733	0.014553	0.0587008	1	6574	tags=72%, list=58%, signal=172%
GO_REGULATION_OF_SMAD_PROTEIN_COMPLEX_ASSEMBLY	GO_REGULATION_OF_SMAD_PROTEIN_COMPLEX_ASSEMBLY		5	0.633259	1.75702	0.0177165	0.058753	1	1884	tags=80%, list=17%, signal=96%
GO_REGULATION_OF_NUCLEOBASE_CONTAINING_COMPOUND_TRANSPORT	GO_REGULATION_OF_NUCLEOBASE_CONTAINING_COMPOUND_TRANSPORT		16	0.363066	1.75689	0.0264766	0.0587521	1	2961	tags=63%, list=26%, signal=85%
GO_PEPTIDYL_ARGININE_N_METHYLATION	GO_PEPTIDYL_ARGININE_N_METHYLATION		11	0.442129	1.75665	0.0172414	0.0587976	1	4248	tags=82%, list=38%, signal=131%
GO_POSITIVE_REGULATION_OF_PROTEIN_LOCALIZATION_TO_MEMBRANE	GO_POSITIVE_REGULATION_OF_PROTEIN_LOCALIZATION_TO_MEMBRANE		90	0.162022	1.75654	0.0365112	0.0587948	1	5082	tags=61%, list=45%, signal=110%
GO_SYNAPTIC_VESICLE_BUDDING	GO_SYNAPTIC_VESICLE_BUDDING		8	0.517579	1.75622	0.0217391	0.058866	1	4037	tags=88%, list=36%, signal=136%
GO_MICROTUBULE_CYTOSKELETON_ORGANIZATION_INVOLVED_IN_MITOSIS	GO_MICROTUBULE_CYTOSKELETON_ORGANIZATION_INVOLVED_IN_MITOSIS		98	0.149451	1.7553	0.0182556	0.0591132	1	1897	tags=32%, list=17%, signal=38%
GO_RESPONSE_TO_DOPAMINE	GO_RESPONSE_TO_DOPAMINE		10	0.450195	1.75411	0.0140562	0.0594164	1	5080	tags=90%, list=45%, signal=164%
GO_ESTABLISHMENT_OF_PROTEIN_LOCALIZATION_TO_ORGANELLE	GO_ESTABLISHMENT_OF_PROTEIN_LOCALIZATION_TO_ORGANELLE		470	0.0705908	1.75394	0.0258964	0.0594324	1	5839	tags=59%, list=52%, signal=116%
GO_INORGANIC_ION_IMPORT_ACROSS_PLASMA_MEMBRANE	GO_INORGANIC_ION_IMPORT_ACROSS_PLASMA_MEMBRANE		44	0.222558	1.75272	0.0118812	0.0597852	1	4166	tags=59%, list=37%, signal=93%
GO_DETECTION_OF_STIMULUS	GO_DETECTION_OF_STIMULUS		99	0.152409	1.7523	0.031185	0.0598961	1	5476	tags=64%, list=49%, signal=123%
GO_CELL_PROLIFERATION_IN_BONE_MARROW	GO_CELL_PROLIFERATION_IN_BONE_MARROW		6	0.578103	1.75194	0.0259259	0.0599742	1	2883	tags=83%, list=26%, signal=112%
GO_SCHWANN_CELL_DEVELOPMENT	GO_SCHWANN_CELL_DEVELOPMENT		25	0.289932	1.75071	0.0245902	0.0603417	1	4860	tags=72%, list=43%, signal=126%
GO_APOPTOTIC_SIGNALING_PATHWAY	GO_APOPTOTIC_SIGNALING_PATHWAY		442	0.0727913	1.74957	0.0402414	0.0606813	1	5491	tags=56%, list=49%, signal=104%
GO_POSITIVE_REGULATION_OF_CELL_CYCLE_ARREST	GO_POSITIVE_REGULATION_OF_CELL_CYCLE_ARREST		68	0.178078	1.74952	0.0180723	0.0606535	1	5470	tags=66%, list=48%, signal=128%
GO_ENDOMEMBRANE_SYSTEM_ORGANIZATION	GO_ENDOMEMBRANE_SYSTEM_ORGANIZATION		338	0.0828797	1.74898	0.0241935	0.0607901	1	7673	tags=76%, list=68%, signal=230%
GO_NEGATIVE_REGULATION_OF_LEUKOCYTE_CELL_CELL_ADHESION	GO_NEGATIVE_REGULATION_OF_LEUKOCYTE_CELL_CELL_ADHESION		63	0.184977	1.74877	0.0117878	0.0608117	1	2939	tags=44%, list=26%, signal=60%
GO_ANGIOTENSIN_ACTIVATED_SIGNALING_PATHWAY	GO_ANGIOTENSIN_ACTIVATED_SIGNALING_PATHWAY		8	0.49366	1.74766	0.0156556	0.0611351	1	2896	tags=75%, list=26%, signal=101%
GO_REGULATION_OF_KERATINOCYTE_MIGRATION	GO_REGULATION_OF_KERATINOCYTE_MIGRATION		13	0.400917	1.74646	0.008	0.0614996	1	4161	tags=77%, list=37%, signal=122%
GO_CARDIAC_NEURAL_CREST_CELL_DIFFERENTIATION_INVOLVED_IN_HEART_DEVELOPMENT	GO_CARDIAC_NEURAL_CREST_CELL_DIFFERENTIATION_INVOLVED_IN_HEART_DEVELOPMENT		10	0.455179	1.74626	0.027668	0.0615362	1	1638	tags=60%, list=15%, signal=70%
GO_REGULATION_OF_CHONDROCYTE_DIFFERENTIATION	GO_REGULATION_OF_CHONDROCYTE_DIFFERENTIATION		37	0.236249	1.74497	0.0301205	0.0619343	1	3747	tags=57%, list=33%, signal=85%
GO_T_CELL_CHEMOTAXIS	GO_T_CELL_CHEMOTAXIS		8	0.499778	1.74467	0.0261569	0.0620134	1	2827	tags=75%, list=25%, signal=100%
GO_POSITIVE_REGULATION_OF_INTERLEUKIN_4_PRODUCTION	GO_POSITIVE_REGULATION_OF_INTERLEUKIN_4_PRODUCTION		6	0.567199	1.74461	0.0163934	0.0619877	1	3006	tags=83%, list=27%, signal=114%
GO_REGULATION_OF_ORGAN_GROWTH	GO_REGULATION_OF_ORGAN_GROWTH		65	0.184308	1.7443	0.0279441	0.0620668	1	5397	tags=66%, list=48%, signal=126%
GO_REGULATION_OF_HISTONE_H3_K27_METHYLATION	GO_REGULATION_OF_HISTONE_H3_K27_METHYLATION		8	0.501796	1.74356	0.0182556	0.0622792	1	4215	tags=88%, list=37%, signal=140%
GO_HISTONE_H2B_UBIQUITINATION	GO_HISTONE_H2B_UBIQUITINATION		12	0.425625	1.74241	0.0241935	0.0626103	1	3665	tags=75%, list=32%, signal=111%
GO_NEGATIVE_REGULATION_OF_ANDROGEN_RECEPTOR_SIGNALING_PATHWAY	GO_NEGATIVE_REGULATION_OF_ANDROGEN_RECEPTOR_SIGNALING_PATHWAY		11	0.441863	1.74211	0.0216963	0.0626705	1	4251	tags=82%, list=38%, signal=131%
GO_REGULATION_OF_EXCITATORY_SYNAPSE_ASSEMBLY	GO_REGULATION_OF_EXCITATORY_SYNAPSE_ASSEMBLY		8	0.501995	1.74169	0.00627615	0.0627677	1	2802	tags=75%, list=25%, signal=100%
GO_TRICARBOXYLIC_ACID_METABOLIC_PROCESS	GO_TRICARBOXYLIC_ACID_METABOLIC_PROCESS		9	0.486388	1.74123	0.0237154	0.0628929	1	3292	tags=78%, list=29%, signal=110%
GO_REGULATION_OF_SMOOTH_MUSCLE_CELL_DIFFERENTIATION	GO_REGULATION_OF_SMOOTH_MUSCLE_CELL_DIFFERENTIATION		28	0.279458	1.74038	0.0237154	0.0631198	1	3302	tags=57%, list=29%, signal=81%
GO_ALPHA_BETA_T_CELL_DIFFERENTIATION	GO_ALPHA_BETA_T_CELL_DIFFERENTIATION		53	0.20623	1.7403	0.01417	0.0631039	1	3006	tags=47%, list=27%, signal=64%
GO_REGULATION_OF_MACROPHAGE_DERIVED_FOAM_CELL_DIFFERENTIATION	GO_REGULATION_OF_MACROPHAGE_DERIVED_FOAM_CELL_DIFFERENTIATION		16	0.374102	1.73987	0.0268595	0.0631905	1	3542	tags=69%, list=31%, signal=100%
GO_AXO_DENDRITIC_PROTEIN_TRANSPORT	GO_AXO_DENDRITIC_PROTEIN_TRANSPORT		12	0.416268	1.73941	0.0248447	0.063307	1	4711	tags=83%, list=42%, signal=143%
GO_NEGATIVE_REGULATION_OF_DNA_ENDOREDUPLICATION	GO_NEGATIVE_REGULATION_OF_DNA_ENDOREDUPLICATION		5	0.640706	1.73939	0.0352697	0.063276	1	1800	tags=80%, list=16%, signal=95%
GO_CELL_PROLIFERATION_INVOLVED_IN_KIDNEY_DEVELOPMENT	GO_CELL_PROLIFERATION_INVOLVED_IN_KIDNEY_DEVELOPMENT		15	0.375104	1.73838	0.0247423	0.0635806	1	1038	tags=47%, list=9%, signal=51%
GO_REGULATION_OF_ALDOSTERONE_METABOLIC_PROCESS	GO_REGULATION_OF_ALDOSTERONE_METABOLIC_PROCESS		6	0.579876	1.73812	0.0365854	0.0636306	1	982	tags=67%, list=9%, signal=73%
GO_REGULATION_OF_NEUROTROPHIN_TRK_RECEPTOR_SIGNALING_PATHWAY	GO_REGULATION_OF_NEUROTROPHIN_TRK_RECEPTOR_SIGNALING_PATHWAY		10	0.446346	1.73662	0.0138614	0.0640802	1	6252	tags=100%, list=55%, signal=224%
GO_ARP2_3_COMPLEX_MEDIATED_ACTIN_NUCLEATION	GO_ARP2_3_COMPLEX_MEDIATED_ACTIN_NUCLEATION		27	0.279066	1.73568	0.0238095	0.0643627	1	7307	tags=93%, list=65%, signal=262%
GO_POSITIVE_REGULATION_OF_NUCLEOTIDE_BIOSYNTHETIC_PROCESS	GO_POSITIVE_REGULATION_OF_NUCLEOTIDE_BIOSYNTHETIC_PROCESS		10	0.433877	1.7354	0.0295858	0.064413	1	5264	tags=90%, list=47%, signal=169%
GO_CEREBELLAR_CORTEX_DEVELOPMENT	GO_CEREBELLAR_CORTEX_DEVELOPMENT		32	0.257747	1.7353	0.015873	0.0644086	1	3094	tags=53%, list=27%, signal=73%
GO_GOLGI_ORGANIZATION	GO_GOLGI_ORGANIZATION		114	0.141962	1.73447	0.0218688	0.0646461	1	7719	tags=82%, list=68%, signal=258%
GO_CARBOHYDRATE_BIOSYNTHETIC_PROCESS	GO_CARBOHYDRATE_BIOSYNTHETIC_PROCESS		136	0.128102	1.73335	0.0287356	0.0649757	1	7948	tags=83%, list=70%, signal=278%
GO_ORGANELLE_INHERITANCE	GO_ORGANELLE_INHERITANCE		13	0.396407	1.73334	0.030426	0.0649383	1	5080	tags=85%, list=45%, signal=154%
GO_REGULATION_OF_SYNAPTIC_TRANSMISSION_GABAERGIC	GO_REGULATION_OF_SYNAPTIC_TRANSMISSION_GABAERGIC		18	0.342563	1.73225	0.0241449	0.0652615	1	6798	tags=94%, list=60%, signal=237%
GO_POSITIVE_REGULATION_OF_REGULATED_SECRETORY_PATHWAY	GO_POSITIVE_REGULATION_OF_REGULATED_SECRETORY_PATHWAY		31	0.2611	1.73198	0.0212355	0.0653083	1	6526	tags=84%, list=58%, signal=198%
GO_NEGATIVE_REGULATION_OF_AXON_EXTENSION	GO_NEGATIVE_REGULATION_OF_AXON_EXTENSION		30	0.265867	1.73192	0.0180361	0.0652912	1	3778	tags=60%, list=33%, signal=90%
GO_GONADOTROPIN_SECRETION	GO_GONADOTROPIN_SECRETION		8	0.508956	1.73086	0.0192719	0.0656151	1	5545	tags=100%, list=49%, signal=196%
GO_REGULATION_OF_LYMPHOCYTE_ACTIVATION	GO_REGULATION_OF_LYMPHOCYTE_ACTIVATION		211	0.103052	1.73055	0.0282258	0.065672	1	4260	tags=48%, list=38%, signal=75%
GO_NEGATIVE_REGULATION_OF_SYNAPSE_ORGANIZATION	GO_NEGATIVE_REGULATION_OF_SYNAPSE_ORGANIZATION		17	0.344527	1.73053	0.0255403	0.0656379	1	4747	tags=76%, list=42%, signal=132%
GO_TRANSCYTOSIS	GO_TRANSCYTOSIS		11	0.432727	1.73044	0.0184426	0.0656273	1	4354	tags=82%, list=39%, signal=133%
GO_WHITE_FAT_CELL_DIFFERENTIATION	GO_WHITE_FAT_CELL_DIFFERENTIATION		10	0.447339	1.73028	0.0267686	0.0656242	1	2855	tags=70%, list=25%, signal=94%
GO_MAMMARY_GLAND_BRANCHING_INVOLVED_IN_THELARCHE	GO_MAMMARY_GLAND_BRANCHING_INVOLVED_IN_THELARCHE		5	0.627515	1.73026	0.0237624	0.0655912	1	4206	tags=100%, list=37%, signal=159%
GO_REGULATION_OF_TYPE_B_PANCREATIC_CELL_PROLIFERATION	GO_REGULATION_OF_TYPE_B_PANCREATIC_CELL_PROLIFERATION		8	0.508268	1.73015	0.0319361	0.0655909	1	4142	tags=88%, list=37%, signal=138%
GO_POSITIVE_REGULATION_OF_ERYTHROCYTE_DIFFERENTIATION	GO_POSITIVE_REGULATION_OF_ERYTHROCYTE_DIFFERENTIATION		23	0.296593	1.72902	0.0384615	0.0659251	1	5491	tags=78%, list=49%, signal=152%
GO_NEGATIVE_REGULATION_OF_T_CELL_DIFFERENTIATION	GO_NEGATIVE_REGULATION_OF_T_CELL_DIFFERENTIATION		26	0.278604	1.72807	0.0224033	0.0662061	1	2939	tags=54%, list=26%, signal=73%
GO_GLUTAMATE_CATABOLIC_PROCESS	GO_GLUTAMATE_CATABOLIC_PROCESS		5	0.624413	1.72772	0.0378486	0.0662939	1	4241	tags=100%, list=38%, signal=160%
GO_POSITIVE_REGULATION_OF_FIBROBLAST_PROLIFERATION	GO_POSITIVE_REGULATION_OF_FIBROBLAST_PROLIFERATION		38	0.236664	1.72734	0.0243902	0.0663715	1	2980	tags=50%, list=26%, signal=68%
GO_MUSCLE_ATROPHY	GO_MUSCLE_ATROPHY		7	0.535217	1.72682	0.0215264	0.0665122	1	3636	tags=86%, list=32%, signal=126%
GO_REGULATION_OF_LIPID_METABOLIC_PROCESS	GO_REGULATION_OF_LIPID_METABOLIC_PROCESS		278	0.0897255	1.72672	0.0237624	0.0665029	1	3274	tags=38%, list=29%, signal=52%
GO_CELL_DIFFERENTIATION_IN_SPINAL_CORD	GO_CELL_DIFFERENTIATION_IN_SPINAL_CORD		20	0.318773	1.72499	0.0349515	0.0670865	1	2615	tags=55%, list=23%, signal=71%
GO_REGULATION_OF_ER_TO_GOLGI_VESICLE_MEDIATED_TRANSPORT	GO_REGULATION_OF_ER_TO_GOLGI_VESICLE_MEDIATED_TRANSPORT		15	0.368823	1.72497	0.0181452	0.0670537	1	7128	tags=100%, list=63%, signal=271%
GO_NEGATIVE_REGULATION_OF_KERATINOCYTE_PROLIFERATION	GO_NEGATIVE_REGULATION_OF_KERATINOCYTE_PROLIFERATION		11	0.418803	1.72465	0.0294695	0.0671249	1	2459	tags=64%, list=22%, signal=81%
GO_SEMICIRCULAR_CANAL_DEVELOPMENT	GO_SEMICIRCULAR_CANAL_DEVELOPMENT		7	0.529391	1.72405	0.0305499	0.0672971	1	5314	tags=100%, list=47%, signal=189%
GO_CELLULAR_RESPONSE_TO_MANGANESE_ION	GO_CELLULAR_RESPONSE_TO_MANGANESE_ION		9	0.462002	1.72391	0.0349515	0.0673022	1	6075	tags=100%, list=54%, signal=216%
GO_POSITIVE_REGULATION_OF_MRNA_SPLICING_VIA_SPLICEOSOME	GO_POSITIVE_REGULATION_OF_MRNA_SPLICING_VIA_SPLICEOSOME		16	0.351863	1.72351	0.018595	0.0674008	1	4498	tags=75%, list=40%, signal=125%
GO_POSITIVE_REGULATION_OF_PROTEIN_MODIFICATION_BY_SMALL_PROTEIN_CONJUGATION_OR_REMOVAL	GO_POSITIVE_REGULATION_OF_PROTEIN_MODIFICATION_BY_SMALL_PROTEIN_CONJUGATION_OR_REMOVAL		105	0.143051	1.72332	0.0214425	0.0674262	1	2484	tags=36%, list=22%, signal=46%
GO_POSITIVE_REGULATION_OF_PHOSPHOPROTEIN_PHOSPHATASE_ACTIVITY	GO_POSITIVE_REGULATION_OF_PHOSPHOPROTEIN_PHOSPHATASE_ACTIVITY		15	0.357732	1.72257	0.0318352	0.0676493	1	3491	tags=67%, list=31%, signal=96%
GO_RESPONSE_TO_STARVATION	GO_RESPONSE_TO_STARVATION		151	0.122463	1.72192	0.020284	0.0678522	1	6558	tags=70%, list=58%, signal=165%
GO_MITRAL_VALVE_DEVELOPMENT	GO_MITRAL_VALVE_DEVELOPMENT		11	0.429446	1.7212	0.0143443	0.0680574	1	2339	tags=64%, list=21%, signal=80%
GO_POSITIVE_REGULATION_OF_MACROPHAGE_CHEMOTAXIS	GO_POSITIVE_REGULATION_OF_MACROPHAGE_CHEMOTAXIS		7	0.525617	1.72106	0.0240964	0.0680694	1	2132	tags=71%, list=19%, signal=88%
GO_REGULATION_OF_CARDIAC_MUSCLE_TISSUE_DEVELOPMENT	GO_REGULATION_OF_CARDIAC_MUSCLE_TISSUE_DEVELOPMENT		58	0.191977	1.72076	0.0214425	0.0681322	1	4654	tags=60%, list=41%, signal=102%
GO_EMBRYONIC_HEART_TUBE_DEVELOPMENT	GO_EMBRYONIC_HEART_TUBE_DEVELOPMENT		46	0.218057	1.7206	0.0343348	0.068156	1	8098	tags=93%, list=72%, signal=330%
GO_STARTLE_RESPONSE	GO_STARTLE_RESPONSE		11	0.432284	1.72056	0.0275049	0.0681282	1	5385	tags=91%, list=48%, signal=174%
GO_REGULATION_OF_TELOMERASE_ACTIVITY	GO_REGULATION_OF_TELOMERASE_ACTIVITY		38	0.239954	1.71947	0.0229645	0.0684781	1	5616	tags=74%, list=50%, signal=146%
GO_POSITIVE_REGULATION_OF_TELOMERASE_ACTIVITY	GO_POSITIVE_REGULATION_OF_TELOMERASE_ACTIVITY		30	0.269687	1.71927	0.023166	0.0685192	1	5616	tags=77%, list=50%, signal=152%
GO_RIBOSOMAL_PROTEIN_IMPORT_INTO_NUCLEUS	GO_RIBOSOMAL_PROTEIN_IMPORT_INTO_NUCLEUS		8	0.500089	1.71905	0.0173077	0.0685638	1	5645	tags=100%, list=50%, signal=200%
GO_POSITIVE_REGULATION_OF_LYMPHOCYTE_CHEMOTAXIS	GO_POSITIVE_REGULATION_OF_LYMPHOCYTE_CHEMOTAXIS		8	0.500798	1.7185	0.0315582	0.0686951	1	5637	tags=100%, list=50%, signal=200%
GO_ECTODERMAL_PLACODE_DEVELOPMENT	GO_ECTODERMAL_PLACODE_DEVELOPMENT		10	0.440422	1.71756	0.0305344	0.0689803	1	2933	tags=70%, list=26%, signal=94%
GO_CELLULAR_RESPONSE_TO_FATTY_ACID	GO_CELLULAR_RESPONSE_TO_FATTY_ACID		38	0.229996	1.71724	0.0200803	0.0690385	1	5728	tags=74%, list=51%, signal=149%
GO_CALCIUM_ION_REGULATED_EXOCYTOSIS	GO_CALCIUM_ION_REGULATED_EXOCYTOSIS		99	0.148387	1.71724	0.0162602	0.0690002	1	2215	tags=34%, list=20%, signal=42%
GO_REGULATION_OF_MICROTUBULE_BINDING	GO_REGULATION_OF_MICROTUBULE_BINDING		10	0.441203	1.71718	0.0214008	0.0689767	1	6310	tags=100%, list=56%, signal=227%
GO_LABYRINTHINE_LAYER_BLOOD_VESSEL_DEVELOPMENT	GO_LABYRINTHINE_LAYER_BLOOD_VESSEL_DEVELOPMENT		17	0.34485	1.71717	0.0190275	0.0689367	1	6735	tags=94%, list=60%, signal=233%
GO_CEREBRAL_CORTEX_REGIONALIZATION	GO_CEREBRAL_CORTEX_REGIONALIZATION		5	0.62475	1.71685	0.0253411	0.0689951	1	1980	tags=80%, list=18%, signal=97%
GO_REGULATION_OF_VASCULAR_ENDOTHELIAL_GROWTH_FACTOR_RECEPTOR_SIGNALING_PATHWAY	GO_REGULATION_OF_VASCULAR_ENDOTHELIAL_GROWTH_FACTOR_RECEPTOR_SIGNALING_PATHWAY		25	0.291519	1.71579	0.0285714	0.0693522	1	5745	tags=80%, list=51%, signal=163%
GO_PROXIMAL_DISTAL_PATTERN_FORMATION	GO_PROXIMAL_DISTAL_PATTERN_FORMATION		15	0.361263	1.71573	0.0222672	0.0693331	1	1194	tags=47%, list=11%, signal=52%
GO_POSITIVE_REGULATION_OF_PROTEIN_IMPORT	GO_POSITIVE_REGULATION_OF_PROTEIN_IMPORT		33	0.251933	1.71403	0.0282258	0.0699054	1	6398	tags=82%, list=57%, signal=188%
GO_MEGAKARYOCYTE_DEVELOPMENT	GO_MEGAKARYOCYTE_DEVELOPMENT		12	0.414139	1.71403	0.0268595	0.0698641	1	2854	tags=67%, list=25%, signal=89%
GO_POSITIVE_REGULATION_OF_PEPTIDYL_THREONINE_PHOSPHORYLATION	GO_POSITIVE_REGULATION_OF_PEPTIDYL_THREONINE_PHOSPHORYLATION		21	0.312282	1.71368	0.0243902	0.0699479	1	5080	tags=76%, list=45%, signal=138%
GO_POSITIVE_REGULATION_OF_VASCULAR_PERMEABILITY	GO_POSITIVE_REGULATION_OF_VASCULAR_PERMEABILITY		5	0.609698	1.71354	0.0259481	0.069945	1	4407	tags=100%, list=39%, signal=164%
GO_REGULATION_OF_UBIQUITIN_PROTEIN_TRANSFERASE_ACTIVITY	GO_REGULATION_OF_UBIQUITIN_PROTEIN_TRANSFERASE_ACTIVITY		44	0.215175	1.71329	0.0283976	0.0699923	1	2710	tags=45%, list=24%, signal=60%
GO_POSITIVE_REGULATION_OF_TELOMERASE_RNA_LOCALIZATION_TO_CAJAL_BODY	GO_POSITIVE_REGULATION_OF_TELOMERASE_RNA_LOCALIZATION_TO_CAJAL_BODY		15	0.369461	1.71103	0.0262664	0.0707963	1	5616	tags=87%, list=50%, signal=172%
GO_REGULATION_OF_SIGNAL_TRANSDUCTION_BY_P53_CLASS_MEDIATOR	GO_REGULATION_OF_SIGNAL_TRANSDUCTION_BY_P53_CLASS_MEDIATOR		151	0.121087	1.71086	0.012	0.0708074	1	7246	tags=76%, list=64%, signal=210%
GO_NEGATIVE_REGULATION_OF_EPIDERMIS_DEVELOPMENT	GO_NEGATIVE_REGULATION_OF_EPIDERMIS_DEVELOPMENT		7	0.516687	1.71023	0.0222222	0.0709835	1	3845	tags=86%, list=34%, signal=130%
GO_MYOBLAST_DIFFERENTIATION	GO_MYOBLAST_DIFFERENTIATION		50	0.203272	1.70868	0.00809717	0.0715171	1	7421	tags=86%, list=66%, signal=250%
GO_OOCYTE_DIFFERENTIATION	GO_OOCYTE_DIFFERENTIATION		23	0.295593	1.70851	0.0260521	0.0715351	1	1086	tags=39%, list=10%, signal=43%
GO_LYMPHOCYTE_MIGRATION	GO_LYMPHOCYTE_MIGRATION		41	0.226286	1.70847	0.0290456	0.0715131	1	6263	tags=78%, list=55%, signal=175%
GO_NEGATIVE_REGULATION_OF_MYOBLAST_DIFFERENTIATION	GO_NEGATIVE_REGULATION_OF_MYOBLAST_DIFFERENTIATION		12	0.413207	1.70834	0.0211132	0.0715037	1	5686	tags=92%, list=50%, signal=185%
GO_CARDIAC_MUSCLE_CELL_ACTION_POTENTIAL	GO_CARDIAC_MUSCLE_CELL_ACTION_POTENTIAL		43	0.214838	1.70824	0.0220884	0.0714908	1	5720	tags=72%, list=51%, signal=146%
GO_CORONARY_ARTERY_MORPHOGENESIS	GO_CORONARY_ARTERY_MORPHOGENESIS		7	0.516687	1.70811	0.0201835	0.0714941	1	3845	tags=86%, list=34%, signal=130%
GO_DICHOTOMOUS_SUBDIVISION_OF_AN_EPITHELIAL_TERMINAL_UNIT	GO_DICHOTOMOUS_SUBDIVISION_OF_AN_EPITHELIAL_TERMINAL_UNIT		10	0.442249	1.70704	0.0327869	0.071834	1	4041	tags=80%, list=36%, signal=125%
GO_SODIUM_INDEPENDENT_ORGANIC_ANION_TRANSPORT	GO_SODIUM_INDEPENDENT_ORGANIC_ANION_TRANSPORT		5	0.615974	1.70648	0.019802	0.0719821	1	2079	tags=80%, list=18%, signal=98%
GO_OUTFLOW_TRACT_SEPTUM_MORPHOGENESIS	GO_OUTFLOW_TRACT_SEPTUM_MORPHOGENESIS		22	0.302734	1.70613	0.0192308	0.072063	1	2745	tags=55%, list=24%, signal=72%
GO_POSITIVE_REGULATION_OF_PHOSPHATASE_ACTIVITY	GO_POSITIVE_REGULATION_OF_PHOSPHATASE_ACTIVITY		21	0.310215	1.70598	0.0273973	0.0720797	1	3491	tags=62%, list=31%, signal=89%
GO_REGULATION_OF_PROTEIN_BINDING	GO_REGULATION_OF_PROTEIN_BINDING		173	0.109145	1.70545	0.0219561	0.0722475	1	2896	tags=36%, list=26%, signal=48%
GO_MESONEPHRIC_TUBULE_FORMATION	GO_MESONEPHRIC_TUBULE_FORMATION		7	0.522425	1.7054	0.0178218	0.0722261	1	2168	tags=71%, list=19%, signal=88%
GO_POSITIVE_REGULATION_OF_REGULATORY_T_CELL_DIFFERENTIATION	GO_POSITIVE_REGULATION_OF_REGULATORY_T_CELL_DIFFERENTIATION		8	0.491377	1.70526	0.0384615	0.0722281	1	1511	tags=63%, list=13%, signal=72%
GO_POSITIVE_REGULATION_OF_ENDOTHELIAL_CELL_PROLIFERATION	GO_POSITIVE_REGULATION_OF_ENDOTHELIAL_CELL_PROLIFERATION		70	0.174057	1.70515	0.030303	0.072223	1	3851	tags=51%, list=34%, signal=78%
GO_POSITIVE_REGULATION_OF_CALCIUM_ION_DEPENDENT_EXOCYTOSIS	GO_POSITIVE_REGULATION_OF_CALCIUM_ION_DEPENDENT_EXOCYTOSIS		15	0.355479	1.70508	0.0204499	0.0722032	1	6526	tags=93%, list=58%, signal=221%
GO_FERTILIZATION	GO_FERTILIZATION		58	0.192539	1.70483	0.039604	0.072255	1	3091	tags=47%, list=27%, signal=64%
GO_REGULATION_OF_PROTEIN_EXPORT_FROM_NUCLEUS	GO_REGULATION_OF_PROTEIN_EXPORT_FROM_NUCLEUS		38	0.23942	1.70425	0.0254403	0.0724156	1	3246	tags=53%, list=29%, signal=74%
GO_PRESYNAPTIC_MEMBRANE_ASSEMBLY	GO_PRESYNAPTIC_MEMBRANE_ASSEMBLY		6	0.553103	1.70311	0.027833	0.0727987	1	3165	tags=83%, list=28%, signal=116%
GO_REGULATION_OF_ACTIVIN_RECEPTOR_SIGNALING_PATHWAY	GO_REGULATION_OF_ACTIVIN_RECEPTOR_SIGNALING_PATHWAY		16	0.357487	1.70299	0.0354167	0.0728075	1	5140	tags=81%, list=46%, signal=149%
GO_POSITIVE_REGULATION_OF_G_PROTEIN_COUPLED_RECEPTOR_SIGNALING_PATHWAY	GO_POSITIVE_REGULATION_OF_G_PROTEIN_COUPLED_RECEPTOR_SIGNALING_PATHWAY		13	0.400904	1.70242	0.0261194	0.0729711	1	3293	tags=69%, list=29%, signal=98%
GO_REGULATION_OF_POSTSYNAPTIC_SPECIALIZATION_ASSEMBLY	GO_REGULATION_OF_POSTSYNAPTIC_SPECIALIZATION_ASSEMBLY		9	0.463155	1.70198	0.0270793	0.0731122	1	4808	tags=89%, list=43%, signal=155%
GO_NEGATIVE_REGULATION_OF_CELLULAR_RESPONSE_TO_TRANSFORMING_GROWTH_FACTOR_BETA_STIMULUS	GO_NEGATIVE_REGULATION_OF_CELLULAR_RESPONSE_TO_TRANSFORMING_GROWTH_FACTOR_BETA_STIMULUS		56	0.195004	1.70191	0.0340265	0.0730894	1	5669	tags=70%, list=50%, signal=139%
GO_POSITIVE_REGULATION_OF_CELLULAR_RESPONSE_TO_INSULIN_STIMULUS	GO_POSITIVE_REGULATION_OF_CELLULAR_RESPONSE_TO_INSULIN_STIMULUS		16	0.354048	1.70174	0.0304183	0.0731017	1	3768	tags=69%, list=33%, signal=103%
GO_MIRNA_MEDIATED_INHIBITION_OF_TRANSLATION	GO_MIRNA_MEDIATED_INHIBITION_OF_TRANSLATION		13	0.390361	1.70122	0.0371901	0.0732395	1	4280	tags=77%, list=38%, signal=124%
GO_CD8_POSITIVE_ALPHA_BETA_T_CELL_DIFFERENTIATION	GO_CD8_POSITIVE_ALPHA_BETA_T_CELL_DIFFERENTIATION		9	0.456504	1.70122	0.0216963	0.0731969	1	4883	tags=89%, list=43%, signal=157%
GO_EPITHELIAL_CELL_DIFFERENTIATION_INVOLVED_IN_KIDNEY_DEVELOPMENT	GO_EPITHELIAL_CELL_DIFFERENTIATION_INVOLVED_IN_KIDNEY_DEVELOPMENT		31	0.259549	1.70117	0.0272537	0.0731796	1	3995	tags=61%, list=35%, signal=95%
GO_REGULATION_OF_CD8_POSITIVE_ALPHA_BETA_T_CELL_DIFFERENTIATION	GO_REGULATION_OF_CD8_POSITIVE_ALPHA_BETA_T_CELL_DIFFERENTIATION		6	0.573138	1.70082	0.0251451	0.0732635	1	2939	tags=83%, list=26%, signal=113%
GO_CELLULAR_RESPONSE_TO_CADMIUM_ION	GO_CELLULAR_RESPONSE_TO_CADMIUM_ION		24	0.290157	1.70051	0.0245283	0.0733445	1	1904	tags=46%, list=17%, signal=55%
GO_REGULATION_OF_STEM_CELL_POPULATION_MAINTENANCE	GO_REGULATION_OF_STEM_CELL_POPULATION_MAINTENANCE		17	0.342428	1.70011	0.0251572	0.073441	1	2779	tags=59%, list=25%, signal=78%
GO_CELL_MIGRATION_INVOLVED_IN_HEART_DEVELOPMENT	GO_CELL_MIGRATION_INVOLVED_IN_HEART_DEVELOPMENT		14	0.374899	1.70002	0.0344168	0.0734397	1	610	tags=43%, list=5%, signal=45%
GO_REGULATION_OF_GONAD_DEVELOPMENT	GO_REGULATION_OF_GONAD_DEVELOPMENT		7	0.522627	1.69904	0.0349794	0.0737849	1	3778	tags=86%, list=33%, signal=129%
GO_HAIR_CELL_DIFFERENTIATION	GO_HAIR_CELL_DIFFERENTIATION		22	0.305664	1.69794	0.0281955	0.0741806	1	7329	tags=95%, list=65%, signal=272%
GO_AMYLOID_BETA_CLEARANCE	GO_AMYLOID_BETA_CLEARANCE		23	0.297643	1.69761	0.0236686	0.0742596	1	2535	tags=52%, list=22%, signal=67%
GO_CHROMATIN_REMODELING_AT_CENTROMERE	GO_CHROMATIN_REMODELING_AT_CENTROMERE		23	0.299295	1.69734	0.0162272	0.0742979	1	1535	tags=43%, list=14%, signal=50%
GO_B_CELL_DIFFERENTIATION	GO_B_CELL_DIFFERENTIATION		69	0.174006	1.69732	0.029703	0.0742613	1	2627	tags=41%, list=23%, signal=53%
GO_PEPTIDYL_ARGININE_METHYLATION	GO_PEPTIDYL_ARGININE_METHYLATION		13	0.3932	1.6971	0.0351562	0.0742855	1	4248	tags=77%, list=38%, signal=123%
GO_REGULATION_OF_RNA_POLYMERASE_II_TRANSCRIPTIONAL_PREINITIATION_COMPLEX_ASSEMBLY	GO_REGULATION_OF_RNA_POLYMERASE_II_TRANSCRIPTIONAL_PREINITIATION_COMPLEX_ASSEMBLY		12	0.406954	1.69683	0.0286299	0.0743338	1	4816	tags=83%, list=43%, signal=145%
GO_ORGAN_OR_TISSUE_SPECIFIC_IMMUNE_RESPONSE	GO_ORGAN_OR_TISSUE_SPECIFIC_IMMUNE_RESPONSE		10	0.436325	1.69596	0.0288066	0.0746109	1	722	tags=50%, list=6%, signal=53%
GO_MUSCLE_HYPERTROPHY	GO_MUSCLE_HYPERTROPHY		60	0.181962	1.69591	0.0157658	0.0745902	1	4916	tags=62%, list=44%, signal=109%
GO_HIPPO_SIGNALING	GO_HIPPO_SIGNALING		36	0.2436	1.69539	0.0322581	0.0747418	1	5723	tags=75%, list=51%, signal=152%
GO_IMPORT_ACROSS_PLASMA_MEMBRANE	GO_IMPORT_ACROSS_PLASMA_MEMBRANE		67	0.175387	1.69464	0.0316206	0.0749789	1	3927	tags=52%, list=35%, signal=80%
GO_PROTEIN_TETRAMERIZATION	GO_PROTEIN_TETRAMERIZATION		108	0.136429	1.69371	0.0311203	0.0752864	1	4117	tags=50%, list=36%, signal=78%
GO_CELL_COMMUNICATION_INVOLVED_IN_CARDIAC_CONDUCTION	GO_CELL_COMMUNICATION_INVOLVED_IN_CARDIAC_CONDUCTION		35	0.23988	1.69346	0.017341	0.0753506	1	5684	tags=74%, list=50%, signal=149%
GO_PARASYMPATHETIC_NERVOUS_SYSTEM_DEVELOPMENT	GO_PARASYMPATHETIC_NERVOUS_SYSTEM_DEVELOPMENT		13	0.390832	1.6928	0.0193133	0.0755426	1	6011	tags=92%, list=53%, signal=197%
GO_REGULATION_OF_PROTEIN_POLYUBIQUITINATION	GO_REGULATION_OF_PROTEIN_POLYUBIQUITINATION		18	0.333067	1.69272	0.0327198	0.0755337	1	1262	tags=44%, list=11%, signal=50%
GO_NEGATIVE_REGULATION_OF_PROTEIN_K63_LINKED_UBIQUITINATION	GO_NEGATIVE_REGULATION_OF_PROTEIN_K63_LINKED_UBIQUITINATION		6	0.555053	1.69242	0.031068	0.0756076	1	1262	tags=67%, list=11%, signal=75%
GO_ENDOCARDIAL_CUSHION_FORMATION	GO_ENDOCARDIAL_CUSHION_FORMATION		19	0.319517	1.69171	0.0307377	0.0758425	1	2339	tags=53%, list=21%, signal=66%
GO_BLOOD_VESSEL_REMODELING	GO_BLOOD_VESSEL_REMODELING		28	0.270766	1.69104	0.0346154	0.0760583	1	4206	tags=64%, list=37%, signal=102%
GO_NEGATIVE_REGULATION_OF_PRI_MIRNA_TRANSCRIPTION_BY_RNA_POLYMERASE_II	GO_NEGATIVE_REGULATION_OF_PRI_MIRNA_TRANSCRIPTION_BY_RNA_POLYMERASE_II		11	0.415965	1.69065	0.026749	0.0761686	1	3517	tags=73%, list=31%, signal=106%
GO_MEMBRANE_TO_MEMBRANE_DOCKING	GO_MEMBRANE_TO_MEMBRANE_DOCKING		5	0.618544	1.68973	0.016632	0.076495	1	2050	tags=80%, list=18%, signal=98%
GO_GLIAL_CELL_PROLIFERATION	GO_GLIAL_CELL_PROLIFERATION		31	0.252398	1.68953	0.0208768	0.076527	1	6988	tags=87%, list=62%, signal=228%
GO_HISTONE_H4_K5_ACETYLATION	GO_HISTONE_H4_K5_ACETYLATION		16	0.347848	1.68866	0.0352941	0.0768222	1	5954	tags=88%, list=53%, signal=185%
GO_POSITIVE_REGULATION_OF_SMOOTH_MUSCLE_CELL_MIGRATION	GO_POSITIVE_REGULATION_OF_SMOOTH_MUSCLE_CELL_MIGRATION		30	0.258209	1.68846	0.0215686	0.0768436	1	3488	tags=57%, list=31%, signal=82%
GO_MATING_BEHAVIOR	GO_MATING_BEHAVIOR		11	0.419778	1.68845	0.0232558	0.0768015	1	3474	tags=73%, list=31%, signal=105%
GO_MONONUCLEAR_CELL_DIFFERENTIATION	GO_MONONUCLEAR_CELL_DIFFERENTIATION		22	0.301403	1.68754	0.0232068	0.0771075	1	4812	tags=73%, list=43%, signal=127%
GO_POSITIVE_REGULATION_OF_COLLATERAL_SPROUTING	GO_POSITIVE_REGULATION_OF_COLLATERAL_SPROUTING		7	0.521475	1.68753	0.0261569	0.077067	1	3791	tags=86%, list=34%, signal=129%
GO_ATRIOVENTRICULAR_VALVE_DEVELOPMENT	GO_ATRIOVENTRICULAR_VALVE_DEVELOPMENT		19	0.319517	1.68689	0.0243408	0.0772748	1	2339	tags=53%, list=21%, signal=66%
GO_N_TERMINAL_PEPTIDYL_METHIONINE_ACETYLATION	GO_N_TERMINAL_PEPTIDYL_METHIONINE_ACETYLATION		7	0.517219	1.68508	0.0247423	0.0779649	1	3839	tags=86%, list=34%, signal=130%
GO_REGULATION_OF_CARDIAC_MUSCLE_CONTRACTION	GO_REGULATION_OF_CARDIAC_MUSCLE_CONTRACTION		48	0.204162	1.68374	0.0298211	0.0784503	1	5934	tags=73%, list=53%, signal=153%
GO_CD4_POSITIVE_ALPHA_BETA_T_CELL_ACTIVATION	GO_CD4_POSITIVE_ALPHA_BETA_T_CELL_ACTIVATION		42	0.216496	1.68314	0.039916	0.0786667	1	2939	tags=48%, list=26%, signal=64%
GO_INNER_EAR_AUDITORY_RECEPTOR_CELL_DIFFERENTIATION	GO_INNER_EAR_AUDITORY_RECEPTOR_CELL_DIFFERENTIATION		18	0.328896	1.68229	0.0247619	0.0789271	1	6325	tags=89%, list=56%, signal=202%
GO_RESPONSE_TO_ANTIBIOTIC	GO_RESPONSE_TO_ANTIBIOTIC		223	0.0946828	1.682	0.0259481	0.0790059	1	4468	tags=49%, list=40%, signal=79%
GO_DICARBOXYLIC_ACID_METABOLIC_PROCESS	GO_DICARBOXYLIC_ACID_METABOLIC_PROCESS		40	0.227023	1.68079	0.0327198	0.0794328	1	7039	tags=85%, list=62%, signal=225%
GO_REGULATION_OF_NEUROTRANSMITTER_LEVELS	GO_REGULATION_OF_NEUROTRANSMITTER_LEVELS		198	0.103445	1.68018	0.0245399	0.0796076	1	2215	tags=30%, list=20%, signal=36%
GO_INTRASPECIES_INTERACTION_BETWEEN_ORGANISMS	GO_INTRASPECIES_INTERACTION_BETWEEN_ORGANISMS		25	0.287605	1.68015	0.0378486	0.0795773	1	2629	tags=52%, list=23%, signal=68%
GO_ACTIVATION_OF_MAPKK_ACTIVITY	GO_ACTIVATION_OF_MAPKK_ACTIVITY		45	0.213362	1.67925	0.0239044	0.0798749	1	7131	tags=84%, list=63%, signal=228%
GO_POSITIVE_REGULATION_OF_SIGNAL_TRANSDUCTION_BY_P53_CLASS_MEDIATOR	GO_POSITIVE_REGULATION_OF_SIGNAL_TRANSDUCTION_BY_P53_CLASS_MEDIATOR		20	0.310341	1.6788	0.0483871	0.0800002	1	2710	tags=55%, list=24%, signal=72%
GO_DENDRITIC_CELL_APOPTOTIC_PROCESS	GO_DENDRITIC_CELL_APOPTOTIC_PROCESS		6	0.537234	1.6761	0.0283976	0.0810668	1	3344	tags=83%, list=30%, signal=118%
GO_RESPONSE_TO_CHEMOKINE	GO_RESPONSE_TO_CHEMOKINE		30	0.259737	1.67607	0.0257937	0.0810356	1	5728	tags=77%, list=51%, signal=155%
GO_MYOFIBRIL_ASSEMBLY	GO_MYOFIBRIL_ASSEMBLY		34	0.2438	1.67429	0.0184049	0.0817381	1	7214	tags=88%, list=64%, signal=244%
GO_FACIAL_NERVE_STRUCTURAL_ORGANIZATION	GO_FACIAL_NERVE_STRUCTURAL_ORGANIZATION		7	0.517131	1.67388	0.0460653	0.0818509	1	3840	tags=86%, list=34%, signal=130%
GO_MICROTUBULE_POLYMERIZATION	GO_MICROTUBULE_POLYMERIZATION		59	0.184158	1.67352	0.0344168	0.0819469	1	6922	tags=80%, list=61%, signal=205%
GO_SPERMATID_DIFFERENTIATION	GO_SPERMATID_DIFFERENTIATION		60	0.186318	1.67347	0.0263158	0.0819188	1	4679	tags=60%, list=41%, signal=102%
GO_RESPIRATORY_SYSTEM_PROCESS	GO_RESPIRATORY_SYSTEM_PROCESS		22	0.302912	1.6733	0.033264	0.0819537	1	5821	tags=82%, list=52%, signal=169%
GO_REGULATION_OF_RESPONSE_TO_INTERFERON_GAMMA	GO_REGULATION_OF_RESPONSE_TO_INTERFERON_GAMMA		19	0.322712	1.67252	0.0277778	0.0822182	1	3491	tags=63%, list=31%, signal=91%
GO_MYOBLAST_PROLIFERATION	GO_MYOBLAST_PROLIFERATION		10	0.434711	1.67234	0.0279441	0.082246	1	4126	tags=80%, list=37%, signal=126%
GO_PROTEASOMAL_UBIQUITIN_INDEPENDENT_PROTEIN_CATABOLIC_PROCESS	GO_PROTEASOMAL_UBIQUITIN_INDEPENDENT_PROTEIN_CATABOLIC_PROCESS		19	0.314547	1.67229	0.0280561	0.0822283	1	5959	tags=84%, list=53%, signal=178%
GO_POSITIVE_REGULATION_OF_HISTONE_DEACETYLATION	GO_POSITIVE_REGULATION_OF_HISTONE_DEACETYLATION		16	0.345508	1.67225	0.0261044	0.0821985	1	5275	tags=81%, list=47%, signal=152%
GO_RESPONSE_TO_AMINO_ACID_STARVATION	GO_RESPONSE_TO_AMINO_ACID_STARVATION		47	0.206933	1.67107	0.026971	0.0826412	1	6558	tags=79%, list=58%, signal=187%
GO_ENTRAINMENT_OF_CIRCADIAN_CLOCK	GO_ENTRAINMENT_OF_CIRCADIAN_CLOCK		19	0.321026	1.67093	0.0381526	0.0826528	1	2916	tags=58%, list=26%, signal=78%
GO_REGULATION_OF_POSTSYNAPTIC_DENSITY_ORGANIZATION	GO_REGULATION_OF_POSTSYNAPTIC_DENSITY_ORGANIZATION		10	0.440156	1.67019	0.0289256	0.0829262	1	2936	tags=70%, list=26%, signal=95%
GO_REGULATION_OF_PROTEIN_AUTOPHOSPHORYLATION	GO_REGULATION_OF_PROTEIN_AUTOPHOSPHORYLATION		41	0.218874	1.67017	0.0402414	0.082883	1	4970	tags=66%, list=44%, signal=117%
GO_POSITIVE_REGULATION_OF_SYNAPTIC_VESICLE_TRANSPORT	GO_POSITIVE_REGULATION_OF_SYNAPTIC_VESICLE_TRANSPORT		10	0.422047	1.66973	0.0248963	0.0830269	1	6526	tags=100%, list=58%, signal=237%
GO_HISTONE_H3_K4_TRIMETHYLATION	GO_HISTONE_H3_K4_TRIMETHYLATION		15	0.357235	1.66916	0.0505263	0.0832228	1	4249	tags=73%, list=38%, signal=117%
GO_RESPONSE_TO_NICOTINE	GO_RESPONSE_TO_NICOTINE		23	0.292972	1.66867	0.0255906	0.0833896	1	3569	tags=61%, list=32%, signal=89%
GO_CELLULAR_RESPONSE_TO_STARVATION	GO_CELLULAR_RESPONSE_TO_STARVATION		124	0.129943	1.66728	0.0282828	0.0839167	1	6558	tags=71%, list=58%, signal=168%
GO_RIBONUCLEOSIDE_MONOPHOSPHATE_BIOSYNTHETIC_PROCESS	GO_RIBONUCLEOSIDE_MONOPHOSPHATE_BIOSYNTHETIC_PROCESS		30	0.253856	1.66725	0.040619	0.0838808	1	7299	tags=90%, list=65%, signal=254%
GO_NEGATIVE_REGULATION_OF_EPITHELIAL_TO_MESENCHYMAL_TRANSITION	GO_NEGATIVE_REGULATION_OF_EPITHELIAL_TO_MESENCHYMAL_TRANSITION		18	0.333511	1.66716	0.027668	0.083863	1	1884	tags=50%, list=17%, signal=60%
GO_POSITIVE_REGULATION_OF_TRANSCRIPTION_OF_NOTCH_RECEPTOR_TARGET	GO_POSITIVE_REGULATION_OF_TRANSCRIPTION_OF_NOTCH_RECEPTOR_TARGET		16	0.342558	1.66705	0.046371	0.083861	1	6719	tags=94%, list=60%, signal=231%
GO_SEMI_LUNAR_VALVE_DEVELOPMENT	GO_SEMI_LUNAR_VALVE_DEVELOPMENT		27	0.263345	1.66704	0.0378486	0.0838166	1	2050	tags=44%, list=18%, signal=54%
GO_GMP_METABOLIC_PROCESS	GO_GMP_METABOLIC_PROCESS		8	0.488695	1.66669	0.0285714	0.0839197	1	2952	tags=75%, list=26%, signal=101%
GO_GLOMERULAR_EPITHELIUM_DEVELOPMENT	GO_GLOMERULAR_EPITHELIUM_DEVELOPMENT		12	0.396354	1.66593	0.0251046	0.084179	1	3995	tags=75%, list=35%, signal=116%
GO_CYTOSKELETON_DEPENDENT_INTRACELLULAR_TRANSPORT	GO_CYTOSKELETON_DEPENDENT_INTRACELLULAR_TRANSPORT		152	0.118039	1.6656	0.0560928	0.0842698	1	6184	tags=66%, list=55%, signal=145%
GO_FOAM_CELL_DIFFERENTIATION	GO_FOAM_CELL_DIFFERENTIATION		21	0.305688	1.66525	0.0292398	0.084375	1	3542	tags=62%, list=31%, signal=90%
GO_APICAL_JUNCTION_ASSEMBLY	GO_APICAL_JUNCTION_ASSEMBLY		47	0.206409	1.66447	0.0271845	0.0846559	1	4883	tags=64%, list=43%, signal=112%
GO_TRANS_SYNAPTIC_SIGNALING_BY_TRANS_SYNAPTIC_COMPLEX	GO_TRANS_SYNAPTIC_SIGNALING_BY_TRANS_SYNAPTIC_COMPLEX		6	0.553103	1.66428	0.038	0.0846929	1	3165	tags=83%, list=28%, signal=116%
GO_PROTEIN_LOCALIZATION_TO_NUCLEOPLASM	GO_PROTEIN_LOCALIZATION_TO_NUCLEOPLASM		11	0.411796	1.66381	0.0342052	0.0848246	1	5616	tags=91%, list=50%, signal=181%
GO_NEGATIVE_REGULATION_OF_ADAPTIVE_IMMUNE_RESPONSE	GO_NEGATIVE_REGULATION_OF_ADAPTIVE_IMMUNE_RESPONSE		20	0.306906	1.66343	0.043659	0.0849383	1	3313	tags=60%, list=29%, signal=85%
GO_POSITIVE_T_CELL_SELECTION	GO_POSITIVE_T_CELL_SELECTION		12	0.402297	1.66333	0.026465	0.0849328	1	3928	tags=75%, list=35%, signal=115%
GO_MULTI_ORGANISM_LOCALIZATION	GO_MULTI_ORGANISM_LOCALIZATION		65	0.176935	1.663	0.0444874	0.0850294	1	5827	tags=69%, list=52%, signal=142%
GO_NEGATIVE_REGULATION_OF_MICROTUBULE_POLYMERIZATION_OR_DEPOLYMERIZATION	GO_NEGATIVE_REGULATION_OF_MICROTUBULE_POLYMERIZATION_OR_DEPOLYMERIZATION		29	0.260267	1.66209	0.0390947	0.0853858	1	7966	tags=97%, list=71%, signal=327%
GO_MONOVALENT_INORGANIC_CATION_HOMEOSTASIS	GO_MONOVALENT_INORGANIC_CATION_HOMEOSTASIS		92	0.14855	1.66134	0.0325866	0.0856737	1	7414	tags=80%, list=66%, signal=233%
GO_PRIMARY_MIRNA_PROCESSING	GO_PRIMARY_MIRNA_PROCESSING		10	0.430951	1.66123	0.0389105	0.0856732	1	5297	tags=90%, list=47%, signal=169%
GO_REGULATION_OF_PANCREATIC_JUICE_SECRETION	GO_REGULATION_OF_PANCREATIC_JUICE_SECRETION		6	0.533422	1.66032	0.0409683	0.0859959	1	3387	tags=83%, list=30%, signal=119%
GO_NEGATIVE_REGULATION_OF_NEUROTRANSMITTER_TRANSPORT	GO_NEGATIVE_REGULATION_OF_NEUROTRANSMITTER_TRANSPORT		18	0.331558	1.66022	0.0431373	0.0859824	1	6922	tags=94%, list=61%, signal=244%
GO_NEGATIVE_REGULATION_OF_PROTEIN_OLIGOMERIZATION	GO_NEGATIVE_REGULATION_OF_PROTEIN_OLIGOMERIZATION		11	0.404346	1.65953	0.0463158	0.0862497	1	3648	tags=73%, list=32%, signal=107%
GO_ENDOTHELIAL_CELL_FATE_COMMITMENT	GO_ENDOTHELIAL_CELL_FATE_COMMITMENT		5	0.598333	1.65927	0.0344828	0.0863054	1	2278	tags=80%, list=20%, signal=100%
GO_REGULATION_OF_STEROL_TRANSPORT	GO_REGULATION_OF_STEROL_TRANSPORT		25	0.284614	1.65891	0.036961	0.0864046	1	4017	tags=64%, list=36%, signal=99%
GO_GLIAL_CELL_DEVELOPMENT	GO_GLIAL_CELL_DEVELOPMENT		72	0.163925	1.65886	0.0350877	0.0863789	1	3020	tags=43%, list=27%, signal=58%
GO_CRANIAL_NERVE_STRUCTURAL_ORGANIZATION	GO_CRANIAL_NERVE_STRUCTURAL_ORGANIZATION		7	0.517131	1.65831	0.0258964	0.0865584	1	3840	tags=86%, list=34%, signal=130%
GO_RETINOIC_ACID_RECEPTOR_SIGNALING_PATHWAY	GO_RETINOIC_ACID_RECEPTOR_SIGNALING_PATHWAY		25	0.273038	1.65803	0.0387755	0.0866246	1	6856	tags=88%, list=61%, signal=224%
GO_POSITIVE_REGULATION_OF_CELL_CYCLE_PHASE_TRANSITION	GO_POSITIVE_REGULATION_OF_CELL_CYCLE_PHASE_TRANSITION		66	0.174153	1.65767	0.0239521	0.0867191	1	5227	tags=64%, list=46%, signal=118%
GO_POSITIVE_REGULATION_OF_EARLY_ENDOSOME_TO_LATE_ENDOSOME_TRANSPORT	GO_POSITIVE_REGULATION_OF_EARLY_ENDOSOME_TO_LATE_ENDOSOME_TRANSPORT		8	0.481291	1.65745	0.0241449	0.0867563	1	5857	tags=100%, list=52%, signal=208%
GO_REGULATION_OF_TRANSCRIPTION_INITIATION_FROM_RNA_POLYMERASE_II_PROMOTER	GO_REGULATION_OF_TRANSCRIPTION_INITIATION_FROM_RNA_POLYMERASE_II_PROMOTER		21	0.28801	1.65728	0.0357143	0.0867791	1	4816	tags=71%, list=43%, signal=124%
GO_POSITIVE_REGULATION_OF_CYTOKINE_SECRETION	GO_POSITIVE_REGULATION_OF_CYTOKINE_SECRETION		56	0.187664	1.65639	0.0326531	0.0871381	1	3333	tags=48%, list=30%, signal=68%
GO_REGULATION_OF_STORE_OPERATED_CALCIUM_CHANNEL_ACTIVITY	GO_REGULATION_OF_STORE_OPERATED_CALCIUM_CHANNEL_ACTIVITY		5	0.600638	1.65629	0.0343434	0.0871384	1	2252	tags=80%, list=20%, signal=100%
GO_POSITIVE_REGULATION_OF_CELLULAR_RESPONSE_TO_TRANSFORMING_GROWTH_FACTOR_BETA_STIMULUS	GO_POSITIVE_REGULATION_OF_CELLULAR_RESPONSE_TO_TRANSFORMING_GROWTH_FACTOR_BETA_STIMULUS		24	0.284386	1.65527	0.0294737	0.0875404	1	3850	tags=63%, list=34%, signal=95%
GO_POSITIVE_REGULATION_OF_JNK_CASCADE	GO_POSITIVE_REGULATION_OF_JNK_CASCADE		91	0.146264	1.65524	0.0514851	0.087503	1	6423	tags=71%, list=57%, signal=164%
GO_MONOCYTE_ACTIVATION	GO_MONOCYTE_ACTIVATION		6	0.550887	1.65513	0.0380762	0.0874972	1	1309	tags=67%, list=12%, signal=75%
GO_BLOOD_VESSEL_MATURATION	GO_BLOOD_VESSEL_MATURATION		7	0.503337	1.65453	0.0477137	0.0877115	1	771	tags=57%, list=7%, signal=61%
GO_RECEPTOR_CATABOLIC_PROCESS	GO_RECEPTOR_CATABOLIC_PROCESS		30	0.259844	1.65435	0.042885	0.0877472	1	4222	tags=63%, list=37%, signal=101%
GO_FORMATION_OF_CYTOPLASMIC_TRANSLATION_INITIATION_COMPLEX	GO_FORMATION_OF_CYTOPLASMIC_TRANSLATION_INITIATION_COMPLEX		14	0.359792	1.65426	0.036965	0.0877456	1	4811	tags=79%, list=43%, signal=137%
GO_POSITIVE_REGULATION_OF_LEUKOCYTE_CHEMOTAXIS	GO_POSITIVE_REGULATION_OF_LEUKOCYTE_CHEMOTAXIS		44	0.213218	1.65384	0.0344168	0.0878745	1	7349	tags=86%, list=65%, signal=247%
GO_HISTONE_H3_K4_DEMETHYLATION_TRIMETHYL_H3_K4_SPECIFIC	GO_HISTONE_H3_K4_DEMETHYLATION_TRIMETHYL_H3_K4_SPECIFIC		5	0.592412	1.65214	0.0250522	0.0885586	1	4602	tags=100%, list=41%, signal=169%
GO_POSITIVE_REGULATION_OF_LAMELLIPODIUM_ORGANIZATION	GO_POSITIVE_REGULATION_OF_LAMELLIPODIUM_ORGANIZATION		22	0.289861	1.65186	0.0384615	0.0886176	1	7507	tags=95%, list=67%, signal=285%
GO_RNA_SECONDARY_STRUCTURE_UNWINDING	GO_RNA_SECONDARY_STRUCTURE_UNWINDING		8	0.471139	1.65071	0.0372671	0.0890682	1	3150	tags=75%, list=28%, signal=104%
GO_NEGATIVE_REGULATION_OF_CD4_POSITIVE_ALPHA_BETA_T_CELL_ACTIVATION	GO_NEGATIVE_REGULATION_OF_CD4_POSITIVE_ALPHA_BETA_T_CELL_ACTIVATION		17	0.32823	1.65002	0.0407767	0.089312	1	2939	tags=59%, list=26%, signal=79%
GO_POSITIVE_REGULATION_OF_VASCULAR_ENDOTHELIAL_GROWTH_FACTOR_RECEPTOR_SIGNALING_PATHWAY	GO_POSITIVE_REGULATION_OF_VASCULAR_ENDOTHELIAL_GROWTH_FACTOR_RECEPTOR_SIGNALING_PATHWAY		13	0.381702	1.64844	0.0331384	0.0899208	1	905	tags=46%, list=8%, signal=50%
GO_NEGATIVE_REGULATION_OF_NEUROTRANSMITTER_SECRETION	GO_NEGATIVE_REGULATION_OF_NEUROTRANSMITTER_SECRETION		10	0.429585	1.64834	0.0319361	0.0899154	1	6441	tags=100%, list=57%, signal=233%
GO_NEGATIVE_REGULATION_OF_PROTEIN_HOMOOLIGOMERIZATION	GO_NEGATIVE_REGULATION_OF_PROTEIN_HOMOOLIGOMERIZATION		9	0.45482	1.64822	0.0359408	0.0899268	1	3648	tags=78%, list=32%, signal=115%
GO_CEREBRAL_CORTEX_TANGENTIAL_MIGRATION	GO_CEREBRAL_CORTEX_TANGENTIAL_MIGRATION		8	0.475727	1.6476	0.0340681	0.0901669	1	4509	tags=88%, list=40%, signal=146%
GO_REGULATION_OF_PODOSOME_ASSEMBLY	GO_REGULATION_OF_PODOSOME_ASSEMBLY		11	0.4	1.64674	0.0255403	0.0904821	1	6775	tags=100%, list=60%, signal=250%
GO_POSITIVE_REGULATION_OF_LEUKOCYTE_CELL_CELL_ADHESION	GO_POSITIVE_REGULATION_OF_LEUKOCYTE_CELL_CELL_ADHESION		105	0.138022	1.64652	0.036961	0.0905252	1	4260	tags=51%, list=38%, signal=82%
GO_GLUTAMINE_METABOLIC_PROCESS	GO_GLUTAMINE_METABOLIC_PROCESS		17	0.336462	1.64447	0.0374753	0.0914204	1	4174	tags=71%, list=37%, signal=112%
GO_CEREBELLAR_PURKINJE_CELL_LAYER_FORMATION	GO_CEREBELLAR_PURKINJE_CELL_LAYER_FORMATION		6	0.52172	1.64332	0.033195	0.0918944	1	5400	tags=100%, list=48%, signal=192%
GO_PHOTOTRANSDUCTION	GO_PHOTOTRANSDUCTION		18	0.3123	1.64262	0.0242424	0.0921422	1	4004	tags=67%, list=35%, signal=103%
GO_RESPONSE_TO_NITRIC_OXIDE	GO_RESPONSE_TO_NITRIC_OXIDE		14	0.363999	1.64186	0.0252632	0.0924444	1	1539	tags=50%, list=14%, signal=58%
GO_NEGATIVE_REGULATION_OF_KINASE_ACTIVITY	GO_NEGATIVE_REGULATION_OF_KINASE_ACTIVITY		190	0.10128	1.64125	0.0458333	0.092657	1	8201	tags=83%, list=73%, signal=297%
GO_SREBP_SIGNALING_PATHWAY	GO_SREBP_SIGNALING_PATHWAY		9	0.44276	1.64113	0.0342205	0.0926608	1	5038	tags=89%, list=45%, signal=160%
GO_LIVER_MORPHOGENESIS	GO_LIVER_MORPHOGENESIS		12	0.388904	1.64062	0.0506823	0.0928603	1	4079	tags=75%, list=36%, signal=117%
GO_OUTER_EAR_MORPHOGENESIS	GO_OUTER_EAR_MORPHOGENESIS		7	0.503059	1.64027	0.0481928	0.0929776	1	5611	tags=100%, list=50%, signal=199%
GO_NEGATIVE_REGULATION_OF_PRODUCTION_OF_MIRNAS_INVOLVED_IN_GENE_SILENCING_BY_MIRNA	GO_NEGATIVE_REGULATION_OF_PRODUCTION_OF_MIRNAS_INVOLVED_IN_GENE_SILENCING_BY_MIRNA		7	0.492686	1.64013	0.0358566	0.0929823	1	5728	tags=100%, list=51%, signal=203%
GO_BRAIN_DERIVED_NEUROTROPHIC_FACTOR_RECEPTOR_SIGNALING_PATHWAY	GO_BRAIN_DERIVED_NEUROTROPHIC_FACTOR_RECEPTOR_SIGNALING_PATHWAY		5	0.579559	1.64013	0.0475248	0.0929332	1	4747	tags=100%, list=42%, signal=173%
GO_REGULATION_OF_MIRNA_METABOLIC_PROCESS	GO_REGULATION_OF_MIRNA_METABOLIC_PROCESS		7	0.49703	1.6401	0.0316832	0.092896	1	5679	tags=100%, list=50%, signal=201%
GO_REGULATION_OF_CARDIAC_MUSCLE_CONTRACTION_BY_CALCIUM_ION_SIGNALING	GO_REGULATION_OF_CARDIAC_MUSCLE_CONTRACTION_BY_CALCIUM_ION_SIGNALING		19	0.315967	1.63935	0.040404	0.0932272	1	5349	tags=79%, list=47%, signal=150%
GO_POSITIVE_REGULATION_OF_CELL_ACTIVATION	GO_POSITIVE_REGULATION_OF_CELL_ACTIVATION		156	0.111169	1.63858	0.0400802	0.0935678	1	4260	tags=49%, list=38%, signal=77%
GO_DNA_TOPOLOGICAL_CHANGE	GO_DNA_TOPOLOGICAL_CHANGE		10	0.42304	1.63743	0.0358491	0.0940689	1	3129	tags=70%, list=28%, signal=97%
GO_ENDODERM_DEVELOPMENT	GO_ENDODERM_DEVELOPMENT		51	0.192927	1.63734	0.0309278	0.0940645	1	4249	tags=57%, list=38%, signal=91%
GO_ESTABLISHMENT_OF_EPITHELIAL_CELL_APICAL_BASAL_POLARITY	GO_ESTABLISHMENT_OF_EPITHELIAL_CELL_APICAL_BASAL_POLARITY		10	0.428024	1.63723	0.0368852	0.0940559	1	5330	tags=90%, list=47%, signal=170%
GO_MICROTUBULE_BASED_MOVEMENT	GO_MICROTUBULE_BASED_MOVEMENT		190	0.101352	1.63616	0.0288066	0.0944951	1	8913	tags=89%, list=79%, signal=416%
GO_PROSTATE_GLAND_GROWTH	GO_PROSTATE_GLAND_GROWTH		6	0.54539	1.63613	0.0354906	0.0944554	1	1371	tags=67%, list=12%, signal=76%
GO_POSITIVE_REGULATION_OF_METANEPHROS_DEVELOPMENT	GO_POSITIVE_REGULATION_OF_METANEPHROS_DEVELOPMENT		8	0.471715	1.63571	0.0363636	0.0945859	1	5965	tags=100%, list=53%, signal=212%
GO_REGULATION_OF_PROTEIN_OLIGOMERIZATION	GO_REGULATION_OF_PROTEIN_OLIGOMERIZATION		26	0.266273	1.63429	0.0473251	0.0952285	1	3946	tags=62%, list=35%, signal=94%
GO_REGULATION_OF_VASCULAR_PERMEABILITY	GO_REGULATION_OF_VASCULAR_PERMEABILITY		18	0.321441	1.63385	0.0386965	0.0953785	1	7663	tags=100%, list=68%, signal=311%
GO_POSITIVE_REGULATION_OF_TELOMERE_MAINTENANCE_VIA_TELOMERE_LENGTHENING	GO_POSITIVE_REGULATION_OF_TELOMERE_MAINTENANCE_VIA_TELOMERE_LENGTHENING		31	0.244912	1.63361	0.0355649	0.0954259	1	5616	tags=74%, list=50%, signal=147%
GO_PROTEIN_K63_LINKED_UBIQUITINATION	GO_PROTEIN_K63_LINKED_UBIQUITINATION		41	0.214931	1.63344	0.0310078	0.0954602	1	3638	tags=54%, list=32%, signal=79%
GO_DENDRITIC_TRANSPORT	GO_DENDRITIC_TRANSPORT		8	0.464422	1.63273	0.0232108	0.0957413	1	1815	tags=63%, list=16%, signal=74%
GO_PROTEIN_KINASE_B_SIGNALING	GO_PROTEIN_KINASE_B_SIGNALING		159	0.113474	1.63221	0.031185	0.0959417	1	3918	tags=46%, list=35%, signal=69%
GO_POSITIVE_REGULATION_OF_CELL_SUBSTRATE_ADHESION	GO_POSITIVE_REGULATION_OF_CELL_SUBSTRATE_ADHESION		79	0.15764	1.63207	0.0375494	0.0959555	1	7804	tags=85%, list=69%, signal=273%
GO_NEGATIVE_REGULATION_OF_ALPHA_BETA_T_CELL_DIFFERENTIATION	GO_NEGATIVE_REGULATION_OF_ALPHA_BETA_T_CELL_DIFFERENTIATION		17	0.335277	1.62984	0.0286299	0.0969576	1	6179	tags=88%, list=55%, signal=195%
GO_FACIAL_NERVE_MORPHOGENESIS	GO_FACIAL_NERVE_MORPHOGENESIS		9	0.437794	1.62971	0.037182	0.0969625	1	3840	tags=78%, list=34%, signal=118%
GO_REGULATION_OF_CHOLESTEROL_EFFLUX	GO_REGULATION_OF_CHOLESTEROL_EFFLUX		15	0.340342	1.62909	0.039916	0.097199	1	3687	tags=67%, list=33%, signal=99%
GO_HISTONE_EXCHANGE	GO_HISTONE_EXCHANGE		31	0.25169	1.62817	0.0311284	0.0975331	1	1535	tags=39%, list=14%, signal=45%
GO_POSITIVE_REGULATION_OF_CALCIUM_ION_TRANSMEMBRANE_TRANSPORTER_ACTIVITY	GO_POSITIVE_REGULATION_OF_CALCIUM_ION_TRANSMEMBRANE_TRANSPORTER_ACTIVITY		24	0.273886	1.62755	0.0419048	0.0977739	1	3498	tags=58%, list=31%, signal=84%
GO_TANGENTIAL_MIGRATION_FROM_THE_SUBVENTRICULAR_ZONE_TO_THE_OLFACTORY_BULB	GO_TANGENTIAL_MIGRATION_FROM_THE_SUBVENTRICULAR_ZONE_TO_THE_OLFACTORY_BULB		5	0.5783	1.62735	0.0192678	0.0978296	1	2504	tags=80%, list=22%, signal=103%
GO_PHOTOTRANSDUCTION_VISIBLE_LIGHT	GO_PHOTOTRANSDUCTION_VISIBLE_LIGHT		13	0.364738	1.62576	0.0398406	0.0985855	1	5437	tags=85%, list=48%, signal=163%
GO_REGULATION_OF_ADENYLATE_CYCLASE_ACTIVATING_G_PROTEIN_COUPLED_RECEPTOR_SIGNALING_PATHWAY	GO_REGULATION_OF_ADENYLATE_CYCLASE_ACTIVATING_G_PROTEIN_COUPLED_RECEPTOR_SIGNALING_PATHWAY		6	0.525798	1.62471	0.0372671	0.0990623	1	1592	tags=67%, list=14%, signal=78%
GO_DICARBOXYLIC_ACID_TRANSPORT	GO_DICARBOXYLIC_ACID_TRANSPORT		53	0.19054	1.62404	0.0404858	0.0993718	1	7867	tags=89%, list=70%, signal=291%
GO_POSITIVE_REGULATION_OF_COLD_INDUCED_THERMOGENESIS	GO_POSITIVE_REGULATION_OF_COLD_INDUCED_THERMOGENESIS		59	0.182244	1.62399	0.0326296	0.0993399	1	1970	tags=36%, list=17%, signal=43%
GO_NEGATIVE_REGULATION_OF_ALPHA_BETA_T_CELL_ACTIVATION	GO_NEGATIVE_REGULATION_OF_ALPHA_BETA_T_CELL_ACTIVATION		22	0.285511	1.62346	0.0330578	0.0995269	1	2939	tags=55%, list=26%, signal=74%
GO_BETA_CATENIN_DESTRUCTION_COMPLEX_ASSEMBLY	GO_BETA_CATENIN_DESTRUCTION_COMPLEX_ASSEMBLY		5	0.585675	1.62293	0.0268199	0.0997179	1	4678	tags=100%, list=41%, signal=171%
GO_MAINTENANCE_OF_DNA_METHYLATION	GO_MAINTENANCE_OF_DNA_METHYLATION		5	0.573956	1.6227	0.037037	0.0997567	1	2553	tags=80%, list=23%, signal=103%
GO_NEUROEPITHELIAL_CELL_DIFFERENTIATION	GO_NEUROEPITHELIAL_CELL_DIFFERENTIATION		31	0.247342	1.62076	0.0474227	0.100591	1	1948	tags=42%, list=17%, signal=51%
GO_TIGHT_JUNCTION_ORGANIZATION	GO_TIGHT_JUNCTION_ORGANIZATION		42	0.210893	1.61871	0.0387755	0.101583	1	4883	tags=64%, list=43%, signal=113%
GO_MALE_GENITALIA_DEVELOPMENT	GO_MALE_GENITALIA_DEVELOPMENT		12	0.378836	1.61792	0.0457256	0.101927	1	1371	tags=50%, list=12%, signal=57%
GO_CATECHOLAMINE_SECRETION	GO_CATECHOLAMINE_SECRETION		21	0.29189	1.61778	0.0296443	0.101946	1	6922	tags=90%, list=61%, signal=234%
GO_LEARNED_VOCALIZATION_BEHAVIOR_OR_VOCAL_LEARNING	GO_LEARNED_VOCALIZATION_BEHAVIOR_OR_VOCAL_LEARNING		5	0.578282	1.61662	0.0285714	0.102466	1	247	tags=60%, list=2%, signal=61%
GO_BLASTOCYST_FORMATION	GO_BLASTOCYST_FORMATION		25	0.275595	1.61625	0.0351562	0.102589	1	4570	tags=68%, list=40%, signal=114%
GO_PLATELET_DERIVED_GROWTH_FACTOR_RECEPTOR_SIGNALING_PATHWAY	GO_PLATELET_DERIVED_GROWTH_FACTOR_RECEPTOR_SIGNALING_PATHWAY		48	0.194063	1.61589	0.0412574	0.102714	1	5107	tags=65%, list=45%, signal=117%
GO_REGULATION_OF_G_PROTEIN_COUPLED_RECEPTOR_SIGNALING_PATHWAY	GO_REGULATION_OF_G_PROTEIN_COUPLED_RECEPTOR_SIGNALING_PATHWAY		71	0.161263	1.61562	0.040856	0.1028	1	3595	tags=48%, list=32%, signal=70%
GO_2_OXOGLUTARATE_METABOLIC_PROCESS	GO_2_OXOGLUTARATE_METABOLIC_PROCESS		13	0.365448	1.6156	0.0371094	0.10275	1	5429	tags=85%, list=48%, signal=163%
GO_RESPONSE_TO_LEAD_ION	GO_RESPONSE_TO_LEAD_ION		19	0.309665	1.61542	0.036	0.102798	1	5420	tags=79%, list=48%, signal=152%
GO_ENDOPLASMIC_RETICULUM_TO_GOLGI_VESICLE_MEDIATED_TRANSPORT	GO_ENDOPLASMIC_RETICULUM_TO_GOLGI_VESICLE_MEDIATED_TRANSPORT		178	0.107719	1.61522	0.0494071	0.102865	1	6411	tags=67%, list=57%, signal=154%
GO_PEPTIDYL_THREONINE_DEPHOSPHORYLATION	GO_PEPTIDYL_THREONINE_DEPHOSPHORYLATION		16	0.336147	1.61423	0.0491803	0.103301	1	2559	tags=56%, list=23%, signal=73%
GO_REGULATION_OF_LIPID_TRANSPORT	GO_REGULATION_OF_LIPID_TRANSPORT		53	0.188578	1.61421	0.0292969	0.103262	1	4269	tags=57%, list=38%, signal=91%
GO_TERMINATION_OF_RNA_POLYMERASE_II_TRANSCRIPTION	GO_TERMINATION_OF_RNA_POLYMERASE_II_TRANSCRIPTION		34	0.232356	1.6139	0.040856	0.103349	1	6015	tags=76%, list=53%, signal=163%
GO_LUNG_GROWTH	GO_LUNG_GROWTH		5	0.574399	1.61339	0.0354478	0.103527	1	2548	tags=80%, list=23%, signal=103%
GO_REGULATION_OF_POSTSYNAPTIC_CYTOSOLIC_CALCIUM_ION_CONCENTRATION	GO_REGULATION_OF_POSTSYNAPTIC_CYTOSOLIC_CALCIUM_ION_CONCENTRATION		6	0.522695	1.61294	0.0345528	0.10369	1	5389	tags=100%, list=48%, signal=191%
GO_POSITIVE_REGULATION_OF_PROTEIN_LOCALIZATION_TO_CELL_PERIPHERY	GO_POSITIVE_REGULATION_OF_PROTEIN_LOCALIZATION_TO_CELL_PERIPHERY		44	0.202144	1.6116	0.055336	0.104283	1	8243	tags=93%, list=73%, signal=344%
GO_METANEPHROS_MORPHOGENESIS	GO_METANEPHROS_MORPHOGENESIS		21	0.29851	1.61158	0.0460251	0.10424	1	2548	tags=52%, list=23%, signal=68%
GO_REGULATION_OF_AUTOPHAGY	GO_REGULATION_OF_AUTOPHAGY		273	0.0826945	1.61152	0.0478088	0.104217	1	8762	tags=86%, list=78%, signal=374%
GO_MYELOID_LEUKOCYTE_DIFFERENTIATION	GO_MYELOID_LEUKOCYTE_DIFFERENTIATION		111	0.131996	1.61145	0.0339703	0.104198	1	2896	tags=39%, list=26%, signal=52%
GO_LYMPH_VESSEL_DEVELOPMENT	GO_LYMPH_VESSEL_DEVELOPMENT		19	0.30363	1.61095	0.0301205	0.104395	1	1924	tags=47%, list=17%, signal=57%
GO_INTERACTION_WITH_SYMBIONT	GO_INTERACTION_WITH_SYMBIONT		52	0.185152	1.60952	0.045977	0.105051	1	3562	tags=50%, list=32%, signal=73%
GO_NEGATIVE_REGULATION_OF_INTERFERON_GAMMA_PRODUCTION	GO_NEGATIVE_REGULATION_OF_INTERFERON_GAMMA_PRODUCTION		11	0.393437	1.60845	0.0390625	0.105568	1	2745	tags=64%, list=24%, signal=84%
GO_POSITIVE_REGULATION_OF_LIPID_BIOSYNTHETIC_PROCESS	GO_POSITIVE_REGULATION_OF_LIPID_BIOSYNTHETIC_PROCESS		48	0.198968	1.6084	0.0531496	0.105544	1	3406	tags=50%, list=30%, signal=71%
GO_ENERGY_HOMEOSTASIS	GO_ENERGY_HOMEOSTASIS		24	0.277859	1.60791	0.0506073	0.105731	1	2983	tags=54%, list=26%, signal=73%
GO_NEGATIVE_REGULATION_OF_CELL_SUBSTRATE_ADHESION	GO_NEGATIVE_REGULATION_OF_CELL_SUBSTRATE_ADHESION		49	0.197812	1.60788	0.045082	0.105693	1	3995	tags=55%, list=35%, signal=85%
GO_NEGATIVE_REGULATION_OF_CHEMOTAXIS	GO_NEGATIVE_REGULATION_OF_CHEMOTAXIS		35	0.23137	1.6077	0.042	0.105733	1	3845	tags=57%, list=34%, signal=86%
GO_ADENYLATE_CYCLASE_ACTIVATING_DOPAMINE_RECEPTOR_SIGNALING_PATHWAY	GO_ADENYLATE_CYCLASE_ACTIVATING_DOPAMINE_RECEPTOR_SIGNALING_PATHWAY		6	0.529787	1.60767	0.0482897	0.105698	1	3428	tags=83%, list=30%, signal=120%
GO_CELLULAR_COMPONENT_MAINTENANCE	GO_CELLULAR_COMPONENT_MAINTENANCE		42	0.207158	1.60699	0.0599174	0.105958	1	8687	tags=98%, list=77%, signal=422%
GO_MRNA_5_SPLICE_SITE_RECOGNITION	GO_MRNA_5_SPLICE_SITE_RECOGNITION		7	0.502387	1.60678	0.0471513	0.106028	1	2394	tags=71%, list=21%, signal=91%
GO_RESPONSE_TO_CALCIUM_ION	GO_RESPONSE_TO_CALCIUM_ION		91	0.142371	1.60665	0.0440882	0.106036	1	8823	tags=92%, list=78%, signal=420%
GO_HINDBRAIN_RADIAL_GLIA_GUIDED_CELL_MIGRATION	GO_HINDBRAIN_RADIAL_GLIA_GUIDED_CELL_MIGRATION		8	0.456553	1.60659	0.0322581	0.106009	1	6136	tags=100%, list=54%, signal=219%
GO_POSITIVE_REGULATION_OF_RESPONSE_TO_EXTERNAL_STIMULUS	GO_POSITIVE_REGULATION_OF_RESPONSE_TO_EXTERNAL_STIMULUS		156	0.110094	1.6051	0.0462428	0.106712	1	2608	tags=34%, list=23%, signal=44%
GO_NEGATIVE_REGULATION_OF_TRANSLATIONAL_INITIATION	GO_NEGATIVE_REGULATION_OF_TRANSLATIONAL_INITIATION		14	0.35234	1.60482	0.0538302	0.106802	1	4895	tags=79%, list=43%, signal=139%
GO_AMYLOID_BETA_CLEARANCE_BY_TRANSCYTOSIS	GO_AMYLOID_BETA_CLEARANCE_BY_TRANSCYTOSIS		7	0.494522	1.60432	0.0516899	0.107002	1	4095	tags=86%, list=36%, signal=134%
GO_LATERAL_MESODERM_DEVELOPMENT	GO_LATERAL_MESODERM_DEVELOPMENT		8	0.46287	1.60394	0.0347648	0.107135	1	4654	tags=88%, list=41%, signal=149%
GO_LIPID_HOMEOSTASIS	GO_LIPID_HOMEOSTASIS		74	0.157023	1.60374	0.0366599	0.107176	1	4339	tags=54%, list=38%, signal=87%
GO_METHYLATION	GO_METHYLATION		262	0.0863653	1.60313	0.0494845	0.107429	1	3613	tags=40%, list=32%, signal=58%
GO_RESPONSE_TO_INORGANIC_SUBSTANCE	GO_RESPONSE_TO_INORGANIC_SUBSTANCE		367	0.0737659	1.60277	0.0525292	0.107569	1	5959	tags=60%, list=53%, signal=123%
GO_POSTSYNAPTIC_MEMBRANE_ORGANIZATION	GO_POSTSYNAPTIC_MEMBRANE_ORGANIZATION		28	0.255977	1.60266	0.0426357	0.107571	1	7194	tags=89%, list=64%, signal=246%
GO_ENERGY_COUPLED_PROTON_TRANSMEMBRANE_TRANSPORT_AGAINST_ELECTROCHEMICAL_GRADIENT	GO_ENERGY_COUPLED_PROTON_TRANSMEMBRANE_TRANSPORT_AGAINST_ELECTROCHEMICAL_GRADIENT		21	0.297419	1.60264	0.0571992	0.107519	1	4710	tags=71%, list=42%, signal=122%
GO_POSITIVE_REGULATION_OF_SODIUM_ION_TRANSMEMBRANE_TRANSPORTER_ACTIVITY	GO_POSITIVE_REGULATION_OF_SODIUM_ION_TRANSMEMBRANE_TRANSPORTER_ACTIVITY		14	0.358372	1.60182	0.042	0.1079	1	4827	tags=79%, list=43%, signal=137%
GO_NEGATIVE_REGULATION_OF_CHOLESTEROL_STORAGE	GO_NEGATIVE_REGULATION_OF_CHOLESTEROL_STORAGE		8	0.45509	1.60155	0.0477941	0.107962	1	3331	tags=75%, list=30%, signal=106%
GO_REGULATION_OF_SECONDARY_HEART_FIELD_CARDIOBLAST_PROLIFERATION	GO_REGULATION_OF_SECONDARY_HEART_FIELD_CARDIOBLAST_PROLIFERATION		7	0.503743	1.6011	0.0440882	0.108129	1	3991	tags=86%, list=35%, signal=133%
GO_SARCOMERE_ORGANIZATION	GO_SARCOMERE_ORGANIZATION		19	0.309133	1.60104	0.047817	0.108112	1	7208	tags=95%, list=64%, signal=262%
GO_NEGATIVE_REGULATION_OF_MRNA_3_END_PROCESSING	GO_NEGATIVE_REGULATION_OF_MRNA_3_END_PROCESSING		9	0.447371	1.60064	0.0566802	0.108266	1	6240	tags=100%, list=55%, signal=223%
GO_REGULATION_OF_CELL_PROLIFERATION_INVOLVED_IN_KIDNEY_DEVELOPMENT	GO_REGULATION_OF_CELL_PROLIFERATION_INVOLVED_IN_KIDNEY_DEVELOPMENT		10	0.411493	1.60036	0.035503	0.108351	1	1002	tags=50%, list=9%, signal=55%
GO_MULTICELLULAR_ORGANISMAL_RESPONSE_TO_STRESS	GO_MULTICELLULAR_ORGANISMAL_RESPONSE_TO_STRESS		33	0.236115	1.59984	0.0489796	0.108559	1	1788	tags=39%, list=16%, signal=47%
GO_REGULATION_OF_PROTEIN_K63_LINKED_UBIQUITINATION	GO_REGULATION_OF_PROTEIN_K63_LINKED_UBIQUITINATION		9	0.444001	1.59957	0.0382409	0.108626	1	1262	tags=56%, list=11%, signal=63%
GO_POSITIVE_REGULATION_OF_PEPTIDYL_LYSINE_ACETYLATION	GO_POSITIVE_REGULATION_OF_PEPTIDYL_LYSINE_ACETYLATION		26	0.265316	1.59915	0.0434783	0.10875	1	5259	tags=73%, list=47%, signal=137%
GO_NUCLEOTIDE_EXCISION_REPAIR_DNA_DAMAGE_RECOGNITION	GO_NUCLEOTIDE_EXCISION_REPAIR_DNA_DAMAGE_RECOGNITION		23	0.276589	1.59903	0.034632	0.108751	1	6207	tags=83%, list=55%, signal=183%
GO_CAMP_CATABOLIC_PROCESS	GO_CAMP_CATABOLIC_PROCESS		8	0.457927	1.59902	0.0505051	0.108697	1	3299	tags=75%, list=29%, signal=106%
GO_CELL_CHEMOTAXIS	GO_CELL_CHEMOTAXIS		142	0.114635	1.59887	0.0413043	0.108725	1	6272	tags=67%, list=56%, signal=149%
GO_DIVALENT_INORGANIC_ANION_HOMEOSTASIS	GO_DIVALENT_INORGANIC_ANION_HOMEOSTASIS		5	0.579452	1.59886	0.0494845	0.10867	1	2491	tags=80%, list=22%, signal=103%
GO_NEUROTROPHIN_TRK_RECEPTOR_SIGNALING_PATHWAY	GO_NEUROTROPHIN_TRK_RECEPTOR_SIGNALING_PATHWAY		27	0.261391	1.59821	0.0445736	0.108972	1	6252	tags=81%, list=55%, signal=182%
GO_POSITIVE_REGULATION_OF_PROTEIN_COMPLEX_ASSEMBLY	GO_POSITIVE_REGULATION_OF_PROTEIN_COMPLEX_ASSEMBLY		177	0.102465	1.5982	0.0337972	0.10892	1	6576	tags=68%, list=58%, signal=161%
GO_REGULATION_OF_SUBSTRATE_ADHESION_DEPENDENT_CELL_SPREADING	GO_REGULATION_OF_SUBSTRATE_ADHESION_DEPENDENT_CELL_SPREADING		40	0.213978	1.59732	0.0443548	0.10935	1	7750	tags=90%, list=69%, signal=286%
GO_NEGATIVE_REGULATION_OF_GLIAL_CELL_PROLIFERATION	GO_NEGATIVE_REGULATION_OF_GLIAL_CELL_PROLIFERATION		10	0.406775	1.59694	0.0424242	0.109493	1	4441	tags=80%, list=39%, signal=132%
GO_REGULATION_OF_PHOSPHOPROTEIN_PHOSPHATASE_ACTIVITY	GO_REGULATION_OF_PHOSPHOPROTEIN_PHOSPHATASE_ACTIVITY		88	0.146276	1.59645	0.0515267	0.109688	1	3491	tags=45%, list=31%, signal=65%
GO_REGULATION_OF_PROTEIN_LOCALIZATION_TO_CELL_CORTEX	GO_REGULATION_OF_PROTEIN_LOCALIZATION_TO_CELL_CORTEX		5	0.566882	1.59615	0.0290135	0.109804	1	4890	tags=100%, list=43%, signal=176%
GO_CLATHRIN_DEPENDENT_ENDOCYTOSIS	GO_CLATHRIN_DEPENDENT_ENDOCYTOSIS		37	0.221139	1.5957	0.0465549	0.109983	1	4222	tags=59%, list=37%, signal=95%
GO_GLUTAMATE_SECRETION	GO_GLUTAMATE_SECRETION		25	0.268054	1.59465	0.0433071	0.110474	1	7815	tags=96%, list=69%, signal=311%
GO_ANIMAL_ORGAN_REGENERATION	GO_ANIMAL_ORGAN_REGENERATION		55	0.182904	1.59413	0.0342857	0.110712	1	2254	tags=38%, list=20%, signal=47%
GO_NEGATIVE_REGULATION_OF_ERK1_AND_ERK2_CASCADE	GO_NEGATIVE_REGULATION_OF_ERK1_AND_ERK2_CASCADE		52	0.187271	1.59407	0.0534979	0.110694	1	2453	tags=40%, list=22%, signal=51%
GO_NEGATIVE_REGULATION_OF_PROTEIN_POLYMERIZATION	GO_NEGATIVE_REGULATION_OF_PROTEIN_POLYMERIZATION		49	0.193693	1.59405	0.0456349	0.110645	1	2429	tags=41%, list=22%, signal=52%
GO_REGULATION_OF_HEART_RATE_BY_CHEMICAL_SIGNAL	GO_REGULATION_OF_HEART_RATE_BY_CHEMICAL_SIGNAL		6	0.541667	1.59396	0.0630081	0.110634	1	5175	tags=100%, list=46%, signal=185%
GO_MAMMARY_GLAND_ALVEOLUS_DEVELOPMENT	GO_MAMMARY_GLAND_ALVEOLUS_DEVELOPMENT		10	0.413746	1.59327	0.0501002	0.110922	1	5491	tags=90%, list=49%, signal=175%
GO_REGULATION_OF_SMALL_MOLECULE_METABOLIC_PROCESS	GO_REGULATION_OF_SMALL_MOLECULE_METABOLIC_PROCESS		245	0.0872211	1.59295	0.0441459	0.11102	1	3274	tags=38%, list=29%, signal=52%
GO_EYE_PHOTORECEPTOR_CELL_DIFFERENTIATION	GO_EYE_PHOTORECEPTOR_CELL_DIFFERENTIATION		19	0.309843	1.59245	0.036	0.111257	1	1854	tags=47%, list=16%, signal=57%
GO_POSITIVE_REGULATION_OF_PROTEIN_POLYMERIZATION	GO_POSITIVE_REGULATION_OF_PROTEIN_POLYMERIZATION		94	0.140879	1.59218	0.0526316	0.111343	1	7307	tags=79%, list=65%, signal=221%
GO_LIVER_REGENERATION	GO_LIVER_REGENERATION		25	0.262243	1.59193	0.0441767	0.111425	1	7429	tags=92%, list=66%, signal=269%
GO_REGULATION_OF_WOUND_HEALING_SPREADING_OF_EPIDERMAL_CELLS	GO_REGULATION_OF_WOUND_HEALING_SPREADING_OF_EPIDERMAL_CELLS		6	0.529078	1.5919	0.0541082	0.111382	1	3436	tags=83%, list=30%, signal=120%
GO_SMAD_PROTEIN_COMPLEX_ASSEMBLY	GO_SMAD_PROTEIN_COMPLEX_ASSEMBLY		12	0.378215	1.59163	0.0591716	0.111462	1	5140	tags=83%, list=46%, signal=153%
GO_POSITIVE_REGULATION_OF_PROTEIN_TYROSINE_KINASE_ACTIVITY	GO_POSITIVE_REGULATION_OF_PROTEIN_TYROSINE_KINASE_ACTIVITY		35	0.229752	1.59112	0.0464135	0.111647	1	1606	tags=37%, list=14%, signal=43%
GO_POSITIVE_REGULATION_OF_PROTEIN_LOCALIZATION_TO_CELL_CORTEX	GO_POSITIVE_REGULATION_OF_PROTEIN_LOCALIZATION_TO_CELL_CORTEX		5	0.566882	1.59111	0.0623701	0.111597	1	4890	tags=100%, list=43%, signal=176%
GO_RENAL_WATER_HOMEOSTASIS	GO_RENAL_WATER_HOMEOSTASIS		25	0.262534	1.59105	0.046371	0.111565	1	1557	tags=40%, list=14%, signal=46%
GO_POLYAMINE_BIOSYNTHETIC_PROCESS	GO_POLYAMINE_BIOSYNTHETIC_PROCESS		10	0.413107	1.59055	0.044	0.111776	1	3241	tags=70%, list=29%, signal=98%
GO_REGULATION_OF_NEUROTRANSMITTER_RECEPTOR_LOCALIZATION_TO_POSTSYNAPTIC_SPECIALIZATION_MEMBRANE	GO_REGULATION_OF_NEUROTRANSMITTER_RECEPTOR_LOCALIZATION_TO_POSTSYNAPTIC_SPECIALIZATION_MEMBRANE		7	0.479336	1.59044	0.0440252	0.111776	1	2654	tags=71%, list=24%, signal=93%
GO_REGULATION_OF_HISTONE_PHOSPHORYLATION	GO_REGULATION_OF_HISTONE_PHOSPHORYLATION		13	0.364076	1.59023	0.04	0.111834	1	2840	tags=62%, list=25%, signal=82%
GO_POST_GOLGI_VESICLE_MEDIATED_TRANSPORT	GO_POST_GOLGI_VESICLE_MEDIATED_TRANSPORT		96	0.136919	1.59021	0.0357143	0.111789	1	8107	tags=85%, list=72%, signal=301%
GO_REGULATION_OF_CARDIAC_MUSCLE_CELL_DIFFERENTIATION	GO_REGULATION_OF_CARDIAC_MUSCLE_CELL_DIFFERENTIATION		29	0.250091	1.58981	0.0391061	0.111954	1	4578	tags=66%, list=41%, signal=110%
GO_RESPONSE_TO_OSMOTIC_STRESS	GO_RESPONSE_TO_OSMOTIC_STRESS		56	0.17894	1.58905	0.0529412	0.112318	1	6454	tags=75%, list=57%, signal=174%
GO_REGULATION_OF_POTASSIUM_ION_TRANSPORT	GO_REGULATION_OF_POTASSIUM_ION_TRANSPORT		52	0.182413	1.58897	0.0523013	0.11231	1	4895	tags=62%, list=43%, signal=108%
GO_POSITIVE_REGULATION_OF_ESTABLISHMENT_OF_PROTEIN_LOCALIZATION_TO_MITOCHONDRION	GO_POSITIVE_REGULATION_OF_ESTABLISHMENT_OF_PROTEIN_LOCALIZATION_TO_MITOCHONDRION		53	0.184697	1.58617	0.0677291	0.113732	1	2822	tags=43%, list=25%, signal=58%
GO_POSITIVE_REGULATION_OF_CYCLIN_DEPENDENT_PROTEIN_KINASE_ACTIVITY	GO_POSITIVE_REGULATION_OF_CYCLIN_DEPENDENT_PROTEIN_KINASE_ACTIVITY		28	0.245051	1.58584	0.040856	0.113868	1	7317	tags=89%, list=65%, signal=253%
GO_REGULATION_OF_ESTABLISHMENT_OF_PROTEIN_LOCALIZATION_TO_MITOCHONDRION	GO_REGULATION_OF_ESTABLISHMENT_OF_PROTEIN_LOCALIZATION_TO_MITOCHONDRION		62	0.171321	1.58536	0.046875	0.114075	1	3173	tags=45%, list=28%, signal=62%
GO_HEART_TRABECULA_MORPHOGENESIS	GO_HEART_TRABECULA_MORPHOGENESIS		25	0.262868	1.58517	0.0473373	0.114123	1	3359	tags=56%, list=30%, signal=80%
GO_POSITIVE_REGULATION_OF_CHROMATIN_BINDING	GO_POSITIVE_REGULATION_OF_CHROMATIN_BINDING		10	0.404275	1.58459	0.0509165	0.114381	1	2212	tags=60%, list=20%, signal=75%
GO_HEART_VALVE_FORMATION	GO_HEART_VALVE_FORMATION		11	0.391574	1.58437	0.0584795	0.114434	1	1740	tags=55%, list=15%, signal=64%
GO_NEGATIVE_REGULATION_OF_MACROPHAGE_DERIVED_FOAM_CELL_DIFFERENTIATION	GO_NEGATIVE_REGULATION_OF_MACROPHAGE_DERIVED_FOAM_CELL_DIFFERENTIATION		10	0.405126	1.58398	0.0459519	0.114565	1	3331	tags=70%, list=30%, signal=99%
GO_POSITIVE_REGULATION_OF_LONG_TERM_NEURONAL_SYNAPTIC_PLASTICITY	GO_POSITIVE_REGULATION_OF_LONG_TERM_NEURONAL_SYNAPTIC_PLASTICITY		5	0.567219	1.58365	0.0537037	0.114688	1	2629	tags=80%, list=23%, signal=104%
GO_RESPIRATORY_GASEOUS_EXCHANGE	GO_RESPIRATORY_GASEOUS_EXCHANGE		42	0.20787	1.58352	0.0523139	0.114704	1	6798	tags=81%, list=60%, signal=203%
GO_PLATELET_DERIVED_GROWTH_FACTOR_RECEPTOR_ALPHA_SIGNALING_PATHWAY	GO_PLATELET_DERIVED_GROWTH_FACTOR_RECEPTOR_ALPHA_SIGNALING_PATHWAY		5	0.549065	1.58273	0.0372549	0.115076	1	5091	tags=100%, list=45%, signal=182%
GO_REELIN_MEDIATED_SIGNALING_PATHWAY	GO_REELIN_MEDIATED_SIGNALING_PATHWAY		7	0.488822	1.58215	0.0504032	0.115359	1	2547	tags=71%, list=23%, signal=92%
GO_DEVELOPMENT_OF_SECONDARY_FEMALE_SEXUAL_CHARACTERISTICS	GO_DEVELOPMENT_OF_SECONDARY_FEMALE_SEXUAL_CHARACTERISTICS		7	0.484681	1.58197	0.0278884	0.115379	1	4206	tags=86%, list=37%, signal=137%
GO_NEGATIVE_REGULATION_OF_CD4_POSITIVE_ALPHA_BETA_T_CELL_DIFFERENTIATION	GO_NEGATIVE_REGULATION_OF_CD4_POSITIVE_ALPHA_BETA_T_CELL_DIFFERENTIATION		15	0.339952	1.58172	0.0428016	0.115453	1	2939	tags=60%, list=26%, signal=81%
GO_MUSCLE_FIBER_DEVELOPMENT	GO_MUSCLE_FIBER_DEVELOPMENT		35	0.22207	1.58169	0.0425963	0.115413	1	4917	tags=66%, list=44%, signal=116%
GO_HEART_GROWTH	GO_HEART_GROWTH		60	0.174506	1.58097	0.035343	0.115761	1	1802	tags=33%, list=16%, signal=39%
GO_BRANCHING_INVOLVED_IN_BLOOD_VESSEL_MORPHOGENESIS	GO_BRANCHING_INVOLVED_IN_BLOOD_VESSEL_MORPHOGENESIS		20	0.290351	1.58092	0.0485437	0.115726	1	6321	tags=85%, list=56%, signal=193%
GO_CARTILAGE_DEVELOPMENT_INVOLVED_IN_ENDOCHONDRAL_BONE_MORPHOGENESIS	GO_CARTILAGE_DEVELOPMENT_INVOLVED_IN_ENDOCHONDRAL_BONE_MORPHOGENESIS		31	0.240885	1.58061	0.060241	0.115821	1	3841	tags=58%, list=34%, signal=88%
GO_REGULATION_OF_KETONE_BIOSYNTHETIC_PROCESS	GO_REGULATION_OF_KETONE_BIOSYNTHETIC_PROCESS		13	0.373097	1.58039	0.0567951	0.115862	1	1002	tags=46%, list=9%, signal=51%
GO_REGULATION_OF_HISTONE_H3_K14_ACETYLATION	GO_REGULATION_OF_HISTONE_H3_K14_ACETYLATION		5	0.56706	1.57957	0.0478927	0.116273	1	4888	tags=100%, list=43%, signal=176%
GO_STEROL_HOMEOSTASIS	GO_STEROL_HOMEOSTASIS		41	0.208487	1.57952	0.0493827	0.11624	1	4261	tags=59%, list=38%, signal=94%
GO_REGULATION_OF_ARP2_3_COMPLEX_MEDIATED_ACTIN_NUCLEATION	GO_REGULATION_OF_ARP2_3_COMPLEX_MEDIATED_ACTIN_NUCLEATION		14	0.35291	1.57933	0.0545073	0.116262	1	7307	tags=100%, list=65%, signal=283%
GO_NEGATIVE_REGULATION_OF_RNA_CATABOLIC_PROCESS	GO_NEGATIVE_REGULATION_OF_RNA_CATABOLIC_PROCESS		41	0.203828	1.57906	0.0441177	0.116361	1	5965	tags=73%, list=53%, signal=155%
GO_CELLULAR_RESPONSE_TO_PH	GO_CELLULAR_RESPONSE_TO_PH		9	0.433892	1.579	0.042	0.116325	1	5138	tags=89%, list=46%, signal=163%
GO_POSITIVE_REGULATION_OF_LIPID_KINASE_ACTIVITY	GO_POSITIVE_REGULATION_OF_LIPID_KINASE_ACTIVITY		24	0.268713	1.57888	0.0398406	0.116319	1	6848	tags=88%, list=61%, signal=222%
GO_ESTABLISHMENT_OF_ENDOTHELIAL_BARRIER	GO_ESTABLISHMENT_OF_ENDOTHELIAL_BARRIER		32	0.235533	1.57872	0.0495868	0.116363	1	3344	tags=53%, list=30%, signal=75%
GO_RESPONSE_TO_GLUCAGON	GO_RESPONSE_TO_GLUCAGON		23	0.276118	1.57848	0.0556701	0.116436	1	6703	tags=87%, list=59%, signal=214%
GO_CELL_PROLIFERATION_INVOLVED_IN_METANEPHROS_DEVELOPMENT	GO_CELL_PROLIFERATION_INVOLVED_IN_METANEPHROS_DEVELOPMENT		7	0.488734	1.57835	0.0306513	0.116462	1	2548	tags=71%, list=23%, signal=92%
GO_MRNA_TRANSCRIPTION_BY_RNA_POLYMERASE_II	GO_MRNA_TRANSCRIPTION_BY_RNA_POLYMERASE_II		13	0.359948	1.57833	0.0577689	0.116417	1	5491	tags=85%, list=49%, signal=165%
GO_PEROXISOME_PROLIFERATOR_ACTIVATED_RECEPTOR_SIGNALING_PATHWAY	GO_PEROXISOME_PROLIFERATOR_ACTIVATED_RECEPTOR_SIGNALING_PATHWAY		15	0.332198	1.57829	0.0602151	0.116381	1	6036	tags=87%, list=53%, signal=186%
GO_POSTSYNAPTIC_ACTIN_CYTOSKELETON_ORGANIZATION	GO_POSTSYNAPTIC_ACTIN_CYTOSKELETON_ORGANIZATION		8	0.443873	1.57809	0.0306122	0.116427	1	6279	tags=100%, list=56%, signal=225%
GO_ADRENAL_GLAND_DEVELOPMENT	GO_ADRENAL_GLAND_DEVELOPMENT		15	0.329607	1.57807	0.060241	0.116382	1	3808	tags=67%, list=34%, signal=100%
GO_NEGATIVE_REGULATION_OF_SIGNALING_RECEPTOR_ACTIVITY	GO_NEGATIVE_REGULATION_OF_SIGNALING_RECEPTOR_ACTIVITY		31	0.231883	1.57688	0.0590476	0.116977	1	2122	tags=42%, list=19%, signal=52%
GO_POSITIVE_REGULATION_OF_ASPARTIC_TYPE_PEPTIDASE_ACTIVITY	GO_POSITIVE_REGULATION_OF_ASPARTIC_TYPE_PEPTIDASE_ACTIVITY		7	0.462554	1.57645	0.0452675	0.117149	1	1231	tags=57%, list=11%, signal=64%
GO_REGULATION_OF_ATPASE_ACTIVITY	GO_REGULATION_OF_ATPASE_ACTIVITY		55	0.182085	1.57626	0.059501	0.117173	1	4110	tags=55%, list=36%, signal=85%
GO_PROTEIN_FOLDING	GO_PROTEIN_FOLDING		185	0.100227	1.57585	0.0418327	0.11732	1	5841	tags=62%, list=52%, signal=126%
GO_MUSCLE_CELL_DEVELOPMENT	GO_MUSCLE_CELL_DEVELOPMENT		102	0.13199	1.57574	0.0533049	0.117323	1	5051	tags=58%, list=45%, signal=104%
GO_CEREBRAL_CORTEX_NEURON_DIFFERENTIATION	GO_CEREBRAL_CORTEX_NEURON_DIFFERENTIATION		12	0.38132	1.57546	0.0492126	0.117418	1	1343	tags=50%, list=12%, signal=57%
GO_FIBROBLAST_ACTIVATION	GO_FIBROBLAST_ACTIVATION		7	0.488734	1.57495	0.0466019	0.117636	1	2548	tags=71%, list=23%, signal=92%
GO_REGULATION_OF_CELL_MIGRATION_INVOLVED_IN_SPROUTING_ANGIOGENESIS	GO_REGULATION_OF_CELL_MIGRATION_INVOLVED_IN_SPROUTING_ANGIOGENESIS		32	0.235855	1.57435	0.0429688	0.117906	1	2635	tags=47%, list=23%, signal=61%
GO_POSITIVE_REGULATION_OF_DEPHOSPHORYLATION	GO_POSITIVE_REGULATION_OF_DEPHOSPHORYLATION		39	0.218869	1.57261	0.0512821	0.118808	1	4772	tags=64%, list=42%, signal=111%
GO_VESICLE_CARGO_LOADING	GO_VESICLE_CARGO_LOADING		20	0.294559	1.57246	0.0725806	0.118843	1	5145	tags=75%, list=46%, signal=138%
GO_LAMELLIPODIUM_ORGANIZATION	GO_LAMELLIPODIUM_ORGANIZATION		68	0.15924	1.5724	0.0558767	0.11882	1	7507	tags=82%, list=67%, signal=244%
GO_POSITIVE_REGULATION_OF_GLUTAMATE_RECEPTOR_SIGNALING_PATHWAY	GO_POSITIVE_REGULATION_OF_GLUTAMATE_RECEPTOR_SIGNALING_PATHWAY		7	0.481552	1.57192	0.0594059	0.119026	1	2629	tags=71%, list=23%, signal=93%
GO_POSITIVE_REGULATION_OF_ESTABLISHMENT_OF_PROTEIN_LOCALIZATION_TO_TELOMERE	GO_POSITIVE_REGULATION_OF_ESTABLISHMENT_OF_PROTEIN_LOCALIZATION_TO_TELOMERE		10	0.402661	1.57157	0.0510204	0.119176	1	5616	tags=90%, list=50%, signal=179%
GO_PRIMITIVE_HEMOPOIESIS	GO_PRIMITIVE_HEMOPOIESIS		6	0.522961	1.57103	0.0417495	0.119408	1	5386	tags=100%, list=48%, signal=191%
GO_NEGATIVE_REGULATION_OF_PROTEIN_CATABOLIC_PROCESS	GO_NEGATIVE_REGULATION_OF_PROTEIN_CATABOLIC_PROCESS		100	0.139705	1.5706	0.0675944	0.11959	1	5095	tags=59%, list=45%, signal=107%
GO_CELL_DIFFERENTIATION_INVOLVED_IN_METANEPHROS_DEVELOPMENT	GO_CELL_DIFFERENTIATION_INVOLVED_IN_METANEPHROS_DEVELOPMENT		18	0.308307	1.56984	0.0505263	0.119949	1	2168	tags=50%, list=19%, signal=62%
GO_NEGATIVE_REGULATION_OF_PROTEIN_COMPLEX_DISASSEMBLY	GO_NEGATIVE_REGULATION_OF_PROTEIN_COMPLEX_DISASSEMBLY		49	0.193147	1.56982	0.0323887	0.119902	1	7272	tags=84%, list=64%, signal=234%
GO_REGULATION_OF_GLUCOSE_METABOLIC_PROCESS	GO_REGULATION_OF_GLUCOSE_METABOLIC_PROCESS		51	0.189172	1.56958	0.0598291	0.119979	1	3406	tags=49%, list=30%, signal=70%
GO_ESTABLISHMENT_OF_LYMPHOCYTE_POLARITY	GO_ESTABLISHMENT_OF_LYMPHOCYTE_POLARITY		6	0.518262	1.56869	0.044586	0.120423	1	5439	tags=100%, list=48%, signal=193%
GO_REGULATION_OF_RESPIRATORY_GASEOUS_EXCHANGE	GO_REGULATION_OF_RESPIRATORY_GASEOUS_EXCHANGE		14	0.344786	1.5686	0.0584677	0.120411	1	4174	tags=71%, list=37%, signal=113%
GO_SPERMATID_NUCLEUS_DIFFERENTIATION	GO_SPERMATID_NUCLEUS_DIFFERENTIATION		11	0.381996	1.5686	0.0731225	0.12035	1	3900	tags=73%, list=35%, signal=111%
GO_HEPATIC_STELLATE_CELL_ACTIVATION	GO_HEPATIC_STELLATE_CELL_ACTIVATION		5	0.574399	1.56787	0.0419162	0.120699	1	2548	tags=80%, list=23%, signal=103%
GO_VESICLE_TRANSPORT_ALONG_ACTIN_FILAMENT	GO_VESICLE_TRANSPORT_ALONG_ACTIN_FILAMENT		5	0.565375	1.56748	0.0632184	0.120849	1	4907	tags=100%, list=43%, signal=177%
GO_RESPONSE_TO_PROSTAGLANDIN	GO_RESPONSE_TO_PROSTAGLANDIN		19	0.30079	1.56705	0.0549898	0.12103	1	7896	tags=100%, list=70%, signal=332%
GO_POSITIVE_REGULATION_OF_EXTRACELLULAR_MATRIX_ASSEMBLY	GO_POSITIVE_REGULATION_OF_EXTRACELLULAR_MATRIX_ASSEMBLY		5	0.560943	1.56646	0.0392157	0.121294	1	4957	tags=100%, list=44%, signal=178%
GO_RESPONSE_TO_TOPOLOGICALLY_INCORRECT_PROTEIN	GO_RESPONSE_TO_TOPOLOGICALLY_INCORRECT_PROTEIN		170	0.102969	1.56628	0.0398323	0.121326	1	5626	tags=60%, list=50%, signal=118%
GO_REGULATION_OF_PLASMA_MEMBRANE_ORGANIZATION	GO_REGULATION_OF_PLASMA_MEMBRANE_ORGANIZATION		11	0.384834	1.56589	0.0478088	0.121482	1	4894	tags=82%, list=43%, signal=144%
GO_POSITIVE_REGULATION_OF_TUMOR_NECROSIS_FACTOR_SECRETION	GO_POSITIVE_REGULATION_OF_TUMOR_NECROSIS_FACTOR_SECRETION		8	0.454912	1.56487	0.0462185	0.121996	1	3333	tags=75%, list=30%, signal=106%
GO_DOPAMINE_SECRETION	GO_DOPAMINE_SECRETION		16	0.324545	1.56442	0.054	0.122198	1	6922	tags=94%, list=61%, signal=242%
GO_REGULATION_OF_CELL_DIVISION	GO_REGULATION_OF_CELL_DIVISION		100	0.133951	1.56416	0.0430528	0.122316	1	2225	tags=33%, list=20%, signal=41%
GO_REGULATION_OF_RECEPTOR_BIOSYNTHETIC_PROCESS	GO_REGULATION_OF_RECEPTOR_BIOSYNTHETIC_PROCESS		17	0.314877	1.56377	0.0484848	0.122479	1	5745	tags=82%, list=51%, signal=167%
GO_BASEMENT_MEMBRANE_ASSEMBLY	GO_BASEMENT_MEMBRANE_ASSEMBLY		7	0.469786	1.5636	0.0505051	0.122504	1	4374	tags=86%, list=39%, signal=140%
GO_NEGATIVE_REGULATION_OF_CALCIUM_ION_TRANSPORT	GO_NEGATIVE_REGULATION_OF_CALCIUM_ION_TRANSPORT		31	0.233582	1.56346	0.0483871	0.122511	1	2831	tags=48%, list=25%, signal=64%
GO_RETROGRADE_VESICLE_MEDIATED_TRANSPORT_GOLGI_TO_ENDOPLASMIC_RETICULUM	GO_RETROGRADE_VESICLE_MEDIATED_TRANSPORT_GOLGI_TO_ENDOPLASMIC_RETICULUM		73	0.15719	1.56233	0.0575397	0.123077	1	8131	tags=88%, list=72%, signal=312%
GO_POSITIVE_REGULATION_OF_TOR_SIGNALING	GO_POSITIVE_REGULATION_OF_TOR_SIGNALING		32	0.236438	1.56201	0.0494845	0.123213	1	6508	tags=81%, list=58%, signal=191%
GO_REGULATION_OF_BRANCHING_INVOLVED_IN_PROSTATE_GLAND_MORPHOGENESIS	GO_REGULATION_OF_BRANCHING_INVOLVED_IN_PROSTATE_GLAND_MORPHOGENESIS		5	0.546104	1.56194	0.0466531	0.12319	1	610	tags=60%, list=5%, signal=63%
GO_STRIATED_MUSCLE_ATROPHY	GO_STRIATED_MUSCLE_ATROPHY		6	0.511348	1.56179	0.0564516	0.123218	1	3636	tags=83%, list=32%, signal=123%
GO_RESPONSE_TO_VITAMIN_D	GO_RESPONSE_TO_VITAMIN_D		22	0.280629	1.56131	0.0497018	0.123412	1	1968	tags=45%, list=17%, signal=55%
GO_NEGATIVE_REGULATION_OF_CELL_JUNCTION_ASSEMBLY	GO_NEGATIVE_REGULATION_OF_CELL_JUNCTION_ASSEMBLY		21	0.282303	1.56127	0.0536082	0.123377	1	3268	tags=57%, list=29%, signal=80%
GO_RETROGRADE_AXONAL_TRANSPORT	GO_RETROGRADE_AXONAL_TRANSPORT		15	0.333795	1.56114	0.0478088	0.123392	1	6018	tags=87%, list=53%, signal=185%
GO_DORSAL_VENTRAL_PATTERN_FORMATION	GO_DORSAL_VENTRAL_PATTERN_FORMATION		51	0.190141	1.56104	0.0427184	0.123393	1	7821	tags=88%, list=69%, signal=286%
GO_MODIFICATION_OF_MORPHOLOGY_OR_PHYSIOLOGY_OF_OTHER_ORGANISM	GO_MODIFICATION_OF_MORPHOLOGY_OR_PHYSIOLOGY_OF_OTHER_ORGANISM		88	0.140137	1.56089	0.0507519	0.123408	1	3688	tags=47%, list=33%, signal=69%
GO_PARAXIAL_MESODERM_MORPHOGENESIS	GO_PARAXIAL_MESODERM_MORPHOGENESIS		8	0.456553	1.56028	0.0430528	0.12371	1	6136	tags=100%, list=54%, signal=219%
GO_NEGATIVE_REGULATION_OF_MAP_KINASE_ACTIVITY	GO_NEGATIVE_REGULATION_OF_MAP_KINASE_ACTIVITY		59	0.172466	1.56021	0.0443548	0.123685	1	8201	tags=90%, list=73%, signal=327%
GO_POSITIVE_REGULATION_OF_AXON_EXTENSION	GO_POSITIVE_REGULATION_OF_AXON_EXTENSION		35	0.225956	1.55996	0.0603622	0.123763	1	3261	tags=51%, list=29%, signal=72%
GO_REGULATION_OF_MODIFICATION_OF_SYNAPTIC_STRUCTURE	GO_REGULATION_OF_MODIFICATION_OF_SYNAPTIC_STRUCTURE		8	0.446932	1.55975	0.0492701	0.123814	1	3423	tags=75%, list=30%, signal=108%
GO_HISTONE_H3_K36_METHYLATION	GO_HISTONE_H3_K36_METHYLATION		9	0.42866	1.55934	0.0451866	0.123977	1	5197	tags=89%, list=46%, signal=165%
GO_VESICLE_BUDDING_FROM_MEMBRANE	GO_VESICLE_BUDDING_FROM_MEMBRANE		94	0.138583	1.55929	0.0489237	0.123935	1	6012	tags=67%, list=53%, signal=142%
GO_NEGATIVE_REGULATION_OF_MICROTUBULE_DEPOLYMERIZATION	GO_NEGATIVE_REGULATION_OF_MICROTUBULE_DEPOLYMERIZATION		19	0.294577	1.55899	0.0537634	0.124041	1	7966	tags=100%, list=71%, signal=339%
GO_ANATOMICAL_STRUCTURE_HOMEOSTASIS	GO_ANATOMICAL_STRUCTURE_HOMEOSTASIS		276	0.0832939	1.55758	0.0419847	0.124824	1	5829	tags=60%, list=52%, signal=121%
[truncated: 4,076 more rows]
