# Supplementary material for: An HLA-G/SPAG9/STAT3 axis promotes brain metastases
Source: Proc Natl Acad Sci U S A. 2023 Feb 13;120(8):e2205247120. doi: 10.1073/pnas.2205247120 (PMC9974476; doi:10.1073/pnas.2205247120)
Supplement: Supplementary file 6 — Dataset S05 (XLS) [file pnas.2205247120.sd05.xls]

## Sheet: Dataset S5-all commonly dereg
Dataset S5: Normalized counts per million of all commonly deregulated genes in pre-metastatic versus parental lung, breast and melanoma BMICs
ENTREZID	SYMBOL	478	530	B330	B334	B336	L232-233	L229-230	L257	L258	B364	BT922	FPB-1	FPB-2	BT923	FPB-3	FPB-4	BT925	SCB-1	SCB-2	BT969	SCB-3	SCB-4
1	A1BG	3.61647	4.11951	-2.96838	-2.96838	-2.96838	3.44641	3.58467	3.82785	4.1824	2.27194	2.32662	-2.96838	-2.96838	3.87648	-2.96838	-2.96838	4.10592	-2.96838	-2.96838	3.09653	-2.96838	-2.96838
100	ADA	2.53566	2.42417	-2.96838	-2.96838	-2.96838	3.70662	3.32471	3.21687	4.10718	-2.96838	3.58316	-2.96838	-2.96838	3.66593	0.93462	0.390996	6.30033	1.42355	1.66699	3.87995	-2.96838	0.833758
1000	CDH2	-2.13762	6.47455	8.655	8.789	7.45829	3.28182	4.28652	6.34025	5.93681	8.38356	6.78904	8.15061	7.28644	5.88176	8.03518	7.8586	7.29472	8.3367	8.52312	4.70083	8.45185	8.36363
10000	AKT3	0.166868	5.80153	5.71945	6.38199	6.70229	2.48861	3.32471	6.16879	7.03737	6.04341	6.02304	6.49993	6.63895	6.04753	6.79067	6.56697	6.78255	5.87983	6.36486	8.19142	6.33331	6.22077
100008587	RNA5-8S5	6.53679	6.5007	9.46037	9.83488	9.66294	8.46794	7.36042	7.90687	5.87425	8.77284	5.17039	8.93122	8.86142	4.51503	7.9954	9.29051	4.80015	8.14169	9.40026	4.58803	9.95485	7.53479
100008589	RNA28S5	9.21831	8.29482	12.3618	13.574	12.6587	10.9396	9.89974	9.50202	8.41502	11.1817	6.43737	8.32918	8.58272	5.13054	7.37508	9.02153	5.95519	8.82115	9.46805	5.18542	8.45904	8.23485
100009676	ZBTB11-AS1	2.37893	1.50479	-2.96838	-2.96838	-2.96838	1.52109	1.32293	0.958721	-0.180409	-2.96838	0.755257	-2.96838	-2.96838	1.08557	-2.96838	-2.96838	1.59933	-2.96838	-2.96838	2.78628	-2.96838	-2.96838
10001	MED6	4.74361	5.00884	3.41145	3.128	2.86801	5.318	4.87807	5.32466	4.42133	-2.96838	3.51916	4.18612	4.28096	3.41931	4.64952	4.2528	4.91254	4.44906	4.887	4.64119	4.62232	3.32985
10003	NAALAD2	-0.677624	2.1288	-2.96838	2.55354	-2.96838	0.381887	0.774343	-0.0817855	3.31305	-2.96838	-0.411512	4.7677	3.58644	-0.111624	-2.96838	3.95546	0.329325	2.96195	2.63767	-1.22199	4.13989	3.32985
100033431	SNORD116-20	1.14858	3.39456	-2.96838	-2.96838	-2.96838	0.381887	-0.121721	-0.389667	-1.11034	-2.96838	1.60411	-2.96838	-2.96838	1.21515	-2.96838	-2.96838	0.92704	-2.96838	-2.96838	2.21462	-2.96838	-2.96838
100033819	MIR675	-2.96838	-0.578238	-2.96838	-2.96838	-2.96838	-0.944725	-2.96838	4.54098	0.380421	-2.96838	-2.96838	-2.96838	-2.96838	-2.96838	-2.96838	-2.96838	3.55297	-2.96838	-2.96838	-2.96838	-2.96838	-2.96838
100037417	DDTL	3.58093	2.32362	-2.96838	-2.96838	-2.96838	3.22251	3.14279	1.41679	1.25811	-2.96838	2.78418	-2.96838	-2.96838	3.08821	-2.96838	-2.96838	3.91865	-2.96838	-2.96838	4.63246	-2.96838	1.7811
10004	NAALADL1	-0.278997	-2.96838	-2.96838	-2.96838	-2.96838	-2.96838	1.07455	-1.32141	-2.96838	-2.96838	2.78418	-2.96838	-2.96838	2.23725	-2.96838	-2.96838	-1.79083	-2.96838	-2.96838	-1.84565	-2.96838	-2.96838
100048912	CDKN2B-AS1	1.89112	-2.96838	-2.96838	-2.96838	-2.96838	2.72067	-2.96838	-2.96838	-2.96838	-2.96838	0.089318	-2.96838	-2.96838	-1.61169	-2.96838	-2.96838	-0.37199	-2.96838	-2.96838	-0.787987	-2.96838	-2.96838
100049716	LOC100049716	1.85189	1.01779	-2.96838	-2.96838	-2.96838	2.92052	2.69116	2.38185	2.13892	-2.96838	1.55388	-2.96838	-2.96838	1.64128	-2.96838	-2.96838	2.111	-2.96838	-2.96838	2.84788	-2.96838	-2.96838
10005	ACOT8	3.82325	3.33122	-2.96838	1.5846	-2.96838	3.85069	4.2268	3.65147	4.41567	-2.96838	4.5111	2.40386	2.91754	4.45069	-2.96838	1.87906	4.22265	3.82563	3.04528	4.72565	2.83356	2.34807
10006	ABI1	4.9199	5.33367	7.05837	7.91488	7.36722	5.54074	5.91332	5.52284	5.17397	7.14145	5.70987	7.68238	7.65938	6.00336	7.59065	7.7675	5.54613	7.5925	7.90619	6.5502	7.95795	7.86678
10007	GNPDA1	7.54197	6.32652	3.41145	1.5846	-2.96838	7.43046	7.256	6.15599	6.14088	-2.96838	4.85493	4.89836	5.33048	5.25631	5.29893	4.70959	5.97011	4.81911	4.61528	6.00504	3.62979	4.32066
10008	KCNE3	3.41592	0.277143	-2.96838	1.5846	-2.96838	3.49734	3.58467	2.19425	1.65375	-2.96838	4.43683	-2.96838	-2.96838	3.71057	-2.96838	-2.96838	0.131179	-2.96838	-2.96838	-1.22199	-2.96838	0.833758
10009	ZBTB33	6.68643	6.19395	7.33376	7.13781	7.59838	6.84194	6.46532	5.59778	5.53652	8.06684	5.10649	5.92623	4.96922	4.80992	5.48279	5.45675	5.77576	5.97079	6.00293	6.14658	5.51195	5.63704
100093630	SNHG8	4.94341	3.12261	-2.96838	-2.96838	-2.96838	5.51626	4.77759	3.78098	4.37544	-2.96838	5.40804	-2.96838	-2.96838	4.8303	-2.96838	-2.96838	4.60367	-2.96838	-2.96838	4.84375	-2.96838	0.833758
1001	CDH3	0.0329945	-0.578238	-2.96838	-2.96838	-2.96838	3.3936	2.03011	2.30442	2.29497	-2.96838	2.73995	-2.96838	-2.96838	-0.925062	3.43689	0.390996	7.20297	-2.96838	0.193685	5.83294	-2.96838	-2.96838
10010	TANK	5.21861	4.58896	7.23654	7.19548	6.75114	5.19995	5.39464	5.50565	4.7662	7.18872	5.67799	5.72963	5.38279	5.0107	5.36285	5.63912	6.12478	6.16307	6.09157	5.90354	5.89802	6.25242
100101267	POM121C	7.47579	6.6128	4.14147	2.55354	-2.96838	6.98711	7.70214	5.83654	6.28126	3.25273	6.14256	3.19621	3.58644	5.94384	3.17726	4.16033	6.39734	4.44906	3.21272	7.28962	3.62979	4.05947
100101467	ZSCAN30	5.11474	5.05662	-2.96838	-2.96838	-2.96838	5.4006	5.15935	4.21399	4.48214	2.27194	4.86011	-2.96838	0.690043	4.82015	-2.96838	0.390996	4.57468	1.42355	-2.96838	4.8884	-2.96838	2.34807
10011	SRA1	5.17558	5.08761	2.83512	3.53775	4.17471	5.30376	5.04298	5.66386	5.706	3.83123	5.44984	5.62028	5.27621	5.1223	4.54317	5.37682	5.95143	5.74889	5.64118	4.64119	4.81403	5.48545
100113407	TMEM170B	4.414	6.17423	1.86072	1.5846	-2.96838	4.38481	3.76343	5.55663	6.74541	-2.96838	3.84572	2.00039	1.63175	2.90827	3.17726	1.87906	3.87175	1.98542	3.62278	4.83617	3.82057	-2.96838
100124700	HOTAIR	-1.61379	4.14183	-2.96838	-2.96838	-2.96838	-0.134023	-2.96838	4.76947	4.20225	-2.96838	-2.96838	-2.96838	-2.96838	-2.96838	-2.96838	-2.96838	4.36491	-2.96838	-2.96838	1.90258	-2.96838	-2.96838
100125288	ZGLP1	1.27257	0.653642	-2.96838	-2.96838	-2.96838	0.146872	-0.933931	0.050576	1.57473	-2.96838	0.6635	-2.96838	-2.96838	0.607747	-2.96838	-2.96838	0.131179	-2.96838	-2.96838	-0.184305	-2.96838	-2.96838
100126784	LOC100126784	-1.23031	-1.69694	-2.96838	-2.96838	-2.96838	-0.944725	1.53475	0.050576	0.555255	-2.96838	1.27262	-2.96838	-2.96838	2.1749	-2.96838	-2.96838	2.21487	-2.96838	-2.96838	0.951063	-2.96838	-2.96838
100128071	FAM229A	2.20307	2.44825	-2.96838	2.55354	-2.96838	1.41911	2.69116	2.61352	4.56113	-2.96838	1.33343	-2.96838	-2.96838	0.607747	-2.96838	-2.96838	2.71748	-2.96838	-2.96838	0.706973	-2.96838	-2.96838
100128164	LOC100128164	3.30411	4.32854	10.6578	9.67177	11.0225	4.83442	4.19599	4.33575	5.02959	9.10396	4.04976	4.69765	4.28096	3.93409	2.45381	5.60444	0.329325	1.42355	3.36273	-1.22199	4.13989	4.90254
100128191	TMPO-AS1	2.40626	2.06793	-2.96838	-2.96838	-2.96838	1.70568	1.71943	2.30442	-0.180409	-2.96838	-0.626326	-2.96838	-2.96838	-2.96838	-2.96838	-2.96838	-1.79083	-2.96838	-2.96838	-0.787987	-2.96838	-2.96838
100128252	ZNF667-AS1	4.45384	3.5361	-2.96838	-2.96838	-2.96838	4.16614	3.38058	4.07324	3.34911	-2.96838	4.38031	-2.96838	-2.96838	3.93409	-2.96838	-2.96838	5.04527	-2.96838	-2.96838	3.19462	-2.96838	-2.96838
100128285	DNM1P35	1.14858	-0.233698	-2.96838	-2.96838	-2.96838	2.01627	-0.121721	0.283637	0.380421	-2.96838	-1.57436	-2.96838	-2.96838	-0.925062	-2.96838	-2.96838	0.329325	-2.96838	-2.96838	0.240002	-2.96838	-2.96838
100128317	LOC100128317	5.06844	-0.395707	-2.96838	-2.96838	-2.96838	5.14511	4.34387	-2.96838	-2.96838	-2.96838	0.755257	-2.96838	-2.96838	-2.96838	-2.96838	-2.96838	-1.79083	-2.96838	-2.96838	-2.96838	-2.96838	-2.96838
100128327	TRAPPC3L	-2.96838	-0.0880596	1.86072	-2.96838	-2.96838	-2.96838	-2.96838	-2.19389	-2.96838	-2.96838	-1.57436	-2.96838	-2.96838	-0.461757	-2.96838	1.31894	2.56859	0.490678	-2.96838	1.42524	-2.96838	-2.96838
100128338	FAM83H-AS1	-1.23031	1.59383	-2.96838	-2.96838	-2.96838	-0.134023	0.774343	1.55694	3.55869	-2.96838	-0.878817	-2.96838	-2.96838	-0.925062	-2.96838	-2.96838	1.59933	-2.96838	-2.96838	0.706973	-2.96838	-2.96838
100128385	FAM225B	4.51161	3.72535	-2.96838	-2.96838	-2.96838	4.10176	4.19599	3.05293	2.84227	-2.96838	1.69959	-2.96838	-2.96838	-0.925062	-2.96838	-2.96838	2.81986	-2.96838	-2.96838	-0.454798	-2.96838	1.7811
100128398	LOC100128398	4.21198	5.49841	2.83512	-2.96838	1.89304	3.06259	4.0657	3.23088	3.41864	-2.96838	2.46893	-2.96838	-2.96838	3.81648	-2.96838	-2.96838	2.64495	-2.96838	-2.96838	1.84333	-2.96838	0.833758
100128537	C1orf132	1.9665	0.277143	-2.96838	-2.96838	-2.96838	-2.96838	3.76343	0.889704	3.79491	-2.96838	3.1649	0.504745	-2.96838	2.61143	0.93462	-2.96838	-0.709624	-2.96838	-2.96838	0.240002	0.909122	0.833758
100128553	CTAGE4	3.96785	2.80596	1.86072	2.55354	-2.96838	3.77014	4.62403	2.33069	2.70058	2.27194	0.922924	2.00039	0.690043	1.64128	2.86041	-2.96838	1.15306	1.42355	1.11076	4.3639	-2.96838	-2.96838
100128560	MYHAS	-2.96838	1.90349	-2.96838	-2.96838	-2.96838	-2.96838	-0.121721	2.3565	3.34911	-2.96838	-1.57436	-2.96838	-2.96838	-2.96838	-2.96838	-2.96838	-0.0985794	-2.96838	-2.96838	-2.96838	-2.96838	-2.96838
100128569	C19orf71	3.08483	4.15652	-2.96838	-2.96838	-2.96838	3.06259	1.07455	2.33069	5.2554	-2.96838	3.24622	0.504745	-2.96838	2.78845	1.88558	-2.96838	5.43222	-2.96838	-2.96838	7.47062	-2.96838	-2.96838
100128640	ACVR2B-AS1	1.72739	1.90349	-2.96838	-2.96838	-2.96838	0.918907	0.774343	-1.69268	-0.0494468	-2.96838	-2.10917	-2.96838	-2.96838	-2.96838	-2.96838	-2.96838	-0.709624	-2.96838	-2.96838	0.240002	-2.96838	-2.96838
100128682	LINC01531	-2.96838	-2.96838	1.86072	-2.96838	-2.96838	-2.96838	-0.933931	-2.96838	-2.24043	-2.96838	-2.10917	-2.96838	-2.96838	-2.96838	1.88558	0.390996	-0.37199	-2.96838	-2.96838	7.11584	0.909122	-2.96838
100128731	OST4	2.63142	3.52482	7.26968	6.88091	6.65173	4.32966	4.28652	4.38673	3.2885	8.06684	6.37727	8.02037	8.12626	6.30938	7.46521	7.6534	5.84214	7.95379	7.70314	5.14305	7.49499	7.78256
100128750	RBPMS-AS1	0.289366	-2.96838	-2.96838	-2.96838	-2.96838	1.06113	0.774343	0.387419	-0.180409	-2.96838	0.346972	-2.96838	-2.96838	1.08557	-2.96838	-2.96838	1.99908	-2.96838	-2.96838	2.50965	-2.96838	-2.96838
100128782	LINC00476	2.86605	2.86081	-2.96838	-2.96838	-2.96838	2.53811	2.39817	2.19425	1.76471	-2.96838	1.07312	-2.96838	-2.96838	1.08557	-2.96838	-2.96838	2.35786	-2.96838	-2.96838	1.90258	-2.96838	-2.96838
100128788	SRRM2-AS1	1.27257	1.75695	-2.96838	-2.96838	-2.96838	0.381887	1.07455	0.740897	-0.324456	-2.96838	0.56551	-2.96838	-2.96838	-0.925062	2.45381	-2.96838	0.131179	-2.96838	-2.96838	0.0433914	-2.96838	-2.96838
100128822	LINC01003	3.73977	2.09869	-2.96838	-2.96838	-2.96838	3.31059	2.93458	3.14465	3.01683	-2.96838	-0.0591096	-2.96838	-2.96838	-0.925062	-2.96838	-2.96838	2.21487	-2.96838	-2.96838	2.58394	-2.96838	-2.96838
100128881	VPS9D1-AS1	3.03317	3.51345	-2.96838	-2.96838	-2.96838	3.4721	3.07667	1.51172	3.07541	-2.96838	1.27262	-2.96838	-2.96838	2.29702	-2.96838	-2.96838	2.26412	-2.96838	-2.96838	0.834174	-2.96838	-2.96838
100128893	GATA6-AS1	0.166868	-0.233698	-2.96838	-2.96838	-2.96838	-2.96838	1.71943	-0.0817855	2.64365	-2.96838	1.07312	-2.96838	-2.96838	1.21515	-2.96838	-2.96838	0.131179	-2.96838	-2.96838	-2.96838	-2.96838	-2.96838
100128927	ZBTB42	2.82613	4.0266	2.83512	1.5846	-2.96838	2.76292	2.69116	3.95153	4.01291	2.27194	2.62302	-2.96838	1.63175	0.785191	-2.96838	0.390996	1.74524	3.53901	2.63767	3.3303	-2.96838	3.32985
100129029	LOC100129029	-1.23031	-0.395707	-2.96838	-2.96838	-2.96838	-2.96838	1.88312	-2.96838	-1.39847	-2.96838	-2.10917	-2.96838	-2.96838	-2.96838	-2.96838	-2.96838	1.87773	-2.96838	-2.96838	0.706973	-2.96838	-2.96838
100129060	SEMA3F-AS1	-1.23031	1.30829	-2.96838	-2.96838	-2.96838	1.52109	1.32293	-1.69268	-0.0494468	-2.96838	0.922924	-2.96838	-2.96838	-0.925062	-2.96838	-2.96838	0.799199	-2.96838	-2.96838	1.34207	-2.96838	-2.96838
100129075	KTN1-AS1	2.32266	2.00439	-2.96838	1.5846	-2.96838	3.3936	2.50259	1.31518	2.54345	-2.96838	0.460375	-2.96838	-2.96838	1.96982	-2.96838	-2.96838	2.111	-2.96838	-2.96838	0.567463	-2.96838	-2.96838
100129195	ZSCAN16-AS1	2.80575	1.25469	-2.96838	-2.96838	-2.96838	1.30936	2.59995	1.76394	1.15323	-2.96838	2.94871	-2.96838	-2.96838	3.08821	-2.96838	-2.96838	3.26914	-2.96838	-2.96838	3.17072	-2.96838	-2.96838
100129250	TOPORS-AS1	2.2641	1.75695	-2.96838	-2.96838	-2.96838	2.53811	2.16351	1.14793	2.02464	-2.96838	1.55388	-2.96838	-2.96838	2.65776	-2.96838	-2.96838	1.67413	-2.96838	-2.96838	0.834174	-2.96838	-2.96838
100129278	TDRD15	-2.96838	3.4069	-2.96838	-2.96838	-2.96838	-2.96838	-2.96838	3.15938	2.54345	-2.96838	-2.96838	-2.96838	-2.96838	-2.96838	-2.96838	-2.96838	-2.96838	-2.96838	-2.96838	-1.22199	-2.96838	-2.96838
100129361	SMIM10L1	3.80283	4.36694	-2.96838	-2.96838	-2.96838	4.42483	3.53629	4.45998	3.38429	-2.96838	4.73609	-2.96838	-2.96838	4.64721	-2.96838	-2.96838	5.20515	-2.96838	-2.96838	5.27224	-2.96838	-2.96838
100129387	GABPB1-AS1	1.72739	3.34412	-2.96838	-2.96838	-2.96838	0.146872	1.07455	2.10573	0.711174	-2.96838	1.14273	-2.96838	-2.96838	-0.925062	-2.96838	-2.96838	-1.15122	-2.96838	-2.96838	1.05919	-2.96838	-2.96838
100129461	LYRM4-AS1	1.89112	2.24332	-2.96838	-2.96838	-2.96838	1.52109	0.394789	1.20586	1.44744	-2.96838	1.69959	-2.96838	-2.96838	2.40961	-2.96838	-2.96838	1.74524	-2.96838	-2.96838	1.25379	-2.96838	-2.96838
100129520	TEX13C	-2.96838	4.10443	-2.96838	-2.96838	1.89304	-0.944725	-2.96838	5.01607	6.22738	-2.96838	-2.96838	-2.96838	-2.96838	-2.96838	-2.96838	-2.96838	1.04447	0.490678	-2.96838	-2.96838	-2.96838	-2.96838
100129543	ZNF730	2.35107	3.02991	-2.96838	-2.96838	-2.96838	2.27169	-0.121721	2.04354	1.44744	-2.96838	-1.57436	-2.96838	0.690043	-2.96838	-2.96838	0.390996	-0.37199	1.98542	0.193685	-1.84565	1.85919	-2.96838
100129550	LOC100129550	3.66253	2.86081	-2.96838	-2.96838	-2.96838	3.16065	4.09939	3.99326	3.00181	-2.96838	2.41368	-2.96838	-2.96838	3.64308	-2.96838	-2.96838	3.73868	-2.96838	-2.96838	2.68865	-2.96838	-2.96838
100129583	FAM47E	1.14858	2.51817	-2.96838	-2.96838	-2.96838	1.30936	-2.96838	1.87523	1.86775	-2.96838	-1.57436	-2.96838	-2.96838	-2.96838	-2.96838	-2.96838	0.503513	-2.96838	-2.96838	0.951063	-2.96838	-2.96838
100129636	LOC100129636	-2.96838	-2.1969	4.40276	2.55354	1.89304	-2.96838	1.07455	-2.96838	-2.96838	-2.96838	-2.96838	-2.96838	1.63175	-2.96838	0.93462	0.390996	-2.96838	1.42355	-2.96838	-2.96838	-2.96838	0.833758
100129654	TCF24	1.59112	3.15223	-2.96838	1.5846	-2.96838	1.41911	1.71943	2.79433	4.46032	-2.96838	-2.96838	-2.96838	-2.96838	-2.96838	-2.96838	-2.96838	-0.37199	-2.96838	-2.96838	-2.96838	-2.96838	-2.96838
100129722	STPG3-AS1	-1.61379	-0.233698	-2.96838	-2.96838	-2.96838	-1.6275	1.71943	1.08758	-1.39847	-2.96838	-0.878817	-2.96838	-2.96838	-2.96838	-2.96838	-2.96838	-1.79083	-2.96838	-2.96838	-2.96838	-2.96838	-2.96838
100129726	LINC01126	0.166868	1.35998	-2.96838	-2.96838	-2.96838	0.381887	-0.121721	-2.96838	1.20662	-2.96838	-1.18507	-2.96838	-2.96838	-1.61169	-2.96838	-2.96838	-2.96838	-2.96838	-2.96838	-1.84565	-2.96838	1.7811
100129781	MIR193BHG	-0.278997	-0.0880596	-2.96838	-2.96838	-2.96838	-0.483163	0.774343	1.41679	2.31941	-2.96838	-0.224578	-2.96838	-2.96838	1.08557	-2.96838	-2.96838	-0.709624	-2.96838	-2.96838	-0.787987	-2.96838	-2.96838
100129792	CCDC152	-2.13762	3.35689	-2.96838	-2.96838	-2.96838	-1.6275	-2.96838	3.74235	2.64365	-2.96838	3.5451	-2.96838	-2.96838	-1.61169	-2.96838	-2.96838	-2.96838	-2.96838	-2.96838	-2.96838	-2.96838	-2.96838
100129794	SLC25A21-AS1	0.782012	0.165375	-2.96838	-2.96838	-2.96838	1.61634	-0.121721	1.68467	0.711174	-2.96838	-2.10917	-2.96838	-2.96838	-2.96838	-2.96838	-2.96838	0.131179	-2.96838	-2.96838	0.240002	-2.96838	-2.96838
100129842	ZNF737	3.61647	1.55	-2.96838	-2.96838	-2.96838	2.76292	1.32293	1.64333	-0.324456	-2.96838	2.8481	1.43828	0.690043	1.89443	-2.96838	-2.96838	2.56859	1.42355	0.193685	2.78628	-2.96838	0.833758
100129845	PCOLCE-AS1	-2.13762	0.810488	-2.96838	-2.96838	-2.96838	-1.6275	1.07455	-2.19389	1.76471	-2.96838	-2.96838	-2.96838	-2.96838	-2.96838	-2.96838	-2.96838	-1.79083	-2.96838	-2.96838	-1.22199	-2.96838	-2.96838
100129917	LOC100129917	1.89112	2.56297	-2.96838	-2.96838	-2.96838	0.381887	1.07455	1.9105	2.21905	-2.96838	1.33343	-2.96838	-2.96838	0.169911	-2.96838	-2.96838	0.799199	-2.96838	-2.96838	0.706973	-2.96838	-2.96838
100129924	LOC100129924	-0.927663	-0.233698	-2.96838	-2.96838	1.89304	-2.96838	-0.933931	-2.19389	1.04012	-2.96838	-2.96838	-2.96838	-2.96838	-2.96838	-2.96838	-2.96838	-0.0985794	-2.96838	-2.96838	-2.96838	-2.96838	-2.96838
100129940	LOC100129940	1.38675	3.25136	-2.96838	-2.96838	-2.96838	2.01627	3.99586	1.97856	0.63532	-2.96838	-0.0591096	2.40386	2.19675	2.29702	-2.96838	-2.96838	3.55297	0.490678	-2.96838	2.58394	-2.96838	-2.96838
100129973	LOC100129973	1.01291	0.277143	-2.96838	-2.96838	-2.96838	-0.483163	-0.933931	0.660311	1.49113	-2.96838	-1.57436	-2.96838	-2.96838	-2.96838	-2.96838	-2.96838	-1.15122	-2.96838	-2.96838	-1.84565	-2.96838	-2.96838
100129995	LINC01460	-1.23031	-2.96838	-2.96838	-2.96838	-2.96838	1.41911	1.53475	-0.781593	-1.11034	-2.96838	-2.96838	-2.96838	-2.96838	-2.96838	-2.96838	-2.96838	-2.96838	-2.96838	-2.96838	-2.96838	-2.96838	-2.96838
10013	HDAC6	5.19137	5.46339	2.83512	1.5846	-2.96838	4.2126	5.58504	4.82597	5.90687	3.25273	5.35403	4.3775	2.6017	5.08039	-2.96838	4.16033	4.33064	3.82563	2.63767	5.5977	4.51598	3.7403
100130086	HSFX2	1.85189	1.30829	-2.96838	-2.96838	-2.96838	2.08448	1.53475	0.574956	0.181439	-2.96838	0.999974	-2.96838	-2.96838	0.607747	-2.96838	-2.96838	0.131179	-2.96838	-2.96838	0.240002	-2.96838	-2.96838
100130111	LOC100130111	3.01553	0.277143	-2.96838	-2.96838	-2.96838	2.14962	1.53475	-0.227529	-0.0494468	-2.96838	-0.878817	-2.96838	-2.96838	0.169911	-2.96838	-2.96838	-2.96838	-2.96838	-2.96838	-1.84565	-2.96838	-2.96838
100130275	TFAP2A-AS1	-2.96838	1.90349	-2.96838	-2.96838	-2.96838	-2.96838	-2.96838	0.889704	0.711174	-2.96838	-2.96838	-2.96838	-2.96838	-0.461757	-2.96838	-2.96838	2.21487	-2.96838	-2.96838	2.61969	-2.96838	0.833758
100130311	C17orf107	0.402273	0.277143	-2.96838	-2.96838	-2.96838	1.30936	1.53475	0.171808	0.980062	-2.96838	1.14273	-2.96838	-2.96838	-2.96838	-2.96838	-2.96838	-1.15122	-2.96838	-2.96838	-1.84565	-2.96838	-2.96838
100130331	LOC100130331	7.37304	5.92464	8.21906	8.44119	7.86569	7.44675	7.07309	4.99158	5.31435	6.48325	5.47367	8.02037	7.8386	5.38583	7.83561	7.46331	4.65073	7.75487	7.77181	5.17344	8.52906	7.20343
100130357	LOC100130357	-0.464586	-0.395707	-2.96838	-2.96838	-2.96838	-0.483163	1.32293	0.740897	2.02464	-2.96838	0.089318	-2.96838	-2.96838	-2.96838	-2.96838	-2.96838	1.67413	-2.96838	-2.96838	3.97963	-2.96838	-2.96838
100130417	LOC100130417	1.54268	4.26895	-2.96838	-2.96838	-2.96838	-2.96838	-0.121721	4.36147	3.45219	-2.96838	1.20914	-2.96838	-2.96838	-2.96838	-2.96838	-2.96838	0.131179	-2.96838	-2.96838	-2.96838	-2.96838	-2.96838
100130418	CECR7	1.9665	2.68958	-2.96838	-2.96838	-2.96838	0.583928	1.71943	0.171808	1.15323	-2.96838	-0.0591096	-2.96838	-2.96838	2.74619	-2.96838	-2.96838	5.19883	-2.96838	-2.96838	-1.22199	-2.96838	-2.96838
100130476	LOC100130476	-0.114584	1.30829	-2.96838	-2.96838	-2.96838	0.761118	-0.121721	1.51172	-0.664535	-2.96838	-0.626326	-2.96838	-2.96838	0.169911	-2.96838	-2.96838	0.658918	-2.96838	-2.96838	-0.184305	-2.96838	-2.96838
100130519	TMEM221	0.289366	0.951942	-2.96838	-2.96838	-2.96838	-2.96838	-2.96838	2.75606	2.84227	-2.96838	-0.878817	-2.96838	-2.96838	-0.925062	-2.96838	-2.96838	-0.0985794	-2.96838	-2.96838	-1.84565	-2.96838	-2.96838
100130522	PARD6G-AS1	2.86605	1.90349	-2.96838	-2.96838	-2.96838	3.19191	2.85791	2.3565	4.73927	2.27194	0.56551	-2.96838	-2.96838	0.785191	-2.96838	-2.96838	1.52044	-2.96838	-2.96838	1.42524	-2.96838	-2.96838
100130557	NFYC-AS1	1.21191	1.86823	-2.96838	-2.96838	-2.96838	1.86932	-2.96838	0.050576	1.04012	-2.96838	-0.411512	-2.96838	-2.96838	-1.61169	-2.96838	-2.96838	1.25404	-2.96838	-2.96838	-1.84565	-2.96838	-2.96838
100130581	LINC00910	1.85189	-1.69694	-2.96838	-2.96838	-2.96838	1.61634	2.59995	0.171808	0.63532	-2.96838	-0.0591096	-2.96838	-2.96838	1.08557	-2.96838	-2.96838	-0.37199	-2.96838	-2.96838	1.42524	-2.96838	-2.96838
100130691	LOC100130691	1.33079	2.84276	-2.96838	-2.96838	-2.96838	1.94466	2.03011	2.22259	1.20662	-2.96838	1.27262	-2.96838	-2.96838	1.33405	-2.96838	-2.96838	1.25404	-2.96838	-2.96838	0.706973	-2.96838	-2.96838
100130705	LOC100130705	3.40241	2.21553	-2.96838	-2.96838	-2.96838	2.8827	3.80487	2.13584	2.95577	-2.96838	1.44786	-2.96838	-2.96838	1.96982	-2.96838	-2.96838	1.43699	-2.96838	-2.96838	1.78153	-2.96838	-2.96838
100130733	LRRC70	-0.927663	-1.32635	-2.96838	-2.96838	-2.96838	-0.483163	1.07455	1.20586	1.20662	-2.96838	-1.18507	0.504745	-2.96838	-2.96838	1.88558	-2.96838	-0.0985794	-2.96838	-2.96838	-1.84565	-2.96838	-2.96838
100130742	LRRC69	-0.464586	-0.233698	-2.96838	-2.96838	-2.96838	1.06113	0.394789	1.20586	1.79988	2.27194	-0.0591096	0.504745	-2.96838	-0.111624	1.88558	-2.96838	0.799199	2.38877	0.193685	-0.787987	-2.96838	0.833758
100130771	EFCAB10	2.84623	0.653642	-2.96838	-2.96838	-2.96838	2.67715	1.88312	0.660311	0.851874	-2.96838	-0.224578	-2.96838	-2.96838	-1.61169	-2.96838	-2.96838	-1.15122	-2.96838	-2.96838	-0.787987	-2.96838	-2.96838
100130872	LOC100130872	0.289366	-2.96838	-2.96838	-2.96838	-2.96838	0.761118	1.07455	1.97856	4.37544	-2.96838	-2.96838	-2.96838	-2.96838	-1.61169	-2.96838	-2.96838	-0.709624	-2.96838	-2.96838	-1.84565	-2.96838	-2.96838
100130889	PSORS1C3	0.863155	1.01779	-2.96838	-2.96838	-2.96838	2.14962	1.53475	0.171808	2.68185	-2.96838	-2.96838	-2.96838	-2.96838	-2.96838	-2.96838	-2.96838	-2.96838	-2.96838	-2.96838	-2.96838	-2.96838	-2.96838
100130890	TSTD3	1.27257	1.14109	-2.96838	-2.96838	-2.96838	0.761118	1.53475	1.08758	-0.870286	-2.96838	1.78915	-2.96838	-2.96838	1.64128	-2.96838	-2.96838	1.25404	-2.96838	-2.96838	0.567463	-2.96838	-2.96838
100130894	VAC14-AS1	0.506981	-1.32635	-2.96838	-2.96838	-2.96838	-1.6275	2.28561	1.51172	1.90052	-2.96838	-2.10917	-2.96838	-2.96838	-0.111624	-2.96838	-2.96838	-1.79083	-2.96838	-2.96838	-0.454798	-2.96838	-2.96838
100130958	SYCE1L	-0.464586	-0.0880596	-2.96838	-2.96838	-2.96838	-0.134023	1.53475	1.14793	0.380421	-2.96838	0.089318	-2.96838	-2.96838	-2.96838	-2.96838	-2.96838	-1.15122	-2.96838	-2.96838	-1.22199	-2.96838	-2.96838
100130987	LOC100130987	1.27257	1.45812	-2.96838	-2.96838	-2.96838	-0.483163	1.07455	0.484233	1.79988	-2.96838	-0.224578	-2.96838	-2.96838	-0.461757	-2.96838	-2.96838	0.329325	-2.96838	-2.96838	-1.84565	-2.96838	-2.96838
100131017	ZNF316	5.67423	6.04992	5.27326	5.33373	5.30663	4.93946	5.43479	5.40723	6.21277	5.23815	5.76334	3.55431	3.58644	5.44647	4.54317	3.95546	5.89392	2.38877	3.49861	6.85963	3.1503	3.07048
100131067	CKMT2-AS1	4.18856	3.30509	-2.96838	-2.96838	-2.96838	4.32966	4.28652	3.88216	4.14869	-2.96838	2.16871	-2.96838	-2.96838	2.51405	-2.96838	-2.96838	3.31661	-2.96838	-2.96838	2.84788	-2.96838	-2.96838
100131089	SRP14-AS1	3.65115	2.03651	1.86072	-2.96838	-2.96838	3.64018	3.07667	3.03706	3.32517	-2.96838	1.44786	-2.96838	-2.96838	1.64128	-2.96838	-2.96838	1.93968	-2.96838	-2.96838	3.51252	-2.96838	-2.96838
100131096	TNRC6C-AS1	0.506981	1.6777	-2.96838	-2.96838	-2.96838	-0.944725	1.32293	2.10573	3.21223	-2.96838	0.922924	-2.96838	-2.96838	0.169911	-2.96838	-2.96838	2.40254	-2.96838	-2.96838	3.37283	-2.96838	-2.96838
100131187	TSTD1	2.2641	-2.96838	-2.96838	-2.96838	-2.96838	3.22251	3.67682	-2.96838	-2.24043	-2.96838	3.5579	-2.96838	-2.96838	2.65776	-2.96838	-2.96838	-1.15122	-2.96838	-2.96838	-2.96838	-2.96838	2.75403
100131193	CCDC183-AS1	1.68338	2.37477	-2.96838	-2.96838	-2.96838	0.583928	0.774343	-0.227529	1.61478	-2.96838	0.922924	-2.96838	-2.96838	0.169911	-2.96838	-2.96838	1.04447	-2.96838	-2.96838	0.413003	-2.96838	-2.96838
100131211	NEMP2	3.38877	3.86606	-2.96838	-2.96838	-2.96838	2.9933	0.394789	3.49762	3.44109	-2.96838	2.10037	-2.96838	-2.96838	0.405375	-2.96838	-2.96838	1.34841	-2.96838	-2.96838	3.12168	-2.96838	-2.96838
100131213	ZNF503-AS2	2.9049	3.01387	-2.96838	1.5846	-2.96838	2.14962	0.774343	2.30442	2.45796	-2.96838	1.99138	0.504745	0.690043	0.785191	-2.96838	-2.96838	0.92704	-2.96838	-2.96838	0.951063	-2.96838	-2.96838
100131244	ANKRD63	2.07267	-2.96838	-2.96838	-2.96838	-2.96838	0.761118	-0.933931	-2.96838	0.470485	-2.96838	-2.96838	-2.96838	0.690043	-2.96838	-2.96838	1.31894	-1.79083	-2.96838	-2.96838	-2.96838	-2.96838	-2.96838
100131390	SP9	-2.96838	1.83208	4.14147	-2.96838	5.65356	-0.134023	-2.96838	2.13584	2.71907	4.56301	-2.96838	4.18612	-2.96838	-2.96838	2.45381	2.28152	-0.0985794	3.18096	3.62278	-2.96838	2.83356	3.54962
100131434	LINC00893	1.49255	1.83208	-2.96838	-2.96838	-2.96838	-2.96838	2.39817	1.08758	1.49113	-2.96838	1.55388	-2.96838	-2.96838	1.08557	-2.96838	-2.96838	1.43699	-2.96838	-2.96838	1.9595	-2.96838	-2.96838
100131551	LINC00887	-1.61379	-0.233698	1.86072	-2.96838	-2.96838	0.381887	2.03011	-0.0817855	1.61478	-2.96838	-0.411512	-2.96838	-2.96838	-2.96838	-2.96838	-2.96838	-1.79083	-2.96838	-2.96838	-2.96838	-2.96838	-2.96838
100131564	CCDC18-AS1	3.59287	5.09526	-2.96838	-2.96838	-2.96838	3.1287	4.73536	5.55663	5.90486	-2.96838	4.40885	-2.96838	-2.96838	4.74702	-2.96838	-2.96838	4.28364	-2.96838	-2.96838	3.78865	-2.96838	-2.96838
100131691	MZF1-AS1	2.84623	2.91366	-2.96838	-2.96838	-2.96838	1.78982	1.07455	2.69669	2.11118	-2.96838	1.65264	-2.96838	-2.96838	1.81489	-2.96838	-2.96838	1.34841	-2.96838	-2.96838	1.05919	-2.96838	-2.96838
100131726	FAM83A-AS1	1.21191	-2.96838	-2.96838	-2.96838	-2.96838	-2.96838	1.07455	-2.96838	-2.96838	-2.96838	-2.96838	-2.96838	-2.96838	-2.96838	-2.96838	-2.96838	-1.79083	-2.96838	-2.96838	-2.96838	-2.96838	-2.96838
100131755	ARMCX4	5.8562	4.90827	4.40276	4.33829	3.85533	4.03437	5.22187	3.28564	3.59918	3.83123	5.07567	6.43682	6.47997	5.372	7.40575	7.05184	3.77311	6.23822	6.54831	6.19479	7.05678	6.9374
100131801	PET100	1.01291	1.79501	1.86072	-2.96838	-2.96838	0.146872	1.71943	2.47903	1.79988	-2.96838	2.94871	-2.96838	-2.96838	2.40961	-2.96838	-2.96838	3.53301	-2.96838	-2.96838	3.86513	-2.96838	0.833758
100131827	ZNF717	2.63142	3.4069	-2.96838	1.5846	1.89304	3.06259	2.03011	2.93799	2.50134	-2.96838	2.8058	2.40386	1.63175	2.04147	2.86041	-2.96838	2.56859	1.98542	1.66699	2.47102	1.85919	0.833758
100131897	FAM196B	-2.96838	1.30829	-2.96838	-2.96838	-2.96838	-2.96838	-0.933931	-2.19389	0.380421	-2.96838	4.13763	-2.96838	-2.96838	4.41067	-2.96838	-2.96838	1.34841	-2.96838	-2.96838	-1.84565	-2.96838	-2.96838
100131998	RRN3P3	-0.677624	0.653642	-2.96838	-2.96838	-2.96838	-2.96838	-2.96838	0.574956	-2.96838	-2.96838	0.223889	-2.96838	-2.96838	0.785191	-2.96838	-2.96838	1.52044	1.98542	-2.96838	0.567463	-2.96838	-2.96838
100132057	LOC100132057	0.863155	1.14109	-2.96838	-2.96838	-2.96838	-0.483163	2.59995	1.02459	1.53353	-2.96838	-0.0591096	-2.96838	-2.96838	0.785191	-2.96838	-2.96838	1.34841	-2.96838	-2.96838	1.05919	-2.96838	-2.96838
100132074	FOXO6	1.7701	2.39968	3.41145	1.5846	-2.96838	2.38422	1.53475	3.03706	4.89782	3.25273	-2.10917	1.43828	-2.96838	-2.96838	0.93462	-2.96838	-1.15122	0.490678	0.193685	-0.787987	-2.96838	-2.96838
100132111	LOC100132111	1.7701	-0.233698	-2.96838	-2.96838	-2.96838	1.61634	2.03011	-1.69268	1.30782	-2.96838	2.32662	-2.96838	-2.96838	1.08557	-2.96838	-2.96838	-0.37199	-2.96838	-2.96838	-0.787987	-2.96838	-2.96838
100132169	WASIR2	0.696032	0.0442157	-2.96838	-2.96838	-2.96838	1.61634	1.71943	0.387419	0.980062	-2.96838	-2.96838	-2.96838	-2.96838	-1.61169	-2.96838	-2.96838	-2.96838	-2.96838	-2.96838	-1.84565	-2.96838	-2.96838
100132215	LOC100132215	-0.278997	-0.0880596	3.41145	-2.96838	-2.96838	-1.6275	0.394789	-0.781593	0.181439	-2.96838	-0.411512	3.19621	2.91754	-0.111624	3.43689	3.43022	1.25404	4.06463	1.66699	1.05919	0.909122	3.07048
100132247	NPIPB5	5.04689	5.54382	-2.96838	-2.96838	-2.96838	4.28687	5.22187	5.22662	5.6541	-2.96838	4.63705	-2.96838	-2.96838	4.61235	-2.96838	2.85378	6.01396	-2.96838	-2.96838	5.7865	0.909122	-2.96838
100132273	NDUFA6-AS1	1.72739	3.41913	-2.96838	-2.96838	-2.96838	1.41911	0.394789	2.3565	2.05407	-2.96838	2.8481	-2.96838	-2.96838	1.73069	-2.96838	-2.96838	2.05613	-2.96838	-2.96838	2.54727	-2.96838	-2.96838
100132287	LOC100132287	1.21191	2.70964	-2.96838	1.5846	-2.96838	0.381887	1.53475	0.050576	2.54345	-2.96838	0.223889	-2.96838	-2.96838	-0.111624	-2.96838	-2.96838	1.52044	-2.96838	-2.96838	1.64938	-2.96838	-2.96838
100132406	NBPF10	4.38682	5.29436	1.86072	1.5846	1.89304	4.34364	5.40815	5.37287	5.28673	-2.96838	5.4464	-2.96838	-2.96838	5.90114	0.93462	-2.96838	5.94767	-2.96838	-2.96838	6.27266	-2.96838	1.7811
100132707	PAXIP1-AS2	1.68338	3.09237	-2.96838	-2.96838	-2.96838	2.01627	2.28561	1.76394	3.51703	-2.96838	2.46893	-2.96838	-2.96838	1.44389	-2.96838	-2.96838	1.04447	-2.96838	-2.96838	1.71697	-2.96838	-2.96838
100132774	KDM4A-AS1	1.9293	1.6777	-2.96838	1.5846	-2.96838	1.06113	0.774343	1.55694	2.36709	-2.96838	-0.878817	-2.96838	-2.96838	-2.96838	-2.96838	-2.96838	0.503513	-2.96838	-2.96838	-0.787987	-2.96838	-2.96838
100132815	IPO5P1	4.46688	3.83899	-2.96838	-2.96838	-2.96838	3.64018	3.00737	1.31518	0.181439	-2.96838	-0.0591096	-2.96838	-2.96838	0.169911	-2.96838	-2.96838	1.67413	-2.96838	-2.96838	-1.22199	-2.96838	-2.96838
100132891	MSC-AS1	1.08234	3.43127	1.86072	-2.96838	-2.96838	2.84387	2.16351	5.02415	5.26801	-2.96838	4.8704	-2.96838	-2.96838	4.60054	0.93462	-2.96838	4.79177	-2.96838	-2.96838	2.93561	-2.96838	-2.96838
100132967	FAM223A	1.9665	-2.96838	-2.96838	-2.96838	-2.96838	2.08448	2.50259	-2.96838	-0.324456	-2.96838	-0.878817	-2.96838	-2.96838	-1.61169	-2.96838	-2.96838	-0.709624	-2.96838	-2.96838	-1.84565	-2.96838	-2.96838
100133036	FAM95B1	-1.23031	3.51345	-2.96838	-2.96838	-2.96838	-0.944725	-0.933931	2.16534	3.34911	-2.96838	-1.57436	-2.96838	-2.96838	-1.61169	-2.96838	-2.96838	2.40254	-2.96838	-2.96838	-0.787987	-2.96838	-2.96838
100133161	LINC01001	0.863155	2.32362	-2.96838	-2.96838	-2.96838	1.30936	2.50259	1.802	2.54345	-2.96838	1.14273	-2.96838	-2.96838	0.785191	-2.96838	-2.96838	0.799199	-2.96838	-2.96838	1.78153	-2.96838	0.833758
100133308	RSU1P2	-2.96838	-2.96838	1.86072	-2.96838	-2.96838	-2.96838	-2.96838	-2.96838	-2.96838	-2.96838	-2.96838	1.43828	-2.96838	-2.96838	-2.96838	0.390996	-2.96838	0.490678	2.38054	-2.96838	1.85919	-2.96838
100133311	HOXA-AS3	-0.278997	2.00439	-2.96838	-2.96838	-2.96838	-1.6275	0.774343	-0.0817855	0.783239	-2.96838	-2.96838	-2.96838	-2.96838	-2.96838	-2.96838	-2.96838	3.0051	-2.96838	-2.96838	1.50389	-2.96838	-2.96838
100133315	LOC100133315	-0.278997	1.35998	1.86072	-2.96838	-2.96838	0.381887	1.07455	-1.0264	-0.484498	-2.96838	-0.0591096	2.00039	-2.96838	-1.61169	-2.96838	1.87906	0.658918	-2.96838	1.11076	0.0433914	2.42711	-2.96838
100133612	LINC01134	2.35107	-1.03177	-2.96838	-2.96838	-2.96838	-2.96838	-2.96838	-0.227529	1.09778	-2.96838	-0.224578	-2.96838	-2.96838	-1.61169	-2.96838	-2.96838	1.67413	-2.96838	-2.96838	0.951063	-2.96838	-2.96838
100133669	LOC100133669	-1.61379	-1.03177	-2.96838	-2.96838	-2.96838	-0.944725	1.07455	-0.0817855	1.76471	-2.96838	-0.878817	-2.96838	-2.96838	-1.61169	-2.96838	-2.96838	0.131179	-2.96838	-2.96838	0.413003	-2.96838	-2.96838
100133941	CD24	7.7288	6.90475	1.86072	-2.96838	2.86801	7.87403	5.7426	6.38325	6.70424	-2.96838	-0.626326	1.43828	2.19675	1.33405	2.86041	3.07253	5.79264	0.490678	2.85582	1.05919	2.83356	3.90869
100133991	MAP3K14-AS1	2.37893	2.1288	-2.96838	-2.96838	-2.96838	-0.134023	2.85791	2.04354	2.85904	-2.96838	1.27262	-2.96838	-2.96838	0.169911	-2.96838	-2.96838	0.503513	-2.96838	-2.96838	0.834174	-2.96838	-2.96838
100134229	JHDM1D-AS1	2.96127	0.734195	-2.96838	-2.96838	-2.96838	3.06259	3.26658	1.46504	1.09778	-2.96838	1.91386	-2.96838	-2.96838	1.81489	-2.96838	-2.96838	2.48795	-2.96838	-2.96838	2.50965	-2.96838	-2.96838
100134317	LOC100134317	1.27257	0.277143	-2.96838	1.5846	-2.96838	1.06113	0.774343	2.25039	2.66288	-2.96838	-0.626326	-2.96838	-2.96838	0.169911	-2.96838	-2.96838	0.658918	-2.96838	-2.96838	-2.96838	-2.96838	-2.96838
100134444	KCNJ18	-2.96838	-1.03177	-2.96838	-2.96838	-2.96838	-0.944725	-2.96838	-0.781593	-1.11034	-2.96838	1.50185	2.00039	-2.96838	0.405375	0.93462	-2.96838	-0.0985794	0.490678	0.193685	0.0433914	-2.96838	-2.96838
100137049	PLA2G4B	-0.464586	1.93792	-2.96838	-2.96838	-2.96838	-2.96838	-0.933931	0.387419	2.64365	-2.96838	-1.18507	-2.96838	-2.96838	-0.111624	-2.96838	-2.96838	-0.0985794	-2.96838	-2.96838	-1.22199	-2.96838	-2.96838
10014	HDAC5	3.77164	4.59437	6.98044	7.84453	8.58448	4.39827	5.23709	4.57435	6.02118	7.81904	5.11517	7.50917	7.9468	5.98984	7.19362	7.75964	4.80847	7.28506	7.29074	6.19479	7.07562	7.03163
100144748	KLLN	0.782012	-0.578238	-2.96838	-2.96838	-2.96838	1.06113	-0.121721	0.484233	-2.96838	-2.96838	1.07312	-2.96838	-2.96838	-0.111624	-2.96838	-2.96838	0.658918	-2.96838	-2.96838	2.01426	-2.96838	-2.96838
10015	PDCD6IP	6.46062	6.0181	6.56589	6.84533	6.54495	6.55087	6.57116	6.61872	5.80019	6.75852	7.80239	8.10398	8.08739	7.98766	8.36675	8.3626	7.29175	8.21174	8.32256	7.44842	8.20041	7.98456
10016	PDCD6	6.73978	6.18681	3.41145	-2.96838	-2.96838	6.4671	5.98717	5.76126	5.87837	-2.96838	6.28983	-2.96838	-2.96838	6.41768	-2.96838	-2.96838	6.48825	0.490678	-2.96838	6.58	-2.96838	-2.96838
100169751	RNA5S1	1.08234	1.19901	2.83512	3.8565	3.44453	0.761118	1.71943	1.26156	1.65375	3.83123	0.755257	4.69765	3.39598	-0.461757	2.86041	4.33969	-0.709624	4.36213	4.73018	0.0433914	5.13465	3.7403
10017	BCL2L10	1.01291	-1.03177	-2.96838	-2.96838	-2.96838	1.86932	1.53475	0.484233	-1.11034	-2.96838	-1.57436	-2.96838	-2.96838	-0.461757	-2.96838	-2.96838	-2.96838	-2.96838	-2.96838	-2.96838	-2.96838	-2.96838
100170841	C17orf96	3.24479	5.31742	-2.96838	1.5846	-2.96838	3.92699	2.85791	5.75157	6.48542	-2.96838	0.755257	0.504745	-2.96838	2.40961	-2.96838	-2.96838	3.9789	0.490678	2.06744	1.84333	-2.96838	-2.96838
10018	BCL2L11	5.37551	6.10586	4.81561	5.91717	5.30663	5.78068	6.03148	5.9059	5.85974	4.56301	3.02443	5.3274	4.82545	1.08557	3.17726	3.84098	3.7034	4.60864	4.28022	3.75689	4.51598	3.07048
10019	SH2B3	4.9757	7.58496	4.14147	1.5846	-2.96838	5.9085	5.51187	6.29092	7.3507	3.25273	7.22187	4.46444	4.3872	8.68083	3.84767	3.58051	6.1181	4.53106	3.7371	5.45654	5.20479	3.90869
100190938	RAMP2-AS1	1.9665	2.86081	-2.96838	-2.96838	-2.96838	1.06113	2.77695	1.60078	1.61478	-2.96838	-1.18507	-2.96838	-2.96838	-2.96838	-2.96838	-2.96838	1.52044	-2.96838	-2.96838	2.01426	-2.96838	-2.96838
100190939	TPT1-AS1	6.51499	6.31183	8.16725	8.41715	8.05268	6.85664	6.61259	6.81063	6.83078	8.60877	6.59314	5.92623	6.12824	6.76586	6.04705	6.02728	6.45681	6.11069	5.78102	5.61552	6.05816	5.8589
100191040	C2CD4D	1.9293	-0.787253	1.86072	-2.96838	-2.96838	2.21194	1.71943	-2.19389	-0.484498	-2.96838	1.07312	-2.96838	-2.96838	-1.61169	-2.96838	-2.96838	0.658918	-2.96838	-2.96838	-0.787987	-2.96838	-2.96838
100192386	FLJ16779	-2.96838	-2.1969	-2.96838	-2.96838	-2.96838	-2.96838	-0.121721	0.387419	2.45796	-2.96838	-2.96838	-2.96838	-2.96838	-2.96838	-2.96838	-2.96838	2.26412	-2.96838	-2.96838	-0.454798	-2.96838	-2.96838
1002	CDH4	-2.96838	0.568323	-2.96838	-2.96838	-2.96838	-2.96838	-2.96838	0.740897	1.61478	-2.96838	0.922924	2.97717	1.63175	-0.461757	0.93462	2.59584	1.04447	2.70364	1.66699	1.71697	2.42711	3.07048
10020	GNE	6.92244	5.80386	4.40276	3.53775	3.85533	6.81959	6.62998	6.0998	6.58203	4.24303	5.74667	5.2315	4.82545	4.88974	4.92834	4.4992	5.16032	5.52706	4.12087	5.47129	3.98904	4.64074
10021	HCN4	-1.23031	-0.787253	-2.96838	1.5846	-2.96838	-0.134023	-2.96838	-1.0264	1.44744	-2.96838	-2.96838	2.40386	0.690043	-2.96838	-2.96838	2.28152	-0.0985794	2.38877	2.06744	-1.84565	0.909122	2.75403
100216001	LINC00704	1.68338	2.72942	2.83512	-2.96838	-2.96838	1.30936	-0.121721	1.64333	-0.324456	-2.96838	0.755257	-2.96838	-2.96838	-1.61169	-2.96838	-2.96838	0.658918	-2.96838	-2.96838	-2.96838	-2.96838	-2.96838
10023	FRAT1	3.55674	2.98123	-2.96838	-2.96838	-2.96838	1.86932	2.39817	2.77532	2.70058	-2.96838	0.089318	-2.96838	-2.96838	-2.96838	-2.96838	-2.96838	-1.79083	-2.96838	-2.96838	1.71697	-2.96838	-2.96838
10024	TROAP	5.7877	6.75593	-2.96838	-2.96838	1.89304	5.16887	6.00506	5.2196	3.41864	-2.96838	-0.878817	-2.96838	-2.96838	-2.96838	-2.96838	-2.96838	-1.15122	-2.96838	-2.96838	-1.84565	1.85919	0.833758
10025	MED16	4.47336	5.18038	3.41145	2.55354	4.17471	4.28687	4.25697	5.03217	4.59156	2.27194	5.53321	3.19621	0.690043	4.8303	3.43689	3.95546	5.41597	3.37106	4.03407	4.70915	3.82057	4.19597
10026	PIGK	5.64011	5.53541	2.83512	-2.96838	1.89304	5.67402	4.89735	6.52795	5.68734	-2.96838	5.88259	4.28498	3.17651	6.06483	4.3036	2.85378	5.73703	1.98542	3.21272	6.16787	4.13989	4.05947
100268168	LOC100268168	0.402273	-1.32635	-2.96838	-2.96838	-2.96838	2.01627	2.03011	-1.69268	0.851874	-2.96838	1.44786	-2.96838	-2.96838	2.23725	-2.96838	-2.96838	0.799199	-2.96838	-2.96838	-1.22199	-2.96838	-2.96838
100270804	LOC100270804	1.72739	-0.578238	-2.96838	-2.96838	-2.96838	1.19058	1.32293	0.484233	1.53353	-2.96838	-0.878817	-2.96838	-2.96838	1.33405	-2.96838	-2.96838	0.131179	-2.96838	-2.96838	0.240002	-2.96838	-2.96838
100271715	ARHGEF33	1.9293	-1.03177	-2.96838	-2.96838	-2.96838	3.44641	-0.121721	-2.96838	-0.0494468	-2.96838	-0.224578	-2.96838	1.63175	-0.111624	0.93462	0.390996	0.329325	0.490678	0.193685	-2.96838	-2.96838	2.75403
100271722	LINC00899	2.23391	1.30829	-2.96838	-2.96838	-2.96838	3.1287	1.53475	2.07497	2.2448	-2.96838	1.50185	-2.96838	-2.96838	1.21515	-2.96838	-2.96838	1.04447	-2.96838	-2.96838	-1.22199	-2.96838	-2.96838
100271835	LIMS3-LOC440895	1.68338	1.93792	-2.96838	-2.96838	-2.96838	1.30936	-0.121721	2.30442	1.72866	-2.96838	2.49578	-2.96838	-2.96838	3.08821	1.88558	1.31894	1.34841	-2.96838	-2.96838	2.26064	0.909122	-2.96838
100271846	ERVV-2	-2.96838	-1.03177	1.86072	-2.96838	-2.96838	-2.96838	-2.96838	1.26156	5.07336	-2.96838	-1.18507	-2.96838	-2.96838	-1.61169	-2.96838	-2.96838	-0.37199	-2.96838	-2.96838	-2.96838	-2.96838	-2.96838
100271927	RASA4B	2.9049	4.14183	2.83512	-2.96838	1.89304	3.3388	4.0312	3.7618	5.1228	2.27194	3.41046	2.71881	0.690043	3.98949	2.45381	2.85378	3.11658	2.96195	0.193685	0.413003	1.85919	3.7403
100272147	CMC4	2.99767	0.951942	-2.96838	-2.96838	-2.96838	3.64018	3.07667	1.9105	1.65375	-2.96838	2.13495	-2.96838	0.690043	1.81489	-2.96838	-2.96838	2.56859	0.490678	1.66699	2.61969	-2.96838	-2.96838
100272228	LINC00894	2.10639	2.34942	-2.96838	-2.96838	-2.96838	2.38422	2.59995	1.9105	2.84227	2.27194	2.38524	-2.96838	-2.96838	1.96982	-2.96838	-2.96838	2.71748	-2.96838	-2.96838	1.34207	-2.96838	-2.96838
100286844	BCDIN3D-AS1	0.289366	0.734195	-2.96838	-2.96838	-2.96838	-2.96838	1.07455	0.484233	0.851874	-2.96838	0.56551	-2.96838	-2.96838	0.405375	-2.96838	-2.96838	-0.37199	-2.96838	-2.96838	1.34207	-2.96838	-2.96838
100287015	LOC100287015	1.21191	-1.03177	-2.96838	-2.96838	-2.96838	2.14962	1.71943	1.46504	1.25811	-2.96838	0.922924	-2.96838	-2.96838	1.08557	-2.96838	-2.96838	0.503513	-2.96838	-2.96838	2.11792	-2.96838	-2.96838
100287042	LOC100287042	2.40626	0.653642	-2.96838	-2.96838	-2.96838	3.36646	2.39817	0.387419	0.851874	-2.96838	-0.224578	-2.96838	-2.96838	-0.925062	-2.96838	-2.96838	-0.37199	-2.96838	-2.96838	0.567463	-2.96838	-2.96838
100287171	WASH1	4.70561	3.97781	-2.96838	-2.96838	-2.96838	4.16614	5.43479	3.58753	4.20225	-2.96838	2.92914	-2.96838	-2.96838	1.33405	-2.96838	-2.96838	3.47143	-2.96838	-2.96838	4.25443	-2.96838	-2.96838
100287225	LINC01630	-2.96838	1.40988	-2.96838	-2.96838	-2.96838	-2.96838	-2.96838	0.050576	1.57473	-2.96838	-1.57436	-2.96838	-2.96838	0.785191	-2.96838	-2.96838	0.503513	-2.96838	-2.96838	-1.84565	-2.96838	-2.96838
100287226	ZNF729	-2.96838	-0.578238	-2.96838	-2.96838	1.89304	-2.96838	-2.96838	-2.96838	-2.96838	-2.96838	-2.96838	0.504745	0.690043	-2.96838	-2.96838	1.31894	-2.96838	0.490678	0.193685	-2.96838	1.85919	0.833758
100287314	LINC00941	-2.96838	-1.03177	-2.96838	-2.96838	-2.96838	1.06113	-0.933931	-1.32141	-1.75888	-2.96838	3.49274	-2.96838	-2.96838	3.15434	-2.96838	-2.96838	1.25404	-2.96838	-2.96838	-1.84565	-2.96838	-2.96838
100287482	SMKR1	3.48163	-0.233698	-2.96838	-2.96838	-2.96838	3.09602	3.00737	2.33069	0.851874	-2.96838	-1.18507	-2.96838	-2.96838	-1.61169	-2.96838	-2.96838	-0.709624	-2.96838	-2.96838	-1.22199	-2.96838	-2.96838
100287569	LINC00173	-0.927663	0.0442157	-2.96838	-2.96838	-2.96838	0.761118	3.14279	3.20271	2.11118	-2.96838	-1.18507	-2.96838	-2.96838	-1.61169	-2.96838	-2.96838	-0.709624	-2.96838	-2.96838	-0.454798	-2.96838	-2.96838
100287616	LOXL1-AS1	3.3611	5.02894	-2.96838	-2.96838	-2.96838	4.42483	3.63148	4.91115	2.94009	-2.96838	5.30553	-2.96838	-2.96838	5.21817	-2.96838	0.390996	1.59933	-2.96838	-2.96838	0.706973	-2.96838	-2.96838
100287722	AP4B1-AS1	-0.114584	1.14109	-2.96838	-2.96838	-2.96838	-2.96838	-2.96838	-2.96838	1.61478	-2.96838	-0.0591096	-2.96838	-2.96838	0.405375	-2.96838	-2.96838	-0.709624	-2.96838	-2.96838	-2.96838	-2.96838	-2.96838
100287765	LINC00630	2.23391	0.47764	-2.96838	-2.96838	-2.96838	2.8827	2.85791	1.02459	1.30782	-2.96838	0.922924	-2.96838	-2.96838	0.943182	-2.96838	-2.96838	-0.709624	-2.96838	-2.96838	0.413003	-2.96838	-2.96838
100287896	LOC100287896	2.67702	2.1288	-2.96838	-2.96838	-2.96838	0.918907	2.28561	2.59196	1.61478	-2.96838	1.69959	-2.96838	-2.96838	1.33405	-2.96838	-2.96838	1.99908	-2.96838	-2.96838	1.05919	-2.96838	-2.96838
100287898	TTC34	0.604601	-0.0880596	-2.96838	-2.96838	-2.96838	-0.944725	1.07455	-0.227529	0.63532	-2.96838	-0.411512	-2.96838	-2.96838	-1.61169	-2.96838	-2.96838	0.658918	-2.96838	1.66699	-1.84565	-2.96838	-2.96838
100287932	TIMM23	5.45619	4.58896	2.83512	2.55354	1.89304	5.50385	4.69185	5.1912	4.66968	-2.96838	5.56208	5.28025	5.74438	5.7807	3.84767	4.70959	4.73176	5.21609	6.1129	5.06089	5.61858	5.43116
100288123	LOC100288123	2.78508	3.23761	-2.96838	-2.96838	-2.96838	-0.944725	2.03011	-0.0817855	1.96391	-2.96838	1.20914	-2.96838	-2.96838	1.73069	-2.96838	-2.96838	1.43699	-2.96838	-2.96838	2.34851	-2.96838	-2.96838
100288142	NBPF20	4.56716	5.06832	2.83512	1.5846	1.89304	4.31554	4.6696	5.05205	5.29291	-2.96838	5.54611	-2.96838	-2.96838	5.97619	-2.96838	-2.96838	5.97011	-2.96838	-2.96838	6.58679	-2.96838	1.7811
100288152	LOC100288152	3.53213	3.69548	-2.96838	1.5846	-2.96838	3.31059	2.93458	3.91727	5.74713	-2.96838	4.13763	-2.96838	-2.96838	3.79591	-2.96838	-2.96838	4.4736	-2.96838	-2.96838	2.78628	-2.96838	-2.96838
100288198	HMGN3-AS1	2.00277	1.30829	-2.96838	-2.96838	-2.96838	1.30936	-0.933931	1.31518	2.2448	-2.96838	-0.411512	-2.96838	-2.96838	-0.461757	-2.96838	-2.96838	1.25404	-2.96838	-2.96838	1.05919	-2.96838	-2.96838
100288332	NPIPA5	2.10639	2.80596	-2.96838	-2.96838	-2.96838	1.94466	2.16351	1.68467	2.84227	-2.96838	4.17134	-2.96838	-2.96838	3.85676	-2.96838	-2.96838	3.51277	-2.96838	-2.96838	3.41414	-2.96838	-2.96838
100288413	ERVMER34-1	4.08242	-2.96838	-2.96838	-2.96838	-2.96838	3.96368	2.59995	-2.96838	-2.24043	-2.96838	-2.96838	-2.96838	-2.96838	-2.96838	-2.96838	-2.96838	0.658918	-2.96838	-2.96838	-2.96838	-2.96838	-2.96838
100288432	IL10RB-AS1	-0.278997	1.30829	-2.96838	1.5846	-2.96838	0.381887	1.53475	0.387419	0.0706097	-2.96838	0.089318	-2.96838	-2.96838	-1.61169	-2.96838	-2.96838	-1.79083	-2.96838	-2.96838	0.0433914	-2.96838	-2.96838
100288637	LOC100288637	3.46873	3.61267	-2.96838	-2.96838	-2.96838	3.87015	4.2268	2.75606	1.35588	-2.96838	-1.57436	-2.96838	-2.96838	0.405375	-2.96838	-2.96838	-0.37199	-2.96838	-2.96838	0.0433914	-2.96838	-2.96838
100289019	SLC25A25-AS1	3.03317	4.0504	-2.96838	-2.96838	-2.96838	2.14962	4.37171	2.63477	4.83563	-2.96838	2.82711	-2.96838	-2.96838	2.35441	-2.96838	-2.96838	2.68167	-2.96838	-2.96838	1.50389	-2.96838	-2.96838
100289098	GS1-124K5.4	2.35107	0.568323	-2.96838	-2.96838	-2.96838	3.06259	2.28561	-0.781593	2.02464	2.27194	0.460375	-2.96838	-2.96838	0.405375	-2.96838	-2.96838	0.329325	-2.96838	-2.96838	0.240002	-2.96838	-2.96838
100289137	FAM95C	3.18292	2.03651	-2.96838	-2.96838	2.86801	2.76292	1.71943	1.60078	2.21905	-2.96838	-2.96838	-2.96838	-2.96838	-2.96838	-2.96838	-2.96838	1.04447	-2.96838	-2.96838	-1.84565	-2.96838	-2.96838
100289178	GNG12-AS1	-0.464586	2.51817	-2.96838	-2.96838	-2.96838	-0.944725	1.88312	1.64333	0.284358	-2.96838	-0.878817	-2.96838	-2.96838	0.943182	-2.96838	0.390996	0.799199	-2.96838	-2.96838	1.57847	-2.96838	-2.96838
100289187	GS1-259H13.2	-2.96838	0.568323	-2.96838	-2.96838	-2.96838	-0.134023	0.774343	3.79048	2.97128	-2.96838	0.999974	-2.96838	-2.96838	-1.61169	-2.96838	-2.96838	-0.709624	-2.96838	-2.96838	-1.22199	-2.96838	-2.96838
100289211	LINC00624	0.289366	2.29735	-2.96838	-2.96838	-2.96838	-1.6275	0.394789	-0.0817855	0.711174	-2.96838	0.089318	-2.96838	-2.96838	0.607747	-2.96838	-2.96838	1.52044	-2.96838	-2.96838	1.42524	-2.96838	-2.96838
100289274	DNAJC3-AS1	3.58093	1.08076	-2.96838	-2.96838	-2.96838	2.43736	2.59995	1.55694	2.05407	-2.96838	1.20914	-2.96838	-2.96838	1.54596	-2.96838	-2.96838	2.81986	-2.96838	-2.96838	2.26064	-2.96838	-2.96838
100289341	MAN1B1-AS1	2.13934	2.00439	-2.96838	-2.96838	-2.96838	-0.134023	0.394789	2.75606	0.711174	-2.96838	0.460375	-2.96838	-2.96838	1.54596	-2.96838	-2.96838	1.15306	-2.96838	-2.96838	-0.454798	-2.96838	1.7811
100289635	ZNF605	5.43312	5.27766	-2.96838	1.5846	-2.96838	5.65732	5.51187	3.70267	4.59656	2.27194	5.14517	-2.96838	1.63175	5.3297	-2.96838	1.87906	5.50574	-2.96838	0.193685	5.10571	1.85919	1.7811
100289678	ZNF783	3.40241	4.98023	1.86072	-2.96838	-2.96838	3.16065	4.09939	4.1564	4.16227	-2.96838	3.38195	-2.96838	-2.96838	2.46277	0.93462	-2.96838	3.77311	-2.96838	-2.96838	3.95184	-2.96838	-2.96838
100293516	ZNF587B	4.21198	3.26498	-2.96838	-2.96838	-2.96838	3.09602	2.85791	3.11472	2.95577	-2.96838	2.92914	-2.96838	-2.96838	3.49782	-2.96838	-2.96838	3.73868	-2.96838	-2.96838	3.9658	-2.96838	1.7811
100294362	LOC100294362	-0.114584	1.08076	-2.96838	-2.96838	-2.96838	-0.134023	-2.96838	-2.96838	1.04012	-2.96838	-0.626326	-2.96838	-2.96838	-0.461757	-2.96838	-2.96838	-0.37199	-2.96838	-2.96838	0.240002	-2.96838	-2.96838
1003	CDH5	-2.96838	-1.32635	-2.96838	-2.96838	1.89304	-2.96838	-2.96838	-2.96838	-0.180409	2.27194	-2.96838	5.83128	6.50378	-2.96838	5.96704	3.26243	1.15306	7.12264	6.02561	0.0433914	7.40846	7.13714
100302149	MIR1249	-0.464586	-0.0880596	-2.96838	-2.96838	1.89304	-2.96838	0.394789	-0.572362	1.35588	-2.96838	-2.96838	-2.96838	-2.96838	-2.96838	-2.96838	0.390996	-2.96838	-2.96838	-2.96838	-2.96838	-2.96838	-2.96838
100302401	RASAL2-AS1	2.07267	-0.578238	-2.96838	-2.96838	-2.96838	2.9933	2.39817	-0.0817855	0.0706097	-2.96838	1.27262	-2.96838	-2.96838	1.21515	-2.96838	2.28152	3.4503	0.490678	0.193685	0.413003	0.909122	-2.96838
100302692	FTX	0.863155	2.24332	-2.96838	-2.96838	-2.96838	1.41911	1.88312	1.802	1.49113	-2.96838	3.18153	0.504745	-2.96838	3.64308	-2.96838	-2.96838	2.91545	-2.96838	-2.96838	3.3303	0.909122	2.34807
100303491	ZEB2-AS1	-2.96838	-1.69694	-2.96838	-2.96838	3.85533	-1.6275	2.28561	-2.96838	-2.96838	-2.96838	-2.96838	-2.96838	0.690043	-2.96838	-2.96838	-2.96838	-1.15122	0.490678	0.193685	-2.96838	-2.96838	-2.96838
100303728	SLC25A5-AS1	1.89112	0.653642	-2.96838	-2.96838	-2.96838	1.94466	0.774343	0.050576	-0.870286	-2.96838	-0.0591096	-2.96838	-2.96838	0.169911	-2.96838	-2.96838	0.329325	-2.96838	-2.96838	0.0433914	-2.96838	-2.96838
100303755	PET117	1.49255	0.165375	-2.96838	-2.96838	-2.96838	2.08448	0.774343	0.050576	0.470485	-2.96838	1.33343	-2.96838	2.91754	1.08557	2.45381	-2.96838	1.81301	-2.96838	-2.96838	2.61969	-2.96838	-2.96838
100310846	ANKRD61	0.782012	1.14109	-2.96838	-2.96838	-2.96838	-2.96838	1.88312	-2.96838	1.15323	-2.96838	-1.57436	-2.96838	-2.96838	-2.96838	-2.96838	-2.96838	0.131179	-2.96838	-2.96838	-0.787987	-2.96838	-2.96838
100316868	HOTTIP	4.00408	2.74894	-2.96838	-2.96838	-2.96838	3.19191	3.07667	1.60078	2.11118	-2.96838	-2.96838	-2.96838	-2.96838	-2.96838	-2.96838	-2.96838	-2.96838	-2.96838	-2.96838	-2.96838	-2.96838	-2.96838
10036	CHAF1A	5.9636	6.21866	1.86072	-2.96838	-2.96838	4.87351	4.81863	4.73545	3.95168	3.25273	2.82711	-2.96838	-2.96838	2.56356	-2.96838	-2.96838	2.68167	-2.96838	0.193685	1.9595	-2.96838	1.7811
100379224	LOC100379224	-0.464586	1.08076	-2.96838	-2.96838	-2.96838	-2.96838	0.774343	-1.69268	-0.664535	-2.96838	1.39178	-2.96838	-2.96838	1.21515	-2.96838	-2.96838	2.21487	-2.96838	0.193685	0.240002	-2.96838	-2.96838
100379251	NPPA-AS1	-1.23031	1.50479	-2.96838	-2.96838	-2.96838	-2.96838	-2.96838	0.484233	1.53353	-2.96838	-1.18507	-2.96838	-2.96838	-1.61169	-2.96838	-2.96838	0.799199	-2.96838	-2.96838	-0.184305	-2.96838	-2.96838
100379345	MIR181A2HG	0.402273	1.79501	-2.96838	4.11742	-2.96838	1.86932	0.774343	0.660311	1.20662	-2.96838	-1.57436	0.504745	-2.96838	0.405375	-2.96838	-2.96838	-0.709624	-2.96838	0.193685	-0.184305	-2.96838	-2.96838
10038	PARP2	4.37303	5.1623	1.86072	3.128	3.85533	4.79425	5.12705	4.77904	5.03697	3.25273	4.04067	4.07998	4.82545	3.79591	4.84125	3.58051	4.79177	4.9441	4.42371	3.41414	4.90111	3.54962
100381270	ZBED6	3.86325	5.30429	7.23654	8.13716	7.84334	3.22251	3.84514	1.72485	3.68634	8.23387	3.65639	5.58191	5.16113	4.32712	5.42407	5.15517	4.07864	5.35764	5.7267	4.48517	6.13202	5.05393
10039	PARP3	3.91174	3.20971	-2.96838	-2.96838	-2.96838	4.63277	4.1645	3.61985	3.15905	-2.96838	4.07669	4.46444	4.57874	4.39708	2.86041	4.70959	5.1797	3.68942	4.20274	4.02033	4.13989	2.75403
1004	CDH6	-2.96838	2.00439	5.51353	5.22716	6.3043	-2.96838	-0.933931	1.55694	1.86775	5.23815	8.92902	5.18105	4.74781	6.08192	-2.96838	4.06153	3.19488	4.44906	3.7371	2.68865	2.83356	4.19597
10040	TOM1L1	2.97958	1.14109	-2.96838	1.5846	-2.96838	2.72067	2.03011	0.660311	0.470485	-2.96838	3.73738	2.97717	1.63175	3.3075	2.45381	4.2528	1.59933	3.18096	2.63767	3.95184	1.85919	4.32066
100419583	LOC100419583	4.414	4.4468	-2.96838	-2.96838	-2.96838	4.32966	3.63148	4.76947	2.95577	-2.96838	6.24305	-2.96838	-2.96838	3.52307	-2.96838	-2.96838	3.83961	-2.96838	-2.96838	4.38483	-2.96838	0.833758
10042	HMGXB4	6.15501	6.34588	3.41145	4.11742	1.89304	6.66944	6.57116	5.93188	4.62626	3.83123	4.75289	5.01816	4.89913	4.8303	4.74857	4.70959	5.42141	5.00275	5.23712	6.14658	4.62232	4.43543
100422860	MIR4292	1.08234	1.97153	-2.96838	-2.96838	-2.96838	1.06113	-0.121721	-0.572362	-0.0494468	-2.96838	-1.57436	-2.96838	-2.96838	-0.461757	-2.96838	-2.96838	-0.709624	-2.96838	-2.96838	-1.22199	-2.96838	-2.96838
100423037	MIR3176	1.68338	1.30829	-2.96838	-2.96838	1.89304	-0.944725	-2.96838	-2.96838	-2.96838	-2.96838	-2.10917	-2.96838	-2.96838	-2.96838	-2.96838	-2.96838	-2.96838	-2.96838	-2.96838	-2.96838	-2.96838	-2.96838
10043	TOM1	4.98479	4.00241	1.86072	-2.96838	1.89304	4.48916	5.38101	5.64828	5.86805	2.27194	5.57787	4.69765	4.48615	6.24255	5.08816	5.60444	5.13406	5.00275	5.23712	6.45938	5.27167	5.12405
10044	SH2D3C	-2.96838	-2.1969	-2.96838	-2.96838	-2.96838	-1.6275	-2.96838	1.02459	3.96723	-2.96838	-1.57436	-2.96838	0.690043	-2.96838	5.01046	3.07253	-0.709624	0.490678	0.193685	-1.84565	3.40987	1.7811
10045	SH2D3A	3.81308	2.56297	-2.96838	-2.96838	-2.96838	4.32966	3.58467	2.65571	4.35785	-2.96838	0.346972	-2.96838	-2.96838	-1.61169	2.86041	-2.96838	1.81301	-2.96838	-2.96838	0.413003	-2.96838	-2.96838
10046	MAMLD1	4.82181	5.7024	4.14147	4.5298	5.30663	4.81447	4.73536	3.05293	4.17572	3.83123	4.86526	3.70474	3.90529	2.82951	3.65685	3.58051	5.46945	0.490678	1.66699	4.78984	3.40987	3.54962
100462977	MTRNR2L1	-2.96838	-0.395707	2.83512	4.98705	3.85533	-0.483163	1.32293	-2.19389	-1.39847	3.25273	6.49507	5.54249	5.61916	-0.111624	6.50926	5.41734	1.81301	5.16564	5.19773	2.34851	4.62232	4.82044
100462983	MTRNR2L3	-2.96838	-2.96838	-2.96838	3.53775	-2.96838	-0.483163	-2.96838	-2.96838	-1.75888	3.83123	-1.57436	4.3775	3.90529	-1.61169	4.16703	4.57279	-2.96838	4.36213	4.35375	-2.96838	3.62979	4.32066
100463482	MTRNR2L6	-2.96838	-2.96838	6.56589	5.43296	5.43178	-0.944725	1.88312	-1.69268	-2.96838	7.66043	4.5307	9.09004	8.84287	4.04283	9.57988	8.71521	4.24735	8.86133	8.69564	4.85129	8.03698	8.57867
100463486	MTRNR2L8	-1.61379	-0.578238	-2.96838	-2.96838	-2.96838	-2.96838	-0.933931	-0.781593	-0.180409	-2.96838	8.05348	6.3251	5.89604	7.56833	7.34374	6.31151	8.55138	5.74889	6.71104	8.55969	6.13202	6.1884
100463488	MTRNR2L10	-2.96838	-2.96838	6.27088	5.84693	5.93302	0.918907	1.53475	-2.19389	-1.11034	7.23448	3.5451	6.95505	6.99872	3.27814	7.69368	6.58487	3.14315	6.89385	7.01289	4.28815	6.45342	6.70549
10048	RANBP9	5.00281	5.39999	10.2271	10.2362	10.508	5.82621	7.3217	6.61204	6.03969	10.0408	6.1319	8.70889	8.6904	5.655	9.25296	8.71114	6.48305	8.77562	9.13684	6.62468	8.58273	8.7381
10049	DNAJB6	7.09088	7.28667	4.6239	3.53775	5.1696	7.0944	6.62998	7.40628	7.70045	4.24303	6.48002	5.46026	4.96922	7.10793	5.42407	5.15517	6.64522	5.81584	5.15723	7.6445	5.45553	5.19093
100499177	THAP9-AS1	5.35461	5.29436	1.86072	-2.96838	-2.96838	5.88478	5.7426	4.97502	6.01184	-2.96838	4.04067	-2.96838	-2.96838	3.87648	-2.96838	-2.96838	5.24249	-2.96838	-2.96838	4.9529	-2.96838	-2.96838
100499183	BAALC-AS1	-0.114584	2.1288	-2.96838	-2.96838	-2.96838	-2.96838	0.774343	0.283637	0.711174	-2.96838	-1.18507	-2.96838	-2.96838	-0.925062	-2.96838	-2.96838	1.74524	-2.96838	-2.96838	2.30524	-2.96838	-2.96838
100499405	LINC00987	4.47336	3.88382	4.14147	5.22716	4.84895	4.30127	3.67682	4.07324	2.8253	4.82474	1.39178	3.96542	2.19675	0.169911	3.17726	3.43022	1.87773	3.53901	3.84303	2.01426	3.98904	3.90869
100499467	LINC00673	6.15702	6.87951	-2.96838	-2.96838	1.89304	4.68863	5.17524	4.34867	4.29761	2.27194	2.54803	-2.96838	-2.96838	-0.925062	-2.96838	-2.96838	5.27289	-2.96838	-2.96838	6.75499	-2.96838	0.833758
100499483	CCDC180	-0.677624	2.24332	-2.96838	-2.96838	-2.96838	-0.944725	1.32293	0.050576	0.63532	-2.96838	-0.411512	-2.96838	-2.96838	0.943182	-2.96838	-2.96838	0.503513	-2.96838	-2.96838	0.0433914	-2.96838	0.833758
100499484	LOC100499484	0.289366	2.80596	-2.96838	-2.96838	-2.96838	1.06113	-0.933931	-2.96838	0.783239	-2.96838	1.60411	-2.96838	-2.96838	1.21515	-2.96838	-2.96838	-1.79083	-2.96838	-2.96838	-1.22199	-2.96838	-2.96838
1005	CDH7	-2.96838	-2.1969	-2.96838	-2.96838	1.89304	-2.96838	-2.96838	-2.19389	-2.96838	-2.96838	-1.57436	-2.96838	-2.96838	-2.96838	-2.96838	-2.96838	1.67413	-2.96838	-2.96838	5.24959	-2.96838	-2.96838
100500815	MIR3687-1	1.68338	1.30829	-2.96838	-2.96838	-2.96838	-0.134023	0.394789	-2.19389	-1.39847	2.27194	-1.18507	-2.96838	-2.96838	-1.61169	-2.96838	-2.96838	0.329325	-2.96838	-2.96838	-1.84565	-2.96838	-2.96838
100500849	MIR3916	2.23391	0.277143	-2.96838	-2.96838	-2.96838	1.52109	1.88312	-2.19389	-2.24043	-2.96838	-2.10917	-2.96838	-2.96838	-2.96838	-2.96838	-2.96838	-0.37199	-2.96838	-2.96838	0.413003	-2.96838	-2.96838
100500872	MIR3911	-0.677624	-0.395707	-2.96838	-2.96838	-2.96838	-0.134023	-0.933931	0.283637	1.76471	-2.96838	0.346972	-2.96838	-2.96838	1.89443	-2.96838	-2.96838	1.34841	-2.96838	-2.96838	-0.184305	0.909122	-2.96838
100505483	PRKAG2-AS1	0.289366	-2.1969	-2.96838	-2.96838	-2.96838	1.19058	-0.121721	-0.389667	1.20662	-2.96838	-1.18507	-2.96838	-2.96838	-2.96838	-2.96838	-2.96838	-2.96838	-2.96838	-2.96838	-2.96838	-2.96838	-2.96838
100505532	LINC01301	-0.114584	-2.1969	-2.96838	-2.96838	-2.96838	1.94466	-0.933931	-0.572362	-0.870286	-2.96838	-1.57436	-2.96838	-2.96838	-1.61169	-2.96838	-2.96838	1.67413	-2.96838	0.193685	1.64938	-2.96838	-2.96838
100505538	RBM26-AS1	-0.114584	0.277143	-2.96838	-2.96838	-2.96838	-0.483163	-0.933931	0.283637	-2.96838	-2.96838	1.91386	-2.96838	-2.96838	0.785191	-2.96838	-2.96838	0.329325	-2.96838	-2.96838	2.47102	-2.96838	-2.96838
100505549	LOC100505549	1.08234	0.882948	-2.96838	1.5846	-2.96838	2.72067	1.32293	1.68467	2.73733	-2.96838	0.841524	-2.96838	-2.96838	-0.925062	-2.96838	-2.96838	1.15306	-2.96838	-2.96838	2.11792	-2.96838	-2.96838
100505576	LINC00672	1.33079	-0.578238	-2.96838	-2.96838	-2.96838	0.146872	3.07667	0.283637	-0.484498	-2.96838	0.999974	1.43828	0.690043	-0.925062	-2.96838	0.390996	1.15306	-2.96838	2.38054	-0.787987	-2.96838	-2.96838
100505592	GAPLINC	0.402273	-2.96838	-2.96838	-2.96838	-2.96838	-2.96838	-2.96838	-2.96838	-1.11034	-2.96838	-1.57436	-2.96838	-2.96838	0.405375	-2.96838	-2.96838	1.25404	-2.96838	-2.96838	2.90696	-2.96838	-2.96838
100505636	LINC01024	2.13934	1.14109	-2.96838	-2.96838	-2.96838	0.146872	0.394789	1.64333	2.13892	-2.96838	0.346972	-2.96838	-2.96838	0.607747	-2.96838	-2.96838	2.21487	-2.96838	-2.96838	-0.184305	-2.96838	-2.96838
100505641	FGD5-AS1	7.64596	7.5527	3.82215	3.128	1.89304	7.11493	7.09414	7.34557	6.16131	3.25273	7.09481	-2.96838	-2.96838	6.85556	-2.96838	-2.96838	7.12179	1.42355	-2.96838	7.45586	-2.96838	3.07048
100505648	RAD51-AS1	2.9049	3.82986	-2.96838	-2.96838	-2.96838	2.27169	3.53629	2.30442	2.97128	-2.96838	2.69431	-2.96838	-2.96838	2.51405	-2.96838	-2.96838	2.05613	-2.96838	-2.96838	2.30524	-2.96838	-2.96838
100505678	STARD4-AS1	2.48528	5.37509	1.86072	-2.96838	-2.96838	1.41911	0.394789	1.60078	3.26352	-2.96838	3.2929	-2.96838	-2.96838	5.16302	-2.96838	-2.96838	2.16387	-2.96838	-2.96838	3.26405	-2.96838	-2.96838
100505696	SH3BP5-AS1	1.68338	2.84276	-2.96838	-2.96838	-2.96838	2.14962	2.03011	1.41679	3.53801	-2.96838	2.86879	-2.96838	-2.96838	2.90827	-2.96838	-2.96838	3.47143	-2.96838	-2.96838	2.96371	-2.96838	-2.96838
100505702	LINC01094	-0.114584	-2.1969	-2.96838	-2.96838	-2.96838	-0.944725	-0.933931	-2.96838	-0.870286	-2.96838	1.55388	-2.96838	-2.96838	1.64128	-2.96838	-2.96838	1.04447	0.490678	-2.96838	-1.84565	-2.96838	-2.96838
100505715	LOC100505715	2.29368	2.1872	-2.96838	-2.96838	-2.96838	2.67715	2.28561	2.79433	3.61901	-2.96838	2.16871	-2.96838	-2.96838	2.04147	-2.96838	-2.96838	1.43699	-2.96838	-2.96838	1.05919	-2.96838	-2.96838
100505738	MIR4458HG	-2.96838	1.86823	-2.96838	-2.96838	-2.96838	-2.96838	-2.96838	2.88578	2.36709	2.27194	2.16871	-2.96838	-2.96838	2.10973	-2.96838	-2.96838	1.93968	-2.96838	-2.96838	2.16708	-2.96838	-2.96838
100505746	ITGB2-AS1	3.58093	-2.96838	-2.96838	-2.96838	-2.96838	2.38422	1.32293	-0.227529	-1.39847	-2.96838	-2.10917	-2.96838	-2.96838	-2.96838	-2.96838	-2.96838	-1.79083	-2.96838	-2.96838	0.706973	-2.96838	-2.96838
100505761	RPARP-AS1	3.66253	2.32362	-2.96838	-2.96838	-2.96838	2.63227	2.03011	2.43126	2.19283	-2.96838	0.922924	-2.96838	-2.96838	0.405375	-2.96838	-2.96838	0.658918	-2.96838	-2.96838	0.567463	-2.96838	-2.96838
100505771	LOC100505771	4.56716	2.42417	-2.96838	-2.96838	-2.96838	4.37122	5.59689	2.52527	1.99459	-2.96838	1.74507	-2.96838	-2.96838	1.64128	-2.96838	-2.96838	1.81301	-2.96838	-2.96838	1.50389	-2.96838	-2.96838
100505783	OSER1-AS1	2.99767	1.6777	-2.96838	-2.96838	-2.96838	1.78982	2.69116	3.11472	3.1317	2.27194	3.3232	-2.96838	-2.96838	2.86943	-2.96838	-2.96838	2.44588	-2.96838	-2.96838	3.80427	-2.96838	0.833758
100505806	SNHG18	-2.96838	-0.578238	-2.96838	-2.96838	-2.96838	-2.96838	-2.96838	1.08758	3.34911	-2.96838	3.83524	-2.96838	-2.96838	4.31272	-2.96838	-2.96838	-1.79083	-2.96838	-2.96838	0.567463	-2.96838	-2.96838
100505812	CARD8-AS1	0.863155	2.1872	-2.96838	-2.96838	-2.96838	-0.483163	-0.121721	2.50233	2.39035	-2.96838	1.50185	-2.96838	-2.96838	1.73069	-2.96838	-2.96838	0.329325	-2.96838	-2.96838	1.64938	-2.96838	0.833758
100505817	LOC100505817	-2.96838	1.14109	-2.96838	-2.96838	-2.96838	-2.96838	1.07455	0.171808	0.917391	-2.96838	-2.96838	-2.96838	-2.96838	-2.96838	-2.96838	-2.96838	-0.709624	-2.96838	-2.96838	-2.96838	-2.96838	-2.96838
100505832	PROX1-AS1	-2.96838	1.08076	-2.96838	-2.96838	-2.96838	-2.96838	-2.96838	2.92079	3.22522	-2.96838	-2.96838	-2.96838	-2.96838	-2.96838	-2.96838	-2.96838	1.15306	-2.96838	-2.96838	2.39051	-2.96838	-2.96838
100505854	APTR	3.75047	2.27059	1.86072	-2.96838	-2.96838	3.94545	3.84514	3.08415	3.19912	-2.96838	2.49578	-2.96838	-2.96838	1.73069	-2.96838	-2.96838	3.31661	-2.96838	-2.96838	2.90696	-2.96838	-2.96838
100505865	LINC00920	1.01291	2.21553	-2.96838	-2.96838	-2.96838	2.21194	-0.933931	0.171808	-2.24043	-2.96838	-0.878817	-2.96838	-2.96838	-2.96838	-2.96838	-2.96838	3.16925	-2.96838	-2.96838	3.93775	-2.96838	-2.96838
100505876	CEBPZOS	5.25665	4.75743	-2.96838	-2.96838	2.86801	6.29424	5.80519	5.34736	4.72104	-2.96838	4.90086	0.504745	-2.96838	5.51099	0.93462	1.31894	5.86228	1.98542	-2.96838	4.93172	2.42711	3.54962
100505881	MAGI2-AS3	6.87676	5.61202	1.86072	-2.96838	-2.96838	6.15841	6.33704	5.54826	5.01843	3.25273	4.82877	0.504745	-2.96838	5.655	-2.96838	-2.96838	5.59025	-2.96838	-2.96838	6.95369	-2.96838	1.7811
100505894	TMEM161B-AS1	2.69929	3.91871	-2.96838	-2.96838	-2.96838	2.84387	2.39817	2.77532	3.0317	-2.96838	2.57347	-2.96838	-2.96838	1.89443	-2.96838	-2.96838	4.56488	-2.96838	-2.96838	2.68865	-2.96838	-2.96838
100505915	LOC100505915	0.782012	1.08076	-2.96838	-2.96838	-2.96838	-2.96838	0.394789	-1.69268	-0.870286	-2.96838	1.07312	-2.96838	-2.96838	-0.461757	-2.96838	-2.96838	0.799199	-2.96838	-2.96838	-0.184305	-2.96838	-2.96838
100505938	LOC100505938	1.54268	-0.233698	-2.96838	-2.96838	-2.96838	0.583928	-0.121721	-2.96838	1.49113	-2.96838	-2.96838	-2.96838	-2.96838	-2.96838	-2.96838	-2.96838	-2.96838	-2.96838	-2.96838	0.240002	-2.96838	-2.96838
100505942	LOC100505942	-2.96838	-1.32635	-2.96838	-2.96838	1.89304	-0.944725	-2.96838	1.08758	0.851874	-2.96838	-0.626326	-2.96838	-2.96838	0.405375	-2.96838	-2.96838	-1.15122	-2.96838	-2.96838	-1.84565	-2.96838	-2.96838
100505994	LUCAT1	3.375	-2.96838	-2.96838	-2.96838	-2.96838	3.52215	2.39817	1.02459	3.67691	-2.96838	3.02443	-2.96838	-2.96838	2.65776	-2.96838	-2.96838	3.68543	-2.96838	-2.96838	-0.787987	-2.96838	-2.96838
100506012	PPP5D1	-0.927663	-1.32635	-2.96838	-2.96838	-2.96838	-2.96838	-0.121721	-0.781593	-0.0494468	-2.96838	-0.224578	2.40386	0.690043	0.405375	-2.96838	0.390996	0.329325	2.96195	1.11076	-1.22199	0.909122	2.75403
100506033	PTOV1-AS1	4.63804	5.1403	1.86072	-2.96838	-2.96838	4.68863	5.09401	4.79328	3.10383	2.27194	3.11381	-2.96838	-2.96838	3.49782	-2.96838	-2.96838	4.24735	-2.96838	-2.96838	5.70146	-2.96838	2.34807
100506046	GAS5-AS1	0.782012	0.380872	-2.96838	-2.96838	-2.96838	1.86932	1.53475	0.660311	0.0706097	-2.96838	-2.10917	-2.96838	-2.96838	-1.61169	-2.96838	-2.96838	-0.0985794	-2.96838	-2.96838	-0.184305	-2.96838	-2.96838
100506054	RNASEH1-AS1	2.94272	1.45812	-2.96838	-2.96838	-2.96838	2.21194	2.03011	1.68467	1.25811	-2.96838	2.69431	-2.96838	-2.96838	2.51405	-2.96838	-2.96838	1.93968	-2.96838	-2.96838	0.567463	-2.96838	-2.96838
100506070	RBFADN	2.20307	1.59383	-2.96838	-2.96838	-2.96838	-0.483163	1.88312	0.283637	1.30782	2.27194	1.07312	-2.96838	-2.96838	-0.461757	-2.96838	-2.96838	1.04447	-2.96838	-2.96838	0.951063	-2.96838	-2.96838
100506071	LOC100506071	-2.13762	1.30829	1.86072	-2.96838	-2.96838	-2.96838	-2.96838	-1.69268	-2.24043	-2.96838	-2.96838	-2.96838	-2.96838	-2.96838	-2.96838	-2.96838	-2.96838	-2.96838	-2.96838	-2.96838	-2.96838	-2.96838
100506076	LOC100506076	2.32266	2.42417	-2.96838	-2.96838	-2.96838	2.63227	2.59995	0.958721	-0.870286	-2.96838	0.755257	-2.96838	-2.96838	1.21515	-2.96838	-2.96838	0.658918	-2.96838	-2.96838	-0.184305	-2.96838	-2.96838
100506083	LOC100506083	0.402273	-0.233698	-2.96838	-2.96838	-2.96838	1.94466	1.53475	-0.781593	0.284358	-2.96838	-0.0591096	-2.96838	-2.96838	-2.96838	-2.96838	-2.96838	-0.37199	-2.96838	-2.96838	0.0433914	-2.96838	-2.96838
100506084	ARL17B	0.402273	1.55	-2.96838	-2.96838	-2.96838	0.583928	-0.121721	2.13584	0.783239	-2.96838	-0.626326	-2.96838	-2.96838	-1.61169	-2.96838	-2.96838	0.329325	-2.96838	-2.96838	0.240002	-2.96838	-2.96838
100506098	LOC100506098	-2.96838	1.63637	-2.96838	-2.96838	-2.96838	-2.96838	-2.96838	1.20586	-0.664535	-2.96838	-2.96838	-2.96838	-2.96838	-2.96838	-2.96838	-2.96838	-0.709624	-2.96838	-2.96838	-2.96838	-2.96838	-2.96838
100506100	LOC100506100	1.27257	1.63637	-2.96838	-2.96838	-2.96838	-0.134023	2.03011	1.9105	2.43578	-2.96838	0.6635	-2.96838	-2.96838	1.73069	-2.96838	-2.96838	1.67413	-2.96838	-2.96838	-0.787987	-2.96838	-2.96838
100506108	SIX3-AS1	0.166868	-0.395707	-2.96838	-2.96838	-2.96838	-2.96838	-2.96838	0.958721	0.851874	-2.96838	-2.96838	-2.96838	-2.96838	-2.96838	3.17726	1.31894	-1.15122	0.490678	0.193685	-2.96838	-2.96838	0.833758
100506115	LINC01272	-1.23031	-2.96838	-2.96838	-2.96838	-2.96838	0.918907	-2.96838	-2.96838	-2.96838	-2.96838	-1.57436	-2.96838	-2.96838	-2.96838	-2.96838	-2.96838	1.87773	-2.96838	-2.96838	5.01464	-2.96838	-2.96838
100506123	LOC100506123	3.55674	3.18126	-2.96838	-2.96838	-2.96838	2.53811	1.88312	0.050576	-0.180409	-2.96838	1.20914	0.504745	-2.96838	2.40961	-2.96838	0.390996	1.34841	-2.96838	-2.96838	1.34207	-2.96838	-2.96838
100506127	LOC100506127	1.9665	4.14183	-2.96838	-2.96838	-2.96838	0.146872	0.774343	2.04354	1.86775	-2.96838	0.999974	0.504745	-2.96838	0.607747	-2.96838	-2.96838	0.799199	-2.96838	-2.96838	0.0433914	-2.96838	-2.96838
100506161	TAF1A-AS1	2.6544	0.653642	-2.96838	-2.96838	-2.96838	1.52109	2.69116	0.171808	-0.0494468	-2.96838	0.922924	-2.96838	-2.96838	0.169911	-2.96838	-2.96838	2.05613	-2.96838	-2.96838	1.50389	-2.96838	-2.96838
100506178	LOC100506178	4.51789	-1.69694	-2.96838	-2.96838	-2.96838	3.09602	2.69116	0.660311	-0.0494468	-2.96838	1.60411	-2.96838	-2.96838	-1.61169	-2.96838	-2.96838	-0.709624	-2.96838	-2.96838	-2.96838	-2.96838	-2.96838
100506190	LINC00963	6.63248	4.92123	2.83512	-2.96838	-2.96838	6.00406	5.66597	5.41646	5.04065	-2.96838	4.32148	-2.96838	-2.96838	4.51503	2.45381	-2.96838	5.34334	0.490678	-2.96838	5.02801	-2.96838	-2.96838
100506211	MIR210HG	0.782012	1.79501	-2.96838	-2.96838	-2.96838	1.52109	3.07667	3.78098	4.67443	-2.96838	3.02443	-2.96838	-2.96838	2.86943	-2.96838	-2.96838	3.96407	-2.96838	-2.96838	-1.22199	-2.96838	-2.96838
100506215	PAXBP1-AS1	0.782012	1.35998	-2.96838	2.55354	-2.96838	-0.483163	0.394789	-2.19389	1.40238	-2.96838	0.223889	-2.96838	-2.96838	-1.61169	-2.96838	-2.96838	1.04447	-2.96838	-2.96838	0.951063	-2.96838	-2.96838
100506233	RAB30-AS1	2.43308	3.85709	-2.96838	-2.96838	-2.96838	2.53811	3.14279	2.98837	2.11118	-2.96838	2.23396	3.96542	2.19675	0.169911	3.43689	1.31894	2.94596	3.53901	2.06744	2.47102	3.62979	2.34807
100506237	NKX2-1-AS1	2.69929	0.380872	-2.96838	-2.96838	-2.96838	0.761118	2.50259	-1.0264	-2.96838	-2.96838	-2.96838	-2.96838	-2.96838	-2.96838	-2.96838	-2.96838	-2.96838	-2.96838	-2.96838	-2.96838	-2.96838	-2.96838
100506258	LOC100506258	0.289366	1.75695	-2.96838	-2.96838	-2.96838	-0.134023	0.394789	0.050576	1.49113	-2.96838	0.922924	-2.96838	-2.96838	1.73069	-2.96838	-2.96838	1.43699	-2.96838	-2.96838	0.240002	-2.96838	-2.96838
100506302	LOC100506302	3.08483	2.37477	1.86072	-2.96838	-2.96838	1.94466	2.03011	0.817218	-0.870286	-2.96838	1.27262	-2.96838	-2.96838	0.785191	-2.96838	-2.96838	2.16387	-2.96838	-2.96838	2.21462	-2.96838	-2.96838
100506305	LINC00958	-0.278997	-1.69694	-2.96838	-2.96838	-2.96838	-2.96838	-2.96838	2.01142	4.58653	-2.96838	-2.96838	-2.96838	-2.96838	-2.96838	-2.96838	-2.96838	0.503513	-2.96838	-2.96838	-1.84565	-2.96838	-2.96838
100506311	HOTAIRM1	4.33798	3.93585	3.82215	3.53775	-2.96838	4.28687	4.64699	4.0576	5.41135	2.27194	-2.10917	-2.96838	1.63175	-2.96838	-2.96838	-2.96838	4.67825	-2.96838	2.06744	2.65459	-2.96838	2.75403
100506314	LOC100506314	0.506981	0.0442157	-2.96838	-2.96838	-2.96838	2.48861	-2.96838	-2.96838	-0.484498	-2.96838	2.8058	-2.96838	-2.96838	2.35441	-2.96838	-2.96838	0.503513	0.490678	-2.96838	-0.787987	-2.96838	-2.96838
100506325	SP2-AS1	1.49255	1.01779	-2.96838	-2.96838	-2.96838	0.918907	1.07455	0.050576	-0.484498	-2.96838	1.87347	-2.96838	-2.96838	1.33405	-2.96838	-2.96838	0.799199	-2.96838	-2.96838	2.58394	-2.96838	-2.96838
100506334	LINC00649	3.88284	1.01779	-2.96838	-2.96838	1.89304	3.31059	3.07667	0.574956	1.25811	-2.96838	0.999974	-2.96838	-2.96838	0.943182	-2.96838	-2.96838	4.14588	-2.96838	-2.96838	-0.787987	-2.96838	-2.96838
100506365	OTUD6B-AS1	5.52949	5.33044	1.86072	-2.96838	2.86801	5.3391	4.50337	5.45579	4.16901	-2.96838	4.67866	-2.96838	-2.96838	4.88	-2.96838	-2.96838	6.22147	0.490678	-2.96838	6.03845	-2.96838	3.07048
100506385	LINC01426	3.40241	1.14109	-2.96838	1.5846	-2.96838	2.32905	2.16351	1.72485	1.04012	-2.96838	2.8481	-2.96838	-2.96838	4.11103	-2.96838	-2.96838	-2.96838	-2.96838	-2.96838	-0.184305	-2.96838	-2.96838
100506392	SLC16A1-AS1	4.05678	4.25536	-2.96838	-2.96838	-2.96838	4.81447	4.87807	4.95404	4.39857	-2.96838	2.10037	-2.96838	-2.96838	1.44389	-2.96838	-2.96838	3.85577	-2.96838	-2.96838	2.61969	-2.96838	0.833758
100506394	GAS6-AS2	-2.96838	1.50479	-2.96838	-2.96838	-2.96838	0.146872	-2.96838	0.958721	1.30782	-2.96838	0.6635	-2.96838	-2.96838	0.405375	-2.96838	-2.96838	0.799199	-2.96838	-2.96838	0.0433914	-2.96838	-2.96838
100506428	CBR3-AS1	2.03814	2.1872	6.27088	7.25093	6.84414	2.32905	4.0312	2.52527	2.95577	6.62744	2.71731	3.70474	4.16627	2.10973	4.92834	4.4992	1.74524	4.68226	4.83659	2.30524	4.81403	4.19597
100506436	SPAG5-AS1	1.08234	1.55	-2.96838	-2.96838	-2.96838	0.381887	-0.933931	0.171808	2.45796	-2.96838	-0.0591096	-2.96838	-2.96838	-0.925062	-2.96838	-2.96838	-0.709624	-2.96838	-2.96838	0.706973	-2.96838	-2.96838
100506451	RASSF8-AS1	4.08242	4.17106	1.86072	-2.96838	-2.96838	3.28182	3.26658	4.0964	3.49573	-2.96838	2.73995	-2.96838	-2.96838	2.29702	-2.96838	-2.96838	3.55297	-2.96838	-2.96838	3.12168	-2.96838	1.7811
100506457	MIR3681HG	-2.96838	2.06793	-2.96838	-2.96838	-2.96838	-2.96838	-2.96838	1.64333	-1.75888	-2.96838	-2.96838	-2.96838	-2.96838	-2.96838	-2.96838	-2.96838	-0.0985794	-2.96838	-2.96838	1.25379	-2.96838	-2.96838
100506465	LINC01234	-2.13762	0.380872	-2.96838	-2.96838	-2.96838	-0.134023	-2.96838	1.14793	0.470485	-2.96838	-2.96838	-2.96838	-2.96838	-0.111624	-2.96838	-2.96838	1.52044	-2.96838	-2.96838	3.4543	-2.96838	-2.96838
100506469	TMEM147-AS1	4.6438	4.11199	1.86072	-2.96838	1.89304	4.51411	4.77759	2.69669	2.75536	-2.96838	2.78418	-2.96838	-2.96838	2.40961	0.93462	-2.96838	2.48795	-2.96838	-2.96838	2.87772	-2.96838	-2.96838
100506474	LOC100506474	-2.96838	4.21383	-2.96838	1.5846	-2.96838	-2.96838	-2.96838	0.660311	0.470485	-2.96838	1.60411	-2.96838	-2.96838	0.785191	-2.96838	-2.96838	2.40254	-2.96838	-2.96838	-1.22199	-2.96838	-2.96838
100506476	LOC100506476	1.27257	0.277143	1.86072	-2.96838	-2.96838	1.70568	2.39817	2.71675	1.04012	-2.96838	-0.878817	-2.96838	-2.96838	1.81489	-2.96838	-2.96838	-2.96838	-2.96838	-2.96838	0.567463	-2.96838	-2.96838
100506516	LINC01176	-0.677624	-0.787253	-2.96838	-2.96838	-2.96838	-2.96838	-0.933931	1.26156	1.69169	-2.96838	-0.626326	-2.96838	-2.96838	-2.96838	-2.96838	-2.96838	-0.0985794	-2.96838	-2.96838	0.706973	-2.96838	-2.96838
100506581	C16orf95	1.9665	0.810488	-2.96838	-2.96838	-2.96838	-0.483163	1.07455	2.40677	1.09778	-2.96838	1.33343	-2.96838	-2.96838	1.08557	-2.96838	-2.96838	0.329325	-2.96838	-2.96838	-0.454798	-2.96838	-2.96838
100506585	LOC100506585	-2.96838	-2.96838	1.86072	-2.96838	-2.96838	-2.96838	-2.96838	-2.96838	-0.664535	-2.96838	-2.96838	-2.96838	-2.96838	-2.96838	-2.96838	-2.96838	-1.79083	1.42355	-2.96838	-1.22199	-2.96838	-2.96838
100506599	PPP1R26-AS1	1.49255	2.78721	-2.96838	-2.96838	-2.96838	0.761118	0.774343	2.33069	1.40238	-2.96838	1.07312	-2.96838	-2.96838	0.607747	-2.96838	-2.96838	0.658918	-2.96838	-2.96838	1.05919	-2.96838	-2.96838
100506622	LINC00540	-2.96838	2.98123	-2.96838	-2.96838	-2.96838	-2.96838	-2.96838	3.32538	2.97128	-2.96838	-2.10917	-2.96838	-2.96838	-2.96838	-2.96838	-2.96838	-0.37199	-2.96838	-2.96838	-2.96838	-2.96838	-2.96838
100506637	PRKAR2A-AS1	1.63799	-1.03177	-2.96838	-2.96838	-2.96838	1.70568	2.93458	1.14793	0.181439	-2.96838	-0.626326	-2.96838	-2.96838	-1.61169	-2.96838	-2.96838	1.25404	-2.96838	-2.96838	-2.96838	-2.96838	-2.96838
100506639	LOC100506639	3.60472	2.06793	-2.96838	-2.96838	-2.96838	2.01627	2.39817	0.484233	0.980062	-2.96838	1.78915	-2.96838	-2.96838	1.64128	-2.96838	-2.96838	0.92704	-2.96838	0.193685	1.84333	-2.96838	-2.96838
100506649	PXN-AS1	0.696032	1.19901	-2.96838	-2.96838	-2.96838	-0.134023	1.32293	-0.781593	-0.870286	-2.96838	1.27262	-2.96838	-2.96838	0.607747	-2.96838	-2.96838	0.658918	-2.96838	-2.96838	0.951063	-2.96838	-2.96838
100506658	OCLN	4.79104	3.07701	-2.96838	-2.96838	-2.96838	4.05151	2.59995	3.38928	2.94009	-2.96838	3.7147	0.504745	0.690043	1.08557	2.45381	-2.96838	1.04447	-2.96838	2.63767	-1.84565	3.62979	1.7811
100506660	DDX11-AS1	1.9665	-1.32635	-2.96838	-2.96838	-2.96838	1.06113	0.774343	-0.572362	0.181439	-2.96838	-0.626326	-2.96838	-2.96838	-1.61169	-2.96838	-2.96838	-0.37199	-2.96838	-2.96838	-1.22199	-2.96838	-2.96838
100506668	NRAV	4.47981	4.01858	-2.96838	-2.96838	1.89304	4.69954	4.0312	2.81309	1.99459	-2.96838	2.78418	-2.96838	-2.96838	2.70265	-2.96838	-2.96838	2.88429	-2.96838	-2.96838	1.25379	-2.96838	2.34807
100506686	IQCH-AS1	1.85189	0.568323	-2.96838	-2.96838	-2.96838	2.95737	1.32293	0.283637	0.711174	-2.96838	0.6635	-2.96838	-2.96838	-1.61169	-2.96838	-2.96838	0.92704	-2.96838	-2.96838	2.01426	-2.96838	-2.96838
100506691	LOC100506691	-1.61379	-0.787253	1.86072	-2.96838	-2.96838	-2.96838	0.774343	1.14793	2.2448	-2.96838	0.56551	-2.96838	-2.96838	-0.461757	-2.96838	-2.96838	2.21487	-2.96838	-2.96838	1.15977	-2.96838	-2.96838
100506696	PCAT6	1.33079	-0.233698	-2.96838	-2.96838	-2.96838	2.8827	2.50259	1.9105	2.50134	-2.96838	0.56551	-2.96838	-2.96838	1.08557	-2.96838	-2.96838	2.64495	-2.96838	-2.96838	2.30524	-2.96838	-2.96838
100506697	LINC00327	-2.13762	0.882948	-2.96838	-2.96838	-2.96838	-2.96838	-2.96838	2.22259	-2.96838	-2.96838	-0.411512	-2.96838	-2.96838	0.607747	-2.96838	-2.96838	1.67413	-2.96838	-2.96838	3.12168	-2.96838	-2.96838
100506710	EBLN3P	7.60305	6.77867	3.41145	2.55354	1.89304	7.81251	7.17931	7.09367	8.10109	2.27194	6.61932	-2.96838	-2.96838	6.32382	-2.96838	-2.96838	6.40285	-2.96838	-2.96838	5.32734	-2.96838	3.90869
100506713	ALOX12-AS1	3.05059	2.51817	-2.96838	1.5846	-2.96838	2.08448	2.93458	1.9105	1.61478	-2.96838	0.6635	-2.96838	-2.96838	1.54596	-2.96838	-2.96838	1.34841	-2.96838	-2.96838	2.87772	-2.96838	-2.96838
100506714	NUP50-AS1	4.10762	2.56297	-2.96838	-2.96838	-2.96838	4.55074	4.39902	3.92591	4.346	-2.96838	2.8481	-2.96838	-2.96838	2.82951	-2.96838	-2.96838	3.72115	-2.96838	-2.96838	4.00689	-2.96838	-2.96838
100506736	SLFN12L	1.33079	1.6777	-2.96838	-2.96838	-2.96838	0.583928	-2.96838	0.660311	-0.484498	-2.96838	-0.626326	-2.96838	-2.96838	-2.96838	-2.96838	-2.96838	-1.79083	-2.96838	-2.96838	-0.454798	-2.96838	0.833758
100506742	CASP12	-2.96838	-2.96838	-2.96838	-2.96838	-2.96838	-2.96838	-2.96838	-2.96838	-2.96838	-2.96838	-2.96838	2.00039	1.63175	-2.96838	-2.96838	-2.96838	-1.79083	1.98542	3.04528	-0.787987	3.1503	-2.96838
100506746	LOC100506746	2.29368	1.63637	-2.96838	-2.96838	-2.96838	0.761118	0.394789	0.387419	-1.11034	-2.96838	0.755257	-2.96838	-2.96838	1.21515	-2.96838	-2.96838	0.92704	-2.96838	-2.96838	-0.184305	-2.96838	-2.96838
100506753	AZIN1-AS1	0.289366	0.0442157	-2.96838	-2.96838	-2.96838	-0.134023	-2.96838	1.20586	1.15323	-2.96838	-0.878817	-2.96838	-2.96838	0.785191	-2.96838	-2.96838	1.34841	-2.96838	-2.96838	1.05919	-2.96838	-2.96838
100506757	LINC00629	0.506981	-2.1969	-2.96838	-2.96838	-2.96838	2.63227	1.32293	-2.96838	-1.39847	-2.96838	-2.10917	-2.96838	-2.96838	-2.96838	-2.96838	-2.96838	-1.15122	-2.96838	-2.96838	0.240002	-2.96838	-2.96838
100506783	HOXD-AS2	0.0329945	2.44825	-2.96838	-2.96838	-2.96838	-2.96838	-2.96838	2.16534	1.72866	-2.96838	-2.96838	-2.96838	-2.96838	-1.61169	-2.96838	-2.96838	0.503513	-2.96838	-2.96838	1.15977	-2.96838	-2.96838
100506826	MYLK-AS1	1.27257	-0.0880596	-2.96838	-2.96838	-2.96838	1.06113	1.32293	-1.0264	-2.96838	-2.96838	-0.224578	-2.96838	-2.96838	-0.925062	-2.96838	-2.96838	-0.37199	-2.96838	-2.96838	-0.454798	-2.96838	-2.96838
100506827	LVCAT1	-2.96838	2.21553	-2.96838	-2.96838	-2.96838	-0.944725	-0.933931	3.66185	2.62416	-2.96838	-2.96838	-2.96838	-2.96838	-2.96838	-2.96838	-2.96838	-2.96838	-2.96838	-2.96838	-2.96838	-2.96838	-2.96838
100506844	LOC100506844	2.60807	1.45812	-2.96838	-2.96838	-2.96838	3.06259	3.00737	3.12976	1.86775	-2.96838	1.20914	-2.96838	-2.96838	0.785191	-2.96838	-2.96838	1.59933	-2.96838	-2.96838	1.15977	-2.96838	-2.96838
100506866	TTN-AS1	-1.61379	1.97153	-2.96838	-2.96838	-2.96838	-2.96838	-2.96838	-0.572362	1.04012	-2.96838	0.999974	-2.96838	-2.96838	-0.111624	-2.96838	-2.96838	1.04447	-2.96838	-2.96838	1.42524	-2.96838	-2.96838
100506881	MKLN1-AS	3.99511	1.30829	-2.96838	1.5846	-2.96838	2.63227	2.39817	1.14793	1.61478	-2.96838	2.06495	-2.96838	-2.96838	2.1749	-2.96838	-2.96838	1.04447	-2.96838	-2.96838	1.71697	-2.96838	-2.96838
100506930	LINC00665	5.96589	5.67204	-2.96838	-2.96838	-2.96838	5.27486	4.39902	5.18761	4.88968	-2.96838	4.2523	-2.96838	-2.96838	3.81648	0.93462	-2.96838	4.98043	-2.96838	-2.96838	3.60462	-2.96838	-2.96838
100507002	LOC100507002	3.24479	0.165375	-2.96838	-2.96838	-2.96838	3.22251	1.71943	1.31518	3.55869	2.27194	-0.626326	-2.96838	-2.96838	0.169911	-2.96838	-2.96838	-0.709624	-2.96838	-2.96838	-1.22199	-2.96838	-2.96838
100507003	GFY	-2.96838	-1.69694	-2.96838	-2.96838	-2.96838	-2.96838	-2.96838	2.77532	3.56892	-2.96838	-2.96838	-2.96838	-2.96838	-2.96838	-2.96838	-2.96838	-1.79083	-2.96838	-2.96838	-2.96838	-2.96838	0.833758
100507032	TMCC1-AS1	3.88284	1.45812	-2.96838	-2.96838	-2.96838	3.4721	3.14279	1.02459	0.980062	-2.96838	2.26551	-2.96838	-2.96838	2.86943	-2.96838	-2.96838	3.0051	-2.96838	-2.96838	2.26064	-2.96838	1.7811
100507034	PITRM1-AS1	0.0329945	1.30829	-2.96838	-2.96838	-2.96838	-1.6275	1.07455	-1.32141	1.69169	-2.96838	1.27262	-2.96838	-2.96838	-0.461757	-2.96838	-2.96838	-0.37199	-2.96838	-2.96838	0.413003	-2.96838	-2.96838
100507043	TUNAR	-2.96838	2.34942	-2.96838	-2.96838	-2.96838	-2.96838	-2.96838	0.387419	2.19283	-2.96838	-2.96838	-2.96838	-2.96838	-1.61169	-2.96838	-2.96838	-0.37199	1.42355	-2.96838	-2.96838	-2.96838	-2.96838
100507050	TPBGL	-2.96838	0.882948	-2.96838	-2.96838	-2.96838	-2.96838	-2.96838	2.01142	3.50642	-2.96838	-1.57436	0.504745	-2.96838	-2.96838	-2.96838	-2.96838	-2.96838	-2.96838	-2.96838	1.05919	-2.96838	0.833758
100507053	LOC100507053	2.5602	1.01779	-2.96838	-2.96838	-2.96838	1.06113	1.71943	0.050576	-1.75888	-2.96838	-1.57436	-2.96838	-2.96838	-1.61169	-2.96838	-2.96838	2.81986	-2.96838	-2.96838	1.25379	-2.96838	-2.96838
100507057	MFI2-AS1	1.85189	1.50479	-2.96838	-2.96838	-2.96838	-0.483163	3.26658	1.02459	2.94009	-2.96838	0.755257	-2.96838	-2.96838	0.785191	-2.96838	-2.96838	0.503513	-2.96838	-2.96838	2.26064	-2.96838	0.833758
100507062	PSMD6-AS2	0.782012	1.25469	-2.96838	-2.96838	-2.96838	0.761118	1.53475	0.740897	1.09778	-2.96838	-0.878817	-2.96838	-2.96838	-0.461757	-2.96838	-2.96838	-0.0985794	-2.96838	-2.96838	-0.184305	-2.96838	-2.96838
100507065	LOC100507065	-0.278997	1.93792	-2.96838	-2.96838	-2.96838	-1.6275	0.774343	-1.32141	0.181439	-2.96838	0.6635	0.504745	-2.96838	2.04147	-2.96838	-2.96838	-0.0985794	-2.96838	-2.96838	-0.787987	-2.96838	-2.96838
100507071	LOC100507071	-0.464586	0.165375	-2.96838	-2.96838	-2.96838	0.583928	-0.933931	-0.227529	2.64365	-2.96838	-1.57436	-2.96838	-2.96838	1.08557	-2.96838	-2.96838	-0.37199	-2.96838	-2.96838	-0.787987	-2.96838	-2.96838
100507117	ASAP1-IT2	-2.96838	-2.1969	-2.96838	-2.96838	-2.96838	0.918907	-2.96838	1.20586	1.44744	-2.96838	-2.10917	-2.96838	-2.96838	-0.925062	-2.96838	-2.96838	0.503513	-2.96838	-2.96838	-0.787987	-2.96838	-2.96838
100507156	LOC100507156	-1.61379	0.810488	-2.96838	-2.96838	-2.96838	-2.96838	-0.933931	1.83908	4.13499	-2.96838	1.87347	-2.96838	-2.96838	2.86943	-2.96838	-2.96838	1.43699	-2.96838	-2.96838	0.706973	-2.96838	-2.96838
100507171	BOLA3-AS1	1.59112	0.882948	-2.96838	-2.96838	-2.96838	1.41911	2.16351	1.55694	1.76471	-2.96838	2.13495	-2.96838	-2.96838	1.64128	0.93462	-2.96838	2.44588	-2.96838	-2.96838	2.34851	-2.96838	-2.96838
100507173	LINC01012	0.604601	2.39968	-2.96838	-2.96838	-2.96838	-2.96838	1.53475	0.958721	1.09778	-2.96838	-0.411512	-2.96838	-2.96838	-2.96838	-2.96838	-2.96838	-1.79083	-2.96838	-2.96838	0.413003	-2.96838	-2.96838
100507178	SLFNL1-AS1	0.604601	1.83208	-2.96838	-2.96838	-2.96838	1.41911	0.774343	0.574956	2.70058	-2.96838	0.089318	-2.96838	-2.96838	-0.461757	-2.96838	-2.96838	-0.0985794	-2.96838	-2.96838	0.240002	-2.96838	-2.96838
100507194	LOC100507194	-2.96838	-2.96838	-2.96838	-2.96838	-2.96838	-2.96838	-2.96838	-2.19389	1.09778	-2.96838	-2.96838	-2.96838	-2.96838	-2.96838	-2.96838	-2.96838	-0.37199	-2.96838	-2.96838	1.42524	-2.96838	-2.96838
100507206	LINC00943	-0.677624	1.25469	1.86072	-2.96838	-2.96838	0.381887	-0.933931	-0.389667	2.29497	-2.96838	-2.96838	-2.96838	-2.96838	-2.96838	2.45381	-2.96838	0.503513	-2.96838	-2.96838	-2.96838	-2.96838	-2.96838
100507217	LINC01578	5.8562	6.37129	-2.96838	2.55354	3.44453	5.94106	5.96906	6.34992	5.45061	3.25273	4.45062	2.00039	0.690043	4.60054	-2.96838	-2.96838	4.25955	1.42355	2.06744	4.8884	-2.96838	-2.96838
100507218	RNF157-AS1	1.49255	1.19901	-2.96838	-2.96838	-2.96838	1.70568	1.32293	-1.32141	2.2701	-2.96838	-2.96838	-2.96838	-2.96838	-2.96838	-2.96838	-2.96838	-2.96838	-2.96838	-2.96838	-0.787987	-2.96838	-2.96838
100507246	SNHG16	6.00888	5.20179	2.83512	1.5846	-2.96838	6.27613	5.59689	4.83518	5.85138	-2.96838	4.12048	-2.96838	-2.96838	4.07733	-2.96838	-2.96838	5.22394	-2.96838	-2.96838	6.27826	-2.96838	-2.96838
100507257	MEG9	-2.96838	1.79501	-2.96838	-2.96838	-2.96838	-2.96838	-0.121721	0.387419	1.25811	-2.96838	4.07669	-2.96838	-2.96838	4.29816	-2.96838	-2.96838	0.131179	-2.96838	-2.96838	-2.96838	-2.96838	-2.96838
100507266	STX18-AS1	0.863155	1.97153	1.86072	-2.96838	-2.96838	0.381887	-2.96838	0.889704	0.0706097	-2.96838	0.755257	-2.96838	-2.96838	-0.925062	-2.96838	-2.96838	-0.0985794	-2.96838	-2.96838	-1.84565	-2.96838	-2.96838
100507283	LOC100507283	-0.927663	1.14109	-2.96838	-2.96838	-2.96838	1.70568	-2.96838	0.817218	0.380421	-2.96838	-0.626326	-2.96838	-2.96838	-0.111624	-2.96838	-2.96838	0.329325	-2.96838	-2.96838	-1.22199	-2.96838	-2.96838
100507291	LOC100507291	2.35107	2.6486	-2.96838	-2.96838	-2.96838	2.53811	2.39817	2.57007	1.35588	-2.96838	1.14273	-2.96838	-2.96838	0.607747	-2.96838	-2.96838	1.52044	-2.96838	-2.96838	2.47102	-2.96838	-2.96838
100507297	TMEM44-AS1	2.60807	2.06793	-2.96838	-2.96838	-2.96838	2.53811	2.50259	1.68467	0.783239	-2.96838	1.14273	-2.96838	-2.96838	0.785191	-2.96838	-2.96838	0.329325	-2.96838	-2.96838	0.413003	-2.96838	-2.96838
100507303	SNHG19	5.48211	2.91366	-2.96838	-2.96838	-2.96838	4.92092	5.28179	2.98837	2.90822	-2.96838	2.8481	-2.96838	-2.96838	2.78845	-2.96838	-2.96838	1.87773	-2.96838	-2.96838	0.834174	-2.96838	0.833758
100507316	MINCR	1.08234	1.6777	-2.96838	-2.96838	-2.96838	0.761118	1.88312	2.22259	1.90052	-2.96838	1.87347	-2.96838	-2.96838	-0.461757	-2.96838	-2.96838	2.48795	-2.96838	-2.96838	1.90258	-2.96838	-2.96838
100507321	ERVK13-1	2.9049	4.36694	-2.96838	-2.96838	-2.96838	1.70568	2.50259	1.64333	3.14544	-2.96838	4.04067	-2.96838	-2.96838	3.89594	1.88558	-2.96838	3.55297	0.490678	0.193685	3.39363	-2.96838	-2.96838
100507334	LOC100507334	5.90492	-0.787253	-2.96838	-2.96838	-2.96838	4.0852	2.93458	-1.32141	-0.0494468	-2.96838	0.6635	-2.96838	-2.96838	-0.111624	-2.96838	-2.96838	-1.15122	-2.96838	-2.96838	-2.96838	-2.96838	-2.96838
100507347	VIM-AS1	1.44062	1.86823	-2.96838	-2.96838	-2.96838	-0.134023	1.07455	1.55694	1.09778	-2.96838	0.6635	-2.96838	-2.96838	2.40961	-2.96838	-2.96838	1.04447	-2.96838	-2.96838	-0.787987	-2.96838	-2.96838
100507373	LOC100507373	0.0329945	3.4069	-2.96838	-2.96838	-2.96838	-0.944725	1.88312	0.958721	1.90052	2.27194	1.20914	-2.96838	-2.96838	1.33405	-2.96838	-2.96838	2.111	-2.96838	-2.96838	1.84333	-2.96838	-2.96838
100507377	LOC100507377	-0.464586	3.01387	-2.96838	-2.96838	-2.96838	-0.483163	-2.96838	2.50233	2.73733	-2.96838	-2.96838	-2.96838	-2.96838	-2.96838	-2.96838	-2.96838	1.81301	-2.96838	-2.96838	-1.22199	-2.96838	-2.96838
100507404	TMLHE-AS1	1.63799	-0.578238	-2.96838	-2.96838	-2.96838	0.583928	2.16351	-0.781593	0.380421	-2.96838	-0.626326	-2.96838	-2.96838	-1.61169	-2.96838	-2.96838	-0.0985794	-2.96838	-2.96838	0.0433914	-2.96838	-2.96838
100507412	LOC100507412	2.37893	2.39968	3.41145	-2.96838	-2.96838	1.70568	2.59995	2.22259	3.40728	3.83123	1.14273	0.504745	0.690043	1.89443	-2.96838	2.28152	3.64881	-2.96838	-2.96838	2.11792	-2.96838	1.7811
100507419	MMP25-AS1	2.5602	4.68328	1.86072	-2.96838	-2.96838	2.84387	3.48623	3.70267	4.20225	2.27194	1.78915	-2.96838	-2.96838	1.89443	-2.96838	-2.96838	2.111	-2.96838	-2.96838	2.06702	-2.96838	-2.96838
100507420	LINC01605	-1.61379	-0.578238	-2.96838	-2.96838	-2.96838	-2.96838	-2.96838	-1.69268	1.96391	2.27194	0.460375	-2.96838	-2.96838	0.607747	-2.96838	-2.96838	-1.79083	-2.96838	-2.96838	1.42524	-2.96838	-2.96838
100507421	TMEM178B	0.166868	3.82986	-2.96838	-2.96838	-2.96838	-1.6275	-2.96838	2.16534	4.70722	-2.96838	4.72479	-2.96838	-2.96838	6.36977	-2.96838	-2.96838	5.01681	-2.96838	0.193685	0.834174	1.85919	-2.96838
100507423	MKNK1-AS1	-2.96838	-0.0880596	-2.96838	-2.96838	-2.96838	-0.483163	0.774343	-2.96838	2.11118	2.27194	-0.878817	0.504745	-2.96838	-2.96838	-2.96838	-2.96838	-0.37199	-2.96838	-2.96838	-2.96838	-2.96838	-2.96838
100507433	ZNF571-AS1	4.03067	0.165375	-2.96838	-2.96838	-2.96838	3.94545	2.93458	1.14793	1.09778	-2.96838	-0.224578	-2.96838	-2.96838	0.405375	-2.96838	-2.96838	3.26914	-2.96838	-2.96838	0.0433914	-2.96838	0.833758
100507436	MICA	4.75428	5.3907	-2.96838	-2.96838	-2.96838	4.48916	4.1645	5.36335	6.56934	-2.96838	6.29748	-2.96838	-2.96838	7.04178	-2.96838	-2.96838	5.80933	-2.96838	-2.96838	6.05813	-2.96838	3.07048
100507437	LOC100507437	2.67702	1.63637	-2.96838	-2.96838	-2.96838	2.38422	2.50259	2.59196	0.555255	-2.96838	1.20914	-2.96838	-2.96838	0.405375	-2.96838	-2.96838	0.658918	-2.96838	-2.96838	-1.84565	-2.96838	-2.96838
100507458	ZNF213-AS1	1.49255	1.40988	-2.96838	-2.96838	-2.96838	1.06113	0.774343	0.484233	-0.180409	-2.96838	1.07312	-2.96838	-2.96838	1.21515	-2.96838	-2.96838	1.74524	-2.96838	-2.96838	-0.184305	-2.96838	-2.96838
100507459	NRSN2-AS1	1.81158	1.83208	-2.96838	-2.96838	-2.96838	-0.483163	1.32293	1.87523	1.61478	-2.96838	1.69959	-2.96838	-2.96838	0.943182	-2.96838	-2.96838	0.658918	-2.96838	-2.96838	0.951063	-2.96838	-2.96838
100507462	GVQW2	0.289366	1.08076	-2.96838	-2.96838	-2.96838	1.30936	0.774343	0.660311	-2.96838	-2.96838	-2.10917	-2.96838	-2.96838	-1.61169	-2.96838	-2.96838	-1.79083	-2.96838	-2.96838	-0.454798	-2.96838	-2.96838
100507463	PSMB8-AS1	0.939977	0.277143	-2.96838	-2.96838	-2.96838	1.86932	-0.121721	1.60078	0.783239	-2.96838	-0.626326	-2.96838	-2.96838	0.405375	-2.96838	-2.96838	0.131179	-2.96838	-2.96838	-1.84565	-2.96838	-2.96838
100507487	LOC100507487	-0.278997	-1.32635	-2.96838	-2.96838	2.86801	-0.134023	0.394789	0.484233	-1.39847	-2.96838	2.44157	-2.96838	-2.96838	1.44389	-2.96838	-2.96838	0.658918	-2.96838	-2.96838	1.05919	-2.96838	-2.96838
100507495	SDCBP2-AS1	2.6544	2.51817	-2.96838	-2.96838	-2.96838	3.1287	2.03011	2.19425	1.90052	-2.96838	1.33343	-2.96838	-2.96838	1.33405	-2.96838	-2.96838	3.06192	-2.96838	-2.96838	3.39363	-2.96838	-2.96838
100507501	LINC01569	2.43308	0.277143	-2.96838	-2.96838	-2.96838	2.43736	2.16351	1.02459	-1.11034	-2.96838	0.56551	-2.96838	-2.96838	0.405375	-2.96838	-2.96838	2.111	-2.96838	-2.96838	1.50389	-2.96838	0.833758
100507524	ARHGEF26-AS1	0.289366	-1.69694	2.83512	-2.96838	-2.96838	-2.96838	-0.121721	-0.781593	1.09778	-2.96838	-2.96838	-2.96838	-2.96838	-2.96838	-2.96838	-2.96838	0.131179	-2.96838	-2.96838	-1.84565	-2.96838	-2.96838
100507530	MCPH1-AS1	-2.96838	0.277143	-2.96838	-2.96838	-2.96838	-0.134023	-0.933931	-0.0817855	1.25811	-2.96838	-0.0591096	-2.96838	-2.96838	-0.461757	-2.96838	-2.96838	1.34841	-2.96838	-2.96838	-0.184305	-2.96838	-2.96838
100507557	LOC100507557	1.27257	1.50479	-2.96838	-2.96838	-2.96838	0.583928	1.53475	1.76394	1.20662	2.27194	1.07312	-2.96838	-2.96838	-1.61169	-2.96838	-2.96838	1.04447	-2.96838	-2.96838	2.34851	-2.96838	-2.96838
100507567	RAB11B-AS1	-0.927663	-0.0880596	1.86072	-2.96838	-2.96838	-2.96838	-0.933931	-0.389667	-0.870286	-2.96838	1.07312	-2.96838	-2.96838	0.785191	-2.96838	-2.96838	0.92704	-2.96838	-2.96838	-0.184305	-2.96838	-2.96838
100507582	BHLHE40-AS1	-0.927663	-0.578238	-2.96838	-2.96838	-2.96838	-0.483163	0.774343	1.83908	0.380421	-2.96838	1.55388	-2.96838	-2.96838	0.785191	-2.96838	-2.96838	-0.0985794	-2.96838	-2.96838	-1.84565	-2.96838	-2.96838
100507588	TGFBR3L	-2.13762	1.71787	-2.96838	1.5846	-2.96838	-0.134023	-2.96838	3.06863	2.47981	-2.96838	1.74507	-2.96838	-2.96838	2.10973	-2.96838	-2.96838	1.25404	-2.96838	-2.96838	-2.96838	-2.96838	-2.96838
100507602	TRIM52-AS1	3.79251	2.7682	-2.96838	-2.96838	-2.96838	4.82448	3.80487	3.73253	3.40728	-2.96838	1.20914	-2.96838	-2.96838	2.23725	-2.96838	-2.96838	1.34841	-2.96838	-2.96838	0.951063	-2.96838	2.75403
100507607	NPIPB9	0.402273	0.0442157	-2.96838	-2.96838	-2.96838	0.761118	1.53475	-0.389667	-0.180409	-2.96838	0.089318	-2.96838	-2.96838	0.405375	-2.96838	-2.96838	1.43699	-2.96838	-2.96838	1.42524	-2.96838	-2.96838
100507651	LINC01606	-2.96838	2.06793	-2.96838	-2.96838	-2.96838	-2.96838	-2.96838	2.69669	2.64365	-2.96838	-2.96838	-2.96838	-2.96838	-2.96838	-2.96838	-2.96838	0.329325	-2.96838	0.193685	-1.84565	-2.96838	-2.96838
100508120	GMDS-AS1	1.81158	1.93792	-2.96838	-2.96838	-2.96838	2.01627	1.53475	2.07497	1.72866	-2.96838	3.86644	-2.96838	-2.96838	2.40961	-2.96838	-2.96838	1.99908	-2.96838	-2.96838	2.34851	-2.96838	-2.96838
100508631	LOC100508631	3.38877	3.02991	-2.96838	-2.96838	-2.96838	2.43736	2.39817	2.04354	1.69169	-2.96838	-2.96838	-2.96838	-2.96838	-2.96838	-2.96838	-2.96838	-2.96838	-2.96838	-2.96838	-2.96838	-2.96838	-2.96838
100509894	CPB2-AS1	-2.96838	0.568323	-2.96838	-2.96838	-2.96838	-2.96838	-0.933931	-0.572362	-2.96838	-2.96838	-1.18507	-2.96838	-2.96838	-2.96838	-2.96838	-2.96838	1.15306	-2.96838	-2.96838	1.25379	-2.96838	-2.96838
10051	SMC4	7.36436	7.05049	5.62016	7.69261	6.70229	7.16699	6.99917	6.49348	4.80566	5.82148	4.47781	6.17851	6.06562	4.34139	5.29893	5.67298	4.35357	5.87983	5.48632	3.37283	6.78641	5.48545
10052	GJC1	2.40626	7.63237	8.07652	9.11458	8.5979	5.06295	5.48663	6.15231	6.96465	7.55617	4.44374	5.28025	5.48203	6.03442	5.69635	5.056	5.35476	5.74889	5.15723	6.57318	6.23618	5.68423
100526820	CAHM	0.782012	-0.0880596	-2.96838	-2.96838	-2.96838	2.01627	1.32293	0.283637	1.25811	-2.96838	-0.626326	-2.96838	-2.96838	-2.96838	-2.96838	-2.96838	0.329325	-2.96838	-2.96838	-0.454798	-2.96838	-2.96838
100526830	SLX1A-SULT1A3	1.9293	2.86081	-2.96838	-2.96838	-2.96838	1.41911	1.53475	0.660311	2.89201	-2.96838	2.23396	-2.96838	-2.96838	1.54596	-2.96838	-2.96838	1.93968	-2.96838	-2.96838	1.25379	-2.96838	-2.96838
100526833	SEPT5-GP1BB	2.35107	3.99426	1.86072	3.53775	1.89304	2.08448	2.28561	4.30957	4.59156	-2.96838	1.74507	1.43828	2.6017	2.61143	-2.96838	-2.96838	0.329325	0.490678	1.11076	0.413003	1.85919	1.7811
100527950	GJA9-MYCBP	4.85194	4.22083	-2.96838	-2.96838	-2.96838	4.24277	4.52833	4.94131	3.39583	-2.96838	3.38195	-2.96838	-2.96838	3.83676	-2.96838	1.87906	4.37615	-2.96838	-2.96838	3.65718	0.909122	-2.96838
100527964	LHX4-AS1	3.81308	2.1288	-2.96838	-2.96838	-2.96838	1.86932	3.14279	-0.389667	0.470485	-2.96838	0.56551	-2.96838	-2.96838	1.33405	-2.96838	-2.96838	2.88429	-2.96838	-2.96838	2.93561	-2.96838	-2.96838
100528022	BLOC1S1-RDH5	2.29368	1.86823	-2.96838	-2.96838	-2.96838	1.30936	1.32293	1.26156	1.20662	-2.96838	2.44157	-2.96838	-2.96838	3.98949	-2.96838	-2.96838	2.16387	-2.96838	-2.96838	0.834174	0.909122	-2.96838
100529063	BCL2L2-PABPN1	0.402273	1.45812	-2.96838	-2.96838	-2.96838	-2.96838	1.53475	-0.781593	0.711174	-2.96838	1.07312	-2.96838	1.63175	1.33405	-2.96838	1.87906	1.25404	-2.96838	0.193685	0.834174	-2.96838	0.833758
100529145	TEN1-CDK3	1.38675	3.15223	-2.96838	-2.96838	-2.96838	-1.6275	1.07455	0.660311	1.25811	-2.96838	-0.411512	-2.96838	-2.96838	0.405375	-2.96838	-2.96838	-1.15122	-2.96838	-2.96838	0.951063	-2.96838	-2.96838
100529240	ZNF816-ZNF321P	2.23391	2.58486	-2.96838	-2.96838	-2.96838	2.67715	1.07455	1.64333	1.44744	2.27194	0.56551	-2.96838	-2.96838	1.08557	-2.96838	-2.96838	0.658918	-2.96838	-2.96838	0.834174	-2.96838	-2.96838
100529855	ZNF625-ZNF20	-0.927663	1.45812	-2.96838	-2.96838	-2.96838	1.52109	0.774343	2.54784	-0.324456	-2.96838	0.56551	-2.96838	-2.96838	1.73069	-2.96838	-2.96838	1.15306	-2.96838	-2.96838	-0.454798	-2.96838	-2.96838
10053	AP1M2	3.3611	1.50479	-2.96838	-2.96838	1.89304	3.4721	2.16351	1.55694	3.07541	-2.96838	-2.96838	-2.96838	-2.96838	-2.96838	-2.96838	1.31894	0.799199	-2.96838	-2.96838	-1.22199	0.909122	0.833758
100532732	MSH5-SAPCD1	-0.114584	0.653642	-2.96838	-2.96838	-2.96838	1.52109	1.88312	-1.32141	-0.324456	-2.96838	-2.10917	-2.96838	-2.96838	-2.96838	-2.96838	-2.96838	-0.0985794	-2.96838	-2.96838	-1.84565	-2.96838	-2.96838
100532746	PPT2-EGFL8	1.49255	2.68958	-2.96838	-2.96838	-2.96838	0.918907	-0.933931	1.36688	2.70058	-2.96838	2.88919	-2.96838	-2.96838	2.1749	-2.96838	-2.96838	2.44588	-2.96838	-2.96838	3.67429	-2.96838	-2.96838
100533107	RTEL1-TNFRSF6B	4.48622	3.64428	1.86072	-2.96838	-2.96838	1.61634	3.48623	1.02459	1.40238	-2.96838	1.50185	-2.96838	-2.96838	1.44389	-2.96838	-2.96838	1.15306	-2.96838	-2.96838	2.68865	-2.96838	-2.96838
100533111	ZNF670-ZNF695	2.23391	-2.96838	-2.96838	-2.96838	-2.96838	-0.483163	1.53475	-2.96838	-2.96838	-2.96838	-2.96838	-2.96838	-2.96838	-2.96838	-2.96838	-2.96838	-2.96838	-2.96838	-2.96838	-2.96838	-2.96838	-2.96838
100533952	RBAK-RBAKDN	-2.13762	-0.233698	-2.96838	-2.96838	-2.96838	-2.96838	-0.933931	-1.69268	-0.484498	-2.96838	1.39178	1.43828	2.19675	2.10973	2.45381	0.390996	1.74524	0.490678	0.193685	2.26064	-2.96838	-2.96838
100533970	P2RX5-TAX1BP3	1.33079	1.30829	-2.96838	-2.96838	-2.96838	2.48861	1.53475	1.51172	0.783239	-2.96838	0.6635	-2.96838	-2.96838	0.943182	-2.96838	-2.96838	-0.0985794	-2.96838	-2.96838	-0.184305	-2.96838	-2.96838
100534611	TM4SF19-TCTEX1D2	-0.464586	-1.32635	-2.96838	-2.96838	-2.96838	-0.134023	2.03011	-2.19389	3.79491	-2.96838	-2.96838	-2.96838	-2.96838	-0.925062	-2.96838	-2.96838	-1.15122	-2.96838	-2.96838	-1.84565	-2.96838	-2.96838
10054	UBA2	6.15702	6.8334	7.16789	6.47806	6.48845	6.68874	6.11621	7.08308	6.3317	6.62744	5.96897	6.71022	6.03326	6.27263	6.36061	6.60254	6.8385	6.39972	6.36486	7.82956	6.78641	6.75052
10055	SAE1	6.76639	7.75267	1.86072	1.5846	3.44453	6.98041	6.55911	7.6553	6.73181	3.25273	5.9053	4.9595	4.82545	5.92502	4.74857	4.4992	6.44084	4.26962	4.42371	6.74289	4.98323	4.19597
10056	FARSB	4.42072	4.08152	-2.96838	1.5846	-2.96838	4.2126	3.20601	3.84619	3.18588	2.27194	5.65137	5.18105	5.09996	5.5298	5.74514	5.20231	5.78	5.84819	5.80743	4.53283	5.20479	6.05115
10057	ABCC5	6.17898	6.41624	6.56589	7.47703	7.65081	5.07976	6.3013	4.65974	5.28363	8.29993	5.55571	7.46768	7.9205	6.2539	7.76639	7.36316	6.28847	7.93132	7.30934	5.80991	7.53638	7.38575
10058	ABCB6	5.13531	4.39199	-2.96838	-2.96838	2.86801	4.2126	4.45214	3.9345	5.67792	-2.96838	5.79342	4.07998	3.58644	4.63569	1.88558	1.87906	5.10055	3.53901	4.42371	6.03845	3.40987	4.32066
10059	DNM1L	6.53834	6.73406	7.05837	5.84693	6.48845	6.57478	6.43265	6.33539	5.21689	5.23815	6.6178	7.47816	7.5832	6.35579	7.42085	7.75174	6.47784	7.24917	7.57833	6.71009	7.65387	6.70549
1006	CDH8	-2.13762	-2.96838	-2.96838	-2.96838	-2.96838	-2.96838	-2.96838	-2.96838	-2.96838	-2.96838	5.57158	0.504745	1.63175	3.66593	1.88558	2.85378	3.59207	2.38877	2.06744	-1.84565	0.909122	2.34807
10060	ABCC9	-2.96838	-0.0880596	-2.96838	-2.96838	-2.96838	-1.6275	-2.96838	1.76394	1.53353	-2.96838	0.223889	-2.96838	-2.96838	1.64128	-2.96838	-2.96838	1.43699	-2.96838	-2.96838	1.05919	-2.96838	0.833758
10061	ABCF2	6.74112	6.17604	7.80988	8.47651	8.18302	6.65268	6.37192	6.19584	5.92888	8.59129	6.14468	8.11074	7.95546	6.29845	8.25326	8.32049	6.70886	8.27854	8.05138	6.767	7.97812	7.96558
100616394	MIR4444-1	4.81163	4.73803	7.56492	8.47651	7.48742	5.07138	4.972	3.25852	3.00181	7.40427	-2.96838	-2.96838	-2.96838	-2.96838	-2.96838	-2.96838	-2.96838	0.490678	-2.96838	-2.96838	-2.96838	-2.96838
100616396	MIR4712	0.289366	2.29735	-2.96838	-2.96838	-2.96838	0.918907	1.88312	1.08758	-0.870286	-2.96838	-2.96838	-2.96838	-2.96838	-1.61169	-2.96838	-2.96838	-0.709624	-2.96838	-2.96838	0.706973	-2.96838	-2.96838
100616452	MIR2682	-0.927663	-0.787253	-2.96838	-2.96838	-2.96838	-2.96838	-2.96838	-2.19389	-1.75888	-2.96838	-1.57436	-2.96838	-2.96838	1.33405	-2.96838	-2.96838	1.04447	-2.96838	-2.96838	-2.96838	-2.96838	-2.96838
10062	NR1H3	2.51069	2.56297	-2.96838	3.128	5.01816	2.8827	2.50259	2.50233	3.04642	3.83123	2.69431	3.70474	4.57874	0.785191	4.16703	4.42165	2.71748	4.17076	4.35375	2.75447	2.83356	-2.96838
100628315	DNM3OS	-1.23031	6.83112	-2.96838	1.5846	-2.96838	-2.96838	-0.121721	5.13267	4.14186	-2.96838	4.03152	2.40386	0.690043	3.91514	-2.96838	1.31894	0.329325	2.38877	-2.96838	-1.84565	1.85919	0.833758
10063	COX17	3.73977	2.93085	-2.96838	1.5846	-2.96838	3.36646	3.48623	3.8186	3.65786	-2.96838	4.27573	-2.96838	-2.96838	3.21757	-2.96838	-2.96838	4.07864	-2.96838	-2.96838	4.8884	-2.96838	-2.96838
100630923	LOC100630923	3.65115	3.54729	-2.96838	1.5846	1.89304	2.38422	3.53629	2.25039	4.0054	-2.96838	2.73995	-2.96838	-2.96838	2.61143	-2.96838	-2.96838	3.26914	-2.96838	-2.96838	2.58394	-2.96838	-2.96838
100642175	SPRY4-IT1	0.939977	2.21553	-2.96838	-2.96838	-2.96838	-1.6275	-0.121721	-0.572362	-2.24043	-2.96838	-0.411512	-2.96838	-2.96838	1.33405	-2.96838	-2.96838	1.74524	-2.96838	-2.96838	-1.22199	-2.96838	-2.96838
100652736	LINC01311	3.19863	1.55	-2.96838	-2.96838	-2.96838	3.06259	3.38058	-1.32141	0.555255	-2.96838	-1.57436	-2.96838	-2.96838	-0.925062	-2.96838	-2.96838	-0.709624	-2.96838	-2.96838	0.706973	-2.96838	-2.96838
100652748	TIMM23B	2.82613	2.78721	-2.96838	-2.96838	-2.96838	3.59412	2.69116	1.68467	2.68185	-2.96838	4.01305	3.55431	3.39598	3.57228	-2.96838	3.07253	2.94596	3.18096	4.20274	3.60462	3.82057	3.07048
100652772	NNT-AS1	4.75959	4.64212	-2.96838	-2.96838	-2.96838	4.92092	4.60069	4.76466	3.94384	-2.96838	4.48453	-2.96838	-2.96838	3.79591	-2.96838	0.390996	4.38731	-2.96838	-2.96838	4.98067	-2.96838	-2.96838
100652988	LINC00702	-2.96838	2.00439	-2.96838	-2.96838	-2.96838	-2.96838	0.774343	0.484233	-1.11034	-2.96838	-0.0591096	-2.96838	-2.96838	2.40961	-2.96838	-2.96838	0.329325	-2.96838	-2.96838	0.0433914	-2.96838	-2.96838
10066	SCAMP2	5.73747	5.02495	-2.96838	-2.96838	-2.96838	5.44668	5.25214	5.58146	5.96999	-2.96838	6.18649	5.37306	5.57488	5.80663	5.01046	5.45675	6.03894	5.00275	5.02843	6.62688	4.90111	4.05947
10067	SCAMP3	6.08485	4.94681	5.51353	5.84693	6.01531	5.71763	5.76376	5.11766	5.74487	5.5591	6.38267	7.44648	7.09592	6.43773	7.29541	7.47295	7.19823	7.02698	7.3902	7.68831	6.87512	7.01327
10068	IL18BP	3.94007	4.25536	-2.96838	-2.96838	2.86801	3.7281	3.88432	2.13584	4.65054	-2.96838	2.67093	-2.96838	-2.96838	2.29702	3.65685	-2.96838	3.03379	-2.96838	2.63767	1.84333	1.85919	0.833758
10069	RWDD2B	-1.23031	5.3369	1.86072	-2.96838	-2.96838	-1.6275	0.774343	5.34736	2.95577	-2.96838	4.40885	0.504745	2.6017	4.80992	-2.96838	0.390996	2.85243	1.98542	2.38054	5.56597	2.42711	0.833758
10071	MUC12	-0.114584	0.568323	-2.96838	-2.96838	-2.96838	0.761118	1.32293	0.283637	0.851874	3.25273	-0.0591096	-2.96838	-2.96838	-2.96838	-2.96838	-2.96838	-0.37199	1.42355	-2.96838	-1.22199	-2.96838	-2.96838
10072	DPP3	4.7001	4.5561	4.81561	4.33829	4.43604	4.05151	3.80487	3.75211	3.75962	5.0462	5.06675	5.50196	5.43326	5.1223	5.53922	6.17638	5.10732	5.60486	5.31282	4.38483	5.85505	6.12141
10073	SNUPN	4.11592	4.10443	3.82215	2.55354	3.85533	4.30127	4.19599	3.8186	3.63857	-2.96838	4.96472	4.46444	4.28096	4.70351	4.01617	3.84098	3.68543	4.36213	4.61528	5.40624	3.98904	4.64074
10075	HUWE1	6.67102	8.21549	10.5234	10.4732	10.5706	6.51115	7.78729	7.23427	7.10923	10.8481	8.54104	9.96684	9.78067	8.26618	9.6899	10.174	7.73444	9.96619	10.0074	7.94063	9.63424	9.75456
10076	PTPRU	2.5602	4.87757	1.86072	1.5846	3.85533	2.01627	3.26658	5.21256	6.94907	2.27194	4.3875	3.38634	2.19675	3.83676	3.43689	4.57279	4.03674	3.95008	3.62278	2.65459	3.82057	4.05947
10077	TSPAN32	-0.677624	2.60642	1.86072	-2.96838	-2.96838	-2.96838	-2.96838	-1.32141	0.851874	-2.96838	-1.18507	-2.96838	-2.96838	-0.111624	-2.96838	-2.96838	-0.37199	-2.96838	-2.96838	-2.96838	-2.96838	-2.96838
100775104	KLHL7-AS1	1.38675	-2.1969	-2.96838	-2.96838	-2.96838	-0.134023	1.88312	-1.69268	-1.75888	-2.96838	-2.10917	-2.96838	-2.96838	-2.96838	-2.96838	-2.96838	1.04447	-2.96838	-2.96838	-0.787987	-2.96838	-2.96838
10078	TSSC4	5.20311	5.2877	-2.96838	1.5846	1.89304	5.3321	5.25214	5.43777	5.32345	2.27194	5.1281	-2.96838	-2.96838	5.27129	-2.96838	-2.96838	5.34334	-2.96838	-2.96838	4.14826	-2.96838	-2.96838
10079	ATP9A	7.40811	5.7898	3.82215	3.53775	3.44453	6.61282	6.9446	5.68947	6.2998	3.83123	7.54476	6.17851	5.93158	7.31003	5.92531	6.12837	5.81761	5.21609	6.17507	6.59355	5.85505	5.89946
1008	CDH10	-2.96838	1.83208	-2.96838	1.5846	1.89304	-2.96838	-2.96838	-2.96838	-1.11034	2.27194	4.04976	3.38634	2.19675	2.1749	-2.96838	1.87906	3.83961	2.38877	0.193685	1.25379	3.1503	0.833758
10081	PDCD7	5.57235	5.71981	1.86072	1.5846	3.85533	5.75474	5.94146	6.17424	5.00342	3.25273	4.88063	3.55431	2.91754	4.53998	4.42836	3.07253	4.36491	3.18096	3.62278	5.61552	3.62979	3.90869
10082	GPC6	-2.13762	4.85523	4.14147	5.22716	5.1696	-0.134023	-0.933931	4.22804	4.02782	3.25273	6.87209	3.96542	4.16627	3.89594	2.45381	3.07253	5.17327	3.53901	1.11076	1.64938	4.62232	3.07048
100820829	MYZAP	0.0329945	0.568323	-2.96838	-2.96838	-2.96838	-2.96838	-0.933931	1.94493	1.83421	-2.96838	-0.0591096	-2.96838	-2.96838	2.46277	-2.96838	-2.96838	-1.15122	-2.96838	-2.96838	-2.96838	-2.96838	-2.96838
10083	USH1C	3.48163	-1.03177	-2.96838	-2.96838	-2.96838	0.146872	1.53475	0.958721	1.30782	-2.96838	-0.224578	-2.96838	-2.96838	-2.96838	-2.96838	-2.96838	-0.37199	-2.96838	-2.96838	-2.96838	-2.96838	-2.96838
10084	PQBP1	4.79621	4.55055	-2.96838	-2.96838	-2.96838	5.16887	3.99586	4.18548	4.05719	-2.96838	5.08896	2.71881	4.28096	4.65865	-2.96838	4.2528	5.02398	3.68942	3.21272	5.49555	3.40987	3.07048
10085	EDIL3	-2.13762	5.24367	-2.96838	2.55354	3.44453	-0.944725	-0.933931	5.71463	6.19637	2.27194	9.29471	5.76432	3.39598	8.25209	-2.96838	4.33969	4.78335	4.26962	1.11076	3.41414	4.62232	2.75403
100859930	HEIH	4.14866	4.24165	-2.96838	-2.96838	-2.96838	3.92699	4.45214	4.71065	3.65786	-2.96838	2.88919	-2.96838	-2.96838	1.64128	-2.96838	-2.96838	3.72115	-2.96838	-2.96838	3.49337	-2.96838	-2.96838
100861519	GDNF-AS1	-2.96838	-1.69694	-2.96838	-2.96838	-2.96838	-1.6275	-2.96838	-1.0264	0.63532	-2.96838	-2.96838	-2.96838	-2.96838	-0.461757	-2.96838	-2.96838	4.25955	-2.96838	-2.96838	2.58394	-2.96838	-2.96838
100861532	RNA45S5	3.15096	2.47194	-2.96838	-2.96838	-2.96838	1.94466	1.88312	0.574956	1.09778	-2.96838	-0.411512	-2.96838	-2.96838	0.169911	0.93462	-2.96838	1.25404	-2.96838	-2.96838	-0.454798	-2.96838	-2.96838
100861548	PINK1-AS	1.14858	2.74894	-2.96838	-2.96838	-2.96838	0.761118	-0.933931	2.01142	1.96391	-2.96838	2.8481	-2.96838	-2.96838	3.41931	-2.96838	-2.96838	2.26412	-2.96838	-2.96838	1.57847	-2.96838	-2.96838
100861555	LINC00565	-1.61379	2.42417	-2.96838	-2.96838	-2.96838	-0.483163	0.774343	1.9105	-2.96838	-2.96838	1.65264	-2.96838	-2.96838	1.08557	-2.96838	-2.96838	2.05613	-2.96838	-2.96838	-2.96838	-2.96838	-2.96838
10087	COL4A3BP	6.02219	5.56874	6.7177	6.65291	6.3043	5.99965	5.81536	5.754	5.88042	7.40427	7.30298	7.08421	7.06424	6.36977	7.15803	7.02587	6.95558	7.16178	7.12213	7.53641	7.30049	6.87776
100873922	ZFX-AS1	-1.61379	-2.96838	1.86072	-2.96838	1.89304	-2.96838	-2.96838	-2.96838	-2.96838	2.27194	-2.10917	-2.96838	-2.96838	-2.96838	-2.96838	-2.96838	-1.79083	-2.96838	-2.96838	-2.96838	-2.96838	-2.96838
100873979	RBMS3-AS3	0.506981	-1.69694	-2.96838	-2.96838	-2.96838	1.70568	-2.96838	-0.227529	-2.96838	-2.96838	-0.224578	-2.96838	-2.96838	-1.61169	-2.96838	-2.96838	0.799199	-2.96838	-2.96838	1.15977	-2.96838	-2.96838
100874032	PRRT3-AS1	-0.677624	-1.69694	-2.96838	-2.96838	-2.96838	-0.483163	1.32293	-2.19389	-0.664535	-2.96838	0.922924	-2.96838	-2.96838	1.54596	-2.96838	-2.96838	0.658918	-2.96838	-2.96838	0.834174	0.909122	-2.96838
100874058	COX10-AS1	3.71812	3.63382	1.86072	-2.96838	-2.96838	3.16065	3.20601	2.75606	2.89201	-2.96838	1.39178	-2.96838	-2.96838	1.96982	-2.96838	-2.96838	1.25404	-2.96838	-2.96838	2.16708	-2.96838	-2.96838
100874207	ST3GAL6-AS1	-2.96838	-1.03177	-2.96838	-2.96838	-2.96838	-2.96838	-2.96838	-1.32141	-2.24043	-2.96838	-0.878817	-2.96838	-2.96838	-2.96838	-2.96838	-2.96838	1.87773	-2.96838	-2.96838	2.65459	-2.96838	-2.96838
100874211	MID1IP1-AS1	1.49255	0.882948	-2.96838	-2.96838	-2.96838	-2.96838	0.394789	-2.19389	1.44744	-2.96838	0.346972	-2.96838	-2.96838	0.169911	-2.96838	-2.96838	-2.96838	-2.96838	-2.96838	-0.454798	-2.96838	-2.96838
100874214	TM4SF19-AS1	0.402273	-1.32635	-2.96838	-2.96838	-2.96838	0.146872	1.88312	-0.781593	2.02464	-2.96838	-1.18507	-2.96838	-2.96838	-2.96838	-2.96838	-2.96838	-2.96838	-2.96838	-2.96838	-0.787987	-2.96838	-2.96838
100874249	DENND5B-AS1	-0.114584	2.06793	-2.96838	-2.96838	-2.96838	1.30936	1.71943	2.50233	3.0317	-2.96838	2.06495	-2.96838	-2.96838	2.74619	-2.96838	-2.96838	2.56859	-2.96838	-2.96838	-1.84565	-2.96838	-2.96838
100874261	LINC00854	-0.278997	1.30829	-2.96838	-2.96838	-2.96838	0.381887	2.59995	-0.781593	1.90052	-2.96838	0.460375	-2.96838	-2.96838	2.29702	-2.96838	-2.96838	-0.37199	-2.96838	-2.96838	-1.22199	-2.96838	-2.96838
100874291	ALMS1-IT1	-0.677624	0.810488	-2.96838	1.5846	-2.96838	0.918907	3.48623	2.79433	3.6957	-2.96838	-2.96838	-2.96838	-2.96838	-0.111624	-2.96838	-2.96838	0.658918	-2.96838	-2.96838	-1.22199	-2.96838	-2.96838
100874323	HOXA10-AS	1.01291	-1.03177	-2.96838	-2.96838	-2.96838	-2.96838	1.71943	-2.96838	-0.180409	-2.96838	-2.96838	-2.96838	-2.96838	-2.96838	-2.96838	-2.96838	-2.96838	-2.96838	-2.96838	-2.96838	-2.96838	-2.96838
100874362	HOXB-AS1	1.01291	1.79501	1.86072	-2.96838	-2.96838	1.06113	2.03011	1.9105	2.84227	-2.96838	-2.96838	-2.96838	-2.96838	1.73069	-2.96838	-2.96838	1.25404	-2.96838	-2.96838	0.413003	-2.96838	-2.96838
100874363	HOXC-AS1	-2.96838	1.55	-2.96838	-2.96838	-2.96838	-2.96838	-2.96838	-1.32141	0.711174	-2.96838	-2.96838	-2.96838	-2.96838	-2.96838	-2.96838	1.87906	-0.709624	-2.96838	-2.96838	-1.84565	-2.96838	-2.96838
100874366	HOXC13-AS	-2.96838	1.08076	-2.96838	-2.96838	-2.96838	-2.96838	-2.96838	1.802	-0.0494468	-2.96838	-2.96838	-2.96838	-2.96838	-2.96838	-2.96838	-2.96838	1.52044	-2.96838	-2.96838	0.413003	-2.96838	-2.96838
100885775	BANCR	-0.927663	-2.96838	-2.96838	-2.96838	-2.96838	-2.96838	-2.96838	-1.0264	-2.96838	-2.96838	-2.96838	-2.96838	-2.96838	-2.96838	-2.96838	-2.96838	4.9048	-2.96838	-2.96838	3.85015	-2.96838	-2.96838
100885776	UGDH-AS1	0.402273	1.40988	-2.96838	-2.96838	-2.96838	0.146872	-0.933931	1.68467	0.555255	-2.96838	-1.57436	-2.96838	-2.96838	-0.461757	-2.96838	-2.96838	-0.0985794	-2.96838	-2.96838	-1.84565	-2.96838	-2.96838
100885848	PTGES3L	1.33079	-1.32635	-2.96838	-2.96838	-2.96838	1.70568	1.07455	0.889704	-0.664535	-2.96838	-0.878817	-2.96838	-2.96838	-0.461757	-2.96838	-2.96838	0.799199	-2.96838	-2.96838	1.9595	-2.96838	-2.96838
100887750	MRPS31P5	0.402273	2.62766	-2.96838	-2.96838	-2.96838	2.48861	1.88312	2.04354	2.34345	-2.96838	1.99138	-2.96838	-2.96838	1.44389	-2.96838	-2.96838	2.75242	-2.96838	-2.96838	4.29922	-2.96838	-2.96838
1009	CDH11	-2.13762	6.27696	11.2562	11.8222	11.0953	5.60602	6.79842	6.96118	5.3622	11.5485	10.4373	9.35473	9.32952	8.48594	7.86902	9.7511	2.52883	9.44351	8.81109	2.93561	10.0674	8.9889
10090	UST	-0.927663	4.95524	5.27326	4.11742	2.86801	-2.96838	1.71943	5.57873	5.22984	4.82474	5.02588	3.96542	5.16113	5.58479	4.64952	4.06153	4.38731	4.17076	2.85582	4.98753	4.51598	4.64074
10092	ARPC5	8.57197	6.46721	6.7177	7.07775	6.36833	8.72729	8.37713	7.00161	5.76503	6.14276	8.11431	7.69142	7.32704	8.13312	7.91239	7.7675	8.14104	7.63946	7.55514	8.72014	7.78558	7.82529
10093	ARPC4	6.28769	5.72967	4.6239	4.5298	4.17471	5.79602	5.44792	6.35473	4.61643	3.83123	6.67619	4.18612	4.3872	6.87039	5.64585	4.57279	6.82626	4.53106	4.03407	6.79072	5.20479	4.32066
10094	ARPC3	5.12712	4.82796	-2.96838	-2.96838	-2.96838	5.52242	4.91638	5.85476	5.08053	-2.96838	6.26273	5.54249	5.21982	6.50897	5.42407	5.10644	6.56641	4.75231	4.73018	6.38601	5.20479	4.64074
10095	ARPC1B	6.9177	5.50129	3.41145	4.33829	1.89304	6.88322	6.17269	6.47446	6.00809	2.27194	7.09809	6.95505	6.47997	6.15642	6.85876	6.41518	6.5762	6.23822	6.17507	7.58017	6.26929	6.53578
10096	ACTR3	7.40895	7.0845	9.46753	9.47625	8.77369	7.9284	7.54902	7.72444	6.66424	8.84837	7.96916	9.49039	9.43855	8.65537	9.83782	9.45037	8.4466	9.6084	9.67226	8.19808	9.88447	9.56589
10097	ACTR2	8.73748	8.83733	7.59137	7.89761	7.48742	8.93958	8.73691	8.84999	8.42631	7.36366	8.97745	8.4406	8.17898	9.21207	8.21913	8.24932	8.8449	8.47778	8.39836	8.4266	7.9375	8.44122
10098	TSPAN5	3.81308	5.86551	3.41145	2.55354	3.44453	3.96368	4.99007	5.50853	5.69437	5.23815	7.22789	6.39317	6.59528	7.69315	5.79233	6.56697	5.72828	6.84659	6.4343	0.706973	6.01976	6.22077
10099	TSPAN3	8.10227	7.25886	6.20387	5.84693	5.84575	7.62482	7.54291	7.85859	7.02535	6.04341	8.3464	7.66413	7.4909	7.83725	8.8125	7.66186	7.25415	7.60201	7.731	8.74716	7.86354	7.84618
100996295	DNAH17-AS1	0.604601	-2.96838	-2.96838	-2.96838	-2.96838	1.78982	1.32293	-2.19389	-0.664535	-2.96838	-2.96838	-2.96838	-2.96838	-2.96838	-2.96838	-2.96838	-2.96838	-2.96838	-2.96838	-2.96838	-2.96838	-2.96838
100996301	FOXD3-AS1	-0.464586	2.70964	-2.96838	-2.96838	-2.96838	-0.944725	-0.121721	2.38185	2.43578	-2.96838	-2.96838	-2.96838	-2.96838	-2.96838	-2.96838	-2.96838	1.93968	-2.96838	-2.96838	2.11792	-2.96838	-2.96838
100996307	LIPE-AS1	7.03068	5.43957	9.80361	9.83034	10.0375	6.57478	7.74534	5.64042	6.50553	9.66811	4.32897	5.62028	6.32819	5.1948	6.50926	5.70606	4.95815	6.05635	6.51664	4.9529	6.59074	6.40105
100996437	LOC100996437	1.27257	0.277143	-2.96838	-2.96838	-2.96838	2.21194	2.39817	0.283637	1.61478	-2.96838	-1.18507	-2.96838	-2.96838	0.169911	-2.96838	-2.96838	0.131179	-2.96838	-2.96838	-0.454798	-2.96838	-2.96838
100996492	LINC01314	0.0329945	0.380872	1.86072	3.8565	4.17471	-2.96838	-0.121721	-0.572362	-0.324456	3.25273	-2.96838	2.71881	2.6017	-1.61169	2.45381	2.59584	1.93968	1.42355	3.49861	3.37283	2.83356	0.833758
100996579	LOC100996579	3.3611	-2.96838	-2.96838	-2.96838	-2.96838	4.10176	3.00737	-2.96838	-1.11034	-2.96838	-2.96838	-2.96838	-2.96838	-2.96838	-2.96838	-2.96838	-2.96838	-2.96838	-2.96838	-1.84565	-2.96838	-2.96838
100996583	LOC100996583	-1.61379	0.165375	-2.96838	-2.96838	-2.96838	0.583928	0.774343	-0.781593	3.07541	-2.96838	-2.96838	-2.96838	-2.96838	-0.925062	-2.96838	-2.96838	-0.709624	-2.96838	-2.96838	1.05919	-2.96838	-2.96838
100996609	LINC01436	4.09927	-2.96838	-2.96838	-2.96838	1.89304	3.49734	3.48623	2.86795	2.62416	-2.96838	-1.57436	-2.96838	-2.96838	-2.96838	-2.96838	-2.96838	-0.37199	-2.96838	-2.96838	-2.96838	-2.96838	-2.96838
100996634	LOC100996634	1.9293	-0.233698	-2.96838	-2.96838	1.89304	1.19058	1.88312	-0.389667	0.0706097	-2.96838	-2.10917	-2.96838	-2.96838	-1.61169	-2.96838	-2.96838	-1.15122	-2.96838	-2.96838	-2.96838	-2.96838	-2.96838
100996702	LINC01356	0.0329945	0.380872	1.86072	-2.96838	-2.96838	1.86932	-0.121721	2.27766	2.45796	-2.96838	-0.224578	-2.96838	-2.96838	-2.96838	-2.96838	-2.96838	0.329325	-2.96838	-2.96838	2.11792	-2.96838	-2.96838
101	ADAM8	2.40626	1.86823	-2.96838	-2.96838	-2.96838	2.58596	4.34387	4.49525	5.96031	-2.96838	1.44786	-2.96838	-2.96838	1.44389	-2.96838	-2.96838	0.131179	-2.96838	-2.96838	0.834174	-2.96838	-2.96838
1010	CDH12	-2.13762	3.12261	-2.96838	1.5846	-2.96838	-2.96838	-2.96838	2.90339	1.96391	-2.96838	-2.96838	1.43828	-2.96838	-2.96838	-2.96838	2.59584	-0.37199	-2.96838	-2.96838	-1.84565	-2.96838	0.833758
10100	TSPAN2	1.9293	2.70964	-2.96838	-2.96838	-2.96838	1.70568	2.16351	4.36147	3.96723	-2.96838	-1.18507	3.19621	1.63175	0.169911	-2.96838	0.390996	-0.0985794	-2.96838	0.193685	-1.22199	-2.96838	0.833758
10101	NUBP2	5.03381	5.22984	2.83512	1.5846	-2.96838	5.52855	5.22187	5.30159	5.02959	-2.96838	4.63705	0.504745	0.690043	4.23844	4.3036	2.59584	5.34334	1.42355	2.85582	5.20321	1.85919	2.34807
10102	TSFM	5.44305	4.33501	-2.96838	-2.96838	1.89304	5.39389	4.47798	4.78855	4.18905	3.25273	4.89583	-2.96838	0.690043	4.20763	0.93462	2.28152	4.35357	-2.96838	0.193685	5.26661	-2.96838	1.7811
10103	TSPAN1	-2.96838	2.1288	-2.96838	-2.96838	-2.96838	-2.96838	-0.121721	3.69257	1.93256	-2.96838	1.14273	-2.96838	-2.96838	0.405375	-2.96838	-2.96838	3.14315	-2.96838	0.193685	-0.184305	-2.96838	-2.96838
10105	PPIF	6.80926	5.97731	1.86072	-2.96838	3.44453	6.59539	6.56515	6.30589	6.59585	2.27194	5.23954	2.00039	2.19675	5.99436	4.01617	4.16033	5.70171	2.70364	3.94171	5.28343	3.62979	4.43543
101059938	NPIPA7	3.93069	4.28909	1.86072	1.5846	-2.96838	3.42025	3.43437	4.0964	3.92803	-2.96838	5.10649	-2.96838	-2.96838	4.77882	-2.96838	-2.96838	4.23505	-2.96838	-2.96838	4.14826	-2.96838	2.34807
101059948	LOC101059948	-1.23031	-0.787253	-2.96838	-2.96838	-2.96838	-0.483163	1.53475	-2.19389	1.30782	-2.96838	-2.96838	-2.96838	-2.96838	-2.96838	-2.96838	-2.96838	-1.15122	-2.96838	-2.96838	-2.96838	-2.96838	-2.96838
10106	CTDSP2	8.03655	9.21386	5.71945	6.61114	6.48845	7.98304	7.92519	8.4963	8.19118	6.40536	6.94088	5.50196	5.57488	6.57384	5.01046	5.20231	6.70664	5.64223	5.55028	6.97628	5.71786	5.58826
101060200	ZNF891	4.74361	4.69339	-2.96838	1.5846	-2.96838	4.47652	4.89735	2.43126	3.30083	-2.96838	1.87347	5.12877	5.03607	1.96982	4.64952	4.16033	2.71748	5.05912	5.67025	2.96371	5.27167	4.98022
101060301	HNRNPCL4	-2.96838	-2.96838	2.83512	-2.96838	-2.96838	-2.96838	-2.96838	-2.96838	-2.96838	-2.96838	-2.96838	2.71881	2.19675	-2.96838	0.93462	1.87906	0.131179	2.38877	1.66699	-2.96838	2.42711	0.833758
101060321	TBC1D3G	0.863155	0.380872	-2.96838	-2.96838	-2.96838	0.583928	1.71943	0.660311	0.851874	-2.96838	2.16871	-2.96838	-2.96838	1.33405	-2.96838	-2.96838	1.93968	-2.96838	-2.96838	1.34207	-2.96838	-2.96838
101060376	TBC1D3L	0.696032	1.08076	-2.96838	-2.96838	-2.96838	0.146872	1.07455	0.484233	1.61478	-2.96838	1.60411	-2.96838	-2.96838	1.08557	0.93462	-2.96838	1.74524	-2.96838	-2.96838	-0.184305	-2.96838	-2.96838
101060544	LINC01563	-2.96838	0.951942	-2.96838	-2.96838	-2.96838	-2.96838	-2.96838	1.72485	0.711174	-2.96838	-2.96838	-2.96838	-2.96838	-2.96838	-2.96838	-2.96838	0.799199	-2.96838	-2.96838	1.15977	-2.96838	-2.96838
101060691	NUTM2B-AS1	3.82325	3.4433	-2.96838	-2.96838	-2.96838	3.68481	3.00737	1.64333	3.19912	-2.96838	4.2523	-2.96838	-2.96838	4.00749	-2.96838	-2.96838	3.26914	0.490678	-2.96838	4.18452	-2.96838	0.833758
10109	ARPC2	6.68643	6.21164	9.53722	9.87954	9.57749	7.25472	7.60286	7.18382	6.91138	9.32101	8.04895	9.5262	9.23665	8.52786	9.40113	9.49838	9.05147	9.76698	9.63219	7.56191	9.51162	9.49157
10110	SGK2	3.4557	-1.03177	-2.96838	-2.96838	-2.96838	2.01627	3.67682	1.97856	2.66288	-2.96838	-2.10917	-2.96838	-2.96838	-1.61169	-2.96838	1.31894	0.799199	0.490678	-2.96838	-0.454798	-2.96838	-2.96838
10111	RAD50	6.28953	5.66436	5.13623	5.43296	5.75285	6.44457	6.12441	5.57873	5.4395	4.82474	6.5978	5.6941	5.5292	6.47055	5.16189	4.64281	6.496	5.4019	5.02843	5.94641	5.45553	4.98022
10112	KIF20A	6.64114	6.39471	2.83512	4.11742	1.89304	6.17806	6.32285	5.89494	4.46032	-2.96838	0.346972	2.97717	3.17651	-2.96838	3.84767	3.43022	0.131179	2.96195	2.85582	-0.184305	4.51598	3.7403
10113	PREB	5.81345	5.62264	4.98481	5.1121	4.84895	5.89431	5.69931	5.99691	6.79963	5.0462	5.79071	6.22904	5.78381	5.20263	6.19488	6.15258	6.24926	6.18856	6.32885	5.99486	5.66907	6.08671
10114	HIPK3	5.93338	6.07333	10.6795	10.8119	10.7793	6.41175	7.42828	6.95697	5.64687	10.753	6.43737	8.77841	8.83351	6.47379	9.19706	8.76315	6.72435	8.84539	9.00327	6.24431	8.73863	9.03057
101154753	PANDAR	6.44916	6.17423	4.40276	2.55354	3.44453	6.63573	5.58504	5.65609	4.58148	2.27194	4.29115	5.12877	4.89913	3.66593	4.01617	4.89317	2.71748	5.67867	5.67025	3.80427	5.06092	5.43116
10116	FEM1B	6.40581	6.60077	8.09513	8.42922	8.33496	6.75826	6.86359	6.30258	6.72497	7.96192	6.34441	7.09787	6.55026	6.58886	6.42192	6.49307	6.51393	6.54494	6.4343	8.25248	6.09556	6.53578
10117	ENAM	1.63799	-2.96838	-2.96838	-2.96838	-2.96838	0.761118	1.07455	-2.19389	-2.96838	-2.96838	-2.96838	-2.96838	-2.96838	-2.96838	-2.96838	-2.96838	-0.0985794	-2.96838	-2.96838	-0.787987	-2.96838	-2.96838
1012	CDH13	-2.96838	0.734195	-2.96838	-2.96838	2.86801	-2.96838	-2.96838	2.13584	4.59156	2.27194	8.30049	4.18612	3.90529	8.53951	5.29893	5.056	2.111	4.26962	4.12087	2.47102	5.45553	5.25484
10120	ACTR1B	6.2045	5.74676	2.83512	3.8565	4.17471	5.95934	5.92276	5.88389	5.85138	4.56301	6.14043	6.81319	6.40607	5.62616	6.19488	6.49307	5.03821	6.86252	6.59454	5.00791	6.6422	6.61097
10121	ACTR1A	6.67805	6.54464	6.76495	7.04675	5.93302	6.43807	6.19623	6.51512	6.50952	6.62744	7.40478	6.77967	6.93007	7.59387	6.42192	6.85939	6.44618	7.05496	7.09022	6.81406	7.05678	6.9374
10123	ARL4C	8.07485	6.1886	6.66885	6.2247	6.65173	6.81959	8.29773	5.3697	7.48169	6.32303	7.44839	5.41732	5.8222	7.47922	5.59352	5.67298	5.05929	6.54494	6.06991	4.40546	6.36429	6.56128
10124	ARL4A	5.61397	4.4468	5.89961	5.84693	4.65722	5.77036	5.80519	5.28825	5.09121	6.87868	2.41368	4.3775	4.66575	2.23725	6.12286	5.10644	4.37615	4.88296	5.58122	6.16182	5.61858	5.12405
101241892	NPTN-IT1	1.33079	2.6486	-2.96838	-2.96838	-2.96838	-0.134023	1.88312	-0.572362	2.6044	-2.96838	1.07312	-2.96838	-2.96838	1.44389	-2.96838	-2.96838	1.74524	-2.96838	-2.96838	1.90258	-2.96838	-2.96838
101243545	LOC101243545	9.542	8.4638	11.3307	11.9012	11.4106	10.0099	9.92697	9.15004	9.19541	11.2361	5.35769	6.65584	6.06562	5.711	6.7192	7.08994	5.1538	7.237	7.21384	5.67196	7.36317	6.9374
10125	RASGRP1	3.13471	0.734195	-2.96838	-2.96838	-2.96838	2.08448	1.71943	1.36688	1.25811	-2.96838	0.223889	-2.96838	-2.96838	1.81489	-2.96838	-2.96838	1.34841	-2.96838	-2.96838	0.567463	-2.96838	-2.96838
10126	DNAL4	3.67382	3.39456	-2.96838	2.55354	2.86801	3.99946	4.28652	4.63887	2.98662	2.27194	3.24622	4.83451	4.89913	3.57228	4.3036	4.33969	4.37615	4.53106	4.42371	4.54218	3.82057	4.19597
10127	ZNF263	5.87344	5.38759	6.66885	5.7731	6.48845	5.58263	6.13257	5.59778	6.13573	5.82148	4.79673	4.89836	4.89913	4.63569	5.01046	4.42165	6.13805	4.68226	5.07266	5.34347	5.3356	4.73339
10128	LRPPRC	6.54911	5.66178	3.82215	1.5846	1.89304	6.41175	6.27205	5.10249	5.08053	3.25273	6.70524	4.3775	4.74781	6.6982	4.74857	5.70606	7.52812	5.21609	5.55028	6.757	4.62232	5.89946
10129	FRY	2.20307	1.83208	-2.96838	-2.96838	1.89304	1.19058	1.32293	2.95498	1.20662	-2.96838	3.86644	-2.96838	-2.96838	3.59627	4.42836	0.390996	2.16387	1.42355	0.193685	3.04486	3.62979	3.07048
1013	CDH15	-0.464586	-2.96838	1.86072	-2.96838	-2.96838	-2.96838	-2.96838	1.31518	3.22522	-2.96838	-2.10917	-2.96838	-2.96838	-1.61169	-2.96838	-2.96838	0.503513	-2.96838	-2.96838	-1.84565	-2.96838	-2.96838
10130	PDIA6	5.08545	5.24367	5.27326	3.53775	5.01816	5.20762	4.57697	5.07943	5.90687	5.82148	8.23676	8.20843	8.42329	8.3681	8.69944	8.3626	7.4924	8.28447	7.90619	6.95369	8.74453	7.9751
10131	TRAP1	3.89254	3.54729	-2.96838	-2.96838	-2.96838	4.52642	3.99586	2.16534	3.08969	-2.96838	4.80212	5.07452	5.48203	4.56451	4.54317	5.60444	6.19631	5.67867	4.98281	4.69246	4.90111	3.90869
10133	OPTN	3.91174	4.90393	1.86072	1.5846	-2.96838	5.19995	4.25697	5.06385	5.3563	3.25273	8.37741	0.504745	-2.96838	8.63307	2.45381	-2.96838	5.08007	1.98542	1.11076	6.41682	0.909122	3.32985
10134	BCAP31	6.91175	5.20885	6.20387	5.7731	5.01816	6.66944	6.37192	5.9928	5.32345	6.32303	7.58751	7.72703	7.85721	7.75039	7.63015	7.94428	8.59113	7.76338	7.7785	8.18695	7.43788	7.90712
10135	NAMPT	10.551	7.01969	6.98044	7.50009	8.14697	10.0724	10.0112	10.2143	8.38385	8.42362	5.70413	6.17851	6.35462	5.655	6.32895	5.67298	7.45576	6.46375	6.99001	7.28823	7.31642	7.91703
10137	RBM12	7.80395	7.58088	8.28538	8.85311	8.99265	7.8692	7.96913	6.87006	6.98198	8.25623	6.44256	6.12613	6.15855	6.34167	6.81373	5.8313	6.45151	6.54494	5.97989	6.94315	6.71611	6.659
10138	YAF2	4.7001	4.73314	7.95954	7.13781	7.33553	5.24536	4.87807	5.16953	3.94384	7.51967	4.00373	5.62028	5.61916	4.58863	5.96704	5.67298	4.50468	5.35764	5.23712	5.08027	5.71786	5.19093
10139	ARFRP1	6.50238	5.08761	3.41145	4.5298	-2.96838	5.51007	5.83549	4.57984	4.61149	3.83123	5.48376	4.62403	5.21982	5.44647	4.54317	3.71662	5.3376	4.17076	4.9357	5.72216	4.27644	3.7403
10140	TOB1	5.691	5.46929	8.60394	8.79833	8.76182	5.91787	6.61841	7.39388	6.20787	9.59105	6.38267	8.16366	7.99799	5.90114	8.801	8.35218	5.97381	8.19925	8.73057	8.27648	8.32374	8.17002
101410538	MMP24-AS1	5.76413	3.10757	-2.96838	1.5846	1.89304	6.06019	5.99614	5.26118	4.14186	2.27194	4.87552	1.43828	-2.96838	5.71648	-2.96838	-2.96838	5.0523	-2.96838	-2.96838	5.58871	-2.96838	-2.96838
10142	AKAP9	6.9248	6.95918	1.86072	3.128	5.1696	6.52655	7.3359	6.93894	6.5971	4.82474	6.88611	4.18612	4.28096	6.313	3.84767	0.390996	7.13178	3.53901	4.12087	7.13759	4.40118	4.43543
10144	FAM13A	4.93405	3.39456	-2.96838	1.5846	1.89304	4.89266	4.13232	4.17826	5.19063	-2.96838	4.5242	-2.96838	3.17651	4.17614	-2.96838	-2.96838	4.14588	0.490678	3.04528	4.38483	0.909122	3.07048
10146	G3BP1	8.17806	8.53615	3.82215	4.5298	4.43604	8.59761	8.59503	8.542	8.48489	5.0462	7.71939	6.81319	6.59528	7.73966	6.48073	7.27771	7.62793	6.56454	6.77934	6.78876	7.13071	7.01327
10147	SUGP2	8.34052	8.61737	5.13623	3.128	3.85533	7.29307	8.07029	6.59859	7.96537	3.83123	6.92368	3.70474	4.04168	7.24133	4.01617	3.07253	6.74618	3.95008	3.7371	7.41955	3.40987	3.90869
10148	EBI3	-2.96838	0.277143	1.86072	-2.96838	-2.96838	0.583928	0.394789	2.90339	4.61643	-2.96838	2.8058	-2.96838	-2.96838	0.607747	-2.96838	-2.96838	0.799199	-2.96838	-2.96838	0.413003	-2.96838	-2.96838
10149	ADGRG2	2.35107	1.90349	2.83512	4.33829	-2.96838	2.84387	2.77695	1.46504	0.917391	5.40753	-0.0591096	2.00039	3.90529	-0.461757	2.86041	3.95546	0.92704	5.00275	5.23712	-0.454798	3.98904	4.05947
1015	CDH17	7.61188	-1.69694	-2.96838	1.5846	-2.96838	4.95776	2.50259	0.050576	-2.24043	-2.96838	-2.96838	1.43828	2.19675	-0.925062	3.65685	0.390996	2.111	-2.96838	2.06744	-1.84565	2.83356	0.833758
10150	MBNL2	5.24912	5.19469	11.3149	11.8142	11.302	6.65268	8.09555	6.00509	6.69025	11.4256	7.32561	9.86466	9.81439	6.68986	9.66792	9.59206	8.6103	9.72186	9.78453	8.40307	9.81889	9.64553
10152	ABI2	6.48165	6.73651	5.39839	4.33829	3.44453	6.56288	6.92124	6.05519	5.98917	4.82474	6.49341	5.18105	5.09996	6.20403	5.64585	5.10644	6.31209	4.75231	4.03407	5.86681	4.90111	5.37475
10153	CEBPZ	6.5537	6.45982	4.14147	5.22716	5.43178	6.82708	6.02272	5.8434	6.13228	4.24303	5.8308	5.6941	4.82545	5.82705	4.42836	4.94951	6.64986	5.7142	5.69875	5.96737	5.20479	5.72992
10154	PLXNC1	2.5602	3.26498	-2.96838	1.5846	1.89304	3.42025	4.28652	2.75606	2.71907	-2.96838	-0.878817	2.97717	2.19675	-0.925062	-2.96838	1.87906	4.17193	2.96195	2.06744	8.49016	3.1503	2.34807
10155	TRIM28	7.89178	8.74193	5.71945	5.33373	4.17471	7.72839	7.69389	8.12572	7.30324	5.40753	7.21482	6.07179	5.8222	7.20278	5.42407	5.77004	7.591	6.08378	5.83337	7.68093	6.16758	5.8589
10156	RASA4	2.67702	3.34412	-2.96838	-2.96838	1.89304	3.61733	4.52833	2.71675	4.51426	-2.96838	1.20914	-2.96838	-2.96838	2.04147	-2.96838	-2.96838	1.99908	-2.96838	-2.96838	0.0433914	-2.96838	-2.96838
10157	AASS	1.89112	5.65145	1.86072	-2.96838	-2.96838	1.94466	2.39817	4.0964	3.8036	-2.96838	4.22849	-2.96838	0.690043	4.3695	1.88558	-2.96838	2.31175	-2.96838	0.193685	3.78865	1.85919	2.34807
10158	PDZK1IP1	4.54888	-1.69694	-2.96838	-2.96838	-2.96838	3.87015	4.9537	4.38673	5.05164	-2.96838	-2.96838	-2.96838	-2.96838	-2.96838	-2.96838	-2.96838	-1.15122	-2.96838	-2.96838	-2.96838	-2.96838	-2.96838
10159	ATP6AP2	6.15098	5.62264	1.86072	4.85013	5.84575	6.22793	6.08291	7.11839	6.04153	6.23571	7.65607	6.82966	6.59528	8.34528	7.26227	7.10242	7.61137	6.69477	7.24316	8.33546	7.26809	7.20343
1016	CDH18	2.2641	1.71787	-2.96838	-2.96838	-2.96838	2.01627	0.774343	0.283637	0.0706097	2.27194	-2.10917	0.504745	-2.96838	-1.61169	0.93462	-2.96838	0.131179	-2.96838	2.85582	-2.96838	-2.96838	1.7811
10160	FARP1	1.38675	4.58354	3.82215	4.98705	-2.96838	2.08448	2.77695	3.03706	3.97495	3.25273	4.83929	5.54249	4.96922	6.28006	3.84767	5.63912	5.97751	4.53106	4.83659	6.62027	5.76505	5.12405
10161	LPAR6	3.30411	0.47764	4.14147	4.5298	3.85533	2.72067	3.67682	3.56557	0.470485	4.56301	3.1649	3.55431	3.90529	2.78845	5.36285	5.8313	3.61123	3.82563	5.07266	4.00689	4.62232	3.90869
10162	LPCAT3	1.89112	3.30509	-2.96838	1.5846	1.89304	0.146872	1.53475	2.54784	2.80813	-2.96838	2.54803	2.40386	4.04168	2.46277	3.65685	3.26243	3.68543	3.37106	3.36273	3.62235	4.27644	2.75403
10163	WASF2	7.20423	8.52593	7.80988	8.57756	8.20071	7.5753	7.91103	8.1696	8.5454	7.78868	7.18212	7.44648	6.82057	6.68707	6.94483	6.70429	7.40588	7.18729	7.27189	6.38081	7.30049	6.89791
10165	SLC25A13	6.36634	4.44081	-2.96838	-2.96838	1.89304	6.20129	5.98717	4.07324	3.14544	2.27194	2.9093	2.40386	4.16627	3.79591	5.79233	3.07253	5.5511	3.18096	4.12087	7.04693	4.98323	4.54173
10166	SLC25A15	2.43308	2.06793	-2.96838	-2.96838	3.85533	3.44641	2.69116	0.958721	-0.324456	2.27194	2.41368	1.43828	2.19675	1.73069	1.88558	1.87906	3.16925	-2.96838	1.66699	4.13596	-2.96838	2.75403
101669762	BLACAT1	-0.927663	1.71787	-2.96838	-2.96838	-2.96838	1.41911	0.774343	-2.96838	0.470485	-2.96838	-2.96838	-2.96838	-2.96838	-1.61169	-2.96838	-2.96838	-2.96838	-2.96838	-2.96838	-2.96838	-2.96838	-2.96838
10168	ZNF197	3.91174	4.89957	-2.96838	-2.96838	-2.96838	4.0852	3.14279	4.59618	3.82083	-2.96838	4.47106	-2.96838	1.63175	4.39708	1.88558	0.390996	4.55502	0.490678	1.66699	3.09653	-2.96838	1.7811
10169	SERF2	5.63145	5.11419	11.1579	10.8991	10.9822	6.98265	7.93688	6.09598	5.88042	10.9982	8.26679	10.703	10.3993	8.31578	10.5302	10.5065	7.87682	10.6718	10.5007	8.61444	10.2691	10.2443
1017	CDK2	6.4343	7.06711	4.40276	5.43296	5.30663	6.36795	6.42603	6.92283	5.92491	4.56301	3.69166	4.28498	4.04168	3.75387	5.01046	4.2528	5.34906	2.38877	2.85582	9.04957	5.45553	4.64074
10170	DHRS9	0.782012	-2.96838	-2.96838	-2.96838	-2.96838	-2.96838	-2.96838	-2.96838	-2.96838	-2.96838	4.04976	-2.96838	0.690043	-2.96838	-2.96838	-2.96838	0.658918	1.42355	1.11076	-1.84565	-2.96838	1.7811
10171	RCL1	5.99769	3.4069	-2.96838	2.55354	1.89304	5.77036	4.85853	3.4263	2.52255	-2.96838	3.4245	2.71881	2.91754	2.86943	0.93462	3.84098	4.38731	1.42355	3.21272	2.99127	2.42711	3.07048
10172	ZNF256	2.96127	4.00241	-2.96838	-2.96838	-2.96838	3.02836	3.48623	4.26257	4.07882	-2.96838	2.13495	-2.96838	-2.96838	2.40961	-2.96838	-2.96838	2.75242	-2.96838	-2.96838	2.72194	-2.96838	-2.96838
10174	SORBS3	4.98932	3.93585	1.86072	1.5846	1.89304	5.22284	4.57697	4.48359	4.07882	2.27194	5.89525	4.07998	3.17651	5.35804	4.92834	2.28152	4.86544	4.60864	3.21272	5.87052	3.62979	4.54173
10175	CNIH1	6.41929	6.59808	8.74022	8.94002	8.30255	6.83453	6.87336	7.2889	6.45403	8.50055	6.9627	6.27787	6.50378	7.35114	6.48073	6.73668	7.11845	7.33156	6.51664	7.17862	6.39462	6.50982
101752399	STAG3L5P-PVRIG2P-PILRB	6.33468	6.71558	1.86072	1.5846	2.86801	5.04594	5.79494	4.50682	6.36876	2.27194	5.03506	-2.96838	-2.96838	5.1223	-2.96838	-2.96838	5.00237	-2.96838	0.193685	6.27546	-2.96838	0.833758
101752400	CAPN10-AS1	3.62812	2.6486	-2.96838	-2.96838	-2.96838	2.84387	3.26658	1.26156	3.59918	-2.96838	1.07312	-2.96838	-2.96838	1.54596	-2.96838	-2.96838	1.59933	-2.96838	-2.96838	2.16708	-2.96838	0.833758
10178	TENM1	3.16702	6.12839	2.83512	-2.96838	-2.96838	3.7281	0.774343	5.77329	6.08673	3.25273	-0.878817	-2.96838	-2.96838	-2.96838	3.17726	-2.96838	2.75242	1.98542	0.193685	0.0433914	-2.96838	0.833758
10179	RBM7	4.44728	5.49263	2.83512	1.5846	-2.96838	4.68863	4.52833	6.59045	5.61019	3.25273	3.57058	2.97717	3.17651	4.57662	0.93462	2.59584	5.40503	2.38877	-2.96838	4.57897	3.1503	3.07048
10180	RBM6	5.05986	5.8201	9.00908	9.13683	8.72561	4.94864	5.95072	4.27616	5.33548	8.51916	6.71527	7.32395	7.50276	6.03442	6.90244	7.3317	6.27652	7.63946	7.19396	7.30205	7.42325	7.03163
101805492	CASC9	3.27476	3.38211	-2.96838	-2.96838	1.89304	1.94466	0.394789	4.71565	2.19283	-2.96838	-2.96838	-2.96838	-2.96838	-2.96838	-2.96838	-2.96838	-1.79083	-2.96838	-2.96838	-0.787987	-2.96838	-2.96838
10181	RBM5	4.74895	5.9835	6.05975	6.77141	7.36722	4.55074	4.93516	5.05205	5.1228	5.93671	6.10163	7.21534	7.52621	6.2157	7.15803	7.43398	6.12478	7.16178	6.90695	6.42189	7.09422	6.9374
10184	LHFPL2	7.075	7.04458	4.98481	3.128	5.01816	6.36795	6.55911	6.3467	6.96659	4.24303	8.4658	5.3274	4.04168	6.55254	4.92834	4.57279	7.68443	4.17076	5.31282	7.19501	5.3356	4.05947
10186	LHFP	-2.96838	3.4788	7.53797	8.30374	7.82063	2.80396	2.28561	3.9345	2.84227	7.18872	6.73794	7.25246	7.39229	7.02199	6.0076	6.70429	5.69724	6.79774	6.63933	5.40624	7.25162	7.03163
101867536	PRNCR1	5.3155	5.81084	6.20387	5.43296	5.75285	4.73181	5.26704	5.88389	6.20951	3.25273	3.45219	4.3775	3.90529	3.59627	4.84125	3.58051	4.17193	4.17076	4.78437	3.47397	5.06092	3.90869
10188	TNK2	4.67784	6.11717	6.89806	5.98414	6.65173	4.66654	6.10795	5.41646	7.21153	5.23815	5.75225	6.04383	6.00016	6.0123	6.29658	6.47399	6.0635	6.48448	6.17507	6.18885	6.23618	5.9773
10189	ALYREF	5.8562	5.30099	3.82215	5.1121	1.89304	6.11014	5.59689	5.43474	4.47127	3.25273	4.14613	4.3775	4.57874	4.09428	3.17726	5.10644	5.19883	5.05912	3.62278	4.45579	4.98323	4.90254
1019	CDK4	5.96129	5.96692	6.13361	6.80884	5.54692	6.20513	5.66597	5.13267	4.85666	6.32303	5.49046	6.61841	7.01538	5.53601	6.45162	6.24553	5.53111	6.67687	6.72496	5.94641	7.57661	7.08535
10190	TXNDC9	5.42646	4.50536	2.83512	2.55354	-2.96838	5.35299	4.83872	4.41156	3.45219	3.25273	5.11517	5.46026	5.43326	5.21042	5.79233	6.05323	5.4903	6.16307	5.67025	4.54218	4.90111	4.82044
101926888	RALY-AS1	1.9293	-0.578238	-2.96838	-2.96838	-2.96838	0.146872	0.774343	0.283637	-0.180409	-2.96838	0.460375	-2.96838	-2.96838	1.44389	-2.96838	-2.96838	1.34841	-2.96838	-2.96838	0.951063	-2.96838	-2.96838
101926911	LOC101926911	-1.23031	-2.1969	-2.96838	-2.96838	-2.96838	0.761118	-2.96838	0.484233	-0.484498	-2.96838	-0.878817	-2.96838	2.19675	-0.111624	0.93462	-2.96838	-1.79083	1.42355	3.04528	-2.96838	2.42711	-2.96838
101926925	LINC01358	-1.61379	1.50479	-2.96838	-2.96838	-2.96838	-0.483163	1.32293	-0.0817855	1.86775	-2.96838	0.755257	-2.96838	-2.96838	-1.61169	-2.96838	-2.96838	-1.15122	-2.96838	-2.96838	-2.96838	-2.96838	-2.96838
101926926	RDH10-AS1	1.59112	0.568323	-2.96838	-2.96838	1.89304	-2.96838	1.32293	-2.96838	0.284358	-2.96838	0.755257	-2.96838	-2.96838	-2.96838	-2.96838	-2.96838	0.131179	-2.96838	-2.96838	-1.22199	-2.96838	-2.96838
101926933	LOC101926933	1.14858	0.734195	-2.96838	-2.96838	-2.96838	1.41911	0.394789	0.050576	1.57473	-2.96838	-0.878817	-2.96838	-2.96838	-0.461757	-2.96838	-2.96838	-2.96838	-2.96838	-2.96838	-1.22199	-2.96838	-2.96838
101926935	LOC101926935	-2.96838	-0.578238	2.83512	3.53775	-2.96838	-2.96838	-2.96838	-0.0817855	-0.324456	-2.96838	-2.96838	-2.96838	-2.96838	-2.96838	-2.96838	-2.96838	-1.15122	-2.96838	-2.96838	-1.22199	-2.96838	-2.96838
101926996	RUNDC3A-AS1	2.10639	1.19901	-2.96838	-2.96838	-2.96838	2.80396	3.26658	0.889704	2.84227	-2.96838	-0.626326	-2.96838	-2.96838	1.08557	-2.96838	-2.96838	1.99908	-2.96838	-2.96838	-1.22199	-2.96838	-2.96838
101927021	LOC101927021	2.03814	2.72942	-2.96838	-2.96838	-2.96838	1.52109	2.85791	2.95498	1.40238	-2.96838	1.87347	-2.96838	-2.96838	1.54596	-2.96838	-2.96838	1.67413	-2.96838	-2.96838	2.16708	-2.96838	-2.96838
101927027	LOC101927027	3.80283	4.40435	-2.96838	-2.96838	-2.96838	3.3388	3.67682	2.54784	0.980062	-2.96838	2.46893	-2.96838	-2.96838	2.74619	-2.96838	-2.96838	3.16925	-2.96838	-2.96838	2.93561	-2.96838	2.34807
101927034	ROR1-AS1	-1.23031	-1.69694	-2.96838	-2.96838	-2.96838	-0.944725	0.774343	-1.69268	0.851874	2.27194	1.07312	-2.96838	-2.96838	-2.96838	0.93462	-2.96838	-0.37199	-2.96838	-2.96838	-1.22199	-2.96838	-2.96838
101927056	LOC101927056	-0.114584	-2.1969	-2.96838	-2.96838	-2.96838	1.70568	2.59995	-0.227529	0.555255	-2.96838	-1.18507	-2.96838	-2.96838	0.405375	-2.96838	-2.96838	1.15306	-2.96838	-2.96838	1.42524	-2.96838	-2.96838
101927079	LOC101927079	-2.96838	1.01779	-2.96838	-2.96838	-2.96838	-2.96838	-2.96838	1.41679	1.20662	-2.96838	-2.96838	-2.96838	-2.96838	-2.96838	-2.96838	-2.96838	-1.79083	-2.96838	-2.96838	-2.96838	-2.96838	-2.96838
101927111	SUCLG2-AS1	1.9293	-0.233698	-2.96838	-2.96838	-2.96838	1.41911	0.394789	0.050576	-1.39847	-2.96838	0.223889	-2.96838	-2.96838	0.169911	-2.96838	-2.96838	-0.0985794	-2.96838	-2.96838	1.25379	-2.96838	-2.96838
101927136	LOC101927136	6.32577	-2.1969	1.86072	-2.96838	1.89304	5.92719	5.67717	-1.32141	-2.24043	3.25273	-2.96838	-2.96838	-2.96838	-2.96838	-2.96838	-2.96838	-2.96838	-2.96838	-2.96838	-2.96838	-2.96838	0.833758
101927151	LOC101927151	3.28951	3.81141	1.86072	-2.96838	-2.96838	3.96368	2.39817	4.01772	4.46032	-2.96838	2.9093	-2.96838	-2.96838	2.46277	-2.96838	-2.96838	4.4311	-2.96838	-2.96838	4.26576	-2.96838	-2.96838
101927167	GATA2-AS1	4.86678	3.85709	1.86072	1.5846	2.86801	2.67715	2.77695	3.80929	3.58916	-2.96838	-2.96838	-2.96838	1.63175	-2.96838	-2.96838	-2.96838	-0.0985794	-2.96838	-2.96838	0.240002	-2.96838	-2.96838
101927178	LOC101927178	0.289366	2.24332	-2.96838	-2.96838	-2.96838	-0.944725	1.07455	1.31518	2.2701	-2.96838	-0.0591096	-2.96838	-2.96838	0.943182	-2.96838	-2.96838	0.329325	-2.96838	-2.96838	-0.184305	-2.96838	-2.96838
101927204	LOC101927204	2.5602	2.84276	-2.96838	-2.96838	-2.96838	1.30936	1.07455	1.68467	2.80813	3.25273	1.44786	-2.96838	-2.96838	1.96982	-2.96838	-2.96838	0.799199	-2.96838	-2.96838	0.413003	-2.96838	-2.96838
101927211	LOC101927211	-0.114584	0.653642	-2.96838	-2.96838	-2.96838	-0.483163	-2.96838	2.07497	1.93256	-2.96838	-1.57436	-2.96838	-2.96838	-0.925062	-2.96838	-2.96838	0.329325	-2.96838	-2.96838	-0.787987	-2.96838	-2.96838
101927221	UBR5-AS1	1.49255	1.45812	1.86072	-2.96838	1.89304	2.38422	2.59995	2.69669	2.6044	-2.96838	1.60411	-2.96838	-2.96838	1.33405	-2.96838	-2.96838	2.68167	-2.96838	-2.96838	2.75447	-2.96838	-2.96838
101927305	LOC101927305	-2.96838	-1.32635	-2.96838	-2.96838	-2.96838	-2.96838	-2.96838	1.68467	2.34345	-2.96838	-2.96838	-2.96838	-2.96838	-2.96838	-2.96838	-2.96838	-1.79083	-2.96838	-2.96838	-0.787987	-2.96838	-2.96838
101927314	LOC101927314	-2.96838	-2.96838	-2.96838	-2.96838	-2.96838	-2.96838	-2.96838	-1.69268	-2.96838	-2.96838	-2.96838	-2.96838	2.19675	-2.96838	-2.96838	0.390996	-1.15122	1.98542	0.193685	-2.96838	-2.96838	-2.96838
101927322	LOC101927322	1.54268	-1.03177	-2.96838	-2.96838	-2.96838	1.70568	0.394789	-2.96838	-0.324456	-2.96838	-2.10917	-2.96838	-2.96838	-1.61169	-2.96838	-2.96838	-1.15122	-2.96838	-2.96838	-2.96838	-2.96838	-2.96838
101927352	PLS3-AS1	1.59112	-1.32635	-2.96838	-2.96838	-2.96838	1.61634	1.32293	-0.0817855	-0.870286	-2.96838	-1.18507	-2.96838	-2.96838	-0.925062	-2.96838	-2.96838	-0.37199	-2.96838	-2.96838	-0.787987	-2.96838	0.833758
101927356	LOC101927356	0.604601	-0.787253	-2.96838	-2.96838	-2.96838	2.01627	1.71943	-2.96838	-2.96838	-2.96838	-1.57436	-2.96838	-2.96838	-2.96838	-2.96838	-2.96838	-1.79083	-2.96838	-2.96838	-1.84565	-2.96838	-2.96838
101927365	LOC101927365	1.27257	1.35998	-2.96838	-2.96838	-2.96838	1.52109	-0.121721	0.574956	1.44744	-2.96838	0.922924	-2.96838	-2.96838	-0.111624	-2.96838	-2.96838	1.43699	-2.96838	-2.96838	3.07092	-2.96838	-2.96838
101927415	LOC101927415	2.72122	3.50199	-2.96838	2.55354	-2.96838	3.16065	3.58467	1.51172	2.16612	-2.96838	0.755257	-2.96838	-2.96838	0.405375	-2.96838	-2.96838	2.64495	-2.96838	-2.96838	2.01426	-2.96838	-2.96838
101927459	LINC01608	-2.96838	1.19901	-2.96838	-2.96838	-2.96838	-2.96838	-2.96838	1.60078	2.02464	-2.96838	-2.96838	-2.96838	-2.96838	-2.96838	-2.96838	-2.96838	-1.15122	-2.96838	-2.96838	-0.454798	-2.96838	-2.96838
101927528	LINC01204	-2.96838	-2.1969	1.86072	-2.96838	-2.96838	-2.96838	-2.96838	-2.96838	-2.96838	-2.96838	-0.626326	-2.96838	-2.96838	2.35441	-2.96838	-2.96838	0.329325	-2.96838	-2.96838	-2.96838	-2.96838	-2.96838
101927541	LINC01273	1.68338	-1.32635	-2.96838	-2.96838	-2.96838	2.95737	2.03011	-2.96838	0.980062	-2.96838	-0.224578	-2.96838	-2.96838	-1.61169	-2.96838	-2.96838	-1.15122	-2.96838	-2.96838	-1.84565	-2.96838	-2.96838
101927550	LOC101927550	2.40626	2.62766	1.86072	-2.96838	-2.96838	-0.134023	2.28561	2.10573	2.79075	-2.96838	-0.0591096	-2.96838	-2.96838	-0.461757	-2.96838	-2.96838	-0.0985794	-2.96838	-2.96838	1.57847	-2.96838	-2.96838
101927559	CEBPB-AS1	1.54268	0.380872	-2.96838	-2.96838	-2.96838	1.61634	1.71943	-2.19389	0.63532	-2.96838	-0.411512	-2.96838	-2.96838	0.169911	-2.96838	-2.96838	0.658918	-2.96838	-2.96838	0.834174	-2.96838	-2.96838
101927574	LINC01186	0.402273	-2.96838	-2.96838	-2.96838	-2.96838	2.32905	1.71943	-2.96838	-2.96838	-2.96838	-2.96838	-2.96838	-2.96838	-2.96838	-2.96838	-2.96838	-0.37199	-2.96838	-2.96838	-2.96838	-2.96838	-2.96838
101927597	NCK1-AS1	2.17156	1.01779	-2.96838	-2.96838	-2.96838	2.08448	2.39817	2.45534	2.36709	-2.96838	0.755257	-2.96838	-2.96838	-0.925062	-2.96838	-2.96838	1.99908	-2.96838	-2.96838	1.57847	-2.96838	-2.96838
101927599	ZNF529-AS1	2.40626	0.951942	-2.96838	-2.96838	-2.96838	2.63227	2.39817	1.51172	1.53353	-2.96838	1.14273	-2.96838	-2.96838	1.08557	-2.96838	-2.96838	0.799199	-2.96838	-2.96838	0.951063	-2.96838	-2.96838
101927612	RNF139-AS1	3.48163	2.00439	-2.96838	-2.96838	-2.96838	3.19191	4.0657	0.484233	2.31941	-2.96838	0.460375	-2.96838	-2.96838	0.169911	-2.96838	-2.96838	1.43699	-2.96838	-2.96838	1.71697	-2.96838	0.833758
101927631	ADNP-AS1	1.7701	0.734195	-2.96838	-2.96838	-2.96838	-2.96838	0.394789	-2.96838	-0.664535	-2.96838	0.6635	-2.96838	0.690043	0.405375	0.93462	1.31894	-0.37199	1.98542	2.38054	-0.184305	1.85919	2.34807
101927667	LINC01535	2.13934	0.951942	-2.96838	-2.96838	-2.96838	1.86932	2.28561	0.387419	-0.0494468	-2.96838	-0.0591096	-2.96838	-2.96838	0.169911	-2.96838	-2.96838	3.0051	-2.96838	-2.96838	-2.96838	-2.96838	-2.96838
101927668	LOC101927668	6.42765	5.92464	10.2849	10.9731	10.5672	7.46926	7.86034	6.98723	6.78873	10.3209	3.38195	2.71881	1.63175	4.09428	3.17726	1.87906	3.72115	3.68942	3.49861	3.55007	3.82057	2.34807
101927715	LINC01029	-0.278997	3.01387	-2.96838	1.5846	-2.96838	-0.134023	-2.96838	3.28564	3.68634	-2.96838	-2.96838	-2.96838	-2.96838	-2.96838	-2.96838	-2.96838	-1.79083	-2.96838	-2.96838	-2.96838	-2.96838	-2.96838
101927720	ZNF793-AS1	0.289366	1.83208	-2.96838	-2.96838	-2.96838	1.94466	-0.933931	0.958721	1.15323	-2.96838	-0.626326	-2.96838	-2.96838	-0.925062	-2.96838	-2.96838	-0.37199	-2.96838	-2.96838	0.834174	-2.96838	-2.96838
101927740	LOC101927740	-2.96838	0.165375	-2.96838	-2.96838	-2.96838	-2.96838	-2.96838	3.56557	-1.75888	-2.96838	1.20914	-2.96838	-2.96838	2.51405	-2.96838	-2.96838	-2.96838	-2.96838	-2.96838	-1.84565	-2.96838	-2.96838
101927746	LOC101927746	3.83336	1.40988	-2.96838	-2.96838	-2.96838	4.05151	3.76343	-0.227529	2.05407	-2.96838	-2.10917	-2.96838	-2.96838	-2.96838	-2.96838	-2.96838	-2.96838	-2.96838	-2.96838	-2.96838	-2.96838	-2.96838
101927750	ATP6V1B1-AS1	-1.23031	-1.32635	-2.96838	-2.96838	-2.96838	-1.6275	-2.96838	-2.96838	-1.75888	-2.96838	-2.96838	-2.96838	-2.96838	-1.61169	-2.96838	-2.96838	1.81301	-2.96838	-2.96838	1.71697	-2.96838	-2.96838
101927752	LOC101927752	2.43308	1.93792	-2.96838	-2.96838	-2.96838	1.78982	3.07667	2.01142	3.06099	-2.96838	2.32662	-2.96838	-2.96838	3.59627	-2.96838	-2.96838	2.78653	-2.96838	-2.96838	3.43436	-2.96838	-2.96838
101927755	LOC101927755	0.402273	-1.69694	1.86072	-2.96838	2.86801	0.381887	1.71943	-0.781593	-2.24043	3.25273	0.460375	3.55431	3.58644	0.607747	1.88558	3.26243	0.658918	3.95008	2.85582	1.71697	3.98904	3.7403
101927765	LOC101927765	2.43308	0.165375	-2.96838	-2.96838	-2.96838	1.78982	1.32293	-0.0817855	0.284358	-2.96838	-1.18507	-2.96838	-2.96838	-0.925062	-2.96838	-2.96838	0.503513	-2.96838	-2.96838	-1.84565	-2.96838	1.7811
101927770	LOC101927770	0.604601	1.35998	-2.96838	-2.96838	-2.96838	1.86932	0.394789	0.660311	1.61478	-2.96838	-1.18507	-2.96838	-2.96838	0.785191	-2.96838	-2.96838	0.131179	-2.96838	-2.96838	-0.787987	-2.96838	-2.96838
101927797	MIR548XHG	-2.96838	2.47194	-2.96838	-2.96838	-2.96838	-2.96838	-2.96838	1.97856	0.181439	-2.96838	-2.96838	-2.96838	-2.96838	-2.96838	-2.96838	-2.96838	-0.37199	-2.96838	-2.96838	-2.96838	-2.96838	-2.96838
101927811	LOC101927811	-2.96838	-0.0880596	-2.96838	-2.96838	-2.96838	0.146872	-2.96838	1.20586	1.30782	-2.96838	-1.57436	-2.96838	-2.96838	-2.96838	-2.96838	-2.96838	-0.0985794	-2.96838	-2.96838	-1.22199	-2.96838	-2.96838
101927828	OVOL1-AS1	3.87308	-2.96838	-2.96838	-2.96838	3.44453	3.66267	3.76343	-2.19389	-0.324456	-2.96838	-2.96838	-2.96838	-2.96838	-2.96838	-2.96838	-2.96838	-2.96838	-2.96838	-2.96838	-2.96838	-2.96838	-2.96838
101927851	LOC101927851	1.54268	-2.96838	-2.96838	-2.96838	-2.96838	-1.6275	0.394789	0.574956	-1.39847	-2.96838	-1.57436	-2.96838	-2.96838	-1.61169	-2.96838	-2.96838	-1.15122	-2.96838	-2.96838	1.15977	-2.96838	-2.96838
101927873	LINC01508	3.25985	-2.96838	-2.96838	-2.96838	-2.96838	3.90829	1.88312	-2.96838	-2.96838	-2.96838	3.9849	-2.96838	-2.96838	1.21515	-2.96838	-2.96838	-1.79083	-2.96838	-2.96838	-1.84565	-2.96838	-2.96838
101927905	LOC101927905	-1.61379	1.71787	-2.96838	-2.96838	-2.96838	-2.96838	-2.96838	-2.19389	1.61478	-2.96838	0.346972	-2.96838	-2.96838	1.08557	-2.96838	-2.96838	-0.709624	-2.96838	-2.96838	0.413003	-2.96838	-2.96838
101927934	LOC101927934	2.9049	-0.0880596	-2.96838	-2.96838	-2.96838	3.16065	2.59995	0.050576	-2.96838	-2.96838	-2.96838	-2.96838	-2.96838	-2.96838	-2.96838	-2.96838	-2.96838	-2.96838	-2.96838	-2.96838	-2.96838	-2.96838
101927957	LINC01572	0.604601	1.40988	1.86072	-2.96838	-2.96838	-2.96838	-0.121721	0.283637	-0.0494468	-2.96838	-1.57436	-2.96838	-2.96838	-2.96838	-2.96838	-2.96838	-0.37199	0.490678	0.193685	-2.96838	-2.96838	-2.96838
101927994	LINC01087	-2.96838	-2.96838	-2.96838	-2.96838	-2.96838	-2.96838	-2.96838	-2.96838	-2.96838	-2.96838	-2.10917	-2.96838	-2.96838	-2.96838	1.88558	-2.96838	-2.96838	1.42355	0.193685	-1.84565	0.909122	0.833758
101928053	LOC101928053	2.40626	-0.578238	-2.96838	-2.96838	-2.96838	0.146872	0.774343	2.22259	0.470485	-2.96838	-1.57436	-2.96838	-2.96838	-2.96838	-2.96838	-2.96838	-0.709624	-2.96838	-2.96838	-1.84565	-2.96838	-2.96838
101928062	LINC01481	0.402273	2.58486	-2.96838	-2.96838	-2.96838	1.06113	2.85791	1.20586	-1.75888	-2.96838	0.346972	-2.96838	-2.96838	-0.925062	-2.96838	-2.96838	1.04447	-2.96838	-2.96838	0.240002	-2.96838	-2.96838
101928069	LOC101928069	1.59112	0.165375	-2.96838	-2.96838	-2.96838	2.01627	2.28561	-0.0817855	1.04012	-2.96838	0.922924	-2.96838	-2.96838	0.785191	-2.96838	-2.96838	-0.0985794	-2.96838	-2.96838	0.240002	-2.96838	-2.96838
101928093	LOC101928093	1.7701	-0.233698	-2.96838	-2.96838	-2.96838	2.32905	1.71943	0.817218	1.96391	2.27194	-1.57436	0.504745	0.690043	-2.96838	0.93462	0.390996	0.503513	1.98542	1.66699	-1.84565	0.909122	1.7811
101928100	LOC101928100	1.38675	2.72942	-2.96838	-2.96838	-2.96838	-2.96838	0.774343	0.283637	-0.484498	-2.96838	-0.224578	-2.96838	-2.96838	-0.111624	-2.96838	-2.96838	3.11658	-2.96838	-2.96838	0.240002	-2.96838	-2.96838
101928123	LOC101928123	-0.114584	-2.96838	-2.96838	-2.96838	-2.96838	1.61634	-0.933931	-2.96838	0.0706097	-2.96838	-0.626326	-2.96838	-2.96838	-2.96838	-2.96838	-2.96838	1.81301	-2.96838	-2.96838	2.26064	-2.96838	-2.96838
101928143	LOC101928143	-1.61379	-2.96838	-2.96838	-2.96838	-2.96838	0.583928	-2.96838	-2.96838	-0.664535	-2.96838	1.55388	-2.96838	-2.96838	1.33405	-2.96838	-2.96838	-0.709624	-2.96838	-2.96838	-0.454798	-2.96838	-2.96838
101928153	ITGA9-AS1	1.72739	0.277143	-2.96838	-2.96838	-2.96838	0.381887	-0.121721	-0.389667	-0.0494468	-2.96838	0.089318	-2.96838	-2.96838	-0.111624	-2.96838	-2.96838	1.15306	-2.96838	-2.96838	0.951063	-2.96838	1.7811
101928176	LINC01411	-2.96838	-2.1969	-2.96838	-2.96838	-2.96838	-2.96838	-2.96838	3.47424	3.27606	-2.96838	-2.96838	-2.96838	-2.96838	-2.96838	-2.96838	-2.96838	1.25404	-2.96838	-2.96838	3.07092	-2.96838	-2.96838
101928243	DARS-AS1	0.939977	-0.578238	-2.96838	-2.96838	-2.96838	-0.944725	-0.933931	1.08758	1.09778	-2.96838	-0.411512	-2.96838	-2.96838	-2.96838	-2.96838	-2.96838	0.503513	-2.96838	-2.96838	-1.84565	-2.96838	-2.96838
101928287	LINC01285	0.939977	-0.787253	-2.96838	-2.96838	-2.96838	2.72067	2.50259	1.60078	3.4632	-2.96838	-2.10917	-2.96838	-2.96838	-2.96838	-2.96838	-2.96838	-1.79083	-2.96838	-2.96838	0.413003	-2.96838	-2.96838
101928323	LOC101928323	-0.677624	-1.32635	-2.96838	-2.96838	-2.96838	-2.96838	-2.96838	-2.96838	-1.39847	2.27194	-1.57436	0.504745	0.690043	-1.61169	-2.96838	1.31894	-1.15122	-2.96838	0.193685	-1.84565	-2.96838	-2.96838
101928376	IL12A-AS1	-2.13762	-2.1969	-2.96838	-2.96838	-2.96838	-2.96838	-2.96838	-0.389667	1.25811	2.27194	-2.96838	-2.96838	-2.96838	-2.96838	-2.96838	-2.96838	-2.96838	-2.96838	-2.96838	-2.96838	-2.96838	-2.96838
101928378	PTOV1-AS2	0.863155	3.91871	-2.96838	-2.96838	-2.96838	-2.96838	1.07455	1.08758	2.89201	-2.96838	2.26551	-2.96838	-2.96838	1.81489	-2.96838	-2.96838	2.71748	-2.96838	-2.96838	2.75447	-2.96838	-2.96838
101928399	TCONS_00029157	-2.96838	-1.32635	-2.96838	-2.96838	-2.96838	-2.96838	-2.96838	-0.0817855	0.851874	-2.96838	-2.96838	-2.96838	-2.96838	2.35441	-2.96838	-2.96838	3.06192	-2.96838	-2.96838	3.17072	-2.96838	-2.96838
101928441	LOC101928441	-2.96838	-2.96838	1.86072	-2.96838	1.89304	-2.96838	-2.96838	-2.96838	-1.11034	-2.96838	-2.96838	-2.96838	-2.96838	-2.96838	-2.96838	-2.96838	-1.79083	-2.96838	-2.96838	0.413003	-2.96838	-2.96838
101928464	LOC101928464	1.63799	1.86823	-2.96838	-2.96838	-2.96838	2.84387	1.07455	2.90339	3.53801	-2.96838	1.50185	-2.96838	-2.96838	0.943182	-2.96838	-2.96838	2.60728	-2.96838	-2.96838	1.78153	-2.96838	-2.96838
101928483	NALT1	-0.278997	-1.69694	-2.96838	-2.96838	-2.96838	-1.6275	-0.121721	0.889704	-0.180409	-2.96838	1.44786	-2.96838	-2.96838	1.08557	-2.96838	0.390996	1.15306	-2.96838	-2.96838	1.34207	-2.96838	-2.96838
101928489	LOC101928489	-0.114584	2.34942	-2.96838	-2.96838	-2.96838	-0.483163	0.394789	1.02459	0.284358	-2.96838	-0.878817	-2.96838	-2.96838	-0.111624	-2.96838	-2.96838	-0.0985794	-2.96838	-2.96838	-1.22199	-2.96838	-2.96838
101928492	OR2A1-AS1	3.72898	3.34412	-2.96838	-2.96838	-2.96838	4.25762	4.37171	3.08415	3.11784	-2.96838	2.46893	-2.96838	-2.96838	3.08821	-2.96838	-2.96838	2.26412	-2.96838	-2.96838	5.97084	-2.96838	-2.96838
101928504	LOC101928504	1.08234	-0.233698	-2.96838	-2.96838	-2.96838	1.06113	-0.933931	-0.389667	-1.75888	-2.96838	-1.18507	-2.96838	-2.96838	-2.96838	-2.96838	-2.96838	-0.709624	-2.96838	-2.96838	-1.84565	-2.96838	-2.96838
101928527	PIGBOS1	3.55674	3.07701	-2.96838	-2.96838	-2.96838	3.74927	2.85791	4.081	3.75066	-2.96838	2.44157	-2.96838	0.690043	1.96982	-2.96838	-2.96838	1.74524	0.490678	-2.96838	3.65718	-2.96838	-2.96838
101928545	SEPT7-AS1	-0.927663	0.380872	-2.96838	-2.96838	-2.96838	0.583928	0.774343	1.72485	0.851874	-2.96838	-0.626326	-2.96838	0.690043	-2.96838	-2.96838	1.31894	-0.37199	-2.96838	-2.96838	-0.787987	-2.96838	-2.96838
101928578	RAP2C-AS1	1.33079	1.01779	1.86072	-2.96838	-2.96838	0.761118	1.32293	-0.0817855	-1.39847	-2.96838	0.223889	-2.96838	-2.96838	-0.111624	-2.96838	-2.96838	0.92704	-2.96838	-2.96838	2.06702	-2.96838	-2.96838
101928597	LOC101928597	-2.13762	-2.96838	-2.96838	-2.96838	-2.96838	-2.96838	-2.96838	-2.96838	-2.96838	-2.96838	-1.18507	3.96542	2.6017	-2.96838	0.93462	2.59584	-0.37199	3.37106	3.04528	-2.96838	2.42711	2.75403
101928607	TRPM2-AS	0.506981	-1.32635	2.83512	-2.96838	-2.96838	0.918907	-0.933931	0.889704	1.86775	-2.96838	-2.96838	-2.96838	-2.96838	-2.96838	-2.96838	-2.96838	-1.79083	-2.96838	-2.96838	-2.96838	-2.96838	-2.96838
101928617	LOC101928617	0.863155	0.653642	-2.96838	-2.96838	-2.96838	0.381887	0.774343	1.60078	1.15323	-2.96838	-2.96838	-2.96838	-2.96838	-1.61169	-2.96838	-2.96838	0.503513	-2.96838	-2.96838	-0.454798	-2.96838	-2.96838
101928649	CTC-338M12.4	2.74282	2.44825	-2.96838	1.5846	-2.96838	2.32905	1.88312	1.76394	2.8253	-2.96838	1.14273	-2.96838	-2.96838	-2.96838	-2.96838	-2.96838	1.74524	-2.96838	-2.96838	-0.454798	-2.96838	-2.96838
101928673	LOC101928673	0.506981	-1.69694	-2.96838	-2.96838	-2.96838	0.918907	-0.121721	1.26156	0.63532	-2.96838	-0.224578	-2.96838	-2.96838	-0.461757	-2.96838	-2.96838	0.329325	-2.96838	-2.96838	1.50389	-2.96838	-2.96838
101928674	LOC101928674	1.01291	-1.32635	-2.96838	-2.96838	-2.96838	0.381887	-0.121721	1.83908	1.83421	-2.96838	-2.96838	-2.96838	-2.96838	-2.96838	-2.96838	-2.96838	-0.0985794	-2.96838	-2.96838	-2.96838	-2.96838	-2.96838
101928682	LOC101928682	-2.96838	-2.96838	4.40276	4.11742	3.44453	1.06113	-0.933931	-2.96838	-0.664535	5.0462	-2.96838	4.89836	4.96922	-2.96838	4.84125	4.70959	-2.96838	5.4019	5.23712	-2.96838	5.20479	5.48545
101928710	LOC101928710	1.72739	-2.96838	-2.96838	-2.96838	-2.96838	1.30936	0.394789	-1.32141	1.99459	-2.96838	-2.96838	-2.96838	-2.96838	-2.96838	-2.96838	-2.96838	-2.96838	-2.96838	-2.96838	-2.96838	-2.96838	-2.96838
101928737	LOC101928737	0.166868	-1.69694	-2.96838	-2.96838	-2.96838	-0.944725	-2.96838	-2.96838	-1.39847	2.27194	-2.96838	-2.96838	0.690043	-2.96838	-2.96838	-2.96838	-1.79083	0.490678	-2.96838	-2.96838	1.85919	-2.96838
101928820	LOC101928820	1.38675	0.0442157	-2.96838	-2.96838	-2.96838	1.30936	1.07455	-1.0264	-1.11034	-2.96838	1.33343	-2.96838	-2.96838	2.10973	-2.96838	-2.96838	1.43699	-2.96838	-2.96838	-2.96838	-2.96838	-2.96838
101928841	LOC101928841	-0.114584	-1.69694	-2.96838	-2.96838	-2.96838	0.761118	1.71943	-1.32141	3.51703	-2.96838	-0.878817	-2.96838	-2.96838	1.89443	-2.96838	-2.96838	1.15306	-2.96838	-2.96838	0.567463	-2.96838	-2.96838
101928891	LOC101928891	1.33079	-1.69694	-2.96838	-2.96838	-2.96838	2.21194	3.00737	-1.32141	-1.11034	-2.96838	-2.10917	-2.96838	-2.96838	-0.461757	-2.96838	-2.96838	-2.96838	-2.96838	-2.96838	1.50389	-2.96838	-2.96838
101928913	LINC01515	0.0329945	-0.787253	-2.96838	-2.96838	-2.96838	1.61634	1.32293	-1.0264	-2.96838	-2.96838	-0.411512	-2.96838	-2.96838	-0.925062	-2.96838	-2.96838	-0.709624	-2.96838	-2.96838	-2.96838	-2.96838	-2.96838
101928969	RHOXF1-AS1	5.10226	0.0442157	-2.96838	-2.96838	-2.96838	5.46599	3.92247	1.02459	-2.96838	-2.96838	-2.10917	-2.96838	-2.96838	-1.61169	-2.96838	-2.96838	-2.96838	-2.96838	-2.96838	-2.96838	-2.96838	-2.96838
101928979	LOC101928979	0.939977	0.951942	-2.96838	-2.96838	-2.96838	1.19058	-0.121721	0.283637	-0.664535	-2.96838	0.089318	-2.96838	-2.96838	0.785191	-2.96838	-2.96838	1.15306	-2.96838	-2.96838	-0.787987	-2.96838	-2.96838
101929054	LOC101929054	0.782012	-1.69694	-2.96838	-2.96838	-2.96838	-0.134023	2.28561	-0.781593	-1.39847	-2.96838	-1.57436	-2.96838	-2.96838	-1.61169	-2.96838	-2.96838	-0.709624	-2.96838	-2.96838	-1.22199	-2.96838	1.7811
101929074	PIK3CD-AS2	1.33079	1.45812	-2.96838	-2.96838	-2.96838	2.21194	0.774343	1.72485	1.65375	-2.96838	-1.57436	-2.96838	-2.96838	-1.61169	-2.96838	-2.96838	0.503513	-2.96838	-2.96838	1.25379	-2.96838	-2.96838
101929125	LOC101929125	1.59112	0.277143	-2.96838	-2.96838	-2.96838	1.86932	2.28561	-1.0264	1.69169	-2.96838	0.841524	-2.96838	-2.96838	-2.96838	-2.96838	-2.96838	-1.79083	-2.96838	-2.96838	-1.84565	-2.96838	1.7811
101929127	PGM5P3-AS1	-0.114584	-2.1969	-2.96838	-2.96838	-2.96838	2.8827	2.93458	-0.781593	-2.96838	-2.96838	-2.10917	-2.96838	-2.96838	-2.96838	-2.96838	-2.96838	-0.709624	-2.96838	-2.96838	-1.84565	-2.96838	-2.96838
101929128	LOC101929128	1.14858	-2.96838	-2.96838	-2.96838	-2.96838	1.52109	1.53475	-2.96838	-2.96838	-2.96838	-2.96838	-2.96838	-2.96838	-2.96838	-2.96838	-2.96838	-1.15122	-2.96838	-2.96838	-1.22199	-2.96838	-2.96838
101929145	PPP3CB-AS1	1.9665	1.59383	-2.96838	-2.96838	-2.96838	2.92052	-0.933931	0.817218	0.980062	-2.96838	0.841524	-2.96838	-2.96838	1.54596	-2.96838	-2.96838	2.26412	0.490678	-2.96838	1.64938	-2.96838	-2.96838
101929147	LOC101929147	3.24479	3.29185	-2.96838	-2.96838	-2.96838	3.70662	3.48623	3.67216	2.41324	-2.96838	2.38524	-2.96838	-2.96838	2.1749	-2.96838	-2.96838	2.21487	-2.96838	-2.96838	2.54727	-2.96838	-2.96838
101929215	CTD-2201I18.1	-0.677624	-1.69694	-2.96838	-2.96838	-2.96838	-2.96838	-2.96838	-2.19389	-2.24043	-2.96838	-1.57436	-2.96838	-2.96838	-2.96838	-2.96838	-2.96838	1.81301	-2.96838	-2.96838	1.64938	-2.96838	-2.96838
101929225	MCM8-AS1	2.00277	1.40988	-2.96838	-2.96838	-2.96838	1.06113	1.07455	-0.0817855	-0.0494468	-2.96838	-1.57436	-2.96838	-2.96838	-2.96838	-2.96838	-2.96838	-2.96838	-2.96838	-2.96838	-0.787987	-2.96838	-2.96838
101929234	LOC101929234	1.7701	0.380872	-2.96838	-2.96838	-2.96838	1.06113	1.53475	0.283637	0.181439	-2.96838	-0.224578	-2.96838	-2.96838	-1.61169	-2.96838	-2.96838	-0.709624	-2.96838	-2.96838	-1.22199	-2.96838	0.833758
101929243	LOC101929243	-0.114584	0.277143	-2.96838	-2.96838	-2.96838	0.381887	1.07455	0.484233	2.39035	-2.96838	0.089318	-2.96838	-2.96838	0.169911	-2.96838	-2.96838	0.658918	-2.96838	-2.96838	0.951063	-2.96838	-2.96838
101929302	RFX3-AS1	2.03814	0.882948	-2.96838	-2.96838	-2.96838	2.72067	1.71943	1.14793	-0.0494468	-2.96838	-2.96838	-2.96838	-2.96838	-2.96838	-2.96838	-2.96838	-1.15122	-2.96838	-2.96838	-2.96838	-2.96838	-2.96838
101929335	ADAMTS9-AS1	-0.927663	1.71787	-2.96838	-2.96838	-2.96838	-2.96838	-0.933931	-1.69268	-2.96838	2.27194	-2.10917	-2.96838	-2.96838	-2.96838	-2.96838	-2.96838	-0.709624	-2.96838	-2.96838	-2.96838	-2.96838	-2.96838
101929340	LOC101929340	-0.464586	1.01779	-2.96838	-2.96838	-2.96838	-0.944725	-2.96838	-0.0817855	1.30782	-2.96838	-2.96838	-2.96838	-2.96838	-2.96838	-2.96838	-2.96838	-2.96838	-2.96838	-2.96838	-1.84565	-2.96838	-2.96838
101929344	LINC01198	-2.96838	-2.96838	-2.96838	-2.96838	-2.96838	-2.96838	-2.96838	-1.69268	0.380421	-2.96838	-2.10917	-2.96838	-2.96838	-2.96838	-2.96838	-2.96838	1.81301	-2.96838	-2.96838	4.42581	-2.96838	-2.96838
101929374	LOC101929374	2.37893	-2.96838	2.83512	-2.96838	-2.96838	2.01627	-2.96838	-1.32141	-1.75888	-2.96838	-2.96838	-2.96838	-2.96838	-2.96838	-2.96838	-2.96838	-1.15122	-2.96838	-2.96838	-2.96838	-2.96838	-2.96838
101929467	LURAP1L-AS1	-2.96838	-2.96838	-2.96838	-2.96838	-2.96838	2.27169	1.32293	-2.96838	-0.324456	-2.96838	-0.626326	-2.96838	-2.96838	-2.96838	-2.96838	-2.96838	0.92704	-2.96838	-2.96838	0.834174	-2.96838	-2.96838
101929484	LINC01615	-2.96838	-0.395707	-2.96838	-2.96838	-2.96838	-2.96838	-2.96838	1.68467	3.25087	-2.96838	1.27262	-2.96838	-2.96838	5.33683	-2.96838	-2.96838	-1.79083	-2.96838	-2.96838	-1.22199	-2.96838	-2.96838
101929512	LOC101929512	0.0329945	-2.96838	-2.96838	3.8565	-2.96838	-2.96838	1.32293	-1.32141	-1.39847	-2.96838	-2.96838	0.504745	-2.96838	-2.96838	-2.96838	-2.96838	-2.96838	0.490678	-2.96838	-1.22199	-2.96838	-2.96838
101929623	LINC01215	-2.96838	-1.03177	1.86072	-2.96838	-2.96838	-2.96838	-2.96838	-0.572362	1.30782	-2.96838	-2.96838	-2.96838	-2.96838	-2.96838	-2.96838	-2.96838	-1.15122	-2.96838	-2.96838	-2.96838	-2.96838	-2.96838
101929634	LOC101929634	1.27257	-2.96838	-2.96838	1.5846	-2.96838	-0.134023	0.394789	-2.96838	-2.96838	-2.96838	-1.57436	2.00039	-2.96838	-2.96838	0.93462	1.31894	-1.79083	1.42355	0.193685	0.567463	-2.96838	-2.96838
101929693	RARA-AS1	2.00277	-0.787253	-2.96838	-2.96838	-2.96838	1.06113	1.53475	2.27766	1.90052	-2.96838	0.999974	-2.96838	-2.96838	-0.111624	-2.96838	-2.96838	1.99908	0.490678	1.11076	1.05919	-2.96838	-2.96838
101929705	LOC101929705	1.38675	0.47764	-2.96838	-2.96838	-2.96838	3.49734	2.28561	2.45534	3.18588	-2.96838	-0.0591096	-2.96838	-2.96838	-2.96838	-2.96838	-2.96838	0.658918	-2.96838	-2.96838	-1.22199	-2.96838	-2.96838
101929709	LOC101929709	1.9665	1.83208	-2.96838	-2.96838	-2.96838	2.21194	3.32471	1.31518	2.80813	-2.96838	0.460375	-2.96838	-2.96838	1.73069	-2.96838	-2.96838	2.40254	-2.96838	-2.96838	2.16708	-2.96838	-2.96838
101929715	LOC101929715	1.33079	-0.787253	-2.96838	-2.96838	-2.96838	1.30936	0.774343	-0.0817855	0.555255	-2.96838	0.460375	-2.96838	-2.96838	0.405375	-2.96838	-2.96838	-1.15122	-2.96838	-2.96838	-1.22199	-2.96838	-2.96838
101929745	LOC101929745	-2.96838	-2.96838	-2.96838	-2.96838	-2.96838	-0.944725	-2.96838	-2.96838	-1.75888	-2.96838	-2.96838	-2.96838	-2.96838	-2.96838	-2.96838	-2.96838	3.36256	-2.96838	-2.96838	3.14641	-2.96838	-2.96838
101929767	LOC101929767	4.33798	4.56163	-2.96838	-2.96838	-2.96838	3.49734	4.47798	3.60916	3.47412	-2.96838	2.35622	-2.96838	-2.96838	2.10973	-2.96838	-2.96838	3.19488	-2.96838	-2.96838	3.24128	-2.96838	-2.96838
10193	RNF41	6.15702	6.09447	7.42484	7.04675	7.39822	6.95331	6.43925	6.38639	6.47186	6.9352	6.54092	7.21534	6.83941	6.09881	6.32895	6.56697	6.5615	6.50492	6.4678	6.20365	6.6422	6.89791
101930370	LOC101930370	2.35107	-0.233698	-2.96838	-2.96838	-2.96838	2.08448	1.71943	-0.0817855	1.15323	-2.96838	1.20914	-2.96838	-2.96838	0.169911	-2.96838	-2.96838	-0.0985794	-2.96838	-2.96838	0.240002	-2.96838	-2.96838
101930452	LOC101930452	-0.114584	0.47764	-2.96838	-2.96838	-2.96838	0.918907	-0.121721	-2.96838	-1.11034	-2.96838	-2.96838	-2.96838	-2.96838	-2.96838	-2.96838	-2.96838	1.74524	-2.96838	-2.96838	4.99435	-2.96838	-2.96838
10194	TSHZ1	7.05679	5.78034	6.8107	6.6935	7.79756	6.4671	6.74087	5.92973	5.24268	9.16432	5.27872	6.3251	6.858	4.09428	7.15803	6.5119	5.04527	7.02698	7.36374	6.36246	7.34775	7.90712
10195	ALG3	5.35812	4.22781	1.86072	4.11742	1.89304	4.93946	4.25697	4.90679	5.90284	-2.96838	5.08011	4.28498	4.89913	5.25631	5.59352	4.70959	6.05302	3.82563	4.28022	5.95343	4.72136	4.32066
101954271	RNU6-9	-0.278997	-0.578238	3.41145	3.8565	4.43604	-0.134023	1.07455	-0.572362	-0.870286	4.24303	-0.626326	2.40386	2.6017	-2.96838	4.3036	3.26243	-2.96838	1.98542	2.38054	-2.96838	0.909122	1.7811
101954275	RNU6-7	0.402273	-0.395707	-2.96838	-2.96838	-2.96838	1.30936	-0.121721	-2.19389	-1.39847	-2.96838	-2.10917	-2.96838	0.690043	-2.96838	1.88558	1.31894	-2.96838	-2.96838	0.193685	-2.96838	0.909122	-2.96838
10196	PRMT3	3.5071	3.25136	-2.96838	2.55354	-2.96838	4.59818	3.20601	3.65147	3.00181	2.27194	4.03152	4.54644	4.74781	3.47212	3.43689	3.95546	4.25955	4.44906	3.62278	4.19641	4.40118	3.54962
10197	PSME3	7.51633	6.8334	8.26908	8.46483	8.47241	7.06516	6.73016	6.33052	4.63115	8.3631	6.78088	7.92395	7.7813	7.11625	7.78984	7.72778	6.86469	7.96121	7.84376	7.75414	7.58978	7.54761
10198	MPHOSPH9	5.47567	5.98144	-2.96838	4.11742	-2.96838	5.41392	5.98717	4.35508	4.65535	2.27194	3.95618	-2.96838	2.6017	4.58863	-2.96838	3.26243	5.25473	0.490678	2.63767	4.73383	1.85919	2.75403
10199	MPHOSPH10	4.70561	5.34334	-2.96838	-2.96838	3.44453	4.93022	4.60069	4.62831	5.02959	3.25273	5.10213	5.18105	4.82545	5.36503	4.74857	5.33513	5.84214	5.21609	4.67387	5.04783	4.13989	3.32985
102	ADAM10	7.2013	7.10168	9.83716	10.6893	10.0811	7.37876	8.01619	8.04073	7.21072	10.2941	7.22789	10.3744	9.32284	7.46789	9.31488	9.1771	7.1839	9.20207	9.08111	8.74007	9.77634	9.0442
1020	CDK5	2.94272	2.72942	2.83512	1.5846	3.44453	2.8827	3.43437	3.25852	2.47981	2.27194	3.77074	5.18105	4.96922	3.64308	5.08816	5.56891	3.79003	5.48654	5.02843	4.83617	4.81403	5.19093
10200	MPHOSPH6	4.27265	4.27569	-2.96838	-2.96838	-2.96838	3.83097	3.43437	3.99326	2.84227	-2.96838	3.33811	-2.96838	-2.96838	4.16014	-2.96838	-2.96838	4.78335	-2.96838	-2.96838	4.2082	-2.96838	-2.96838
10201	NME6	3.98608	3.88382	-2.96838	-2.96838	-2.96838	3.59412	3.63148	4.08872	3.8713	-2.96838	3.46583	0.504745	2.6017	3.81648	2.45381	1.87906	4.50468	-2.96838	1.66699	4.17253	2.42711	1.7811
10202	DHRS2	-2.13762	1.55	-2.96838	-2.96838	-2.96838	0.583928	-2.96838	1.46504	3.8036	-2.96838	1.07312	-2.96838	-2.96838	0.607747	-2.96838	-2.96838	3.08951	-2.96838	-2.96838	3.49337	-2.96838	-2.96838
10203	CALCRL	-0.927663	1.14109	-2.96838	-2.96838	-2.96838	-2.96838	-2.96838	-0.227529	-0.180409	-2.96838	0.755257	1.43828	0.690043	-1.61169	-2.96838	-2.96838	-0.37199	0.490678	-2.96838	-1.84565	-2.96838	1.7811
10204	NUTF2	5.89048	5.37509	8.40951	8.03029	6.97329	6.45104	6.36501	5.59778	4.51426	6.9352	6.30509	6.92471	7.20162	6.5617	6.96557	7.29955	6.73966	7.5039	7.11157	6.17089	7.57661	7.29747
10205	MPZL2	2.97958	2.98123	1.86072	-2.96838	-2.96838	0.583928	1.53475	3.66185	3.0317	-2.96838	-2.10917	-2.96838	0.690043	-2.96838	1.88558	1.87906	2.48795	-2.96838	0.193685	0.706973	-2.96838	0.833758
10206	TRIM13	3.82325	4.75261	4.40276	5.61303	5.65356	4.42483	4.0312	4.44803	4.44374	5.23815	5.20334	4.46444	3.75466	5.30079	-2.96838	3.95546	4.95065	2.96195	4.12087	5.84053	3.1503	3.90869
10207	PATJ	4.93405	3.75461	1.86072	-2.96838	-2.96838	5.14511	3.76343	4.75013	4.70258	-2.96838	6.38087	1.43828	2.6017	3.66593	2.86041	3.26243	3.57265	2.38877	3.36273	2.50965	2.42711	2.75403
10208	USPL1	3.11827	5.26076	-2.96838	-2.96838	-2.96838	2.63227	3.88432	4.45998	4.89782	2.27194	4.14613	2.71881	3.17651	4.28346	0.93462	2.59584	5.10732	2.96195	3.49861	5.16741	1.85919	1.7811
10209	EIF1	8.57762	8.39229	12.0283	12.085	11.754	9.6689	9.81799	8.95348	9.14608	12.0358	8.74191	10.336	10.4198	8.51534	10.4143	10.4417	8.3213	10.2751	10.4109	9.19259	10.1273	10.3578
1021	CDK6	4.47981	8.24972	5.13623	5.61303	4.17471	5.68505	5.23709	6.76198	6.43038	3.25273	7.7916	4.3775	5.09996	7.48405	4.3036	4.4992	7.48592	3.53901	4.61528	6.0516	5.13465	4.98022
10210	TOPORS	7.06646	6.14322	7.66794	8.34254	8.30255	6.78157	6.5161	5.85928	5.75611	7.98887	5.64238	7.25246	7.06424	5.47909	7.4797	6.85939	5.47991	6.67687	6.75241	4.78984	6.80911	6.97583
10211	FLOT1	6.57644	6.81962	3.41145	5.22716	5.1696	6.61282	6.60087	7.89427	6.67966	5.40753	7.54073	7.32395	6.70206	6.12378	6.85876	6.67117	9.57267	7.08242	6.85726	7.40426	6.5643	6.48339
10212	DDX39A	6.08696	6.08873	3.41145	4.33829	4.17471	5.5468	5.52433	4.96247	5.03697	3.25273	4.82877	5.46026	4.89913	4.7683	5.48279	5.56891	5.80101	5.74889	5.15723	5.61552	5.45553	5.37475
10213	PSMD14	5.44963	5.03293	7.97971	7.04675	7.23608	5.70685	5.26704	5.56772	4.51954	7.48222	6.26858	8.08353	8.09524	6.3274	8.27834	8.17447	6.18037	8.16114	8.4027	5.55216	8.2427	8.29688
10215	OLIG2	-1.61379	1.45812	-2.96838	-2.96838	-2.96838	-2.96838	-2.96838	2.97177	4.24754	-2.96838	-2.10917	-2.96838	-2.96838	-2.96838	-2.96838	2.28152	-0.37199	-2.96838	-2.96838	0.413003	0.909122	2.34807
102157401	PCBP2-OT1	-2.96838	-1.69694	-2.96838	-2.96838	-2.96838	-2.96838	-0.933931	-2.96838	-0.870286	-2.96838	-2.10917	0.504745	0.690043	-2.96838	-2.96838	-2.96838	-1.15122	1.98542	1.11076	-1.84565	-2.96838	-2.96838
102157402	AK6	5.11474	3.81141	3.41145	4.5298	3.44453	5.04594	4.6696	4.77426	4.49292	3.25273	4.37308	2.71881	3.75466	3.68842	1.88558	4.2528	4.56488	4.17076	3.7371	4.18452	4.27644	2.75403
10216	PRG4	2.43308	-0.787253	-2.96838	-2.96838	-2.96838	1.78982	0.394789	-1.69268	-2.96838	3.25273	9.91226	1.43828	0.690043	3.79591	6.29658	5.49511	1.43699	3.53901	3.62278	0.413003	5.27167	3.32985
10217	CTDSPL	6.93774	5.47516	1.86072	3.53775	2.86801	6.1385	5.29639	5.4468	4.91396	2.27194	4.86526	2.97717	2.19675	5.81688	3.65685	3.43022	5.90948	1.98542	-2.96838	6.01178	1.85919	3.32985
10218	ANGPTL7	-1.61379	-1.69694	-2.96838	-2.96838	-2.96838	-2.96838	0.394789	-0.781593	-2.96838	-2.96838	2.67093	1.43828	1.63175	-2.96838	-2.96838	4.4992	-1.79083	1.98542	1.66699	-0.454798	1.85919	-2.96838
1022	CDK7	2.07267	1.71787	1.86072	-2.96838	2.86801	2.63227	2.28561	3.38928	3.34911	2.27194	4.75289	5.12877	4.16627	4.72543	4.16703	4.57279	4.53509	4.53106	4.20274	3.28647	4.27644	5.48545
10220	GDF11	5.38927	7.0554	6.98044	7.73212	8.20071	5.34606	4.60069	5.63779	5.76948	8.44324	6.40409	7.44648	7.15726	6.02119	5.36285	7.08994	6.79518	7.237	6.89469	8.27578	5.93975	7.04976
10221	TRIB1	7.94982	5.3938	3.82215	5.33373	4.84895	7.06726	7.68004	6.87118	7.04655	5.0462	5.74667	4.9595	5.5292	4.47677	4.84125	4.4992	6.80145	4.06463	4.98281	6.50789	4.72136	5.8589
10224	ZNF443	2.53566	-0.395707	-2.96838	-2.96838	-2.96838	1.70568	-0.933931	2.04354	1.57473	-2.96838	0.223889	0.504745	-2.96838	0.607747	-2.96838	-2.96838	1.67413	-2.96838	-2.96838	1.90258	-2.96838	-2.96838
10226	PLIN3	6.39391	6.5292	3.41145	1.5846	2.86801	6.83205	6.83887	7.82086	7.60922	3.83123	7.50483	2.71881	2.6017	7.93925	1.88558	3.26243	7.58374	1.98542	3.7371	5.87423	3.1503	3.7403
10227	MFSD10	5.68543	5.45153	2.83512	1.5846	-2.96838	5.3321	5.43479	4.73545	5.35925	2.27194	6.11034	2.71881	3.17651	6.34521	0.93462	3.07253	5.59507	3.82563	-2.96838	5.39596	3.1503	3.07048
10228	STX6	7.2052	6.09828	5.39839	5.33373	5.1696	7.2361	7.12309	6.21007	6.24344	6.04341	5.90029	6.04383	5.61916	6.00336	5.74514	5.7384	6.97605	5.44484	5.02843	7.88387	5.98031	5.48545
10229	COQ7	5.05986	4.79077	-2.96838	1.5846	-2.96838	5.07138	4.34387	4.41156	3.77737	-2.96838	3.83524	1.43828	0.690043	3.95279	1.88558	0.390996	3.42886	1.98542	1.11076	4.66705	0.909122	1.7811
10231	RCAN2	6.68225	3.01387	1.86072	-2.96838	-2.96838	3.81098	2.03011	3.38928	2.52255	-2.96838	6.53446	3.19621	0.690043	4.92805	4.64952	0.390996	5.1861	-2.96838	1.11076	4.40546	-2.96838	2.34807
10233	LRRC23	2.48528	2.51817	-2.96838	-2.96838	-2.96838	2.43736	2.85791	4.18548	3.87954	-2.96838	2.94871	-2.96838	-2.96838	2.9461	-2.96838	-2.96838	2.97584	-2.96838	-2.96838	2.61969	-2.96838	-2.96838
10234	LRRC17	-1.23031	6.41624	-2.96838	-2.96838	-2.96838	-2.96838	2.39817	6.03536	3.84628	2.27194	8.77962	-2.96838	-2.96838	7.45154	-2.96838	-2.96838	4.52503	-2.96838	-2.96838	0.834174	-2.96838	-2.96838
10235	RASGRP2	-2.96838	0.165375	-2.96838	-2.96838	-2.96838	0.146872	-0.121721	0.171808	2.98662	-2.96838	0.223889	-2.96838	-2.96838	1.33405	-2.96838	-2.96838	-0.709624	-2.96838	1.11076	-2.96838	1.85919	-2.96838
10236	HNRNPR	7.95156	8.38724	10.1311	11.0591	10.6338	8.15945	8.32112	7.78389	7.69637	9.89166	6.7561	8.35785	8.15662	6.54947	8.67446	8.5057	7.52307	8.48808	8.35873	6.72042	8.84129	8.40646
10237	SLC35B1	4.28005	3.62328	2.83512	3.53775	3.44453	3.68481	3.63148	3.7618	3.1317	3.25273	5.06226	5.65766	6.18825	5.22588	5.59352	5.49511	5.5659	6.08378	6.54831	6.24144	6.33331	6.48339
10238	DCAF7	8.41851	8.46749	5.62016	3.8565	6.09317	8.46074	8.44913	8.20643	8.11337	5.82148	7.04908	6.12613	6.57295	6.70097	6.76724	6.3746	7.43977	6.60296	6.50054	8.21133	6.30166	6.37252
10239	AP3S2	5.05986	4.7134	-2.96838	-2.96838	2.86801	5.19225	5.17524	5.091	5.46711	2.27194	4.73045	-2.96838	0.690043	3.95279	-2.96838	-2.96838	3.47143	-2.96838	-2.96838	5.34347	-2.96838	0.833758
1024	CDK8	3.49442	4.08152	7.33376	7.65199	7.05338	3.81098	4.37171	4.64934	4.76175	6.69447	3.82469	6.96999	7.25871	4.43747	7.6559	7.19855	4.9048	7.32008	7.14302	4.86625	7.33217	7.12008
10240	MRPS31	1.9665	2.96463	1.86072	2.55354	-2.96838	2.32905	2.03011	2.52527	3.19912	3.25273	3.06085	2.97717	3.39598	3.24818	3.65685	2.59584	3.80675	-2.96838	3.21272	4.07287	2.42711	0.833758
10241	CALCOCO2	6.24291	5.07992	2.83512	1.5846	-2.96838	6.43807	5.76376	6.16149	6.29673	-2.96838	6.28791	-2.96838	-2.96838	6.45751	0.93462	-2.96838	5.39401	0.490678	-2.96838	6.6092	-2.96838	1.7811
10242	KCNMB2	-2.96838	0.810488	-2.96838	-2.96838	1.89304	-2.96838	-2.96838	0.660311	0.63532	2.27194	-2.10917	-2.96838	-2.96838	-2.96838	1.88558	-2.96838	-2.96838	0.490678	-2.96838	0.413003	-2.96838	-2.96838
10243	GPHN	2.97958	1.79501	5.9819	7.25093	5.93302	4.0852	4.19599	3.29901	2.13892	6.14276	2.26551	5.2315	5.03607	2.29702	6.0076	5.00374	4.00811	5.74889	5.55028	4.91023	6.5643	5.43116
10244	RABEPK	2.92394	2.62766	-2.96838	1.5846	1.89304	3.06259	2.85791	3.02101	1.72866	-2.96838	4.36583	1.43828	-2.96838	4.64721	-2.96838	0.390996	4.36491	1.42355	-2.96838	2.21462	-2.96838	-2.96838
10245	TIMM17B	4.17273	3.91871	1.86072	-2.96838	-2.96838	4.55074	3.95963	4.50682	3.68634	-2.96838	3.63239	3.19621	3.75466	3.47212	4.3036	3.84098	4.59407	3.82563	3.04528	4.92459	2.83356	3.07048
102464835	MIR6087	-2.96838	-2.96838	-2.96838	1.5846	-2.96838	-1.6275	-2.96838	-1.69268	-2.96838	-2.96838	3.75971	5.58191	6.40607	2.46277	5.48279	6.12837	3.14315	6.05635	7.01289	2.99127	5.56625	5.58826
102465432	MIR6723	5.99093	5.29768	-2.96838	-2.96838	-2.96838	5.32507	5.86517	6.30589	4.88968	-2.96838	7.64112	-2.96838	-2.96838	7.24513	-2.96838	-2.96838	7.85488	-2.96838	-2.96838	8.33075	-2.96838	1.7811
102465492	MIR6820	2.03814	3.63382	-2.96838	-2.96838	-2.96838	3.09602	4.1645	4.13419	4.20881	-2.96838	3.73738	1.43828	1.63175	4.34139	0.93462	0.390996	6.13475	0.490678	1.11076	7.35869	-2.96838	-2.96838
102465753	MIR7641-2	-2.96838	-0.787253	1.86072	1.5846	-2.96838	-2.96838	-2.96838	-2.19389	-0.324456	-2.96838	-1.18507	3.38634	1.63175	-2.96838	2.86041	1.31894	-2.96838	3.37106	2.63767	-2.96838	2.83356	2.34807
102466730	MIR6764	0.402273	1.45812	1.86072	1.5846	1.89304	-2.96838	1.88312	-0.572362	1.44744	3.83123	-0.626326	2.40386	3.39598	0.405375	0.93462	2.85378	0.658918	1.42355	2.38054	0.0433914	1.85919	0.833758
102466751	MIR6859-1	2.78508	3.99426	-2.96838	-2.96838	-2.96838	2.01627	4.13232	2.25039	3.79491	-2.96838	0.089318	-2.96838	-2.96838	-0.461757	-2.96838	-2.96838	0.503513	-2.96838	-2.96838	1.25379	-2.96838	-2.96838
102467081	LOC102467081	-2.96838	-2.96838	3.41145	-2.96838	-2.96838	-2.96838	-2.96838	-2.96838	-2.96838	2.27194	-0.626326	2.40386	0.690043	-2.96838	0.93462	-2.96838	-2.96838	0.490678	1.11076	-1.84565	-2.96838	-2.96838
10247	RIDA	4.81163	3.4069	-2.96838	-2.96838	-2.96838	5.03736	4.34387	4.07324	3.0317	-2.96838	4.27573	3.19621	0.690043	4.26861	1.88558	1.31894	4.61321	-2.96838	-2.96838	4.3744	2.83356	2.34807
10248	POP7	5.91209	4.90827	3.41145	1.5846	-2.96838	5.95934	5.51187	5.65089	5.63718	3.25273	3.95618	2.40386	0.690043	3.91514	3.43689	2.59584	4.13268	2.96195	0.193685	3.39363	2.42711	3.07048
1025	CDK9	6.16704	6.5668	6.66885	7.04675	6.97329	5.49761	6.01392	7.1919	7.7372	6.62744	5.44295	5.89527	6.18825	5.63776	6.29658	6.17638	6.04247	6.02839	6.53256	4.82089	6.20229	6.56128
10250	SRRM1	6.39221	7.50972	7.16789	8.22285	8.95143	6.03886	6.99021	7.23253	8.02092	7.44377	5.76058	7.30051	7.09592	6.28744	6.94483	7.37349	6.68193	6.90926	7.27189	5.85185	7.31642	7.21953
10251	SPRY3	2.45942	2.34942	1.86072	4.33829	1.89304	2.32905	2.28561	1.14793	1.99459	5.23815	2.49578	1.43828	3.90529	3.3075	5.29893	2.85378	3.7034	2.38877	3.49861	3.01831	4.40118	3.7403
10252	SPRY1	5.17954	7.99466	1.86072	-2.96838	4.43604	3.59412	3.72078	5.88167	3.82936	2.27194	1.44786	2.00039	3.17651	-2.96838	5.08816	3.26243	2.78653	2.38877	3.94171	4.9529	4.27644	4.54173
10253	SPRY2	3.55674	7.90126	9.3012	9.52205	9.48665	5.72833	6.77255	5.67928	5.13663	10.2723	6.18236	8.15061	7.88467	4.26861	7.89087	7.91628	6.60993	7.84579	7.85646	6.82941	7.64128	7.76071
10254	STAM2	5.34051	4.84619	3.41145	-2.96838	-2.96838	5.12905	4.83872	5.85476	5.53652	3.83123	6.98063	5.37306	5.33048	6.14833	4.92834	4.42165	6.0635	4.9441	5.23712	5.29453	4.62232	5.53777
102546299	LOC102546299	-2.96838	0.0442157	1.86072	-2.96838	-2.96838	-2.96838	-0.933931	1.36688	-0.870286	-2.96838	-2.96838	6.56038	6.32819	-1.61169	6.81373	6.60254	0.92704	6.81421	6.60963	-0.454798	6.85345	6.58634
10256	CNKSR1	3.46873	1.71787	-2.96838	-2.96838	-2.96838	3.4721	4.25697	1.87523	2.62416	-2.96838	-1.18507	-2.96838	-2.96838	-1.61169	-2.96838	-2.96838	-0.37199	-2.96838	-2.96838	0.0433914	-2.96838	-2.96838
10257	ABCC4	5.91209	3.22373	1.86072	-2.96838	2.86801	4.37122	3.67682	3.14465	3.25087	-2.96838	3.75971	3.96542	4.04168	4.00749	5.69635	1.31894	4.21013	4.26962	4.5542	3.12168	5.71786	5.72992
1026	CDKN1A	5.52326	7.25545	4.14147	-2.96838	-2.96838	5.19995	6.32285	7.95518	8.95528	-2.96838	9.02518	4.18612	4.16627	10.2364	4.16703	5.00374	11.7379	4.26962	4.42371	11.6832	3.62979	4.05947
10260	DENND4A	4.27265	4.38577	5.89961	5.7731	6.2373	3.99946	4.2268	4.04178	4.64088	5.23815	6.44083	4.7677	4.66575	5.7055	3.84767	5.56891	4.49439	4.68226	5.34923	5.09939	4.62232	5.05393
102606463	LINC01152	-2.13762	2.09869	-2.96838	-2.96838	-2.96838	-2.96838	-0.933931	1.08758	-0.180409	-2.96838	-1.57436	-2.96838	-2.96838	-2.96838	-2.96838	-2.96838	-1.79083	-2.96838	-2.96838	0.951063	-2.96838	-2.96838
102606465	LOC102606465	2.32266	3.29185	-2.96838	-2.96838	-2.96838	2.14962	2.03011	2.86795	1.15323	-2.96838	2.38524	-2.96838	-2.96838	2.86943	-2.96838	-2.96838	1.43699	-2.96838	-2.96838	2.21462	-2.96838	-2.96838
10262	SF3B4	7.29293	5.92678	6.27088	6.73298	6.48845	7.25472	6.78812	5.69707	5.03697	7.09259	5.33185	6.204	6.45575	5.69997	5.96704	6.00086	6.4621	6.6218	6.50054	6.62027	6.30166	6.56128
10263	CDK2AP2	4.81163	4.73314	3.41145	4.69883	4.43604	4.81447	4.87807	5.63779	5.98535	5.93671	5.9103	5.46026	5.5292	5.31532	5.08816	5.86098	5.06625	5.35764	5.64118	3.30855	5.39681	5.37475
10265	IRX5	4.54274	2.44825	6.56589	5.43296	4.43604	3.42025	2.93458	2.07497	2.36709	6.32303	0.460375	4.89836	5.96628	-0.111624	4.54317	4.06153	1.99908	4.17076	4.78437	2.68865	4.40118	3.7403
10266	RAMP2	1.89112	1.63637	-2.96838	-2.96838	-2.96838	1.70568	1.32293	2.13584	0.783239	-2.96838	-2.10917	-2.96838	2.19675	-2.96838	4.54317	-2.96838	1.59933	-2.96838	-2.96838	2.30524	2.42711	-2.96838
10267	RAMP1	5.88806	0.165375	-2.96838	1.5846	1.89304	3.88935	3.48623	3.31226	0.851874	-2.96838	2.76223	-2.96838	-2.96838	3.08821	-2.96838	-2.96838	0.658918	-2.96838	-2.96838	0.0433914	-2.96838	-2.96838
10269	ZMPSTE24	6.89617	6.06557	5.27326	4.5298	4.84895	6.62432	5.19095	6.17605	5.47257	4.82474	7.06822	5.86363	6.70206	7.13889	6.36061	6.24553	6.26749	6.50492	6.41725	5.96042	5.98031	5.48545
1027	CDKN1B	5.20311	6.12839	5.9819	6.91564	7.16575	5.78068	6.08291	6.90546	6.53584	5.5591	5.45326	5.65766	6.70206	4.64721	5.42407	6.15258	3.99358	5.35764	5.85884	5.31103	6.05816	5.9389
10270	AKAP8	5.08122	5.31415	5.39839	5.43296	2.86801	4.67762	5.33932	4.88922	5.17061	5.23815	4.75844	4.83451	4.96922	4.71452	4.42836	5.2922	5.87818	5.56649	4.35375	5.83294	4.72136	5.25484
10272	FSTL3	6.02439	3.60198	-2.96838	1.5846	2.86801	7.39229	7.71578	5.02012	7.24939	3.25273	9.35393	2.97717	2.19675	5.7055	0.93462	3.95546	8.56249	1.98542	1.66699	5.46147	2.83356	1.7811
102723356	ZFPM2-AS1	3.375	3.18126	-2.96838	-2.96838	-2.96838	2.9933	3.14279	2.52527	2.6044	-2.96838	-1.18507	-2.96838	-2.96838	3.21757	-2.96838	-2.96838	2.88429	-2.96838	-2.96838	4.80545	-2.96838	-2.96838
102723508	KANTR	5.95899	4.57262	9.15811	9.70193	9.10026	6.26514	6.32285	4.23501	3.57908	7.62651	4.53718	8.78687	8.67475	5.06328	8.85757	8.529	4.31903	8.53354	8.58168	4.49482	9.34302	8.41348
102723553	SMIM11B	4.12417	3.5361	-2.96838	-2.96838	-2.96838	4.64411	4.42582	3.6824	4.08596	-2.96838	3.91699	-2.96838	0.690043	3.97126	-2.96838	-2.96838	3.55297	1.42355	0.193685	4.19641	-2.96838	0.833758
102723582	LOC102723582	1.08234	1.55	-2.96838	-2.96838	-2.96838	2.01627	1.07455	1.41679	1.65375	-2.96838	-0.626326	-2.96838	-2.96838	-2.96838	-2.96838	-2.96838	-0.709624	-2.96838	-2.96838	1.50389	-2.96838	-2.96838
102723737	CT45A8	-2.96838	0.380872	-2.96838	-2.96838	-2.96838	-2.96838	-2.96838	1.41679	1.53353	-2.96838	-2.96838	-2.96838	-2.96838	-2.96838	-2.96838	-2.96838	-0.37199	-2.96838	-2.96838	-1.84565	-2.96838	-2.96838
102723742	LINC01500	2.82613	3.82066	-2.96838	1.5846	-2.96838	2.38422	2.03011	3.14465	2.02464	-2.96838	1.44786	-2.96838	-2.96838	1.44389	-2.96838	-2.96838	-0.0985794	-2.96838	-2.96838	2.06702	-2.96838	-2.96838
102723775	LINC01315	2.43308	0.380872	-2.96838	-2.96838	-2.96838	1.30936	2.16351	-0.572362	1.99459	-2.96838	-1.18507	-2.96838	-2.96838	-2.96838	2.45381	-2.96838	1.87773	-2.96838	-2.96838	1.05919	-2.96838	-2.96838
102723828	LOC102723828	0.604601	1.19901	-2.96838	-2.96838	-2.96838	2.08448	1.07455	1.26156	1.72866	-2.96838	-2.96838	-2.96838	-2.96838	-2.96838	-2.96838	-2.96838	-2.96838	-2.96838	-2.96838	-2.96838	-2.96838	-2.96838
102723859	TBC1D3E	-1.23031	1.08076	1.86072	-2.96838	-2.96838	0.583928	0.774343	0.387419	1.44744	-2.96838	0.223889	-2.96838	-2.96838	-0.461757	-2.96838	-2.96838	-0.37199	-2.96838	-2.96838	-1.22199	-2.96838	-2.96838
102723927	LOC102723927	-1.61379	1.83208	-2.96838	-2.96838	-2.96838	0.583928	1.32293	0.740897	1.83421	-2.96838	-1.18507	-2.96838	-2.96838	-1.61169	-2.96838	-2.96838	-1.79083	-2.96838	-2.96838	-0.787987	-2.96838	-2.96838
102724084	LOC102724084	-2.96838	-2.1969	-2.96838	-2.96838	-2.96838	-2.96838	-2.96838	1.14793	-0.484498	-2.96838	-0.411512	-2.96838	-2.96838	-2.96838	-2.96838	-2.96838	1.15306	-2.96838	-2.96838	-2.96838	-2.96838	-2.96838
102724105	ZNF528-AS1	2.60807	3.54729	-2.96838	-2.96838	-2.96838	3.52215	3.80487	3.78098	3.82936	-2.96838	1.14273	-2.96838	-2.96838	2.04147	-2.96838	-2.96838	3.06192	-2.96838	-2.96838	0.240002	-2.96838	-2.96838
102724312	LOC102724312	1.33079	1.01779	-2.96838	-2.96838	-2.96838	1.30936	1.32293	2.57007	2.43578	-2.96838	-2.96838	-2.96838	-2.96838	-2.96838	-2.96838	-2.96838	-1.79083	-2.96838	-2.96838	-1.22199	-2.96838	-2.96838
102724316	SVIL-AS1	3.28951	5.38135	-2.96838	-2.96838	-2.96838	2.63227	2.03011	4.50682	4.77947	-2.96838	5.68092	4.62403	5.48203	5.66637	4.42836	4.70959	3.72115	4.53106	5.02843	5.08667	4.62232	4.64074
102724386	LINC01393	1.33079	-1.32635	-2.96838	-2.96838	-2.96838	1.06113	1.53475	-2.96838	-0.324456	-2.96838	-2.10917	-2.96838	-2.96838	-2.96838	-2.96838	-2.96838	-1.15122	-2.96838	-2.96838	-2.96838	-2.96838	-2.96838
102724428	LOC102724428	6.55064	3.15223	-2.96838	3.53775	5.01816	7.00262	9.06142	5.94895	6.61449	-2.96838	2.44157	3.70474	3.58644	4.17614	3.84767	2.28152	4.92024	3.68942	3.84303	3.83502	2.83356	2.34807
102724515	LINC01291	-2.96838	2.09869	-2.96838	-2.96838	-2.96838	-2.96838	-2.96838	0.958721	0.917391	-2.96838	-0.626326	-2.96838	-2.96838	-2.96838	-2.96838	-2.96838	2.85243	-2.96838	-2.96838	4.19641	-2.96838	-2.96838
102724532	LOC102724532	-1.23031	0.165375	-2.96838	-2.96838	-2.96838	0.583928	-2.96838	0.484233	-2.24043	-2.96838	1.87347	-2.96838	-2.96838	-0.111624	-2.96838	-2.96838	-0.709624	-2.96838	-2.96838	2.47102	-2.96838	-2.96838
102724550	KCCAT211	2.80575	1.25469	-2.96838	-2.96838	2.86801	1.61634	2.03011	0.574956	-2.96838	-2.96838	1.20914	-2.96838	-2.96838	3.81648	-2.96838	-2.96838	-1.15122	-2.96838	-2.96838	-2.96838	-2.96838	-2.96838
102724571	LOC102724571	-0.464586	-2.96838	-2.96838	-2.96838	-2.96838	0.146872	1.53475	-2.96838	-1.75888	-2.96838	1.27262	-2.96838	-2.96838	1.89443	-2.96838	-2.96838	2.48795	-2.96838	-2.96838	2.39051	-2.96838	-2.96838
102724594	U2AF1L5	3.01553	5.47516	2.83512	2.55354	-2.96838	2.32905	4.50337	3.85526	5.19724	2.27194	2.78418	3.38634	2.6017	2.90827	3.17726	2.28152	3.19488	2.70364	3.21272	3.09653	3.1503	1.7811
102724814	LOC102724814	-1.23031	0.734195	-2.96838	-2.96838	-2.96838	0.761118	-0.121721	0.050576	0.783239	-2.96838	2.64718	-2.96838	-2.96838	1.96982	-2.96838	-2.96838	0.658918	-2.96838	-2.96838	0.951063	-2.96838	-2.96838
102724826	ZNF337-AS1	0.289366	-1.03177	-2.96838	-2.96838	-2.96838	1.06113	-0.933931	-0.781593	0.0706097	-2.96838	1.20914	-2.96838	-2.96838	0.607747	-2.96838	-2.96838	1.15306	-2.96838	-2.96838	1.25379	-2.96838	-2.96838
102724827	MIATNB	1.72739	1.45812	-2.96838	2.55354	-2.96838	1.61634	1.88312	1.41679	0.380421	-2.96838	0.922924	-2.96838	-2.96838	1.33405	-2.96838	-2.96838	1.59933	-2.96838	-2.96838	2.84788	-2.96838	-2.96838
102724927	LOC102724927	2.32266	-2.1969	-2.96838	-2.96838	-2.96838	2.08448	1.32293	0.484233	-0.664535	-2.96838	0.841524	-2.96838	-2.96838	-2.96838	-2.96838	-2.96838	-0.709624	-2.96838	-2.96838	-0.184305	-2.96838	-2.96838
102725509	LINC01232	3.34706	1.55	-2.96838	-2.96838	-2.96838	2.53811	2.93458	1.55694	2.21905	-2.96838	1.20914	-2.96838	-2.96838	-0.925062	-2.96838	-2.96838	1.34841	-2.96838	-2.96838	1.25379	-2.96838	-2.96838
10273	STUB1	5.03381	4.13442	5.13623	5.22716	5.1696	4.06846	3.92247	3.4263	3.53801	5.23815	4.82348	5.65766	5.96628	4.93747	6.45162	6.05323	5.30855	6.42138	6.19522	4.62368	5.3356	6.34342
10274	STAG1	4.03943	4.48222	6.20387	6.38199	6.01531	3.49734	3.32471	3.47424	2.16612	5.40753	4.96952	6.54051	6.21734	4.79963	6.45162	6.12837	4.8413	6.16307	6.09157	4.78197	6.93825	6.40105
10276	NET1	6.57944	6.7267	3.41145	5.22716	4.65722	6.72125	6.66415	6.55885	5.48882	3.25273	5.73545	3.38634	3.90529	2.23725	5.01046	3.07253	4.59407	3.68942	3.04528	2.90696	2.83356	4.64074
10277	UBE4B	6.04845	6.41318	6.3349	6.65291	6.16703	5.80109	5.56106	6.23289	6.52537	6.40536	5.94238	7.47816	7.53779	6.00784	7.32781	7.29955	6.34107	7.10936	7.49953	6.08716	7.1663	7.29747
10278	EFS	-2.96838	5.72721	-2.96838	-2.96838	-2.96838	-2.96838	-0.933931	5.69707	5.22984	-2.96838	4.49787	-2.96838	2.6017	5.13873	-2.96838	2.28152	2.111	1.42355	3.04528	2.16708	3.62979	2.34807
10279	PRSS16	3.06781	2.34942	1.86072	-2.96838	-2.96838	2.95737	2.59995	3.61985	3.99784	2.27194	-0.878817	-2.96838	-2.96838	-0.461757	-2.96838	-2.96838	-0.0985794	-2.96838	-2.96838	1.71697	-2.96838	-2.96838
1028	CDKN1C	2.72122	2.87864	-2.96838	-2.96838	-2.96838	4.42483	5.36725	5.07555	5.06616	-2.96838	0.922924	2.71881	-2.96838	-1.61169	4.3036	1.31894	4.67825	3.37106	4.5542	-1.22199	0.909122	3.90869
10280	SIGMAR1	7.58895	6.24467	4.14147	5.1121	4.84895	7.48669	6.71937	6.2433	6.29673	4.82474	6.19265	5.12877	4.96922	6.32022	3.84767	4.94951	6.64986	5.35764	5.48632	6.14044	5.56625	5.58826
102800310	HAGLROS	-0.278997	0.734195	-2.96838	-2.96838	-2.96838	-2.96838	-2.96838	1.41679	-1.39847	-2.96838	-2.96838	-2.96838	-2.96838	-2.96838	-2.96838	-2.96838	0.92704	-2.96838	-2.96838	1.05919	-2.96838	-2.96838
102800317	LOC400927-CSNK1E	0.604601	-0.233698	-2.96838	-2.96838	-2.96838	1.19058	1.53475	0.050576	-1.11034	3.25273	-2.10917	-2.96838	-2.96838	0.169911	-2.96838	-2.96838	0.658918	-2.96838	-2.96838	-0.454798	-2.96838	-2.96838
10282	BET1	6.1967	3.58035	-2.96838	1.5846	4.17471	5.93645	5.60863	4.9155	5.06976	3.25273	5.08454	4.18612	3.17651	5.51729	4.42836	3.71662	4.98778	4.26962	4.67387	4.47544	4.40118	4.64074
10283	CWC27	4.42072	4.35425	3.41145	-2.96838	-2.96838	4.8044	3.92247	4.50105	3.47412	3.83123	4.65503	3.96542	2.91754	4.53998	1.88558	4.33969	4.55502	4.53106	3.36273	3.83502	1.85919	3.32985
10284	SAP18	5.38584	5.49263	10.038	10.0533	10.151	6.0517	6.18843	6.32889	5.3563	9.62581	7.19549	7.50917	7.36654	7.09957	8.13009	7.34226	7.30799	7.70275	8.00648	6.99852	8.08427	7.52186
10285	SMNDC1	5.25665	5.16593	6.3349	7.01507	6.48845	6.10604	5.64331	5.82734	5.40565	5.93671	4.79673	6.37083	6.09727	4.72543	5.64585	6.22284	5.34334	5.87983	6.38254	4.45579	6.01976	6.12141
10286	BCAS2	5.12712	5.34334	-2.96838	1.5846	-2.96838	5.03736	4.37171	6.16332	5.86597	-2.96838	4.92081	4.46444	5.09996	4.85038	5.16189	5.56891	5.19248	5.16564	5.31282	4.41567	4.62232	5.68423
10287	RGS19	5.9097	3.27848	-2.96838	-2.96838	-2.96838	5.49761	5.09401	3.4263	4.38126	2.27194	2.52214	2.40386	1.63175	3.08821	3.17726	3.43022	2.97584	-2.96838	0.193685	3.62235	1.85919	-2.96838
10289	EIF1B	3.75047	3.60198	3.41145	3.53775	-2.96838	4.53863	4.25697	4.47183	5.27428	-2.96838	6.00447	4.54644	4.89913	5.0107	4.54317	4.06153	5.78	4.53106	4.67387	5.34347	4.62232	5.48545
1029	CDKN2A	2.00277	-2.96838	-2.96838	-2.96838	-2.96838	1.70568	2.50259	-2.96838	-2.96838	-2.96838	4.49787	2.40386	0.690043	6.75525	-2.96838	1.87906	6.86269	2.96195	0.193685	4.63246	1.85919	2.34807
10290	SPEG	4.22739	5.77559	6.76495	5.91717	6.54495	4.47652	5.63184	5.15857	6.37461	6.48325	5.89777	5.76432	6.43113	6.68428	6.45162	6.95882	5.73703	6.46375	6.45115	2.16708	6.33331	6.50982
10291	SF3A1	6.83463	6.84024	7.95954	8.34254	7.23608	7.12913	6.90704	6.85882	6.3629	6.87868	6.63451	7.77883	7.68043	6.53092	7.73049	7.72778	7.14005	7.36548	7.60868	7.52349	7.49499	7.31256
10293	TRAIP	3.38877	3.41913	-2.96838	-2.96838	-2.96838	3.06259	3.26658	1.802	1.15323	-2.96838	-1.57436	1.43828	-2.96838	-1.61169	-2.96838	0.390996	0.658918	1.98542	-2.96838	-0.184305	0.909122	0.833758
10294	DNAJA2	6.32755	5.48683	9.82049	10.2049	10.0176	7.10676	7.32526	6.43109	6.2046	10.2613	6.15735	9.4669	9.25781	6.34521	9.57651	9.46494	6.78888	9.56283	9.53675	6.61142	9.25071	9.47824
10295	BCKDK	4.64953	4.58896	4.81561	5.43296	4.43604	4.39827	4.34387	4.99569	4.63602	4.82474	5.18283	5.18105	5.21982	5.38583	5.69635	5.056	5.43222	5.7142	5.7267	5.61552	5.20479	5.58826
10296	MAEA	5.92159	5.98761	6.85504	6.10943	6.09317	5.99079	5.71025	5.98248	6.03416	6.9896	6.40587	5.95654	5.66212	6.51528	6.32895	5.2922	6.28549	5.21609	5.93269	6.29495	5.76505	4.90254
10297	APC2	3.54449	4.89519	-2.96838	-2.96838	4.43604	3.31059	3.00737	4.00961	4.32201	3.25273	2.44157	2.40386	3.17651	3.54788	0.93462	1.87906	3.73868	2.38877	1.11076	3.19462	-2.96838	2.75403
10298	PAK4	6.31499	6.03807	4.6239	4.33829	2.86801	6.38157	6.27205	5.80643	5.78492	-2.96838	5.19107	4.3775	4.28096	4.34139	4.01617	3.71662	5.82993	4.17076	3.94171	6.02184	4.98323	3.7403
10299	2021-03-06	7.06967	7.18554	5.27326	5.22716	5.84575	6.78157	7.16347	6.98929	6.74315	6.14276	7.42413	6.92471	7.3001	7.33341	6.96557	6.94503	7.21398	6.83049	6.97843	6.757	7.25162	7.10282
103	ADAR	9.33802	8.91875	5.71945	5.61303	7.27	9.37836	9.20471	8.15864	8.05452	5.82148	8.60603	5.76432	6.38058	7.92511	5.16189	4.89317	8.42442	5.7142	6.23468	9.43357	5.85505	5.77421
1030	CDKN2B	7.13546	-2.96838	1.86072	1.5846	-2.96838	7.11289	6.40598	-2.19389	-1.39847	-2.96838	8.51298	0.504745	-2.96838	7.0656	0.93462	0.390996	7.06733	-2.96838	1.66699	3.56848	2.42711	0.833758
10300	KATNB1	5.42646	4.31551	1.86072	3.128	-2.96838	4.82448	4.81863	3.4263	3.65786	-2.96838	4.94049	5.18105	4.28096	4.43747	5.59352	3.71662	4.53509	4.17076	4.5542	4.99435	4.40118	4.54173
10301	DLEU1	3.63968	2.47194	-2.96838	-2.96838	-2.96838	3.4721	2.16351	3.14465	3.14544	2.27194	2.54803	-2.96838	-2.96838	2.1749	-2.96838	-2.96838	3.29307	0.490678	-2.96838	4.03364	-2.96838	-2.96838
10302	SNAPC5	5.03381	4.17106	-2.96838	2.55354	-2.96838	5.19225	4.89735	4.74525	4.70722	-2.96838	4.31396	-2.96838	-2.96838	3.87648	-2.96838	-2.96838	4.59407	-2.96838	-2.96838	5.47129	-2.96838	-2.96838
103021294	ABALON	1.27257	-0.0880596	-2.96838	-2.96838	-2.96838	0.918907	-0.933931	-1.0264	-2.24043	-2.96838	0.922924	-2.96838	-2.96838	-1.61169	0.93462	1.87906	-1.79083	-2.96838	-2.96838	0.413003	-2.96838	-2.96838
10307	APBB3	2.51069	4.61579	-2.96838	3.128	-2.96838	2.95737	3.92247	3.31226	4.33405	2.27194	4.64906	4.3775	3.58644	4.26861	3.84767	3.43022	4.60367	3.68942	4.67387	4.03364	3.98904	3.90869
10308	ZNF267	4.51789	4.87757	-2.96838	-2.96838	-2.96838	4.56275	4.39902	5.24054	5.02216	-2.96838	3.63239	0.504745	-2.96838	3.44596	0.93462	-2.96838	3.94909	-2.96838	2.38054	4.33192	-2.96838	2.34807
10309	CCNO	4.20422	3.79272	-2.96838	-2.96838	-2.96838	3.42025	4.19599	3.96837	4.27903	-2.96838	2.02863	-2.96838	-2.96838	-0.461757	-2.96838	-2.96838	2.40254	-2.96838	-2.96838	2.01426	-2.96838	0.833758
103091866	LOC103091866	1.81158	3.1375	-2.96838	-2.96838	-2.96838	2.21194	1.32293	2.43126	2.73733	-2.96838	1.91386	-2.96838	-2.96838	1.81489	-2.96838	-2.96838	0.131179	-2.96838	-2.96838	2.34851	-2.96838	0.833758
1031	CDKN2C	6.23531	6.39781	5.62016	6.5238	6.01531	5.77553	5.14329	6.39264	5.31739	7.66043	1.69959	5.41732	4.28096	-2.96838	4.16703	4.42165	1.81301	4.17076	4.03407	0.834174	5.39681	5.25484
10311	DSCR3	5.23776	6.60613	3.41145	-2.96838	4.43604	5.51626	5.25214	6.54208	7.13269	-2.96838	5.65733	5.01816	5.03607	5.75429	3.84767	5.33513	6.44351	4.26962	4.887	6.52449	3.82057	5.12405
10312	TCIRG1	6.14693	5.42447	2.83512	3.53775	1.89304	4.93022	6.10795	4.54098	7.00288	2.27194	6.4252	5.89527	5.61916	6.78425	5.83803	5.15517	4.49439	5.35764	5.7267	4.78197	4.62232	5.89946
10313	RTN3	8.46678	7.34795	7.16789	6.91564	7.67633	8.50185	8.20599	8.25354	7.77966	7.23448	8.10507	6.82966	7.03185	7.70146	7.64308	6.78393	7.22024	6.79774	7.29074	5.60217	7.36317	6.89791
10314	LANCL1	5.92396	6.97998	-2.96838	1.5846	-2.96838	6.17806	6.14875	6.4189	5.81746	-2.96838	6.60089	2.97717	2.19675	6.53092	3.65685	2.28152	5.32605	1.98542	2.85582	6.01178	1.85919	3.7403
10316	NMUR1	1.01291	-0.395707	-2.96838	-2.96838	-2.96838	-0.483163	1.32293	1.802	2.62416	-2.96838	-2.96838	-2.96838	-2.96838	-2.96838	-2.96838	-2.96838	-1.79083	-2.96838	-2.96838	-2.96838	-2.96838	-2.96838
10317	B3GALT5	3.41592	4.56163	-2.96838	-2.96838	-2.96838	2.21194	1.88312	1.97856	2.29497	-2.96838	-0.878817	-2.96838	-2.96838	-2.96838	-2.96838	-2.96838	2.48795	-2.96838	-2.96838	-2.96838	-2.96838	-2.96838
10318	TNIP1	6.1449	6.25665	4.6239	-2.96838	4.65722	6.80703	6.69202	7.60976	7.65615	3.83123	6.72807	4.89836	4.96922	7.24702	5.74514	5.15517	5.91334	4.9441	5.97989	5.31103	4.81403	5.31604
10319	LAMC3	-1.23031	3.5912	-2.96838	-2.96838	-2.96838	1.06113	0.774343	3.75211	3.99025	-2.96838	-0.224578	4.54644	4.82545	-0.111624	-2.96838	2.85378	1.15306	1.42355	1.11076	1.90258	0.909122	0.833758
1032	CDKN2D	2.88561	3.60198	1.86072	1.5846	-2.96838	3.68481	3.14279	5.35698	5.93087	-2.96838	3.49274	0.504745	0.690043	2.74619	-2.96838	1.87906	3.11658	-2.96838	-2.96838	2.21462	-2.96838	-2.96838
10320	IKZF1	-2.96838	3.58035	-2.96838	-2.96838	-2.96838	-2.96838	2.59995	4.76947	4.05719	-2.96838	-2.96838	-2.96838	-2.96838	-2.96838	2.45381	-2.96838	0.131179	-2.96838	-2.96838	-0.787987	0.909122	-2.96838
10322	SMYD5	5.13122	5.09144	3.82215	5.69528	1.89304	5.00253	4.79826	4.524	5.4028	4.56301	4.28346	4.69765	5.27621	4.26861	4.16703	3.58051	4.8413	4.60864	4.73018	4.47544	5.3356	5.37475
10324	KLHL41	-0.278997	-1.69694	-2.96838	-2.96838	-2.96838	0.761118	1.07455	1.02459	0.470485	-2.96838	-0.411512	-2.96838	0.690043	-1.61169	-2.96838	0.390996	-0.37199	-2.96838	0.193685	0.834174	-2.96838	-2.96838
10325	RRAGB	2.78508	3.54729	-2.96838	1.5846	1.89304	2.53811	2.28561	3.53199	1.93256	2.27194	4.19611	2.71881	3.39598	4.23844	4.74857	4.06153	3.36256	3.37106	4.03407	4.61485	1.85919	2.34807
10326	SIRPB1	1.54268	0.47764	1.86072	-2.96838	-2.96838	0.761118	-2.96838	0.484233	0.555255	-2.96838	3.59562	0.504745	-2.96838	3.95279	-2.96838	-2.96838	3.14315	-2.96838	0.193685	4.84375	-2.96838	-2.96838
10327	AKR1A1	4.74895	5.57423	4.98481	4.69883	4.65722	4.66654	4.57697	5.53984	6.15283	6.48325	6.19675	8.42983	8.46028	6.18834	8.85201	8.20372	6.41108	8.97921	8.84016	4.98753	8.5695	9.30038
10328	EMC8	5.56327	4.89081	3.82215	2.55354	-2.96838	5.59437	5.14329	5.08716	5.01469	2.27194	4.3512	3.96542	4.16627	4.7577	4.01617	3.26243	5.28488	3.82563	3.04528	5.42657	3.62979	2.75403
10329	TMEM5	3.93069	3.89263	1.86072	3.53775	3.85533	4.37122	2.77695	3.69257	1.90052	-2.96838	3.7147	4.69765	5.09996	4.06019	4.16703	4.4992	4.54509	4.17076	4.83659	5.44163	4.27644	4.90254
1033	CDKN3	3.99511	3.73517	-2.96838	-2.96838	-2.96838	3.52215	3.80487	4.1564	0.917391	-2.96838	0.223889	-2.96838	-2.96838	0.405375	-2.96838	-2.96838	-1.15122	-2.96838	-2.96838	0.240002	-2.96838	-2.96838
10330	CNPY2	5.95668	5.20885	5.27326	5.22716	4.84895	5.26754	5.92276	5.80877	4.59156	2.27194	6.61627	5.3274	5.66212	6.30574	6.08545	5.53248	6.78888	4.88296	5.27547	6.96416	5.71786	5.31604
10331	B3GNT3	3.94939	1.71787	-2.96838	-2.96838	-2.96838	1.94466	2.50259	3.79048	4.22183	-2.96838	-2.96838	-2.96838	-2.96838	-2.96838	-2.96838	-2.96838	2.111	-2.96838	-2.96838	-2.96838	-2.96838	-2.96838
10333	TLR6	3.375	1.30829	2.83512	3.128	-2.96838	3.44641	2.03011	1.94493	0.980062	3.83123	4.09437	2.00039	2.19675	4.23844	1.88558	2.59584	1.81301	-2.96838	0.193685	4.57897	0.909122	1.7811
103344926	LINCR-0002	-0.927663	2.98123	-2.96838	-2.96838	-2.96838	-2.96838	-2.96838	2.65571	2.34345	-2.96838	-2.96838	-2.96838	-2.96838	-2.96838	-2.96838	-2.96838	-0.0985794	-2.96838	-2.96838	-0.454798	-2.96838	-2.96838
103344930	LINC01391	-2.13762	2.39968	-2.96838	-2.96838	-2.96838	-2.96838	-2.96838	1.64333	1.44744	-2.96838	-2.96838	-2.96838	-2.96838	-2.96838	-2.96838	-2.96838	-2.96838	-2.96838	-2.96838	-2.96838	-2.96838	-2.96838
103344931	LOC103344931	2.6544	2.58486	-2.96838	-2.96838	-2.96838	2.01627	2.69116	2.19425	1.57473	2.27194	3.72608	-2.96838	-2.96838	2.74619	-2.96838	-2.96838	1.99908	-2.96838	-2.96838	3.07092	-2.96838	-2.96838
10335	MRVI1	0.166868	-2.96838	-2.96838	-2.96838	4.65722	-1.6275	1.53475	1.14793	-1.39847	-2.96838	4.44374	3.55431	2.91754	7.65654	1.88558	3.43022	2.56859	1.42355	0.193685	2.21462	-2.96838	-2.96838
103352539	LINC01410	-0.114584	4.24165	-2.96838	1.5846	-2.96838	-0.134023	0.394789	1.60078	0.711174	-2.96838	-2.10917	-2.96838	-2.96838	-0.111624	-2.96838	-2.96838	-0.709624	-2.96838	-2.96838	-0.454798	-2.96838	-2.96838
103352670	LINC01419	-2.96838	3.46706	-2.96838	-2.96838	-2.96838	-2.96838	-0.933931	4.37416	3.34911	-2.96838	-2.96838	-2.96838	-2.96838	-2.96838	-2.96838	-2.96838	-2.96838	-2.96838	-2.96838	-2.96838	-2.96838	-2.96838
10336	PCGF3	5.41641	6.56543	5.81234	6.43082	5.84575	5.67402	5.29639	6.15415	6.3044	6.14276	5.68676	6.12613	6.03326	5.5422	5.83803	6.1998	5.9056	6.6218	6.38254	6.01514	5.89802	6.22077
10342	TFG	7.45467	6.85157	6.45501	5.7731	5.75285	7.60898	7.18324	7.2644	6.90028	6.23571	7.33214	6.69232	6.68133	7.24323	6.81373	6.39503	7.28431	6.89385	6.99001	6.8615	6.91751	6.87776
10343	PKDREJ	-0.114584	1.40988	-2.96838	-2.96838	-2.96838	1.70568	0.774343	-2.19389	0.380421	-2.96838	-0.878817	-2.96838	-2.96838	-2.96838	-2.96838	-2.96838	-2.96838	-2.96838	-2.96838	0.0433914	-2.96838	-2.96838
10344	CCL26	0.289366	-2.96838	-2.96838	-2.96838	-2.96838	-0.944725	1.71943	-1.0264	-0.664535	-2.96838	2.78418	-2.96838	-2.96838	1.33405	-2.96838	-2.96838	2.64495	-2.96838	-2.96838	-1.22199	-2.96838	-2.96838
10345	TRDN	-2.96838	1.25469	-2.96838	-2.96838	2.86801	-2.96838	-2.96838	2.71675	1.35588	-2.96838	-2.96838	-2.96838	-2.96838	-2.96838	-2.96838	-2.96838	1.04447	-2.96838	-2.96838	-1.22199	-2.96838	-2.96838
10346	TRIM22	1.27257	4.03458	-2.96838	-2.96838	-2.96838	2.76292	3.43437	4.37416	2.84227	-2.96838	7.73989	-2.96838	-2.96838	7.46137	-2.96838	-2.96838	6.18996	-2.96838	-2.96838	6.64651	-2.96838	-2.96838
10347	ABCA7	5.8109	4.54498	-2.96838	-2.96838	-2.96838	4.96683	5.44792	4.48943	5.85347	2.27194	5.16621	2.97717	2.91754	4.26861	0.93462	2.28152	4.78335	3.18096	3.7371	2.81741	3.82057	1.7811
10349	ABCA10	-2.96838	0.380872	-2.96838	-2.96838	-2.96838	-1.6275	-2.96838	0.660311	0.917391	-2.96838	4.01305	1.43828	0.690043	-0.461757	-2.96838	-2.96838	1.99908	1.98542	0.193685	2.75447	-2.96838	-2.96838
10350	ABCA9	-2.96838	-2.1969	-2.96838	-2.96838	-2.96838	-2.96838	-2.96838	-2.96838	-1.11034	-2.96838	7.19037	0.504745	1.63175	2.65776	1.88558	0.390996	1.15306	-2.96838	0.193685	2.01426	0.909122	0.833758
10351	ABCA8	-2.96838	0.47764	-2.96838	-2.96838	-2.96838	0.381887	-2.96838	0.387419	-1.75888	-2.96838	8.95132	2.40386	3.75466	5.0107	0.93462	3.43022	0.131179	4.06463	3.84303	-0.787987	1.85919	3.54962
10352	WARS2	4.63804	4.37952	2.83512	2.55354	1.89304	4.65537	2.16351	4.60159	4.47127	-2.96838	2.62302	1.43828	-2.96838	2.9461	1.88558	1.31894	4.10592	3.68942	1.11076	2.90696	1.85919	0.833758
1036	CDO1	-2.96838	3.8021	-2.96838	-2.96838	2.86801	-2.96838	-2.96838	4.07324	3.2381	-2.96838	3.93672	-2.96838	-2.96838	2.10973	-2.96838	-2.96838	-0.37199	-2.96838	-2.96838	-2.96838	-2.96838	-2.96838
10360	NPM3	3.48163	2.58486	-2.96838	1.5846	-2.96838	3.25247	2.28561	3.15938	2.95577	-2.96838	3.63239	-2.96838	2.19675	4.06019	-2.96838	0.390996	3.19488	-2.96838	0.193685	3.17072	-2.96838	-2.96838
10361	NPM2	-2.13762	0.0442157	-2.96838	-2.96838	-2.96838	-2.96838	-0.933931	-1.69268	1.65375	-2.96838	-1.57436	-2.96838	-2.96838	-1.61169	-2.96838	-2.96838	1.43699	-2.96838	-2.96838	1.64938	-2.96838	-2.96838
103611081	LOC103611081	1.21191	3.5361	-2.96838	-2.96838	-2.96838	0.381887	3.38058	3.86429	2.90822	-2.96838	3.06085	-2.96838	-2.96838	2.70265	-2.96838	-2.96838	2.56859	-2.96838	-2.96838	2.01426	-2.96838	-2.96838
10362	HMG20B	5.81345	6.00801	3.82215	1.5846	2.86801	5.72833	6.30852	6.05125	6.31051	4.24303	5.52671	4.69765	4.28096	5.53601	4.3036	2.59584	7.76897	3.82563	4.20274	8.75873	3.1503	4.64074
10363	HMG20A	5.44305	6.815	5.27326	5.61303	5.43178	6.29784	6.03148	6.61872	6.52537	5.5591	4.88063	5.28025	5.03607	5.179	6.19488	5.53248	5.46945	5.16564	5.41941	6.48626	5.81075	4.43543
10365	KLF2	3.54449	1.86823	-2.96838	-2.96838	-2.96838	4.37122	1.88312	5.0481	4.21534	2.27194	1.91386	-2.96838	-2.96838	4.69243	0.93462	1.31894	2.05613	-2.96838	1.11076	2.99127	-2.96838	-2.96838
10367	MICU1	5.123	4.68835	3.82215	-2.96838	3.85533	5.47237	4.81863	4.80738	4.69792	2.27194	6.04139	5.07452	4.74781	5.98076	4.74857	4.64281	4.71414	5.26483	5.41941	5.42657	4.90111	4.90254
103689912	TBX2-AS1	-2.13762	1.30829	-2.96838	-2.96838	-2.96838	-2.96838	0.394789	0.574956	0.711174	-2.96838	-1.57436	-2.96838	-2.96838	0.943182	-2.96838	0.390996	0.92704	-2.96838	-2.96838	2.26064	1.85919	-2.96838
10369	CACNG2	-2.96838	-2.96838	-2.96838	-2.96838	-2.96838	-2.96838	-2.96838	-1.69268	-0.664535	-2.96838	-2.96838	-2.96838	0.690043	-2.96838	-2.96838	-2.96838	-0.709624	0.490678	2.63767	-2.96838	-2.96838	1.7811
103695435	BBOX1-AS1	2.40626	0.568323	-2.96838	-2.96838	-2.96838	1.41911	1.32293	2.10573	0.0706097	-2.96838	0.755257	-2.96838	-2.96838	-2.96838	-2.96838	-2.96838	-0.709624	-2.96838	-2.96838	-2.96838	-2.96838	-2.96838
10370	CITED2	6.40919	4.48804	13.1389	13.7184	12.7674	7.77171	7.5702	6.03336	5.55979	12.5117	7.20773	9.80344	9.59915	8.79988	8.88504	9.39312	6.45681	9.81891	9.63403	6.90743	9.71157	9.36696
10371	SEMA3A	-2.96838	5.62528	5.62016	5.91717	4.65722	1.19058	1.32293	6.06305	4.12115	7.36366	6.51326	5.07452	6.18825	5.45306	-2.96838	6.00086	3.63014	6.11069	5.90849	4.03364	7.37843	5.43116
103724390	LINC01287	-2.13762	6.1886	1.86072	1.5846	-2.96838	-1.6275	0.394789	5.10629	3.42991	-2.96838	-2.10917	-2.96838	-2.96838	-2.96838	-2.96838	-2.96838	-1.79083	-2.96838	-2.96838	-1.84565	-2.96838	-2.96838
103752589	TMEM92-AS1	1.01291	-0.395707	-2.96838	-2.96838	-2.96838	1.06113	1.32293	-0.389667	0.181439	-2.96838	1.33343	-2.96838	-2.96838	1.73069	-2.96838	-2.96838	-2.96838	-2.96838	-2.96838	-2.96838	-2.96838	-2.96838
10376	TUBA1B	10.8732	10.8169	14.6496	15.1434	14.0626	11.3191	11.4032	10.5075	8.78501	13.8897	8.80567	11.4408	11.3865	9.24327	11.3106	11.3066	9.30675	11.2205	11.2102	7.99695	11.6365	11.0371
10379	IRF9	1.7701	3.77379	-2.96838	-2.96838	-2.96838	-0.944725	2.69116	1.68467	2.43578	-2.96838	2.38524	-2.96838	-2.96838	0.785191	-2.96838	-2.96838	1.34841	-2.96838	-2.96838	1.84333	-2.96838	-2.96838
10380	BPNT1	5.92159	4.73803	-2.96838	-2.96838	1.89304	6.13045	5.51187	5.4528	4.63602	-2.96838	5.2435	-2.96838	3.17651	5.24118	1.88558	1.31894	6.09106	1.42355	3.21272	6.67228	0.909122	3.54962
10381	TUBB3	5.71579	6.42688	10.5131	10.9013	9.78526	7.29307	7.55813	6.33539	6.1881	9.50964	7.50978	9.45633	9.22595	7.81698	9.24025	9.40827	9.14852	9.46453	9.28516	5.1245	9.58578	8.72123
10382	TUBB4A	5.64298	3.26498	8.31743	8.95679	8.39767	5.42053	4.73536	4.44803	6.32567	7.96192	4.53718	7.65492	6.87636	3.15434	7.27894	6.93111	5.65631	6.92451	7.07942	4.88106	7.50892	6.85731
10383	TUBB4B	9.1126	8.48905	10.9715	11.3968	10.8084	9.10473	8.95388	8.78555	8.58815	10.7608	7.25172	9.34617	9.31949	7.42164	9.6262	9.34141	8.05707	9.11502	9.13684	5.87793	9.26309	8.78755
10384	BTN3A3	3.60472	4.79547	1.86072	-2.96838	-2.96838	3.06259	4.0657	4.39298	5.37099	-2.96838	5.51363	-2.96838	-2.96838	5.5422	-2.96838	0.390996	4.10592	-2.96838	-2.96838	4.19641	-2.96838	-2.96838
10385	BTN2A2	3.80283	5.52696	-2.96838	-2.96838	1.89304	3.52215	3.95963	4.89363	5.39419	-2.96838	5.47367	-2.96838	-2.96838	4.3695	-2.96838	-2.96838	4.57468	-2.96838	-2.96838	6.1769	0.909122	-2.96838
10389	SCML2	2.74282	4.1926	1.86072	-2.96838	-2.96838	3.61733	3.07667	3.89102	3.95168	-2.96838	1.27262	-2.96838	-2.96838	0.607747	-2.96838	-2.96838	1.81301	-2.96838	-2.96838	2.30524	-2.96838	-2.96838
1039	CDR2	5.09808	5.3907	1.86072	4.11742	2.86801	5.16887	5.65468	6.04531	6.80937	3.25273	5.50043	2.97717	2.91754	5.64928	4.16703	3.07253	5.73266	1.98542	3.21272	4.83617	3.40987	3.32985
10390	CEPT1	5.09808	6.02011	6.85504	7.80802	7.33553	5.25279	5.81536	6.72778	6.03232	7.93445	5.35403	7.33553	7.65938	5.15497	6.92379	7.48253	4.86544	7.35426	7.09022	4.48517	7.37843	7.01327
103908605	LOC103908605	2.00277	2.21553	-2.96838	-2.96838	-2.96838	-0.134023	-0.933931	1.60078	0.980062	-2.96838	1.95314	-2.96838	-2.96838	1.33405	-2.96838	-2.96838	1.43699	-2.96838	-2.96838	0.0433914	-2.96838	0.833758
10391	CORO2B	-2.13762	3.75461	-2.96838	-2.96838	-2.96838	-2.96838	-2.96838	4.0964	4.35785	-2.96838	7.90237	5.37306	4.89913	8.02017	4.64952	2.59584	6.2584	3.18096	4.03407	6.49591	5.20479	5.43116
103910	MYL12B	8.2496	5.26416	8.84288	9.30999	8.88732	8.74056	8.20406	6.86558	6.05433	8.70943	8.10507	7.20275	6.91239	8.33551	7.27894	6.91705	8.48021	6.79774	7.2528	7.63798	7.37843	7.2668
10392	NOD1	2.20307	4.32854	-2.96838	1.5846	-2.96838	1.19058	3.53629	4.30957	4.21534	-2.96838	2.20171	1.43828	2.19675	2.90827	0.93462	2.59584	2.60728	1.42355	1.11076	3.12168	1.85919	2.34807
10393	ANAPC10	2.7641	1.75695	4.14147	3.53775	4.65722	3.70662	3.07667	3.31226	0.980062	4.24303	3.06085	5.41732	5.03607	2.9461	4.16703	4.64281	3.08951	4.88296	4.61528	3.51252	4.40118	4.73339
10395	DLC1	-2.96838	2.78721	7.39511	6.61114	6.2373	-0.483163	0.774343	4.83518	4.97678	5.40753	5.81223	6.67419	6.50378	7.41492	5.29893	5.89006	7.14991	5.7142	5.58122	6.68499	4.98323	4.73339
10396	ATP8A1	4.03943	3.96117	-2.96838	1.5846	-2.96838	2.8827	1.32293	3.37673	3.26352	-2.96838	2.62302	3.38634	2.19675	-1.61169	2.86041	2.28152	3.4503	1.42355	4.12087	4.85129	3.1503	2.34807
10397	NDRG1	6.21806	4.52247	3.41145	1.5846	2.86801	6.82209	6.13257	8.01514	10.2729	-2.96838	9.17288	3.70474	3.39598	7.99219	3.84767	3.26243	7.66965	1.98542	3.62278	4.29922	5.20479	3.07048
10398	MYL9	4.74895	3.01387	9.86453	9.95243	10.1646	6.3917	5.43479	5.14012	5.57255	8.59129	7.80239	9.62387	9.37864	9.88918	9.49684	9.50779	2.52883	9.52081	9.51688	7.3414	9.63106	9.37058
10399	RACK1	8.07165	8.27476	8.53747	8.88851	8.42803	8.68328	8.33002	7.59493	8.11031	8.29993	8.57173	9.04491	8.74136	8.93535	9.11126	9.16526	8.77015	9.48525	9.33367	7.92643	9.59234	9.42368
104	ADARB1	2.2641	5.69487	4.6239	2.55354	3.85533	3.06259	4.0657	5.66128	6.49752	3.83123	4.82877	3.19621	3.39598	5.02844	4.84125	1.87906	5.93632	1.42355	4.12087	6.61585	3.82057	3.7403
1040	CDS1	4.88146	2.78721	-2.96838	-2.96838	-2.96838	3.90829	3.00737	3.35128	4.14186	-2.96838	2.32662	0.504745	-2.96838	1.89443	2.45381	-2.96838	2.31175	-2.96838	-2.96838	-0.184305	0.909122	-2.96838
10400	PEMT	3.10165	2.93085	-2.96838	-2.96838	-2.96838	3.3388	3.72078	2.67634	2.54345	-2.96838	3.19798	-2.96838	-2.96838	3.44596	-2.96838	-2.96838	2.97584	-2.96838	-2.96838	4.07287	-2.96838	-2.96838
10401	PIAS3	4.66658	5.65921	6.61829	6.84533	7.30314	4.69954	4.75663	4.26257	4.24754	6.87868	5.72697	7.08421	7.06424	6.37671	6.0076	7.12706	5.70618	7.18729	7.19396	5.64184	6.26929	6.77252
10402	ST3GAL6	0.402273	1.86823	-2.96838	-2.96838	-2.96838	0.918907	3.00737	3.55447	3.2885	-2.96838	3.02443	2.00039	-2.96838	2.78845	2.45381	-2.96838	4.94311	-2.96838	-2.96838	6.39119	1.85919	0.833758
10403	NDC80	4.92935	3.91871	-2.96838	-2.96838	1.89304	4.97583	5.48663	3.33839	0.917391	-2.96838	-0.411512	1.43828	-2.96838	-0.111624	-2.96838	-2.96838	0.329325	1.42355	-2.96838	-1.22199	4.27644	0.833758
10404	CPQ	-0.927663	3.74492	6.98044	6.5238	6.79839	0.146872	2.50259	4.58531	4.07165	7.18872	6.61014	6.71022	7.27264	6.43108	7.68119	6.90285	5.81761	6.23822	6.38254	3.53142	6.45342	6.68243
10406	WFDC2	4.97113	0.568323	-2.96838	-2.96838	-2.96838	4.1343	4.13232	2.81309	2.87562	-2.96838	-2.96838	-2.96838	-2.96838	-2.96838	-2.96838	-2.96838	-1.79083	-2.96838	-2.96838	-1.84565	-2.96838	-2.96838
10409	BASP1	5.7694	7.03368	10.2438	9.5164	9.22655	7.35307	7.86525	7.5502	7.67048	8.55568	8.07367	7.75316	7.77153	7.81825	7.065	8.34695	4.88131	7.85378	7.73788	3.19462	8.03698	7.58538
10410	IFITM3	6.8792	6.48914	2.83512	-2.96838	1.89304	7.09853	6.78812	9.19409	6.90433	-2.96838	8.16171	-2.96838	0.690043	6.2689	-2.96838	-2.96838	6.36384	-2.96838	-2.96838	6.92718	0.909122	-2.96838
10411	RAPGEF3	1.89112	3.38211	2.83512	1.5846	1.89304	2.14962	1.71943	2.83161	4.68387	3.83123	3.95618	5.07452	5.48203	2.61143	5.53922	5.49511	4.74048	5.64223	4.61528	4.59702	4.27644	5.12405
10412	NSA2	5.4029	4.64212	6.76495	7.3303	6.84414	6.01721	5.28179	4.80738	4.3696	5.5591	5.63636	5.65766	5.43326	5.15497	6.29658	5.70606	5.89782	6.26243	6.34697	4.75006	5.71786	6.42902
10413	YAP1	7.2379	7.86984	5.39839	5.22716	5.01816	7.1904	6.96302	7.82837	6.5002	6.04341	7.80239	7.65492	7.56067	8.16455	7.13989	7.55696	7.39901	7.55379	7.45845	6.55943	6.80911	7.39996
104169670	TMEM5-AS1	5.90252	4.63165	9.79795	10.6014	10.1142	6.50804	7.36735	4.13419	5.34146	9.8845	-2.96838	0.504745	1.63175	-2.96838	-2.96838	-2.96838	-1.79083	0.490678	-2.96838	-2.96838	0.909122	2.34807
10417	SPON2	2.72122	2.54074	-2.96838	2.55354	-2.96838	2.92052	3.20601	5.36017	6.42757	-2.96838	0.841524	2.00039	-2.96838	1.54596	-2.96838	-2.96838	1.87773	-2.96838	-2.96838	7.2024	-2.96838	-2.96838
10418	SPON1	0.863155	-1.69694	-2.96838	1.5846	-2.96838	0.381887	1.71943	1.31518	-0.180409	-2.96838	2.49578	0.504745	0.690043	3.79591	-2.96838	1.31894	3.31661	-2.96838	0.193685	-0.184305	-2.96838	-2.96838
10419	PRMT5	4.72202	4.76704	6.45501	5.1121	6.09317	5.04594	3.80487	3.83705	4.43817	5.5591	5.1281	6.52036	6.43113	5.13873	6.56468	6.41518	5.57569	6.13712	6.51664	5.26096	6.50993	6.34342
10420	TESK2	2.82613	3.83899	1.86072	-2.96838	-2.96838	1.41911	2.59995	4.24886	5.56746	2.27194	1.60411	2.71881	2.91754	-1.61169	4.84125	1.31894	0.329325	2.38877	2.85582	2.96371	2.42711	0.833758
10421	CD2BP2	7.02628	7.04951	3.82215	4.11742	4.17471	6.81959	6.88307	6.54208	6.48136	4.56301	6.25881	5.28025	5.66212	6.06912	4.92834	5.80099	6.74834	4.9441	5.83337	6.14044	4.90111	5.53777
10422	UBAC1	4.04813	5.54939	1.86072	-2.96838	1.89304	4.24277	4.34387	5.82965	5.12627	2.27194	4.79673	2.71881	3.17651	4.51503	-2.96838	3.07253	4.82498	1.98542	2.85582	4.28815	1.85919	2.34807
10423	CDIPT	5.91685	5.59864	1.86072	1.5846	-2.96838	5.49761	5.84545	6.29926	6.16468	2.27194	6.80791	4.46444	4.3872	7.04178	5.29893	3.43022	6.29145	4.60864	4.83659	6.72453	4.81403	5.81718
10424	PGRMC2	6.42097	4.95524	6.27088	6.77141	6.54495	6.25778	5.93214	5.92973	6.0634	6.23571	7.9988	6.04383	6.52721	7.77161	6.22958	6.07871	6.60993	6.16307	6.04793	6.49351	6.59074	6.31372
10425	ARIH2	6.8434	6.36023	5.13623	5.84693	4.65722	7.14519	6.55911	6.13564	6.60954	4.56301	6.16155	6.30168	5.66212	6.06912	6.29658	5.56891	6.86069	6.76422	6.51664	7.3797	6.05816	6.50982
10426	TUBGCP3	4.40725	4.32854	-2.96838	-2.96838	-2.96838	4.27232	3.92247	4.2829	3.4632	2.27194	4.11183	4.18612	3.39598	3.41931	4.74857	3.95546	4.74916	3.82563	4.20274	5.50514	4.51598	4.64074
10427	SEC24B	4.36609	4.42876	6.05975	6.2247	6.2373	4.95776	4.69185	4.67521	4.63115	5.5591	5.67799	6.4792	6.09727	5.79113	6.85876	6.12837	5.54114	6.2136	6.34697	6.11874	6.69189	6.15529
10428	CFDP1	3.34706	4.16381	4.14147	5.84693	4.43604	4.15031	3.53629	4.55219	3.71426	3.83123	4.96472	6.27787	5.74438	5.0196	6.04705	6.28985	5.35476	6.18856	6.13393	4.64119	6.6422	5.63704
10430	TMEM147	6.2315	4.18546	4.98481	4.69883	4.43604	5.77553	5.60863	4.77426	3.94384	4.24303	5.3974	5.62028	5.74438	5.21042	5.74514	5.8313	5.90948	6.05635	6.23468	7.02376	6.09556	6.15529
104310353	LINC01399	4.11592	3.49044	1.86072	-2.96838	-2.96838	4.38481	3.32471	3.74235	3.37266	-2.96838	1.65264	2.71881	0.690043	0.785191	3.84767	1.87906	2.16387	0.490678	2.63767	1.71697	2.42711	2.34807
10432	RBM14	6.99512	6.85833	8.31743	9.44092	8.82022	6.27977	7.02569	6.31085	6.70424	8.11657	5.21954	6.77967	6.61728	5.1223	7.10293	6.84461	5.72828	6.6218	6.60963	5.62874	7.01834	6.37252
10434	LYPLA1	6.51027	6.44045	2.83512	1.5846	1.89304	7.00262	5.97814	6.84522	6.36143	2.27194	5.2435	4.7677	4.48615	5.58479	5.64585	4.77341	7.13674	4.75231	5.19773	6.73679	4.98323	5.12405
10435	CDC42EP2	5.69655	3.78329	2.83512	1.5846	-2.96838	5.12905	4.45214	3.27214	3.2381	-2.96838	5.39383	2.71881	0.690043	5.24118	-2.96838	1.31894	4.53509	1.42355	2.85582	2.01426	-2.96838	0.833758
104355139	LINC01397	-2.96838	-1.69694	-2.96838	-2.96838	-2.96838	0.146872	-2.96838	-1.69268	-2.96838	-2.96838	2.62302	-2.96838	-2.96838	2.90827	-2.96838	-2.96838	-2.96838	-2.96838	-2.96838	-1.84565	-2.96838	-2.96838
104355152	LINC01090	1.54268	2.09869	3.82215	3.128	4.43604	1.61634	1.32293	0.740897	1.79988	3.25273	-0.224578	2.71881	-2.96838	1.54596	-2.96838	1.87906	0.131179	1.42355	2.85582	-0.787987	0.909122	-2.96838
104355288	LINC01320	-2.96838	-2.96838	-2.96838	-2.96838	-2.96838	-2.96838	-2.96838	-2.96838	-2.96838	2.27194	-2.96838	-2.96838	-2.96838	-2.96838	-2.96838	-2.96838	-1.15122	-2.96838	-2.96838	2.39051	-2.96838	-2.96838
104355295	SGMS1-AS1	3.98608	4.11199	-2.96838	-2.96838	-2.96838	3.49734	2.50259	2.90339	3.82083	-2.96838	2.54803	2.00039	1.63175	2.51405	-2.96838	-2.96838	2.56859	2.38877	-2.96838	2.47102	1.85919	-2.96838
104355426	LENG8-AS1	0.604601	1.14109	-2.96838	-2.96838	-2.96838	0.583928	2.50259	-0.572362	2.2448	-2.96838	-0.626326	-2.96838	-2.96838	-2.96838	-2.96838	-2.96838	0.131179	-2.96838	-2.96838	0.413003	-2.96838	1.7811
10436	EMG1	3.31857	4.7134	4.6239	3.128	1.89304	4.10176	3.20601	4.47772	4.46032	2.27194	4.29879	4.54644	5.16113	4.07733	6.0076	5.10644	5.34906	4.17076	4.98281	4.79766	5.61858	5.25484
10438	C1D	4.33086	3.29185	1.86072	1.5846	-2.96838	4.47652	4.55285	4.53535	3.99025	3.25273	3.88687	-2.96838	-2.96838	3.44596	-2.96838	-2.96838	3.99358	-2.96838	-2.96838	3.99332	0.909122	-2.96838
10439	OLFM1	-2.96838	4.49383	6.05975	6.43082	6.42964	0.146872	2.28561	5.10629	6.37315	7.51967	2.41368	6.52036	6.63895	1.73069	6.85876	6.97248	2.26412	6.64039	6.73875	-2.96838	6.42432	6.42902
10440	TIMM17A	6.96672	5.64104	4.14147	4.11742	1.89304	6.6805	6.72477	5.95106	6.34515	3.83123	7.03198	6.7279	6.47997	6.82289	6.96557	6.91705	7.37399	6.81421	6.56388	7.39009	6.83145	6.659
10443	N4BP2L2	5.55718	6.41776	-2.96838	1.5846	2.86801	5.9085	5.96906	5.93403	6.32417	4.24303	6.37727	3.96542	5.16113	6.36629	4.92834	4.64281	6.3779	4.53106	4.78437	7.00529	4.72136	4.32066
10444	ZER1	5.02061	5.11795	4.98481	3.53775	4.65722	5.00253	5.36725	5.78045	6.21766	3.25273	6.13404	4.7677	3.90529	6.46405	4.74857	5.45675	5.83808	4.81911	3.7371	5.60664	3.82057	3.32985
10445	MCRS1	4.5732	5.34334	3.82215	4.85013	5.1696	5.14511	4.71377	5.06385	4.12809	4.24303	4.94537	5.46026	5.61916	4.56451	5.64585	5.33513	5.07318	5.4019	5.23712	5.94992	5.61858	5.43116
10446	LRRN2	0.0329945	2.51817	-2.96838	-2.96838	1.89304	1.06113	2.16351	3.00478	3.64825	3.25273	0.460375	3.19621	4.57874	-0.111624	5.53922	3.43022	0.503513	-2.96838	4.67387	-1.84565	4.90111	4.82044
10447	FAM3C	7.06217	5.38448	2.83512	-2.96838	1.89304	7.40234	7.3217	6.44168	7.00194	2.27194	6.55215	2.40386	2.19675	7.12039	-2.96838	2.59584	7.47158	1.98542	1.66699	6.9254	2.83356	1.7811
104472717	LINC01224	5.74552	1.25469	-2.96838	-2.96838	-2.96838	5.04594	3.84514	1.55694	-0.324456	-2.96838	-2.96838	-2.96838	-2.96838	-2.96838	-2.96838	-2.96838	-2.96838	-2.96838	-2.96838	-2.96838	-2.96838	-2.96838
10449	ACAA2	5.56327	5.23331	1.86072	-2.96838	1.89304	5.91319	4.57697	4.27616	3.95948	-2.96838	2.52214	-2.96838	-2.96838	4.28346	1.88558	-2.96838	4.24735	-2.96838	-2.96838	4.56986	1.85919	0.833758
1045	CDX2	-2.96838	1.59383	-2.96838	-2.96838	-2.96838	-2.96838	-2.96838	2.40677	2.11118	-2.96838	-2.96838	-2.96838	-2.96838	-2.96838	-2.96838	-2.96838	0.131179	-2.96838	-2.96838	-2.96838	-2.96838	-2.96838
10450	PPIE	4.21971	4.96779	3.82215	1.5846	3.44453	4.82448	4.62403	5.17679	4.86499	2.27194	4.71339	4.46444	4.57874	4.61235	4.01617	5.2922	5.01681	4.81911	4.98281	4.69246	4.81403	5.05393
10451	VAV3	-1.23031	3.01387	-2.96838	-2.96838	-2.96838	-2.96838	-2.96838	4.28961	3.56892	-2.96838	-0.878817	1.43828	3.17651	-2.96838	2.86041	2.59584	5.2789	1.98542	2.38054	7.07457	0.909122	1.7811
10452	TOMM40	5.7482	5.3907	4.14147	3.53775	4.43604	5.5468	5.40815	5.20902	5.79585	4.24303	4.78045	5.2315	5.09996	4.56451	4.16703	5.49511	5.9172	5.00275	4.73018	4.69246	5.20479	5.53777
10454	TAB1	3.95865	4.76224	-2.96838	-2.96838	-2.96838	4.3575	4.73536	4.58531	4.32804	2.27194	4.71339	2.00039	0.690043	4.41067	0.93462	3.58051	4.91254	3.18096	3.21272	6.24431	3.40987	3.07048
10455	ECI2	3.55674	3.33122	-2.96838	-2.96838	-2.96838	3.85069	3.99586	3.60916	4.43258	-2.96838	5.64838	-2.96838	-2.96838	5.8621	-2.96838	-2.96838	6.23697	-2.96838	-2.96838	4.62368	0.909122	-2.96838
10456	HAX1	6.05278	4.0504	1.86072	3.8565	-2.96838	6.63857	5.7426	5.05205	4.60156	-2.96838	5.96897	3.84096	2.91754	5.59673	4.01617	4.16033	6.56396	4.06463	4.28022	7.081	4.72136	3.54962
10457	GPNMB	6.14084	2.27059	-2.96838	1.5846	-2.96838	6.35419	5.62028	4.72062	6.89927	-2.96838	6.97229	2.71881	0.690043	7.62627	4.74857	1.87906	8.95634	4.36213	3.49861	11.604	2.42711	4.54173
10458	BAIAP2	5.06844	4.35425	2.83512	3.8565	5.01816	5.02005	5.11062	5.14383	6.35995	3.83123	4.59421	5.46026	5.03607	4.29816	5.08816	5.7384	5.53111	5.44484	5.11556	5.80991	5.66907	5.05393
10459	MAD2L2	4.18067	4.50536	-2.96838	-2.96838	-2.96838	4.50169	4.2268	4.83976	4.63115	-2.96838	4.32897	2.00039	2.6017	3.61986	0.93462	1.31894	4.62268	-2.96838	2.06744	3.21814	0.909122	1.7811
10460	TACC3	7.41148	6.95288	1.86072	1.5846	-2.96838	6.71319	6.64146	5.58965	4.84828	2.27194	3.1649	-2.96838	-2.96838	2.82951	-2.96838	0.390996	1.81301	-2.96838	-2.96838	4.66705	-2.96838	2.34807
10461	MERTK	4.51789	3.38211	3.82215	1.5846	-2.96838	3.68481	3.58467	3.43844	4.56113	2.27194	1.07312	3.96542	3.17651	0.607747	5.79233	2.59584	4.18478	3.37106	3.49861	5.45654	2.42711	3.7403
10463	SLC30A9	5.05986	5.57423	2.83512	3.53775	-2.96838	5.64042	5.00792	6.05322	3.44109	3.25273	6.24305	6.15256	6.00016	6.09881	5.69635	6.26786	6.0635	6.46375	6.36486	7.12831	5.61858	5.72992
10464	PIBF1	2.37893	2.68958	-2.96838	3.8565	-2.96838	1.19058	-0.121721	2.47903	2.50134	-2.96838	4.21239	3.38634	2.6017	4.14395	2.45381	3.26243	3.94909	3.37106	2.38054	4.09844	3.82057	2.34807
10465	PPIH	2.92394	2.99764	-2.96838	-2.96838	-2.96838	2.80396	2.03011	2.22259	2.85904	-2.96838	2.41368	2.00039	1.63175	3.05397	3.43689	3.71662	3.26914	-2.96838	1.66699	2.11792	2.83356	0.833758
10466	COG5	5.816	4.88641	3.41145	3.8565	5.01816	6.67774	6.05742	5.18401	5.9269	3.83123	6.00213	4.7677	5.38279	5.80663	5.16189	5.41734	5.68372	3.37106	4.35375	5.47129	4.98323	5.25484
10467	ZNHIT1	6.2692	5.76844	3.41145	4.11742	2.86801	6.53876	5.98717	6.35633	6.67138	3.25273	6.1906	2.40386	2.6017	6.79725	3.17726	5.00374	6.65909	3.18096	4.12087	6.5174	3.82057	4.43543
10468	FST	-2.96838	2.6486	8.69214	9.07673	8.8653	4.24277	5.14329	3.15938	3.08969	8.97509	5.40095	7.48857	7.51453	7.11625	5.42407	8.18037	4.07864	7.01278	6.54831	3.47397	7.13071	5.9389
10469	TIMM44	4.62065	4.85072	2.83512	3.128	-2.96838	4.64411	4.34387	4.61234	5.57001	2.27194	4.8704	4.54644	3.39598	4.63569	3.65685	3.71662	6.06697	3.95008	4.20274	5.04125	3.98904	4.54173
1047	CLGN	4.95734	3.46706	-2.96838	-2.96838	1.89304	5.35989	4.09939	5.27139	2.8253	-2.96838	0.841524	0.504745	-2.96838	2.1749	-2.96838	0.390996	1.15306	-2.96838	-2.96838	-1.22199	-2.96838	0.833758
10471	PFDN6	4.93405	4.69842	6.3349	4.98705	4.65722	4.53863	4.93516	5.07943	4.56113	3.83123	4.96952	5.41732	5.33048	4.8303	5.53922	5.94653	5.95143	5.48654	5.27547	5.3647	5.27167	4.98022
10472	ZBTB18	6.35236	4.36061	10.2604	9.62006	9.91419	6.44132	7.70761	4.69051	6.05796	9.69291	4.26016	7.90853	7.57198	4.61235	7.9954	7.62773	6.32955	7.61147	8.26178	5.83294	7.75083	8.18651
10473	HMGN4	6.07637	7.05638	-2.96838	-2.96838	2.86801	6.99378	6.47818	7.21941	6.54752	2.27194	5.22757	-2.96838	-2.96838	5.28612	-2.96838	-2.96838	5.52102	-2.96838	-2.96838	5.26661	-2.96838	0.833758
10474	TADA3	5.44305	5.2877	5.39839	5.43296	5.43178	5.38039	5.22187	5.1912	3.93596	4.56301	6.26273	6.39317	6.06562	6.19621	5.74514	6.00086	5.62837	5.91079	6.00293	5.54753	5.45553	5.89946
10475	TRIM38	6.24291	6.24467	1.86072	1.5846	2.86801	6.05595	6.12441	7.10988	6.3317	2.27194	5.58727	0.504745	-2.96838	5.80148	-2.96838	-2.96838	6.24313	-2.96838	-2.96838	6.5409	-2.96838	2.75403
10476	ATP5H	5.51386	4.76224	1.86072	-2.96838	1.89304	5.71225	5.09401	5.41952	4.556	-2.96838	6.00213	1.43828	1.63175	6.26517	1.88558	2.28152	5.86627	1.42355	2.85582	6.18885	-2.96838	2.75403
10477	UBE2E3	4.89116	5.89866	9.15811	9.77467	9.35061	6.1425	6.62421	5.8525	4.49829	9.0018	4.82877	7.09787	6.94754	5.60857	8.19299	6.76835	5.52607	7.34296	7.79839	5.48104	7.81951	7.5729
10478	SLC25A17	4.78584	4.31551	4.14147	4.85013	3.44453	5.12095	4.45214	4.57984	3.94384	2.27194	4.64906	5.62028	4.3872	4.19197	6.08545	5.45675	4.39839	5.67867	5.02843	5.52413	5.3356	5.05393
10479	SLC9A6	5.61982	4.96779	5.81234	5.22716	6.09317	5.28938	5.06019	5.4438	4.92595	6.14276	5.08454	5.86363	5.96628	5.59077	5.42407	6.70429	4.96562	5.26483	5.88388	5.64184	6.09556	6.25242
10480	EIF3M	4.56716	4.95524	5.51353	4.11742	5.65356	4.86383	4.39902	4.34867	4.93389	5.0462	5.96177	7.19005	7.03185	6.17645	7.59065	7.24431	6.48565	6.96932	6.955	5.3908	6.99873	6.58634
10481	HOXB13	3.81308	4.09684	1.86072	1.5846	-2.96838	2.76292	3.38058	4.72558	4.18905	-2.96838	-2.10917	-2.96838	0.690043	-2.96838	0.93462	-2.96838	4.72297	-2.96838	-2.96838	9.4342	-2.96838	0.833758
10482	NXF1	5.5663	5.20532	6.13361	6.84533	6.70229	5.28214	6.04883	5.17316	5.62742	5.82148	6.36093	6.89372	6.9648	6.34521	6.88077	6.47399	7.20139	6.28624	6.45115	6.90924	6.97885	6.42902
10483	SEC23B	4.49897	3.52482	5.51353	5.22716	6.01531	4.03437	4.25697	3.78098	3.84628	6.9352	6.52959	7.09787	7.1722	6.16045	7.61711	7.43398	6.5762	6.9396	7.20393	6.69341	7.39352	7.59776
10484	SEC23A	7.41569	6.42688	5.89961	5.84693	4.84895	7.18846	7.05174	7.86366	8.04402	6.40536	7.93829	7.48857	7.46687	8.29303	6.79067	7.28867	7.38655	7.85378	7.53947	6.99171	7.56333	7.37141
10485	C1orf61	-2.96838	2.34942	-2.96838	-2.96838	-2.96838	-0.483163	-0.121721	0.050576	2.87562	-2.96838	-2.96838	-2.96838	-2.96838	-2.96838	-2.96838	-2.96838	0.329325	-2.96838	0.193685	-2.96838	-2.96838	2.34807
10486	CAP2	5.52326	4.0892	1.86072	-2.96838	-2.96838	6.07703	5.63184	5.05599	3.85467	-2.96838	5.2941	1.43828	-2.96838	6.33811	1.88558	2.59584	5.58541	1.42355	1.66699	5.14305	-2.96838	0.833758
10487	CAP1	7.93523	8.07804	8.5238	8.54466	8.14697	8.12544	7.79759	8.75404	8.45452	8.01533	8.78711	8.66368	8.34636	9.28076	8.45004	8.67817	8.80541	8.9865	8.78474	7.92999	8.6721	8.80367
10488	CREB3	6.11622	4.73314	-2.96838	-2.96838	-2.96838	5.81119	4.79826	4.95826	5.12973	-2.96838	6.16991	-2.96838	-2.96838	6.21956	-2.96838	1.31894	6.38348	-2.96838	0.193685	4.74197	-2.96838	3.32985
10489	LRRC41	6.7317	6.86729	7.85425	8.34254	7.39822	6.55087	6.204	6.55328	6.79963	7.36366	6.88357	7.33553	7.34033	7.04831	7.26227	7.54786	6.84459	7.12264	7.21384	6.10303	7.30049	7.08535
10490	VTI1B	5.88077	5.13289	4.40276	5.1121	-2.96838	5.66847	5.53668	4.97502	4.40999	2.27194	6.02535	3.70474	4.66575	5.96242	4.01617	4.89317	5.51594	5.00275	4.78437	5.51941	3.1503	4.90254
10491	CRTAP	8.42061	7.47718	7.1323	7.10809	6.97329	8.08543	8.17472	7.9932	8.16697	7.62651	8.16328	6.84594	6.98186	8.19039	7.32781	6.45465	7.89159	6.65874	6.68278	8.93139	7.14861	7.06767
10492	SYNCRIP	7.49103	7.69283	10.9307	11.4106	10.7968	7.94913	8.29228	7.42164	6.39344	10.705	7.06374	9.35188	9.07518	7.2733	9.12054	9.2063	7.61256	9.35342	9.09457	7.75213	9.73842	9.14883
10493	VAT1	7.81227	6.86169	7.39511	6.98268	6.88849	8.50963	8.51926	7.22467	8.05952	7.55617	8.78098	7.97667	8.03115	8.4787	7.26227	8.13249	9.37491	8.45695	7.82449	10.2533	7.66635	8.39941
10494	STK25	6.47682	6.5516	4.81561	4.33829	6.01531	5.91787	6.24972	5.7221	5.75611	4.24303	6.38627	5.62028	5.74438	6.69543	4.01617	5.33513	6.15447	5.56649	4.83659	5.99486	5.39681	4.90254
10495	ENOX2	4.51789	2.70964	3.82215	1.5846	4.17471	4.96683	4.28652	4.04971	2.94009	3.83123	2.78418	4.46444	4.3872	3.36449	5.01046	3.95546	4.84939	4.36213	3.84303	6.01514	4.13989	3.32985
10497	UNC13B	6.80413	5.69487	4.6239	-2.96838	4.65722	4.64411	3.14279	5.49116	5.99297	3.83123	6.65996	4.3775	4.96922	6.62721	6.32895	5.2922	6.496	5.11336	5.75411	5.31103	5.45553	5.9389
10498	CARM1	4.46688	5.3907	6.05975	5.22716	4.84895	4.96683	5.00792	4.12671	4.44374	4.24303	5.26708	6.41516	5.74438	5.24118	6.50926	5.60444	5.41597	6.11069	6.29192	5.49555	6.66726	6.12141
10499	NCOA2	6.01555	6.47162	8.64241	8.87092	8.31885	5.99522	6.2194	6.04729	4.24754	8.65998	5.32438	6.67419	7.12692	4.95613	6.66951	6.24553	7.05514	7.01278	7.12213	6.73272	6.20229	6.63519
105	ADARB2	-2.96838	1.75695	-2.96838	2.55354	-2.96838	-2.96838	-2.96838	-0.781593	1.15323	-2.96838	-2.96838	-2.96838	-2.96838	-2.96838	-2.96838	-2.96838	-2.96838	-2.96838	-2.96838	1.84333	-2.96838	-2.96838
1050	CEBPA	5.98188	2.24332	8.26908	8.54466	8.65035	4.58647	6.66977	3.65147	4.29761	8.81863	-0.626326	6.7279	6.74266	-0.925062	5.74514	6.62001	2.71748	6.52506	5.69875	-0.184305	5.66907	6.56128
10500	SEMA6C	3.40241	2.82448	3.41145	2.55354	-2.96838	2.95737	4.69185	3.17397	4.48754	2.27194	3.46583	3.55431	2.19675	2.61143	3.43689	3.71662	2.21487	2.38877	3.04528	2.30524	0.909122	0.833758
10501	SEMA6B	2.92394	5.33367	-2.96838	-2.96838	1.89304	3.7281	3.53629	6.40196	7.4384	-2.96838	-0.878817	3.38634	2.19675	0.405375	0.93462	1.31894	3.08951	-2.96838	-2.96838	1.15977	1.85919	2.34807
10505	SEMA4F	4.91515	4.79077	1.86072	-2.96838	-2.96838	3.64018	4.93516	4.37416	4.79263	-2.96838	5.08454	3.38634	2.19675	5.15497	4.42836	2.28152	4.39839	1.98542	0.193685	3.95184	2.42711	2.34807
10507	SEMA4D	5.74016	4.49383	-2.96838	-2.96838	-2.96838	4.8044	5.23709	4.19266	5.94468	-2.96838	2.10037	-2.96838	-2.96838	0.785191	-2.96838	-2.96838	2.35786	0.490678	2.06744	1.71697	0.909122	-2.96838
10509	SEMA4B	7.01856	4.82336	3.82215	1.5846	-2.96838	6.71049	7.18324	6.38795	7.26206	2.27194	3.69166	0.504745	1.63175	3.57228	0.93462	-2.96838	5.61893	0.490678	2.85582	4.96685	2.83356	3.07048
1051	CEBPB	6.8434	4.4468	8.39456	9.55546	9.91954	7.83	8.46537	8.14065	7.63257	10.2613	6.34809	7.59837	8.50815	6.13611	7.52231	7.22161	4.8413	6.89385	7.57064	4.73383	7.34775	7.66986
10512	SEMA3C	5.82363	2.42417	4.6239	5.61303	6.3043	6.45104	5.20649	4.22103	4.53005	8.29993	8.81236	4.89836	6.38058	7.63788	5.59352	6.10376	7.71242	7.79691	7.37262	7.56764	7.92716	7.45541
10513	APPBP2	6.69754	5.83159	7.97971	7.58884	6.97329	6.91166	6.45234	5.7221	4.66015	7.14145	6.22511	7.15126	6.57295	6.24634	7.12153	6.49307	5.86228	6.67687	6.63933	6.8102	6.95869	6.83658
10514	MYBBP1A	6.9354	6.47015	2.83512	1.5846	1.89304	6.54785	6.24972	5.4528	6.31051	2.27194	5.94238	5.12877	4.82545	6.06483	4.16703	5.33513	6.31793	4.68226	5.41941	6.28941	4.51598	4.82044
10516	FBLN5	2.86605	1.59383	6.13361	6.94955	5.93302	3.44641	2.28561	4.69051	4.29761	5.23815	6.01611	3.38634	3.75466	6.63591	6.96557	4.89317	1.59933	3.68942	4.61528	1.42524	6.05816	4.19597
10517	FBXW10	2.29368	-2.1969	-2.96838	-2.96838	1.89304	1.52109	1.07455	-0.389667	0.380421	-2.96838	-0.626326	2.00039	0.690043	0.405375	-2.96838	-2.96838	1.43699	-2.96838	-2.96838	-1.84565	-2.96838	1.7811
10518	CIB2	2.80575	2.15829	1.86072	-2.96838	1.89304	2.84387	2.50259	2.67634	2.8253	2.27194	0.089318	0.504745	2.6017	1.33405	3.43689	3.58051	0.329325	3.18096	2.38054	1.05919	2.42711	0.833758
10519	CIB1	5.1835	3.19555	4.14147	1.5846	4.43604	4.67762	5.09401	5.24054	5.70832	2.27194	5.4635	4.83451	3.39598	5.45306	1.88558	3.26243	5.45361	4.26962	3.7371	5.16136	3.40987	4.90254
1052	CEBPD	8.10279	3.84807	6.7177	8.27728	7.42857	7.66853	7.24475	8.67164	5.65889	7.44377	4.03152	5.18105	5.21982	1.44389	4.92834	5.00374	5.02398	5.21609	5.38474	4.00689	6.71611	6.31372
10520	ZNF211	3.40241	4.25536	-2.96838	-2.96838	-2.96838	2.80396	3.76343	4.08872	4.44374	-2.96838	3.62024	-2.96838	-2.96838	3.95279	-2.96838	0.390996	4.31903	-2.96838	-2.96838	4.277	0.909122	1.7811
10521	DDX17	9.67735	9.72533	10.379	10.5934	10.6596	9.39356	9.82493	8.83572	8.77758	10.4574	9.13201	9.31434	9.38186	9.07047	9.21016	9.65483	8.94976	9.46192	9.39809	9.94756	9.53903	9.24244
10522	DEAF1	3.11827	3.86606	4.40276	3.8565	1.89304	2.76292	3.84514	4.32925	4.20881	2.27194	4.98382	2.40386	0.690043	4.34139	3.65685	1.87906	4.95065	1.98542	2.63767	4.19641	2.83356	2.75403
105221694	BISPR	-1.23031	1.50479	-2.96838	-2.96838	-2.96838	-2.96838	-0.933931	1.64333	2.16612	-2.96838	-0.878817	-2.96838	-2.96838	-0.925062	-2.96838	-2.96838	-2.96838	-2.96838	-2.96838	1.50389	-2.96838	-2.96838
10523	CHERP	4.74895	5.5326	3.41145	5.22716	2.86801	4.45091	3.95963	4.71565	4.90187	4.24303	4.5242	5.2315	5.89604	4.60054	5.42407	5.77004	5.11405	4.88296	5.19773	5.06089	4.40118	4.90254
10524	KAT5	3.55674	3.85709	4.81561	6.10943	5.43178	3.25247	3.72078	3.03706	3.22522	5.93671	3.95618	4.7677	4.96922	3.95279	4.3036	5.37682	4.22265	5.4019	5.15723	4.26576	5.06092	5.19093
10525	HYOU1	6.74112	7.55824	6.98044	6.94955	5.93302	6.36452	6.52852	7.13246	7.35883	7.98887	8.76072	8.04878	8.37247	7.83599	7.55004	8.01859	8.09329	7.53404	7.70314	7.06325	8.02734	7.38575
10526	IPO8	5.80834	6.55299	1.86072	3.128	-2.96838	5.67402	5.52433	6.44619	5.61267	3.25273	6.38806	5.79819	5.57488	6.3274	5.29893	5.7384	5.3376	5.52706	5.55028	6.34387	4.72136	5.43116
10527	IPO7	7.8845	7.52112	10.5371	10.805	10.5841	8.0346	8.12856	7.94724	8.25276	10.5997	7.52044	9.36888	9.03488	7.60278	8.70561	9.13824	7.27383	9.35904	9.35173	6.8615	9.11613	9.4478
10528	NOP56	4.94341	4.39199	-2.96838	1.5846	-2.96838	4.50169	4.50337	1.64333	3.11784	2.27194	4.90587	0.504745	-2.96838	4.53998	-2.96838	-2.96838	5.63774	-2.96838	1.66699	5.65483	1.85919	3.32985
10529	NEBL	3.70717	1.86823	1.86072	1.5846	1.89304	4.8044	3.88432	1.87523	1.76471	3.25273	2.9093	-2.96838	0.690043	-2.96838	0.93462	2.28152	1.52044	2.70364	2.63767	2.30524	3.40987	4.05947
10531	PITRM1	4.86185	4.08152	-2.96838	-2.96838	-2.96838	4.88312	4.57697	4.41771	4.36374	-2.96838	7.1634	1.43828	-2.96838	6.77902	3.65685	3.07253	6.43009	2.38877	2.63767	6.58	-2.96838	3.32985
10533	ATG7	2.20307	2.51817	-2.96838	-2.96838	2.86801	2.8827	2.39817	3.45047	3.0317	2.27194	5.13666	3.70474	4.28096	5.67203	3.84767	3.95546	4.42028	4.60864	4.49043	4.18452	3.40987	4.98022
10534	SSSCA1	3.79251	3.25136	-2.96838	-2.96838	-2.96838	3.98168	3.72078	3.29901	4.02782	-2.96838	3.02443	-2.96838	-2.96838	3.44596	-2.96838	1.87906	4.02249	1.98542	-2.96838	2.81741	-2.96838	-2.96838
10535	RNASEH2A	4.56716	4.88199	-2.96838	-2.96838	-2.96838	5.02873	4.1645	4.5183	3.55869	-2.96838	1.91386	0.504745	0.690043	1.64128	-2.96838	-2.96838	2.31175	0.490678	-2.96838	2.16708	-2.96838	-2.96838
10536	P3H3	2.45942	5.8899	5.39839	6.16822	4.84895	3.09602	4.0657	6.00713	5.24268	5.23815	6.9663	5.46026	6.32819	7.26022	5.23204	5.70606	3.49225	5.64223	5.75411	3.4543	6.01976	5.19093
105369154	PKD1P6-NPIPP1	3.63968	4.47638	1.86072	-2.96838	-2.96838	3.49734	3.43437	3.21687	4.18905	-2.96838	4.86011	2.40386	0.690043	4.02527	0.93462	1.87906	4.13268	-2.96838	-2.96838	3.87995	-2.96838	0.833758
105369340	LOC105369340	1.54268	0.568323	-2.96838	-2.96838	-2.96838	1.41911	1.32293	-1.69268	1.79988	-2.96838	3.04275	-2.96838	-2.96838	3.33628	-2.96838	-2.96838	2.52883	-2.96838	-2.96838	-0.184305	-2.96838	-2.96838
105370333	LOC105370333	1.9293	0.882948	-2.96838	-2.96838	-2.96838	1.94466	-0.933931	1.9105	2.13892	-2.96838	1.60411	-2.96838	-2.96838	1.08557	-2.96838	-2.96838	1.59933	-2.96838	-2.96838	2.61969	-2.96838	-2.96838
105371049	LOC105371049	1.08234	1.93792	-2.96838	-2.96838	-2.96838	-0.944725	-0.933931	-1.69268	1.99459	-2.96838	0.6635	-2.96838	-2.96838	-2.96838	-2.96838	-2.96838	-1.15122	-2.96838	-2.96838	-0.454798	-2.96838	-2.96838
105371743	LOC105371743	4.80651	2.70964	-2.96838	1.5846	-2.96838	5.03736	4.1645	2.86795	3.50642	2.27194	0.922924	-2.96838	-2.96838	0.607747	-2.96838	-2.96838	2.16387	-2.96838	-2.96838	2.58394	-2.96838	1.7811
105373383	LOC105373383	1.08234	-2.96838	-2.96838	-2.96838	-2.96838	1.19058	1.07455	-1.32141	-2.96838	-2.96838	-0.224578	-2.96838	-2.96838	-0.461757	-2.96838	-2.96838	0.658918	-2.96838	-2.96838	-1.84565	-2.96838	-2.96838
105374952	LOC105374952	0.863155	1.86823	-2.96838	-2.96838	-2.96838	0.583928	0.394789	1.87523	-2.96838	-2.96838	-0.878817	-2.96838	-2.96838	-2.96838	-2.96838	-2.96838	-0.37199	-2.96838	-2.96838	-1.22199	-2.96838	-2.96838
105375475	LVCAT5	2.00277	0.380872	-2.96838	-2.96838	-2.96838	2.58596	2.03011	2.3565	2.02464	-2.96838	-2.96838	-2.96838	-2.96838	-2.96838	-2.96838	-2.96838	-0.709624	-2.96838	-2.96838	-2.96838	-2.96838	-2.96838
105376575	LOC105376575	3.79251	2.54074	-2.96838	-2.96838	-2.96838	3.7281	3.84514	3.85526	3.32517	-2.96838	4.30639	-2.96838	-2.96838	2.90827	-2.96838	-2.96838	2.78653	-2.96838	-2.96838	-0.454798	-2.96838	-2.96838
105376805	LOC105376805	2.35107	0.0442157	-2.96838	-2.96838	-2.96838	2.21194	2.59995	1.26156	0.63532	-2.96838	0.56551	-2.96838	-2.96838	1.44389	-2.96838	-2.96838	1.93968	-2.96838	-2.96838	0.567463	-2.96838	-2.96838
105376843	SNHG25	1.38675	0.380872	-2.96838	-2.96838	-2.96838	1.19058	-0.121721	-0.572362	-0.484498	-2.96838	0.089318	-2.96838	-2.96838	0.405375	-2.96838	-2.96838	-1.79083	-2.96838	-2.96838	-1.22199	-2.96838	-2.96838
105377348	LOC105377348	-0.464586	-0.233698	-2.96838	-2.96838	-2.96838	-0.134023	-2.96838	1.20586	0.63532	-2.96838	0.223889	-2.96838	-2.96838	0.405375	-2.96838	-2.96838	0.329325	-2.96838	-2.96838	1.25379	-2.96838	-2.96838
105378853	LOC105378853	1.49255	2.15829	4.40276	2.55354	1.89304	1.61634	2.16351	3.7618	4.29761	3.25273	-1.18507	1.43828	-2.96838	-2.96838	2.86041	0.390996	2.31175	2.38877	1.11076	2.01426	0.909122	0.833758
10538	BATF	4.10762	-2.96838	-2.96838	-2.96838	-2.96838	2.8827	2.69116	0.740897	0.470485	-2.96838	-2.96838	0.504745	0.690043	-2.96838	-2.96838	0.390996	-1.79083	2.38877	0.193685	0.413003	-2.96838	2.75403
10539	GLRX3	5.01174	3.69548	4.6239	5.1121	2.86801	5.58263	5.20649	3.90857	4.38126	4.56301	5.54932	7.65492	7.23045	5.83211	8.52181	7.6016	5.40503	8.05427	8.04584	4.39519	7.76251	8.00328
1054	CEBPG	8.42103	6.65996	4.14147	5.22716	5.30663	9.20485	8.54547	7.45188	7.01135	5.69625	5.88767	4.83451	4.82545	5.07186	4.74857	4.94951	5.85827	5.35764	5.15723	4.93172	4.27644	5.12405
10540	DCTN2	5.66295	6.08682	4.81561	5.7731	6.36833	6.26147	5.82546	6.57542	5.84297	4.82474	6.76026	7.17723	7.37947	6.8178	7.34374	7.70341	6.57131	7.47312	7.43323	6.75298	7.43788	7.5729
10541	ANP32B	6.88528	6.70062	8.09513	8.94002	7.99301	7.37876	7.42828	7.10608	5.74035	8.01533	6.05499	7.68238	7.60538	5.72195	7.34374	8.01859	5.87818	8.20551	7.9777	5.46639	8.11191	8.11081
105416157	NKILA	-2.96838	0.380872	-2.96838	-2.96838	-2.96838	1.52109	1.88312	2.07497	1.83421	-2.96838	0.6635	-2.96838	-2.96838	0.405375	-2.96838	-2.96838	0.503513	-2.96838	-2.96838	-1.84565	-2.96838	-2.96838
10542	LAMTOR5	4.414	4.01052	2.83512	-2.96838	-2.96838	4.66654	4.91638	5.60856	5.15711	-2.96838	6.07294	4.28498	3.75466	5.84218	3.84767	4.57279	5.78844	3.68942	3.04528	6.33314	4.62232	4.73339
10544	PROCR	6.88285	3.15223	-2.96838	-2.96838	-2.96838	6.97143	6.82383	2.71675	3.53801	-2.96838	7.1166	-2.96838	2.19675	5.47909	-2.96838	1.87906	3.03379	2.70364	-2.96838	2.58394	1.85919	3.07048
10548	TM9SF1	6.45245	6.1975	9.01886	9.30345	9.33467	6.2834	6.7568	5.9574	6.04703	9.48144	6.32207	7.94678	8.05552	5.90595	8.26167	7.59278	5.95143	7.84579	7.91228	6.22992	8.26749	8.15335
10549	PRDX4	4.09087	3.54729	1.86072	3.128	4.17471	4.97583	2.85791	3.80929	3.96723	2.27194	6.4984	5.86363	5.66212	7.04178	6.19488	6.07871	7.19981	5.74889	5.64118	6.7868	6.53737	5.9773
10550	ARL6IP5	7.10555	6.6088	7.01993	7.63125	6.36833	7.60898	6.55911	7.51483	6.77111	7.93445	8.38237	6.41516	6.68133	8.27456	6.19488	7.31035	7.56421	6.89385	6.93118	7.48886	6.50993	6.9374
10551	AGR2	5.43312	-2.1969	-2.96838	-2.96838	-2.96838	3.92699	1.53475	-2.96838	-0.664535	-2.96838	-1.57436	-2.96838	-2.96838	-2.96838	-2.96838	-2.96838	-1.79083	-2.96838	-2.96838	-2.96838	-2.96838	-2.96838
10552	ARPC1A	6.6003	5.8877	5.71945	4.69883	5.93302	7.00042	6.66977	6.42805	6.10266	6.55714	6.91126	7.39207	7.1722	6.78425	6.90244	6.67117	7.17105	7.05496	6.91912	7.13605	7.07562	7.04976
10553	HTATIP2	5.94508	3.45523	3.82215	3.53775	4.65722	5.87999	5.65468	5.43474	5.42268	4.24303	5.05325	4.89836	4.57874	5.41983	5.29893	5.20231	3.22006	5.4019	5.15723	5.27224	4.98323	5.72992
10554	AGPAT1	5.43312	5.61999	5.71945	5.69528	6.01531	5.08809	5.0772	5.46471	5.47257	4.82474	5.96177	4.69765	5.27621	5.75961	4.01617	5.15517	5.97011	4.44906	3.94171	6.56173	4.72136	4.54173
10555	AGPAT2	5.77465	5.37509	-2.96838	2.55354	-2.96838	5.3109	5.15935	6.34186	6.92339	-2.96838	4.78045	0.504745	-2.96838	5.179	-2.96838	-2.96838	6.24926	1.42355	-2.96838	4.97378	1.85919	1.7811
10556	RPP30	3.83336	2.49524	-2.96838	-2.96838	-2.96838	3.94545	3.14279	2.86795	1.65375	-2.96838	4.04067	2.00039	2.91754	3.24818	2.45381	2.28152	3.4503	2.70364	2.06744	3.28647	1.85919	3.7403
10557	RPP38	3.59287	2.72942	-2.96838	-2.96838	-2.96838	4.11812	3.48623	3.56557	2.52255	-2.96838	2.86879	-2.96838	-2.96838	3.36449	-2.96838	-2.96838	2.81986	-2.96838	-2.96838	2.81741	-2.96838	-2.96838
10558	SPTLC1	5.09808	4.66285	1.86072	-2.96838	1.89304	4.41161	4.972	4.88035	4.79263	2.27194	5.73545	3.38634	3.75466	6.06912	2.86041	4.16033	5.2177	1.98542	4.5542	5.27784	3.98904	3.54962
10559	SLC35A1	5.38584	3.46706	-2.96838	1.5846	-2.96838	4.56275	4.42582	4.1564	3.68634	2.27194	4.40176	4.54644	3.90529	4.5523	4.01617	4.33969	4.14588	5.16564	4.5542	4.78197	4.51598	3.7403
1056	CEL	-0.677624	1.08076	-2.96838	-2.96838	-2.96838	0.761118	1.07455	0.050576	0.917391	-2.96838	0.56551	-2.96838	-2.96838	-1.61169	-2.96838	-2.96838	3.11658	-2.96838	-2.96838	0.567463	-2.96838	-2.96838
10560	SLC19A2	6.03756	3.96117	4.81561	5.84693	5.54692	5.43367	5.25214	4.42382	5.60523	6.04341	3.58316	5.50196	5.78381	3.21757	5.29893	5.97395	5.55605	6.11069	6.3105	6.53155	5.66907	5.89946
10561	IFI44	4.03067	7.03169	2.83512	2.55354	1.89304	4.65537	3.43437	6.32889	6.87577	2.27194	5.75781	-2.96838	-2.96838	3.52307	-2.96838	-2.96838	2.44588	-2.96838	-2.96838	2.81741	-2.96838	-2.96838
105616981	LOC105616981	-2.96838	0.653642	1.86072	1.5846	1.89304	-2.96838	-2.96838	1.60078	2.62416	-2.96838	-2.10917	0.504745	2.19675	-2.96838	-2.96838	0.390996	0.131179	-2.96838	-2.96838	0.413003	-2.96838	1.7811
10564	ARFGEF2	6.77297	5.54939	5.51353	6.65291	6.70229	6.37136	6.85868	5.83883	6.48136	6.62744	6.46141	6.56038	6.83941	6.39734	6.88077	7.11479	6.99441	6.83049	7.07942	7.75414	6.71611	6.95674
10565	ARFGEF1	5.98188	5.83616	8.34878	8.20892	7.86569	5.93645	6.40598	6.22415	5.55207	8.01533	5.62728	8.09038	7.86642	5.96702	8.66815	8.05757	7.09652	8.10869	8.19833	6.65084	7.86354	8.17002
10566	AKAP3	-1.61379	2.15829	-2.96838	-2.96838	-2.96838	0.583928	-2.96838	2.16534	0.63532	-2.96838	1.27262	-2.96838	-2.96838	1.73069	-2.96838	-2.96838	0.131179	-2.96838	-2.96838	0.567463	-2.96838	-2.96838
10567	RABAC1	4.25772	3.77379	-2.96838	1.5846	-2.96838	4.63277	4.57697	5.33118	5.17061	2.27194	6.86696	4.28498	5.21982	6.86299	5.01046	5.56891	6.31209	4.9441	5.15723	6.05813	4.40118	4.90254
10568	SLC34A2	6.92952	-2.96838	1.86072	2.55354	-2.96838	6.71588	5.87493	-0.389667	0.380421	-2.96838	-2.96838	-2.96838	-2.96838	-2.96838	-2.96838	-2.96838	4.27164	0.490678	-2.96838	-1.22199	-2.96838	-2.96838
10569	SLU7	5.53259	5.29436	3.41145	-2.96838	-2.96838	6.23919	5.53668	6.02534	5.16388	-2.96838	5.69836	3.55431	3.90529	5.57275	2.86041	3.07253	6.13143	5.00275	3.21272	5.55216	4.13989	3.32985
10570	DPYSL4	0.604601	3.99426	-2.96838	-2.96838	-2.96838	1.30936	0.774343	2.73654	3.58916	-2.96838	2.62302	3.19621	-2.96838	2.61143	-2.96838	-2.96838	4.81675	-2.96838	1.11076	0.0433914	-2.96838	2.34807
10572	SIVA1	5.61397	5.04877	-2.96838	-2.96838	-2.96838	5.318	5.51187	4.59075	4.05719	-2.96838	4.12908	-2.96838	-2.96838	4.38335	-2.96838	-2.96838	4.53509	-2.96838	-2.96838	4.73383	-2.96838	1.7811
10573	MRPL28	5.27159	5.64104	1.86072	-2.96838	1.89304	5.96388	5.17524	6.01929	5.14006	-2.96838	5.1195	3.96542	2.19675	5.16302	3.84767	1.31894	5.96267	3.37106	2.38054	5.1973	3.1503	3.07048
10574	CCT7	6.59288	6.40244	7.95954	8.44119	8.10999	6.96692	6.57116	6.61338	5.97769	8.11657	7.93952	8.89255	8.91569	7.86714	8.19299	8.80193	8.25736	8.6528	8.83375	7.42461	8.37026	8.72123
10575	CCT4	6.97928	6.815	7.93909	8.12237	7.65081	7.43374	7.04743	6.88122	6.97045	7.09259	7.26446	8.65446	8.52571	7.39966	8.54954	8.88734	7.91972	8.96084	8.71321	6.97973	8.62811	8.55982
105755954	LACAT8	-2.96838	3.4788	-2.96838	-2.96838	-2.96838	-2.96838	-2.96838	2.19425	1.20662	-2.96838	-2.96838	-2.96838	-2.96838	-2.96838	-2.96838	-2.96838	-2.96838	-2.96838	-2.96838	-2.96838	-2.96838	-2.96838
10576	CCT2	6.35587	6.41318	6.3349	6.6935	6.48845	6.47666	6.2422	5.60856	5.23948	6.62744	7.14656	8.86085	8.72626	7.17119	8.56321	8.79426	7.58374	8.90811	8.89353	7.47916	8.85771	8.75477
10577	NPC2	5.89048	3.45523	1.86072	-2.96838	-2.96838	5.77036	4.69185	4.55777	4.04258	-2.96838	6.64354	-2.96838	1.63175	6.76586	2.86041	-2.96838	7.30358	-2.96838	1.66699	7.8438	-2.96838	0.833758
10579	TACC2	5.07697	4.81875	7.53797	8.26386	7.72605	4.94864	4.85853	4.54098	4.86083	8.4817	4.55644	7.39207	7.06424	4.46379	5.79233	7.07735	3.0051	7.49371	7.20393	1.34207	6.87512	7.31256
1058	CENPA	4.85194	5.06832	-2.96838	-2.96838	-2.96838	4.87351	4.52833	5.09867	2.2701	-2.96838	-0.224578	-2.96838	-2.96838	-0.925062	-2.96838	-2.96838	-0.37199	-2.96838	-2.96838	-2.96838	-2.96838	-2.96838
10580	SORBS1	3.11827	5.97731	6.05975	6.6935	6.09317	1.78982	3.14279	5.39171	5.79367	4.56301	2.52214	6.4792	5.57488	1.64128	4.54317	5.15517	4.14588	4.60864	5.02843	5.79825	4.81403	5.31604
10581	IFITM2	0.289366	4.80948	-2.96838	-2.96838	-2.96838	0.583928	1.07455	8.1755	5.09829	-2.96838	5.68092	7.33553	8.74136	4.7683	8.52181	7.40405	3.9789	7.82156	8.49496	4.48517	9.20438	8.05805
10585	POMT1	4.65523	5.26755	-2.96838	2.55354	1.89304	4.42483	4.93516	4.6336	5.81746	-2.96838	5.3974	3.70474	2.6017	4.98367	3.43689	2.28152	5.48511	1.98542	2.85582	4.35332	0.909122	1.7811
10586	MAB21L2	-2.13762	0.0442157	-2.96838	-2.96838	-2.96838	-2.96838	-2.96838	1.36688	0.711174	-2.96838	1.60411	-2.96838	2.19675	-1.61169	-2.96838	1.87906	-1.15122	1.98542	2.85582	-1.84565	-2.96838	3.32985
10587	TXNRD2	3.63968	3.1375	1.86072	-2.96838	-2.96838	3.92699	3.84514	3.18841	3.17253	-2.96838	4.60658	0.504745	0.690043	4.06019	0.93462	0.390996	5.27289	-2.96838	-2.96838	6.05487	0.909122	1.7811
10588	MTHFS	1.27257	-1.69694	-2.96838	-2.96838	-2.96838	0.583928	2.28561	1.14793	0.284358	-2.96838	0.460375	-2.96838	-2.96838	0.405375	-2.96838	-2.96838	1.81301	-2.96838	-2.96838	2.34851	-2.96838	-2.96838
10589	DRAP1	3.63968	3.95278	1.86072	3.128	2.86801	5.19995	5.49931	4.60159	4.30986	3.83123	6.12547	5.65766	6.06562	6.59185	6.69457	6.60254	6.55409	6.23822	5.95648	4.3744	6.26929	6.22077
1059	CENPB	6.6682	6.97273	10.1972	10.6173	10.5009	6.45749	7.3217	6.57817	6.35995	11.2361	7.12844	8.46188	8.53151	6.61552	8.14834	8.88373	6.94617	9.40869	9.21291	7.00867	8.3316	9.05322
10591	DNPH1	4.62647	3.31822	-2.96838	-2.96838	-2.96838	5.16099	5.12705	4.44201	3.30083	-2.96838	4.16298	0.504745	-2.96838	3.71057	0.93462	-2.96838	3.82327	-2.96838	-2.96838	4.7581	-2.96838	-2.96838
10592	SMC2	6.6062	6.51786	5.13623	6.73298	4.17471	6.37817	5.62028	5.73199	4.55084	4.56301	4.12048	3.84096	3.58644	4.3695	4.54317	4.42165	4.72297	4.44906	2.63767	2.72194	5.81075	3.90869
10594	PRPF8	8.28822	8.72662	9.29316	9.81202	9.45751	8.1946	8.3529	7.22992	8.18329	9.45269	8.11322	9.59525	9.67714	7.93925	9.42004	9.42576	8.01542	9.65486	9.35845	8.53474	9.05574	9.29279
10597	TRAPPC2B	3.11827	2.89626	4.81561	5.5258	5.01816	3.57053	2.85791	3.66185	3.51703	5.82148	2.49578	5.01816	4.48615	2.70265	3.65685	5.056	3.08951	4.68226	4.20274	3.01831	4.27644	4.98022
10598	AHSA1	6.74915	5.6746	7.05837	7.78941	7.05338	6.48929	6.07446	5.66386	6.17309	6.81985	6.76303	8.38038	8.33313	6.29845	7.95449	8.68233	7.05163	8.36492	8.10559	7.04529	7.83064	7.93665
1060	CENPC	3.03317	3.5912	-2.96838	-2.96838	-2.96838	3.44641	3.63148	2.98837	2.90822	-2.96838	3.64444	0.504745	-2.96838	3.33628	-2.96838	-2.96838	2.81986	0.490678	-2.96838	3.97963	-2.96838	-2.96838
10600	USP16	5.00728	5.91171	2.83512	4.33829	3.44453	5.05447	4.972	5.84112	5.17731	4.82474	5.54932	6.34815	6.35462	5.39953	6.36061	6.31151	5.84214	6.6218	6.19522	6.82176	6.16758	6.15529
10602	CDC42EP3	7.02187	8.32683	5.51353	3.8565	5.84575	7.84605	6.53469	7.0459	5.95642	4.56301	7.41185	3.19621	2.6017	8.21771	4.54317	3.26243	6.68419	3.68942	4.49043	6.47166	4.27644	4.32066
10603	SH2B2	3.05059	1.25469	-2.96838	-2.96838	1.89304	1.86932	3.14279	2.25039	3.27606	-2.96838	0.841524	1.43828	0.690043	1.21515	-2.96838	2.59584	1.67413	0.490678	-2.96838	0.240002	-2.96838	1.7811
10605	PAIP1	5.29005	4.74776	7.23654	6.5238	6.75114	5.85579	5.48663	4.36147	3.8713	6.40536	5.27872	7.53952	7.20162	4.97455	7.02605	7.38375	5.4376	7.21236	6.76594	5.52413	7.54991	7.06767
10606	PAICS	8.42855	6.98513	5.13623	5.61303	6.01531	8.3551	7.63767	5.87945	5.66367	5.23815	6.75888	5.46026	5.16113	6.77902	5.01046	5.20231	6.85065	5.7142	5.64118	6.26985	6.33331	6.12141
10607	TBL3	4.39366	3.9273	-2.96838	1.5846	-2.96838	4.24277	3.53629	3.77142	3.99784	-2.96838	4.70766	3.70474	2.6017	4.62406	2.86041	0.390996	5.10732	2.70364	3.36273	4.60596	2.42711	0.833758
10608	MXD4	5.16761	5.76365	2.83512	3.128	1.89304	5.56483	4.93516	6.10171	5.85974	-2.96838	7.39143	4.3775	4.48615	7.61016	4.54317	5.056	5.64241	4.06463	4.35375	6.84837	4.27644	2.75403
10609	P3H4	4.80137	6.31675	6.93984	6.91564	5.93302	4.96683	5.38101	6.68259	6.90735	6.32303	6.93843	5.89527	6.43113	6.80241	6.04705	6.24553	5.95519	5.74889	5.67025	6.36772	5.98031	5.9773
10610	ST6GALNAC2	1.81158	0.568323	-2.96838	-2.96838	-2.96838	1.41911	-0.933931	2.69669	2.79075	-2.96838	3.23032	0.504745	0.690043	-0.111624	0.93462	-2.96838	5.19248	-2.96838	-2.96838	7.91028	-2.96838	-2.96838
10611	PDLIM5	7.70768	6.14874	8.85385	9.68189	8.58448	7.93765	7.9039	6.00713	5.22984	7.78868	8.72499	7.38094	6.94754	8.51926	7.34374	7.52949	5.92104	7.46271	7.1738	6.54556	7.23495	6.70549
10612	TRIM3	4.14866	4.11199	8.13164	8.48809	8.61119	3.88935	5.46094	3.20271	5.11235	7.8779	5.00733	7.64565	7.77153	4.63569	6.81373	7.5015	4.36491	7.53404	7.13261	5.00115	7.28438	7.35692
10613	ERLIN1	6.63103	5.68983	4.14147	2.55354	3.85533	6.55388	6.43265	6.61338	5.54432	4.24303	5.97852	4.89836	5.21982	6.25013	4.74857	5.20231	4.21013	5.00275	4.03407	4.55146	5.66907	5.05393
10614	HEXIM1	6.31679	6.68298	9.16693	9.35497	9.55014	5.79092	6.71937	6.63594	7.08715	9.33158	6.62694	8.04878	8.33976	6.08192	7.95449	7.93035	6.65448	7.99771	7.75155	6.83703	7.52271	7.65809
10615	SPAG5	7.43656	6.95918	1.86072	2.55354	2.86801	7.06516	7.37081	5.17679	5.14349	2.27194	2.06495	-2.96838	-2.96838	1.73069	-2.96838	-2.96838	2.26412	-2.96838	-2.96838	0.834174	-2.96838	3.32985
10616	RBCK1	6.92126	5.43053	4.14147	-2.96838	4.43604	7.25472	6.95384	4.99569	5.06616	2.27194	6.81459	4.3775	5.38279	6.60668	5.36285	5.15517	5.96639	5.16564	5.07266	6.46921	5.39681	4.90254
10617	STAMBP	5.24156	5.9417	1.86072	-2.96838	2.86801	5.42053	5.15935	5.92758	5.62497	2.27194	5.89525	0.504745	0.690043	5.57275	2.45381	1.31894	5.79683	2.38877	0.193685	5.38041	1.85919	2.75403
10618	TGOLN2	9.26524	8.37237	3.41145	3.128	3.85533	8.71052	8.76736	7.76414	8.2352	4.82474	8.97029	1.43828	3.17651	9.15062	4.3036	1.87906	8.9568	3.18096	3.21272	7.6127	2.83356	4.43543
1062	CENPE	4.19641	5.85204	-2.96838	-2.96838	-2.96838	4.31554	3.32471	5.46174	2.97128	-2.96838	1.07312	-2.96838	0.690043	0.405375	0.93462	-2.96838	0.799199	-2.96838	-2.96838	-0.184305	2.42711	0.833758
10620	ARID3B	3.60472	4.78133	-2.96838	1.5846	1.89304	4.56275	4.62403	4.19981	5.85556	-2.96838	1.27262	2.00039	2.6017	1.21515	1.88558	0.390996	1.81301	2.96195	0.193685	2.61969	2.83356	1.7811
10621	POLR3F	3.77164	3.76423	4.14147	4.33829	-2.96838	4.18179	2.50259	3.40173	2.79075	-2.96838	3.78169	3.55431	3.75466	3.77505	2.86041	3.58051	4.27164	2.70364	3.36273	4.69246	3.1503	3.07048
10622	POLR3G	3.98608	4.1926	-2.96838	-2.96838	-2.96838	5.29659	4.2268	5.14012	5.09121	2.27194	2.88919	-2.96838	-2.96838	3.24818	0.93462	-2.96838	3.88755	0.490678	-2.96838	3.47397	-2.96838	-2.96838
10623	POLR3C	3.54449	3.85709	2.83512	3.53775	3.44453	3.1287	2.50259	3.28564	2.80813	2.27194	4.37308	3.19621	3.75466	4.53998	4.01617	4.4992	5.1538	4.53106	4.49043	5.68889	4.72136	4.32066
10625	IVNS1ABP	7.00521	7.10453	9.49581	9.14417	8.03306	6.96466	7.52132	6.74254	5.90889	7.78868	6.458	8.50866	7.75177	6.58886	6.79067	8.62726	7.5801	7.53404	7.79839	8.7973	7.90626	7.01327
10626	TRIM16	6.60473	4.82796	-2.96838	2.55354	1.89304	7.45644	6.70302	5.36335	6.21928	3.25273	4.92081	1.43828	1.63175	3.73238	-2.96838	1.31894	4.09234	-2.96838	0.193685	3.65718	-2.96838	3.7403
10627	MYL12A	7.71384	5.36247	3.82215	-2.96838	1.89304	8.23267	7.82302	6.10171	5.24905	-2.96838	7.96796	5.79819	6.27383	8.44442	5.74514	5.86098	7.72787	5.67867	6.17507	7.27708	6.05816	6.12141
10628	TXNIP	7.82309	4.23474	7.01993	6.6935	6.75114	9.5816	9.70695	9.88082	10.2874	5.82148	7.65607	5.2315	5.8222	7.856	5.79233	5.41734	8.52383	5.64223	5.90849	8.78604	5.56625	5.43116
10629	TAF6L	5.02502	4.88199	-2.96838	-2.96838	-2.96838	4.24277	4.52833	4.17826	3.0317	-2.96838	3.72608	3.38634	3.17651	3.36449	3.17726	3.07253	4.29553	2.38877	2.63767	4.05991	4.13989	2.34807
1063	CENPF	8.33608	8.39384	1.86072	2.55354	2.86801	7.80115	8.29773	6.67107	5.43111	2.27194	2.02863	-2.96838	-2.96838	1.08557	-2.96838	-2.96838	3.85577	-2.96838	-2.96838	3.53142	0.909122	3.54962
10630	PDPN	-2.96838	5.61468	4.40276	2.55354	1.89304	-0.944725	0.394789	8.03974	7.58988	2.27194	5.21954	-2.96838	-2.96838	5.5298	-2.96838	-2.96838	-1.15122	-2.96838	-2.96838	-1.22199	-2.96838	-2.96838
10631	POSTN	-2.13762	8.45936	-2.96838	-2.96838	-2.96838	-2.96838	1.88312	5.77568	2.43578	2.27194	6.45116	7.26462	4.89913	5.47263	4.92834	3.84098	5.74139	1.98542	3.49861	5.81377	4.27644	3.7403
10632	ATP5L	4.47336	3.94434	1.86072	3.8565	5.43178	4.77373	3.63148	4.67007	4.0054	3.25273	6.3591	7.35841	6.83941	6.51213	8.20175	7.16324	7.13674	7.24917	7.45845	6.53389	7.58978	7.53479
10633	RASL10A	-0.677624	2.68958	-2.96838	-2.96838	-2.96838	-1.6275	-0.933931	2.16534	1.53353	-2.96838	-1.18507	0.504745	1.63175	-0.925062	-2.96838	0.390996	-0.709624	-2.96838	-2.96838	-1.22199	-2.96838	-2.96838
10634	GAS2L1	5.68822	5.20179	3.41145	4.33829	4.17471	5.23789	5.02556	4.81205	5.12627	4.24303	4.76397	6.204	5.33048	5.1223	6.08545	6.15258	4.8413	6.05635	5.7267	5.08667	5.61858	6.0147
10635	RAD51AP1	3.80283	5.64365	-2.96838	1.5846	-2.96838	4.50169	3.95963	5.40104	2.58437	-2.96838	-0.224578	-2.96838	-2.96838	-0.461757	-2.96838	-2.96838	0.131179	-2.96838	-2.96838	-1.84565	-2.96838	-2.96838
10636	RGS14	5.2604	4.34787	1.86072	-2.96838	-2.96838	5.35989	4.91638	4.31616	5.64445	-2.96838	1.60411	-2.96838	-2.96838	1.21515	-2.96838	-2.96838	3.93395	-2.96838	-2.96838	3.89461	-2.96838	3.07048
10637	LEFTY1	-0.927663	-2.96838	3.41145	-2.96838	1.89304	0.381887	-2.96838	-0.0817855	-0.870286	2.27194	-2.96838	0.504745	2.19675	-2.96838	-2.96838	0.390996	-0.37199	0.490678	1.66699	-1.22199	1.85919	-2.96838
10640	EXOC5	6.46712	7.6738	7.05837	7.65199	7.16575	7.07147	6.85375	7.38136	6.32718	7.18872	6.89244	7.32395	7.27264	7.08692	6.53723	7.3317	6.66369	7.32008	7.01289	7.11584	6.91751	6.9374
10641	NPRL2	3.3611	3.68538	1.86072	3.53775	4.43604	4.05151	4.62403	3.23088	6.04703	-2.96838	4.49787	4.28498	4.3872	3.79591	2.86041	4.64281	4.75778	4.06463	4.42371	4.00689	4.13989	3.07048
10642	IGF2BP1	7.27173	7.91212	3.41145	1.5846	3.44453	7.4321	7.66043	6.73272	5.77611	2.27194	0.755257	-2.96838	-2.96838	2.78845	-2.96838	0.390996	2.56859	-2.96838	-2.96838	0.0433914	0.909122	2.34807
10643	IGF2BP3	4.82688	6.0849	2.83512	1.5846	-2.96838	5.19995	4.83872	4.73053	5.20053	2.27194	2.69431	0.504745	0.690043	6.05188	-2.96838	-2.96838	5.20515	0.490678	0.193685	4.51395	-2.96838	2.34807
10644	IGF2BP2	5.54801	7.50614	7.0958	7.80802	7.48742	6.93956	7.03007	7.80279	7.44119	5.23815	5.32438	4.18612	3.39598	5.26382	4.3036	4.57279	6.76982	5.11336	4.98281	6.10619	5.39681	4.98022
10645	CAMKK2	5.67142	6.25836	1.86072	3.53775	1.89304	6.48299	6.204	5.88389	5.98153	2.27194	5.89273	4.28498	3.58644	5.75429	3.17726	4.42165	5.41051	3.53901	3.21272	5.85561	3.62979	2.75403
106480429	HLA-DQB1-AS1	-0.927663	-1.32635	-2.96838	-2.96838	-2.96838	-1.6275	-2.96838	1.51172	2.62416	-2.96838	-2.96838	-2.96838	-2.96838	-2.96838	-2.96838	-2.96838	-2.96838	-2.96838	-2.96838	-1.22199	-2.96838	-2.96838
10650	PRELID3A	3.86325	0.568323	1.86072	1.5846	-2.96838	4.0852	4.64699	1.26156	2.43578	-2.96838	2.52214	-2.96838	0.690043	2.29702	-2.96838	-2.96838	1.87773	-2.96838	0.193685	2.01426	0.909122	0.833758
10651	MTX2	4.40047	3.96117	3.82215	3.8565	4.17471	4.48916	4.75663	4.61234	3.95168	-2.96838	4.69033	5.86363	5.96628	4.71452	7.17593	6.49307	4.8413	6.46375	6.32885	5.06089	6.33331	6.56128
10652	YKT6	6.46874	8.26632	3.82215	1.5846	1.89304	6.59831	6.65851	8.5657	9.52887	3.83123	7.39857	3.19621	1.63175	7.85724	3.17726	2.85378	7.93025	0.490678	2.38054	7.78202	1.85919	2.75403
10653	SPINT2	2.51069	1.90349	-2.96838	-2.96838	-2.96838	4.32966	5.02556	3.69257	3.58916	-2.96838	7.86809	-2.96838	-2.96838	6.73107	-2.96838	0.390996	0.131179	-2.96838	1.11076	-0.184305	0.909122	-2.96838
10654	PMVK	5.05986	3.01387	-2.96838	-2.96838	-2.96838	4.8541	4.09939	3.33839	2.84227	-2.96838	4.88571	0.504745	-2.96838	4.58863	-2.96838	0.390996	5.39953	1.42355	2.06744	5.7667	0.909122	-2.96838
10655	DMRT2	-2.96838	2.70964	-2.96838	-2.96838	-2.96838	-2.96838	-2.96838	1.802	2.79075	-2.96838	-2.96838	-2.96838	-2.96838	-1.61169	0.93462	1.31894	0.131179	-2.96838	0.193685	-0.184305	0.909122	-2.96838
10656	KHDRBS3	-2.13762	2.78721	7.7641	6.47806	7.16575	-0.944725	3.32471	2.27766	2.52255	6.23571	3.80335	5.37306	5.21982	4.51503	5.74514	5.33513	5.82172	4.44906	5.69875	5.09939	5.56625	4.64074
10657	KHDRBS1	8.05825	8.56741	9.9539	10.633	9.89258	8.41179	8.56369	8.26806	7.26599	9.86281	6.4817	9.16334	9.12593	6.7202	8.93847	9.12912	7.11677	9.26033	9.18296	6.67653	9.23822	8.92158
10658	CELF1	6.78993	7.72521	10.5096	10.6563	10.3896	7.12913	7.83557	7.48736	7.79063	10.1161	7.01816	9.12382	9.14498	6.73107	9.27805	9.16526	7.37539	9.10836	9.14204	6.45444	9.26719	9.03057
10659	CELF2	-2.96838	4.95943	9.37157	10.3737	9.97715	5.09638	6.93063	4.95826	3.99025	9.75703	5.58101	8.54901	8.07154	6.35227	7.42085	7.19855	5.21144	7.74631	7.68188	6.80049	8.11191	7.31256
1066	CES1	1.14858	-2.96838	-2.96838	-2.96838	-2.96838	-2.96838	-2.96838	-1.69268	-0.484498	-2.96838	0.999974	0.504745	0.690043	2.04147	0.93462	2.85378	-1.79083	2.96195	3.04528	-1.84565	3.1503	3.90869
10660	LBX1	-2.96838	1.59383	1.86072	-2.96838	2.86801	0.918907	-2.96838	2.69669	2.43578	2.27194	-2.96838	-2.96838	-2.96838	-2.96838	-2.96838	1.87906	1.25404	-2.96838	0.193685	-2.96838	-2.96838	-2.96838
106614088	MIR34AHG	3.99511	-1.69694	1.86072	1.5846	-2.96838	2.48861	3.20601	0.574956	0.851874	-2.96838	6.01379	-2.96838	-2.96838	6.39392	0.93462	0.390996	5.36608	-2.96838	-2.96838	5.76271	-2.96838	-2.96838
10664	CTCF	6.11208	6.25324	8.09513	8.85311	8.07204	6.20513	5.99614	5.61392	5.20053	8.69314	5.51363	7.66413	7.70118	4.96537	7.19362	7.13922	6.13143	7.34296	7.45009	6.06463	7.90626	7.88709
10666	CD226	0.696032	-0.0880596	-2.96838	-2.96838	-2.96838	-0.134023	1.07455	1.51172	-0.664535	-2.96838	-0.878817	-2.96838	-2.96838	-0.925062	-2.96838	-2.96838	2.75242	-2.96838	-2.96838	-0.454798	-2.96838	-2.96838
106660612	LINC00680	2.40626	3.43127	-2.96838	2.55354	-2.96838	1.86932	-0.121721	2.13584	2.43578	-2.96838	1.78915	-2.96838	-2.96838	3.08821	-2.96838	-2.96838	2.94596	-2.96838	-2.96838	3.77286	-2.96838	-2.96838
10667	FARS2	3.31857	3.26498	-2.96838	-2.96838	-2.96838	2.63227	1.88312	1.87523	1.53353	-2.96838	3.06085	-2.96838	-2.96838	3.1863	0.93462	0.390996	3.63014	-2.96838	-2.96838	3.3303	-2.96838	-2.96838
10668	CGRRF1	3.85336	3.16682	-2.96838	-2.96838	-2.96838	4.16614	2.77695	4.6336	3.42991	-2.96838	3.33811	4.07998	4.28096	4.14395	4.01617	4.64281	3.4071	3.82563	3.7371	3.80427	3.62979	4.05947
10669	CGREF1	3.96785	2.58486	-2.96838	-2.96838	-2.96838	4.93022	4.13232	3.20271	3.92803	-2.96838	3.78169	-2.96838	-2.96838	2.82951	-2.96838	-2.96838	2.48795	-2.96838	-2.96838	0.951063	-2.96838	-2.96838
10670	RRAGA	7.68344	5.14399	10.7221	10.9996	10.5807	7.99195	7.7239	5.58146	5.62006	10.528	7.07824	8.41899	8.4419	6.92587	9.20581	8.41356	6.81183	8.78401	8.64894	6.3169	8.43005	8.62173
10671	DCTN6	3.65115	3.56941	2.83512	-2.96838	-2.96838	4.31554	3.43437	3.65147	3.54838	-2.96838	4.78045	-2.96838	-2.96838	4.86032	-2.96838	-2.96838	5.06625	-2.96838	-2.96838	5.15528	-2.96838	1.7811
10672	GNA13	7.70973	7.6584	8.3642	8.60973	8.74986	7.56041	7.85542	6.83951	7.74173	8.21116	5.95453	6.34815	6.24587	6.38017	6.04705	6.3746	6.63355	6.60296	6.50054	7.16659	5.93975	6.61097
10673	TNFSF13B	3.31857	-0.0880596	-2.96838	-2.96838	-2.96838	2.38422	2.03011	1.76394	-0.484498	-2.96838	3.50601	-2.96838	-2.96838	1.64128	-2.96838	-2.96838	0.799199	-2.96838	-2.96838	1.15977	-2.96838	-2.96838
10675	CSPG5	3.65115	-0.0880596	-2.96838	-2.96838	-2.96838	1.30936	1.07455	-0.0817855	2.52255	-2.96838	-1.57436	0.504745	2.6017	-0.111624	1.88558	0.390996	1.34841	1.42355	2.38054	-0.454798	0.909122	3.90869
10677	AVIL	2.10639	3.01387	-2.96838	-2.96838	-2.96838	2.14962	2.39817	1.802	2.62416	-2.96838	2.16871	1.43828	-2.96838	1.81489	-2.96838	2.28152	2.16387	0.490678	-2.96838	1.57847	0.909122	-2.96838
10678	B3GNT2	5.24156	4.59437	-2.96838	4.11742	4.17471	5.26754	4.99007	4.77904	5.22013	3.83123	4.3875	4.46444	4.74781	4.20763	5.79233	3.07253	4.18478	3.37106	4.12087	4.63246	4.13989	3.7403
10681	GNB5	6.02219	6.25665	2.83512	2.55354	2.86801	6.12641	5.76376	6.46262	6.32869	3.25273	4.86011	5.01816	4.66575	5.58479	4.3036	5.70606	4.88918	4.68226	5.67025	3.90914	5.27167	5.53777
10682	EBP	5.75086	5.155	-2.96838	-2.96838	1.89304	5.35989	4.60069	5.14753	5.25223	-2.96838	5.25926	-2.96838	-2.96838	4.51503	-2.96838	-2.96838	4.57468	-2.96838	-2.96838	5.08667	-2.96838	-2.96838
10683	DLL3	3.15096	2.47194	-2.96838	-2.96838	3.85533	2.63227	3.63148	2.45534	3.40728	-2.96838	-0.878817	-2.96838	-2.96838	-2.96838	-2.96838	-2.96838	2.71748	-2.96838	0.193685	8.53298	-2.96838	-2.96838
10686	CLDN16	0.0329945	6.05385	-2.96838	-2.96838	-2.96838	-0.134023	-2.96838	4.5466	1.40238	-2.96838	-2.96838	-2.96838	-2.96838	0.169911	-2.96838	-2.96838	1.34841	-2.96838	-2.96838	-0.454798	-2.96838	-2.96838
10687	PNMA2	6.55064	6.15058	1.86072	-2.96838	1.89304	5.92719	4.2268	4.22103	5.79585	-2.96838	5.37588	-2.96838	-2.96838	7.09957	-2.96838	-2.96838	1.52044	-2.96838	-2.96838	1.42524	-2.96838	2.34807
1069	CETN2	5.91447	4.18546	4.98481	6.10943	5.01816	6.08121	5.7426	4.79328	3.95948	4.82474	5.63636	5.76432	5.48203	5.93446	6.94483	5.77004	5.75437	5.60486	6.19522	5.13071	6.33331	5.68423
10691	GMEB1	3.46873	5.28436	4.98481	6.33144	5.84575	3.44641	3.72078	5.29827	5.49688	5.40753	4.56914	5.2315	4.66575	4.26861	4.74857	4.83453	4.80015	5.11336	4.49043	4.35332	4.98323	4.73339
10694	CCT8	5.85372	6.15241	6.20387	6.5238	5.93302	5.89431	5.14329	5.97417	5.70368	6.04341	7.08157	8.32918	8.42329	7.64508	8.71789	8.73137	7.73989	8.80063	8.70621	7.71024	8.54267	8.43433
10695	CNPY3	5.50441	5.8877	5.13623	6.61114	7.01389	5.35989	5.38101	6.30258	6.29827	6.40536	5.61509	6.12613	6.12824	5.48553	5.96704	6.02728	6.00312	5.64223	5.45325	6.32233	6.23618	5.89946
107	ADCY1	0.939977	4.84619	-2.96838	1.5846	-2.96838	0.583928	-0.121721	3.20271	4.41567	-2.96838	2.16871	2.00039	2.19675	2.46277	3.65685	-2.96838	2.97584	0.490678	1.66699	7.82478	0.909122	0.833758
1070	CETN3	3.18292	2.93085	1.86072	-2.96838	-2.96838	3.1287	2.59995	3.69257	2.66288	2.27194	3.85612	4.3775	4.04168	3.85676	5.08816	4.06153	3.06192	4.81911	4.83659	2.54727	5.27167	4.43543
107075116	MIR3142HG	4.66658	4.75261	-2.96838	-2.96838	-2.96838	1.78982	3.07667	2.93799	3.52755	-2.96838	1.87347	-2.96838	-2.96838	3.61986	-2.96838	-2.96838	4.89701	-2.96838	-2.96838	6.11561	-2.96838	1.7811
1071	CETP	-1.23031	-2.1969	-2.96838	-2.96838	-2.96838	1.30936	0.394789	-2.96838	0.380421	-2.96838	-0.878817	-2.96838	-2.96838	-0.925062	-2.96838	-2.96838	1.67413	-2.96838	-2.96838	-0.454798	-2.96838	-2.96838
10712	FAM189B	6.53988	5.2743	5.9819	5.98414	6.01531	6.64706	6.7462	5.244	5.48072	5.82148	5.77709	6.01531	5.85959	5.81688	5.53922	6.28985	5.42682	6.42138	5.69875	6.49351	5.45553	5.81718
10713	USP39	5.45619	5.04482	5.39839	4.33829	5.1696	5.66291	5.20649	4.96247	4.34004	5.23815	5.57787	5.76432	5.57488	5.50467	5.16189	5.77004	6.30916	5.74889	5.90849	5.54288	5.85505	5.72992
107133515	LOC107133515	4.83193	4.35425	-2.96838	1.5846	1.89304	4.83442	5.00792	4.5183	4.3696	-2.96838	4.15458	-2.96838	-2.96838	3.83676	-2.96838	-2.96838	3.63014	-2.96838	-2.96838	3.39363	-2.96838	-2.96838
10714	POLD3	5.84626	5.00479	-2.96838	3.128	-2.96838	5.51626	5.69931	5.2509	3.86301	-2.96838	2.8481	2.40386	3.75466	3.08821	3.84767	3.95546	2.78653	4.17076	3.04528	2.90696	3.1503	3.7403
10715	CERS1	-2.96838	1.25469	-2.96838	-2.96838	-2.96838	-0.944725	-2.96838	0.958721	3.31305	-2.96838	1.07312	-2.96838	-2.96838	-1.61169	-2.96838	-2.96838	2.40254	-2.96838	-2.96838	3.43436	-2.96838	-2.96838
10717	AP4B1	3.66253	4.98023	2.83512	-2.96838	2.86801	2.9933	4.19599	4.5466	4.88559	-2.96838	3.87669	3.96542	3.75466	4.48964	2.86041	2.59584	3.53301	2.96195	3.94171	2.99127	3.1503	0.833758
10718	NRG3	-2.96838	-2.96838	-2.96838	-2.96838	-2.96838	-2.96838	-2.96838	-2.96838	-2.96838	-2.96838	1.39178	-2.96838	-2.96838	-2.96838	0.93462	-2.96838	0.658918	0.490678	-2.96838	4.8884	-2.96838	2.34807
1072	CFL1	8.70586	8.90577	11.9163	12.3883	11.7525	9.13117	9.27181	9.19722	7.91914	11.3261	8.81803	10.4456	10.2132	9.35294	10.4367	10.4169	8.91886	10.4167	10.3827	8.451	10.6749	10.4613
10721	POLQ	6.39221	5.155	-2.96838	-2.96838	1.89304	5.88478	6.04883	3.55447	2.36709	3.25273	0.223889	0.504745	-2.96838	-1.61169	-2.96838	-2.96838	1.15306	-2.96838	-2.96838	-1.22199	-2.96838	2.34807
10723	SLC12A7	6.31679	6.02412	-2.96838	1.5846	4.43604	6.02156	6.38564	6.50794	7.57853	-2.96838	5.08454	3.55431	2.91754	4.22312	5.48279	4.06153	5.9287	3.68942	3.62278	6.04504	4.13989	4.73339
10724	MGEA5	6.87309	7.84285	7.42484	7.94881	7.97255	7.52862	8.28131	7.66566	7.9081	7.69358	7.38157	7.9618	8.18635	7.64508	8.48637	8.05114	7.40039	8.29624	8.18328	7.10485	7.84169	7.956
10725	NFAT5	6.01555	6.97481	9.02858	9.09956	9.15574	6.08121	6.9947	6.76198	6.39056	10.5142	6.98892	8.30582	8.41075	7.02861	8.03518	8.22099	7.1597	7.97592	8.26655	6.84271	8.29187	8.11942
10726	NUDC	6.07424	6.17243	5.51353	3.128	4.84895	6.07703	5.97814	6.25878	6.75552	4.24303	6.22511	6.92471	7.08017	6.75258	7.68119	7.47295	6.81183	6.90926	7.3277	5.80603	7.1663	7.54761
10728	PTGES3	9.04247	8.67367	8.202	8.75104	8.73779	9.38556	9.09208	9.09673	8.9455	8.34235	7.24481	8.73536	8.69557	7.41828	8.35893	8.73137	8.34438	8.92337	8.61943	7.84757	8.52221	8.60956
107282092	BOLA2-SMG1P6	2.72122	3.64428	-2.96838	-2.96838	-2.96838	2.84387	3.32471	3.9345	3.51703	2.27194	3.06085	1.43828	0.690043	2.46277	0.93462	0.390996	3.80675	0.490678	0.193685	2.99127	-2.96838	-2.96838
1073	CFL2	6.7769	6.62606	10.248	10.1802	9.71927	7.73901	7.50884	7.80689	7.19346	9.50964	6.74355	8.90815	8.57712	7.84728	8.46468	8.81336	6.32084	8.8888	9.04826	6.56173	8.54267	8.62777
10730	YME1L1	6.38535	6.60077	6.3349	6.10943	5.65356	6.92568	6.57116	6.83033	6.3347	6.55714	7.73848	7.49891	8.15662	7.82462	7.5637	7.82134	6.89432	7.49371	7.4914	7.22289	7.85266	7.91703
10732	TCFL5	4.47981	4.11951	4.14147	3.53775	1.89304	4.42483	4.73536	4.48359	4.39282	3.25273	4.34382	4.28498	2.91754	4.23844	4.64952	4.42165	4.18478	3.53901	3.62278	5.19137	4.40118	3.54962
10733	PLK4	5.16361	5.39999	-2.96838	3.128	2.86801	5.10461	4.99007	3.17397	1.99459	-2.96838	-0.626326	2.97717	2.19675	-2.96838	2.45381	1.87906	0.131179	1.98542	2.38054	0.240002	4.98323	3.07048
10734	STAG3	2.43308	3.01387	1.86072	-2.96838	-2.96838	2.14962	1.32293	1.64333	3.11784	-2.96838	1.07312	-2.96838	-2.96838	0.943182	-2.96838	-2.96838	1.43699	-2.96838	-2.96838	2.06702	-2.96838	0.833758
10735	STAG2	6.95288	6.40398	10.2686	10.3548	9.83142	7.36168	7.7847	6.73272	6.06882	10.0536	6.1988	9.24849	8.84753	6.12378	8.93847	9.06362	6.52154	8.87709	8.82731	6.99852	8.99765	8.84578
10736	SIX2	1.7701	4.6577	5.51353	7.07775	6.2373	0.583928	0.774343	5.39483	4.63602	7.75767	7.1166	2.97717	4.04168	0.607747	-2.96838	5.49511	-2.96838	5.35764	5.27547	-2.96838	5.27167	4.19597
10739	RFPL2	1.14858	0.0442157	-2.96838	-2.96838	-2.96838	-0.944725	-0.933931	-0.572362	0.63532	-2.96838	-2.96838	-2.96838	-2.96838	-2.96838	-2.96838	-2.96838	1.15306	-2.96838	-2.96838	1.25379	-2.96838	-2.96838
10741	RBBP9	6.07211	5.30429	-2.96838	-2.96838	-2.96838	5.80615	4.6696	4.97502	3.56892	-2.96838	4.69033	4.3775	4.66575	4.98367	5.08816	4.42165	4.37615	3.82563	3.62278	5.48104	3.98904	3.32985
10742	RAI2	-2.96838	2.44825	4.14147	5.43296	-2.96838	-0.944725	-2.96838	3.14465	2.77317	3.25273	3.99435	3.19621	3.17651	1.08557	4.54317	5.00374	0.329325	3.53901	4.28022	-2.96838	2.83356	2.75403
10743	RAI1	7.41989	7.87485	4.98481	5.22716	4.17471	6.91401	7.03443	6.04134	7.143	5.0462	5.56208	5.01816	5.48203	5.45961	2.45381	5.2922	6.1181	4.26962	4.887	7.0154	4.90111	4.82044
10744	PTTG2	5.90492	5.78744	2.83512	1.5846	-2.96838	6.42168	6.3788	5.94257	5.2554	-2.96838	1.33343	-2.96838	-2.96838	0.607747	0.93462	0.390996	1.15306	-2.96838	0.193685	-2.96838	-2.96838	2.34807
10745	PHTF1	4.06538	6.13026	6.56589	6.65291	6.09317	3.83097	3.84514	5.4498	5.26172	6.87868	5.51691	7.26462	7.3001	5.22588	7.13989	7.4536	4.27164	7.68495	7.3368	3.19462	6.91751	6.87776
10746	MAP3K2	6.52904	6.50644	6.39621	5.84693	5.01816	7.01578	6.71394	6.72407	6.89927	5.69625	5.94482	6.12613	5.66212	5.73821	4.74857	5.77004	6.16748	5.74889	4.73018	5.74663	5.13465	5.48545
10747	MASP2	1.81158	2.87864	-2.96838	-2.96838	-2.96838	0.918907	2.16351	-0.0817855	1.90052	-2.96838	1.55388	0.504745	-2.96838	1.08557	2.86041	3.07253	1.74524	1.42355	-2.96838	1.15977	1.85919	2.75403
10749	KIF1C	8.35812	6.88504	8.03857	8.6618	8.47241	7.85463	7.73734	6.67107	7.14214	8.4626	8.8979	8.94641	8.57149	8.81785	8.61007	9.18885	7.37539	9.38959	9.19051	7.4284	8.21747	9.14883
1075	CTSC	7.85133	5.74676	-2.96838	1.5846	-2.96838	7.16108	6.87336	6.41122	5.6176	-2.96838	6.97109	2.40386	3.39598	6.3628	5.29893	-2.96838	7.52686	2.38877	2.63767	5.99146	5.06092	3.7403
10752	CHL1	-2.96838	-2.96838	-2.96838	-2.96838	-2.96838	-2.96838	-0.933931	-2.96838	-2.96838	-2.96838	-2.96838	4.28498	-2.96838	-2.96838	0.93462	-2.96838	4.86544	-2.96838	0.193685	7.651	3.1503	3.7403
10753	CAPN9	-0.464586	-2.96838	-2.96838	-2.96838	-2.96838	2.14962	1.07455	-2.96838	-2.96838	-2.96838	-2.96838	-2.96838	-2.96838	-2.96838	-2.96838	-2.96838	0.329325	-2.96838	-2.96838	-0.787987	-2.96838	0.833758
10755	GIPC1	6.52125	5.92464	4.40276	5.33373	3.44453	6.41507	5.98717	6.56854	6.1271	4.56301	6.68497	5.76432	5.70383	6.66456	5.01046	5.49511	6.86269	5.78275	5.85884	6.80049	5.93975	6.53578
10758	TRAF3IP2	4.42741	4.53938	1.86072	3.53775	-2.96838	4.15031	5.15935	4.82135	5.19063	2.27194	4.70766	4.83451	4.74781	4.95613	4.3036	4.89317	6.09106	5.00275	5.58122	6.42947	5.20479	4.73339
10762	NUP50	7.37044	7.03169	2.83512	-2.96838	2.86801	7.03961	6.65851	6.23289	5.49956	2.27194	5.43604	0.504745	-2.96838	5.50467	-2.96838	-2.96838	6.44618	1.42355	1.11076	6.978	0.909122	0.833758
10763	NES	6.5306	2.49524	2.83512	-2.96838	-2.96838	6.54785	6.70849	5.01607	5.54172	-2.96838	5.61509	4.28498	1.63175	7.48083	1.88558	1.87906	10.8524	2.38877	2.85582	10.3638	0.909122	3.54962
10765	KDM5B	6.67384	6.95393	8.482	8.10743	8.23547	6.91166	7.36735	7.1231	6.97431	7.81904	6.66588	7.43576	7.43006	7.0613	7.02605	7.81377	7.88176	7.70275	7.42473	7.95295	7.46672	7.50881
10766	TOB2	6.22191	6.88834	5.9819	5.7731	5.84575	6.99156	6.5161	6.71911	6.56552	5.23815	5.76334	4.9595	4.96922	6.20013	4.84125	5.10644	6.0354	5.44484	5.02843	6.24144	4.90111	5.43116
10767	HBS1L	5.3961	4.77182	5.27326	6.04815	3.44453	5.09638	5.22187	5.41952	4.81429	3.25273	6.10817	6.69232	6.74266	6.36629	6.26347	6.10376	6.48045	7.09595	6.3105	7.02709	6.13202	5.8589
10768	AHCYL1	7.68344	7.9336	7.85425	7.86244	7.16575	7.89318	7.74001	8.5612	8.76457	7.44377	8.39891	8.93122	8.89332	7.51269	8.98492	8.94737	7.21867	8.9865	8.8176	6.84837	8.90588	8.68109
10769	PLK2	6.03975	6.94656	10.1311	9.72658	9.73757	7.30741	7.46104	8.01463	7.49918	9.92693	6.46821	8.04173	8.13391	5.94384	8.77774	8.04469	8.41287	8.08174	8.79798	6.90924	7.76251	8.50831
10771	ZMYND11	6.42598	6.16154	8.03857	8.25032	8.48691	6.5418	6.58906	6.34025	4.74831	8.3213	7.00303	8.21471	8.15662	6.65887	7.61711	7.9092	5.24862	7.79691	7.76509	6.24431	8.00785	7.89714
10772	SRSF10	7.77278	8.47886	10.0236	10.2049	10.3265	7.38046	8.00068	7.33018	6.87577	9.89879	6.63903	7.99138	8.06355	6.80499	7.73049	8.17447	6.83443	8.102	8.08954	6.46921	8.32374	8.17002
10773	ZBTB6	4.66092	5.18038	6.39621	7.01507	7.09182	4.71038	4.45214	4.7838	3.83785	6.69447	4.32897	4.7677	5.03607	4.02527	3.84767	5.00374	4.02249	4.53106	4.35375	4.47544	4.81403	4.90254
10775	POP4	6.58991	5.02894	-2.96838	-2.96838	2.86801	6.55087	6.02272	4.94981	4.19566	2.27194	4.44374	0.504745	-2.96838	4.57662	-2.96838	-2.96838	4.80015	1.42355	2.06744	5.32734	-2.96838	1.7811
10776	ARPP19	8.34007	9.36104	5.89961	6.38199	5.01816	8.5135	7.93921	9.11125	8.83275	5.0462	7.28577	5.92623	6.52721	7.71932	6.32895	6.12837	7.1839	6.2136	6.51664	8.80217	6.30166	6.48339
10777	ARPP21	-2.96838	-2.96838	-2.96838	-2.96838	-2.96838	-2.96838	-2.96838	-2.96838	-2.96838	-2.96838	2.29639	-2.96838	-2.96838	0.607747	1.88558	-2.96838	2.16387	-2.96838	-2.96838	-2.96838	-2.96838	-2.96838
10780	ZNF234	4.05678	4.99256	1.86072	-2.96838	-2.96838	4.1343	3.43437	3.97671	4.346	-2.96838	4.20427	-2.96838	-2.96838	4.32712	-2.96838	1.31894	4.21013	-2.96838	-2.96838	4.05991	-2.96838	0.833758
10781	ZNF266	4.08242	5.70988	2.83512	-2.96838	-2.96838	4.27232	4.0657	5.97417	5.03697	2.27194	4.26016	3.70474	1.63175	4.26861	3.17726	3.26243	5.06625	2.70364	2.38054	5.05438	0.909122	4.05947
10782	ZNF274	5.23395	5.52696	-2.96838	-2.96838	-2.96838	4.91156	5.15935	5.62988	5.35335	-2.96838	4.23647	2.00039	0.690043	5.0196	3.84767	-2.96838	5.70618	1.98542	1.11076	5.77861	0.909122	1.7811
10783	NEK6	5.7851	5.72721	2.83512	1.5846	-2.96838	5.92254	5.43479	6.2433	6.97142	3.25273	5.89777	4.3775	5.27621	5.56669	6.0076	2.59584	7.16943	4.17076	5.45325	5.61552	5.61858	5.48545
10785	WDR4	3.97699	5.03293	3.41145	1.5846	1.89304	3.22251	3.53629	3.54327	3.59918	2.27194	3.5451	3.19621	2.6017	3.39216	-2.96838	3.07253	4.03674	4.17076	3.21272	4.13596	2.42711	3.32985
10787	NCKAP1	6.78733	6.33462	8.16725	8.25032	7.86569	7.16305	6.82886	7.03595	6.53061	8.51916	8.22477	9.39125	9.34937	8.53176	9.25296	9.62054	7.88373	9.6013	9.41751	7.79772	9.46236	9.48159
10788	IQGAP2	-2.96838	2.54074	-2.96838	1.5846	-2.96838	-2.96838	-2.96838	1.76394	2.70058	-2.96838	0.089318	3.38634	3.90529	-2.96838	5.59352	2.28152	3.49225	3.68942	4.20274	2.65459	4.27644	3.07048
10791	VAMP5	3.30411	-0.0880596	-2.96838	-2.96838	-2.96838	4.30127	3.58467	3.65147	2.8253	-2.96838	5.98801	-2.96838	-2.96838	6.21182	-2.96838	-2.96838	3.63014	-2.96838	-2.96838	2.16708	-2.96838	-2.96838
10793	ZNF273	4.35911	4.2824	-2.96838	-2.96838	-2.96838	5.28214	4.31548	3.89102	3.84628	-2.96838	0.922924	0.504745	3.17651	0.607747	-2.96838	1.87906	1.67413	1.98542	0.193685	2.21462	2.83356	2.75403
10794	ZNF460	1.38675	2.93085	-2.96838	-2.96838	-2.96838	1.61634	2.03011	2.67634	2.8253	-2.96838	0.755257	-2.96838	-2.96838	0.169911	-2.96838	-2.96838	2.44588	-2.96838	-2.96838	0.951063	-2.96838	-2.96838
10795	ZNF268	5.47244	5.70739	-2.96838	-2.96838	-2.96838	5.35989	4.91638	5.34736	1.96391	-2.96838	4.40885	0.504745	1.63175	5.10568	-2.96838	0.390996	4.63209	-2.96838	0.193685	5.16136	0.909122	2.34807
10797	MTHFD2	6.57644	5.566	1.86072	2.55354	3.44453	7.89436	7.02131	6.45965	6.2514	2.27194	5.95453	2.71881	3.90529	6.00784	2.86041	3.43022	6.99258	3.95008	1.66699	3.90914	4.40118	3.54962
10799	RPP40	2.99767	2.39968	-2.96838	-2.96838	-2.96838	3.22251	-0.933931	2.13584	0.783239	-2.96838	2.82711	0.504745	2.6017	2.9461	-2.96838	-2.96838	3.29307	-2.96838	2.38054	1.90258	1.85919	2.34807
108	ADCY2	-2.96838	1.55	2.83512	1.5846	2.86801	-2.96838	-2.96838	1.802	1.99459	2.27194	0.922924	4.46444	4.89913	2.46277	4.64952	3.84098	0.799199	3.68942	3.84303	1.9595	4.27644	4.19597
1080	CFTR	-0.677624	-0.395707	-2.96838	-2.96838	-2.96838	0.146872	-2.96838	1.31518	-2.96838	2.27194	-1.18507	-2.96838	-2.96838	-2.96838	-2.96838	-2.96838	0.799199	-2.96838	-2.96838	-2.96838	-2.96838	-2.96838
10801	2021-09-09	8.31415	9.42292	5.81234	5.69528	4.65722	8.75437	8.55764	8.80969	9.11958	5.40753	8.10671	7.77883	7.23045	8.13925	7.10293	6.12837	8.07788	7.10936	7.05758	8.75019	7.11258	7.23546
10802	SEC24A	5.82109	5.48974	6.3349	4.85013	5.93302	6.06019	5.80519	6.57817	7.56965	5.5591	6.37184	6.01531	5.93158	6.50264	6.12286	6.07871	7.22491	6.48448	6.75241	5.80215	6.26929	5.63704
10806	SDCCAG8	2.80575	2.00439	2.83512	3.53775	-2.96838	2.67715	2.50259	2.95498	2.50134	-2.96838	5.19926	2.71881	3.17651	5.63197	2.45381	3.07253	5.05929	3.18096	3.36273	4.85129	2.83356	3.90869
10807	SDCCAG3	5.74016	6.67534	2.83512	1.5846	-2.96838	5.40727	5.40815	5.64566	6.35553	-2.96838	4.98382	3.55431	2.6017	4.94683	-2.96838	2.28152	6.67056	2.96195	1.11076	5.14305	1.85919	2.75403
10808	HSPH1	7.5882	6.43744	5.51353	5.1121	6.36833	6.66388	6.50985	6.02333	7.45021	6.23571	7.42849	8.44595	8.64293	7.51584	7.46521	8.98829	8.52447	8.3705	8.28075	8.79144	7.52271	7.89714
10809	STARD10	3.54449	3.07701	1.86072	3.128	2.86801	3.49734	3.72078	4.24886	4.92992	2.27194	4.60658	5.12877	5.03607	4.92805	7.17593	6.05323	3.4071	5.21609	6.25401	2.43133	6.13202	5.43116
10810	WASF3	-0.278997	5.16593	2.83512	-2.96838	2.86801	-2.96838	-0.933931	4.45402	5.41702	-2.96838	5.84914	1.43828	-2.96838	5.91552	3.17726	4.16033	5.14725	0.490678	0.193685	3.97963	0.909122	2.75403
10811	NOXA1	3.06781	1.83208	-2.96838	-2.96838	-2.96838	1.06113	3.63148	1.94493	4.33405	-2.96838	0.6635	-2.96838	-2.96838	-0.925062	-2.96838	-2.96838	0.131179	-2.96838	-2.96838	-1.22199	-2.96838	-2.96838
10813	UTP14A	5.1596	4.09684	-2.96838	-2.96838	1.89304	5.67954	4.39902	3.02101	3.15905	-2.96838	4.5111	3.38634	2.19675	4.19197	1.88558	3.58051	4.58441	1.98542	3.04528	5.3908	2.42711	3.07048
10814	CPLX2	-2.96838	-1.69694	5.13623	4.98705	5.01816	-2.96838	-0.121721	-2.96838	-0.324456	4.82474	-1.18507	4.54644	3.58644	-2.96838	5.83803	4.33969	0.131179	4.06463	5.02843	-2.96838	4.51598	4.43543
10815	CPLX1	1.89112	0.568323	-2.96838	-2.96838	-2.96838	2.84387	1.71943	2.95498	4.46032	2.27194	-1.18507	-2.96838	-2.96838	-2.96838	2.86041	-2.96838	0.799199	-2.96838	-2.96838	-1.84565	-2.96838	-2.96838
10817	FRS3	1.49255	2.27059	-2.96838	2.55354	2.86801	0.761118	3.48623	3.65147	3.47412	-2.96838	0.999974	2.00039	1.63175	0.607747	-2.96838	1.87906	0.658918	0.490678	1.66699	1.84333	2.83356	2.34807
10818	FRS2	5.09388	5.83388	7.56492	8.32972	7.79756	5.03736	5.09401	5.26118	5.28052	7.55617	5.61202	6.4792	5.38279	5.45961	6.50926	6.35387	5.52102	6.52506	6.02561	5.56139	6.48195	6.15529
10825	NEU3	5.41305	5.24367	2.83512	-2.96838	2.86801	5.70685	5.68828	4.14903	5.1605	-2.96838	4.6004	-2.96838	1.63175	4.38335	0.93462	1.31894	4.73176	1.42355	1.11076	4.98067	1.85919	2.34807
10826	FAXDC2	5.38927	3.95278	-2.96838	-2.96838	-2.96838	5.1845	3.95963	4.41771	4.39282	-2.96838	3.79256	-2.96838	-2.96838	4.53998	-2.96838	-2.96838	4.17193	-2.96838	-2.96838	5.17944	-2.96838	-2.96838
10827	FAM114A2	3.375	3.83899	4.81561	3.8565	2.86801	4.25762	2.77695	4.65455	4.05719	3.25273	5.13239	5.18105	5.27621	5.18692	5.08816	5.00374	4.94311	5.31198	4.78437	4.52342	4.81403	4.54173
10838	ZNF275	5.12712	5.41534	5.13623	5.98414	5.65356	4.99368	5.00792	4.61768	5.05164	6.14276	5.17039	4.3775	4.96922	5.49832	4.54317	4.33969	4.71414	4.53106	4.35375	4.34266	3.82057	4.05947
10840	ALDH1L1	-1.61379	0.653642	3.41145	-2.96838	-2.96838	-2.96838	-2.96838	0.283637	2.39035	-2.96838	-2.96838	0.504745	2.19675	-2.96838	2.45381	3.58051	1.15306	2.38877	4.03407	-1.84565	1.85919	3.7403
10841	FTCD	0.782012	2.49524	-2.96838	-2.96838	-2.96838	0.381887	1.88312	0.283637	3.1317	-2.96838	1.14273	-2.96838	-2.96838	0.405375	-2.96838	-2.96838	1.15306	-2.96838	-2.96838	0.240002	-2.96838	-2.96838
10844	TUBGCP2	4.73824	4.7429	2.83512	4.85013	3.44453	4.87351	4.73536	4.01772	4.94178	3.25273	6.22712	4.62403	4.3872	6.05188	5.16189	5.2922	4.42028	5.16564	4.98281	5.26661	5.20479	5.05393
10845	CLPX	5.57235	4.87313	5.89961	5.33373	1.89304	5.60021	5.20649	5.41031	4.94963	5.40753	5.37948	6.86204	6.80148	5.36503	6.92379	6.00086	5.5659	6.65874	7.05758	6.73883	6.59074	6.45646
10846	PDE10A	-2.13762	4.49383	1.86072	-2.96838	3.44453	2.01627	2.77695	3.98501	4.30986	-2.96838	4.99327	2.71881	3.17651	5.13873	2.86041	3.43022	1.15306	3.18096	1.11076	3.58666	3.40987	3.54962
10847	SRCAP	6.78603	7.51115	8.09513	9.00597	8.39767	6.1385	6.88789	6.07476	6.5795	8.57359	6.98063	7.82063	7.65938	6.89477	7.63015	8.22099	7.03044	7.98322	7.84376	7.43343	7.61576	7.81472
10848	PPP1R13L	3.55674	3.15223	2.83512	-2.96838	-2.96838	4.62133	5.14329	3.97671	4.64572	-2.96838	2.73995	1.43828	3.17651	3.33628	-2.96838	2.59584	3.77311	3.18096	2.63767	0.0433914	2.83356	1.7811
10849	CD3EAP	3.70717	3.33122	1.86072	-2.96838	-2.96838	4.28687	3.43437	2.40677	2.50134	-2.96838	2.20171	-2.96838	-2.96838	1.81489	-2.96838	-2.96838	3.0051	-2.96838	-2.96838	1.42524	-2.96838	-2.96838
10855	HPSE	3.41592	1.35998	-2.96838	-2.96838	-2.96838	3.22251	2.39817	1.68467	3.63857	-2.96838	-0.626326	-2.96838	-2.96838	-2.96838	-2.96838	-2.96838	0.658918	0.490678	-2.96838	0.834174	0.909122	0.833758
10856	RUVBL2	3.87308	5.08377	2.83512	5.1121	3.44453	3.61733	4.0657	5.1364	4.66015	4.56301	5.43604	6.17851	6.00016	5.44647	4.74857	6.28985	5.93632	5.7142	5.83337	5.47618	6.48195	5.81718
10857	PGRMC1	8.74151	7.74357	9.31714	9.42895	9.82002	8.40263	7.8847	7.68233	7.28241	10.0472	8.07867	8.80781	8.74136	7.70698	9.10193	8.529	7.64894	8.94597	9.0892	8.17123	8.45904	9.43407
10858	CYP46A1	-1.23031	-0.233698	-2.96838	-2.96838	-2.96838	-2.96838	-2.96838	1.14793	2.05407	-2.96838	1.44786	1.43828	0.690043	1.08557	3.17726	1.31894	-1.79083	0.490678	1.11076	-1.22199	3.62979	1.7811
10861	SLC26A1	3.70717	4.12698	-2.96838	1.5846	-2.96838	2.67715	2.03011	1.31518	2.43578	-2.96838	1.74507	-2.96838	-2.96838	2.10973	-2.96838	-2.96838	0.658918	-2.96838	-2.96838	1.42524	-2.96838	0.833758
10863	ADAM28	3.87308	0.277143	-2.96838	-2.96838	-2.96838	2.43736	0.774343	-0.227529	-0.324456	-2.96838	0.223889	-2.96838	-2.96838	-0.925062	-2.96838	1.31894	0.799199	-2.96838	-2.96838	-1.22199	-2.96838	-2.96838
10865	ARID5A	3.82325	3.4069	-2.96838	-2.96838	-2.96838	4.03437	4.0312	5.34414	4.93784	-2.96838	3.06085	4.3775	4.04168	4.26861	0.93462	3.43022	3.756	3.37106	3.04528	1.57847	4.13989	2.75403
10866	HCP5	3.18292	3.4788	-2.96838	-2.96838	-2.96838	4.11812	3.72078	4.5183	4.65535	-2.96838	2.06495	-2.96838	-2.96838	0.405375	-2.96838	-2.96838	-0.709624	-2.96838	-2.96838	-0.184305	-2.96838	-2.96838
10867	TSPAN9	3.46873	8.17863	6.85504	6.65291	6.65173	3.09602	3.53629	5.46471	6.61449	5.93671	5.39026	5.54249	5.96628	6.20403	5.48279	5.8313	4.69631	6.02839	6.4	4.87367	6.13202	6.2834
10868	USP20	4.37303	5.43355	-2.96838	5.69528	5.43178	3.85069	4.71377	5.18761	5.78711	4.82474	5.08454	4.83451	4.89913	5.71648	3.17726	3.71662	5.47469	4.17076	4.42371	4.42581	3.1503	4.98022
10869	USP19	5.69931	5.50417	8.21906	8.44119	8.70096	5.66291	5.94146	5.20547	5.32646	8.55568	5.83869	8.85282	8.93333	5.58479	8.73611	8.83595	6.20895	8.69788	8.78474	6.25571	8.40792	8.60956
10873	ME3	1.81158	3.89263	1.86072	-2.96838	2.86801	2.27169	0.774343	1.64333	3.18588	-2.96838	3.93672	-2.96838	0.690043	3.49782	3.65685	0.390996	0.92704	-2.96838	2.63767	-2.96838	2.42711	2.34807
10874	NMU	1.01291	0.882948	-2.96838	-2.96838	-2.96838	1.06113	-0.933931	0.660311	-1.39847	-2.96838	-2.96838	-2.96838	0.690043	-2.96838	-2.96838	-2.96838	-0.709624	-2.96838	-2.96838	-2.96838	-2.96838	-2.96838
10875	FGL2	-2.13762	-2.1969	3.82215	4.98705	-2.96838	1.61634	3.14279	0.050576	-0.664535	4.82474	5.21551	2.40386	2.91754	0.785191	-2.96838	0.390996	2.91545	0.490678	2.06744	1.64938	5.06092	2.34807
10878	CFHR3	1.72739	1.86823	-2.96838	-2.96838	-2.96838	0.381887	0.774343	1.41679	-0.484498	-2.96838	1.14273	-2.96838	-2.96838	-0.461757	-2.96838	-2.96838	-1.79083	-2.96838	-2.96838	-2.96838	-2.96838	-2.96838
10882	C1QL1	0.0329945	3.69548	1.86072	-2.96838	-2.96838	2.92052	3.00737	4.37416	4.2283	3.83123	-1.18507	2.00039	0.690043	-2.96838	-2.96838	-2.96838	0.329325	0.490678	1.66699	-2.96838	0.909122	2.34807
10884	MRPS30	5.44634	3.87497	1.86072	-2.96838	-2.96838	5.29659	4.47798	2.83161	3.75962	2.27194	4.27573	3.96542	4.16627	3.83676	4.3036	4.16033	5.12075	3.68942	3.7371	4.29922	3.82057	3.90869
10885	WDR3	5.14751	5.55772	2.83512	1.5846	-2.96838	4.90214	4.75663	5.23707	5.296	-2.96838	5.30932	4.28498	3.58644	5.42654	2.86041	3.07253	6.14135	3.95008	3.36273	6.77891	4.27644	2.75403
10886	NPFFR2	-2.96838	2.72942	-2.96838	-2.96838	-2.96838	-2.96838	-2.96838	3.25852	1.25811	3.25273	-2.10917	-2.96838	-2.96838	-2.96838	-2.96838	-2.96838	-0.709624	-2.96838	-2.96838	-2.96838	-2.96838	-2.96838
1089	CEACAM4	-2.96838	-2.96838	2.83512	-2.96838	1.89304	-2.96838	-2.96838	-2.96838	-2.96838	-2.96838	-2.96838	-2.96838	-2.96838	-2.96838	-2.96838	-2.96838	-2.96838	-2.96838	-2.96838	-2.96838	-2.96838	-2.96838
10890	RAB10	7.49978	7.66677	9.46753	9.49933	9.63067	8.16536	7.75065	7.3719	6.59585	9.70108	8.28614	9.06592	8.79543	7.87941	8.52879	8.75922	7.6173	9.17044	9.01748	6.68077	9.04143	8.95081
10891	PPARGC1A	-2.96838	4.29574	3.82215	-2.96838	-2.96838	-2.96838	-0.121721	2.92079	4.12115	3.25273	3.47935	4.3775	3.90529	-2.96838	5.59352	5.00374	1.87773	2.96195	4.9357	3.53142	4.51598	4.19597
10892	MALT1	5.99544	5.09144	-2.96838	2.55354	-2.96838	5.98187	5.75322	4.57984	5.30826	-2.96838	4.62494	2.40386	0.690043	5.46613	-2.96838	1.31894	5.54613	1.42355	2.38054	5.1245	0.909122	2.75403
10893	MMP24	6.18688	1.30829	-2.96838	1.5846	-2.96838	6.71319	5.12705	-0.389667	0.63532	-2.96838	1.07312	-2.96838	0.690043	2.04147	-2.96838	0.390996	3.16925	-2.96838	3.21272	1.42524	-2.96838	0.833758
10894	LYVE1	-2.96838	-2.96838	-2.96838	-2.96838	-2.96838	-2.96838	-2.96838	-2.19389	-2.96838	-2.96838	2.23396	-2.96838	-2.96838	4.31272	-2.96838	-2.96838	3.59207	-2.96838	-2.96838	-0.184305	-2.96838	-2.96838
10896	OCLM	1.27257	0.568323	-2.96838	-2.96838	-2.96838	-0.944725	1.53475	-2.96838	0.181439	-2.96838	-1.18507	-2.96838	-2.96838	-2.96838	-2.96838	-2.96838	0.658918	-2.96838	-2.96838	0.240002	-2.96838	-2.96838
10897	YIF1A	4.13238	4.10443	5.51353	5.7731	4.84895	4.06846	3.84514	5.57598	6.19472	4.56301	6.35544	5.72963	5.38279	6.23492	5.42407	5.7384	6.0635	5.81584	5.90849	4.65848	4.62232	5.48545
10898	CPSF4	6.78473	7.0217	5.62016	5.22716	5.1696	7.0136	7.10247	6.61204	6.38333	5.82148	4.5045	4.3775	4.96922	4.82015	4.64952	5.10644	5.12742	4.60864	4.42371	5.00791	3.82057	4.05947
10899	JTB	7.31653	4.85072	-2.96838	1.5846	3.44453	7.10676	6.21172	6.03136	5.79585	2.27194	6.61014	2.40386	1.63175	6.28375	3.84767	0.390996	6.65679	2.96195	1.11076	7.1681	0.909122	3.32985
109	ADCY3	4.54888	5.00884	5.39839	5.69528	6.3043	4.86383	4.85853	2.98837	4.48214	5.40753	3.35287	5.89527	5.61916	3.89594	5.59352	5.77004	2.78653	5.91079	5.34923	1.71697	5.89802	5.58826
10900	RUNDC3A	1.01291	0.277143	1.86072	-2.96838	1.89304	2.58596	2.69116	-1.32141	1.96391	3.25273	-2.96838	2.97717	1.63175	-0.925062	3.65685	2.59584	1.59933	1.98542	1.11076	2.90696	3.1503	2.34807
10901	DHRS4	2.45942	1.35998	-2.96838	-2.96838	-2.96838	3.19191	2.16351	2.43126	2.47981	-2.96838	3.59562	-2.96838	0.690043	3.95279	-2.96838	-2.96838	3.0051	-2.96838	-2.96838	3.81973	-2.96838	-2.96838
10902	BRD8	5.93807	6.07333	7.20262	7.35581	7.16575	5.94106	6.3013	5.34414	4.97678	6.75852	5.15783	6.86204	7.12692	5.04597	6.74342	7.10242	5.78844	6.99844	6.53256	5.30005	7.26809	6.89791
10903	MTMR11	4.42741	4.30895	1.86072	3.8565	5.1696	3.92699	5.15935	3.88216	4.63602	-2.96838	4.99327	3.70474	4.89913	4.70351	0.93462	5.33513	3.96407	4.68226	3.49861	4.41567	5.39681	3.54962
10904	BLCAP	7.88025	5.40615	9.11317	8.6618	8.87635	7.88363	7.78987	5.74914	6.2144	9.48144	6.62694	7.83702	7.68043	7.15109	7.46521	7.63634	6.48045	7.64868	7.90619	6.70386	7.05678	8.12798
10905	MAN1A2	6.41257	7.15295	7.1323	7.58884	7.62483	6.75826	6.57716	7.23079	7.46055	7.62651	6.85793	6.9093	6.78214	6.73648	6.92379	6.93111	6.05652	7.09595	6.85726	6.41173	7.13071	6.81554
10906	TRAFD1	5.59033	6.24123	3.41145	-2.96838	-2.96838	5.30376	5.47384	6.7535	6.38333	-2.96838	5.67506	1.43828	1.63175	5.91074	-2.96838	-2.96838	5.58541	1.42355	2.06744	6.03183	2.42711	1.7811
10907	TXNL4A	5.71306	5.41839	-2.96838	-2.96838	3.44453	5.55284	4.89735	5.22662	5.26487	3.83123	5.93258	6.01531	5.78381	5.8621	5.64585	5.56891	6.13805	5.74889	5.88388	5.93935	5.20479	5.53777
10908	PNPLA6	5.68822	5.14399	1.86072	2.55354	2.86801	4.82448	5.17524	4.94981	5.86805	4.82474	7.02969	5.28025	4.3872	7.16919	5.48279	5.15517	6.5615	5.21609	4.98281	6.28106	4.81403	4.54173
10910	SUGT1	4.12417	4.14919	2.83512	1.5846	3.44453	4.62133	3.43437	3.36406	2.50134	-2.96838	5.59039	5.46026	5.78381	5.27872	5.23204	5.8313	5.42682	5.78275	5.23712	5.70562	5.85505	5.68423
10912	GADD45G	4.15673	-0.578238	5.27326	4.33829	2.86801	2.8827	3.00737	3.25852	4.0499	-2.96838	0.922924	3.70474	3.58644	0.169911	0.93462	1.87906	2.52883	1.42355	3.21272	-1.84565	-2.96838	3.07048
10913	EDAR	-2.96838	-2.96838	-2.96838	-2.96838	-2.96838	-2.96838	-0.933931	-2.19389	-2.24043	-2.96838	-2.10917	-2.96838	-2.96838	-2.96838	1.88558	-2.96838	-0.37199	-2.96838	-2.96838	-2.96838	0.909122	1.7811
10914	PAPOLA	7.92345	7.69409	8.71638	8.76062	8.5979	8.30147	8.03155	7.66501	7.57663	8.83357	7.4857	8.94641	9.05114	7.60426	9.17052	8.71114	8.1468	9.11169	8.97734	8.50458	9.15651	9.05322
10915	TCERG1	6.74246	6.31183	7.7641	8.13716	8.18302	6.38157	7.17141	5.87722	5.87218	7.51967	5.10649	7.34702	7.1115	5.47909	7.12153	7.31035	6.23697	7.14885	7.56291	5.50991	7.57661	7.56031
10916	MAGED2	6.74648	6.77033	7.16789	6.2247	6.97329	6.86394	6.65851	6.85769	7.06293	6.81985	7.85778	7.31228	7.25871	7.8659	8.43525	6.7526	7.87682	7.09595	7.30934	8.39535	7.65387	7.37141
10919	EHMT2	6.11622	6.67662	5.9819	7.89761	7.67633	5.47237	6.18843	5.50565	5.72442	7.51967	6.10381	7.90853	7.75177	5.94384	7.02605	7.79851	6.01036	7.78024	7.9244	6.27546	7.61576	7.63426
10920	COPS8	5.88806	5.76365	3.41145	4.33829	1.89304	5.93645	5.86517	6.38639	5.99297	4.24303	6.47666	5.62028	5.27621	6.27263	5.36285	5.7384	5.68824	4.9441	5.51865	6.19182	5.20479	4.98022
10921	RNPS1	7.01634	7.53102	3.41145	5.7731	5.75285	7.03961	7.32526	7.34073	7.2099	4.56301	5.98327	4.89836	4.28096	5.94384	3.84767	5.20231	6.63121	5.31198	5.15723	6.41682	5.71786	5.31604
10922	FASTK	6.06783	6.04203	6.56589	4.5298	5.75285	5.5468	5.65468	5.70713	6.0778	5.0462	6.29175	5.65766	6.00016	6.3628	5.59352	5.94653	5.67919	5.26483	5.07266	6.36509	5.66907	5.58826
10923	SUB1	6.36111	5.76365	1.86072	1.5846	-2.96838	6.82957	6.12441	6.19406	4.92992	-2.96838	6.62845	5.76432	5.33048	6.72836	5.74514	5.24795	6.75482	5.48654	5.69875	5.94992	5.56625	5.31604
10924	SMPDL3A	2.2641	2.1288	-2.96838	1.5846	1.89304	2.92052	1.53475	3.06863	2.16612	-2.96838	3.92689	-2.96838	0.690043	4.20763	4.42836	1.31894	3.4071	2.38877	3.21272	4.58803	1.85919	1.7811
10926	DBF4	5.89772	5.18038	-2.96838	2.55354	1.89304	6.51424	6.35109	4.95404	4.62135	-2.96838	1.07312	3.19621	2.19675	1.21515	3.43689	1.87906	3.0051	2.70364	2.85582	3.9658	3.1503	1.7811
10927	SPIN1	7.08561	7.25289	8.05767	8.56668	8.65035	7.2473	7.08995	6.7704	6.2719	8.40373	6.87593	7.32395	7.09592	6.46405	7.12153	7.10242	7.10837	7.52406	7.37262	6.24431	7.23495	7.31256
10928	RALBP1	7.97114	6.02211	7.74065	8.74139	8.41293	8.23923	8.3459	6.63199	6.15623	8.06684	6.64804	7.1114	7.03185	6.72565	6.04705	7.6534	6.70886	7.53404	7.13261	6.63345	7.11258	6.75052
10929	SRSF8	5.29737	6.21515	1.86072	-2.96838	-2.96838	4.75292	4.47798	6.20297	4.56113	2.27194	5.95694	3.70474	0.690043	5.71648	0.93462	4.57279	7.33562	1.98542	3.04528	6.47166	3.40987	4.19597
10933	MORF4L1	6.5337	7.53735	9.15811	9.5164	9.36638	7.02014	7.30375	8.34701	7.84636	9.46234	7.84152	8.4406	8.31306	8.00345	8.50774	8.32582	7.30799	8.70231	8.47038	8.39213	8.68443	8.74924
10935	PRDX3	7.31744	6.11529	-2.96838	2.55354	1.89304	7.49768	6.64146	6.51512	5.08766	-2.96838	7.28096	3.19621	2.6017	7.2621	1.88558	3.07253	6.15447	3.53901	3.94171	6.6744	4.27644	4.82044
10936	GPR75	1.9293	1.55	-2.96838	-2.96838	-2.96838	2.14962	-0.121721	-1.0264	0.0706097	-2.96838	0.999974	0.504745	-2.96838	-0.111624	-2.96838	-2.96838	0.131179	1.98542	0.193685	-1.84565	0.909122	-2.96838
10938	EHD1	6.83588	6.15972	11.2333	11.6537	10.9771	7.18458	7.19497	6.30092	7.05294	11.5279	7.67455	8.79528	8.87061	6.63011	8.41278	9.005	7.38794	8.99735	8.79137	5.40624	8.86855	8.90673
10939	AFG3L2	5.30101	4.59975	5.39839	6.10943	5.30663	5.1767	5.35335	3.4624	3.97495	6.04341	5.18696	5.37306	5.66212	5.1223	5.69635	5.8313	6.09106	5.67867	5.55028	6.57773	5.45553	5.43116
10940	POP1	4.91038	4.21383	-2.96838	-2.96838	-2.96838	4.99368	4.1645	3.6824	2.43578	-2.96838	3.68	2.40386	3.39598	3.36449	1.88558	2.85378	4.73176	3.53901	3.49861	5.51467	3.62979	3.07048
10942	PRSS21	4.49261	-2.96838	-2.96838	-2.96838	-2.96838	4.77373	4.64699	3.60916	1.57473	-2.96838	-2.10917	-2.96838	-2.96838	-2.96838	-2.96838	-2.96838	-2.96838	-2.96838	-2.96838	-2.96838	-2.96838	0.833758
10943	MSL3	3.78211	4.75261	3.82215	1.5846	1.89304	3.94545	4.60069	4.52969	3.91205	-2.96838	4.17964	4.62403	4.04168	4.38335	3.17726	3.58051	4.37615	4.06463	3.84303	5.51467	4.40118	4.32066
10944	C11orf58	7.28927	6.9455	7.45396	7.56716	7.16575	7.37366	7.21047	7.42317	6.4106	6.87868	7.21077	6.7279	6.6603	7.01755	7.12153	6.39503	7.51037	7.13581	6.83175	7.12676	7.07562	6.61097
10945	KDELR1	6.86573	6.8572	4.98481	6.5238	5.65356	6.90931	7.25973	8.38316	7.65915	6.55714	7.43023	7.01389	6.94754	7.64364	6.56468	7.08994	7.40999	7.08242	7.09022	6.93962	6.99873	6.97583
10946	SF3A3	6.53525	6.45091	1.86072	-2.96838	1.89304	6.80197	6.09965	6.69908	6.18145	-2.96838	5.55571	5.2315	5.70383	5.48553	5.08816	5.91857	6.43816	5.00275	5.11556	5.18542	5.66907	5.68423
10947	AP3M2	6.34001	5.29104	1.86072	1.5846	1.89304	6.52655	6.78295	4.57435	5.49688	-2.96838	5.88259	4.62403	4.3872	6.2689	3.65685	3.95546	5.46419	1.98542	4.03407	5.53354	3.40987	5.31604
10948	STARD3	4.6438	4.69339	2.83512	3.128	3.44453	4.51411	4.55285	4.67007	5.39131	4.82474	5.30932	5.41732	6.06562	5.07186	5.92531	4.2528	6.39181	5.11336	5.23712	6.27546	4.90111	5.12405
10949	HNRNPA0	8.63434	8.92788	8.94898	9.64097	8.96185	8.68603	8.32291	8.3292	7.07464	8.81863	6.86824	7.77883	8.3063	6.86299	8.19299	7.94428	6.96678	7.86963	8.07331	6.64434	8.50146	8.10215
10950	BTG3	5.50757	5.02495	9.28508	9.32944	8.88732	6.34379	5.98717	6.52653	6.40062	9.17609	5.03963	7.69142	8.28585	4.29816	7.52231	8.16855	5.60466	7.95379	7.84376	6.08076	7.88506	7.78256
10951	CBX1	7.44399	7.6271	8.23593	8.45306	7.86569	7.8362	7.70761	6.82687	6.42194	7.59177	6.3664	6.87797	7.15726	6.30938	7.59065	6.78393	6.27051	7.01278	6.94314	6.93962	6.76336	6.70549
10952	SEC61B	4.72202	4.29574	-2.96838	-2.96838	-2.96838	4.59818	4.1645	5.06776	4.89782	2.27194	6.30129	3.96542	2.6017	6.41431	5.16189	0.390996	6.45946	2.70364	3.94171	5.53354	4.40118	3.7403
10953	TOMM34	5.9636	5.1403	1.86072	1.5846	-2.96838	6.31569	6.52232	4.83976	4.92992	3.83123	5.7661	5.83128	5.48203	5.75961	5.48279	5.056	6.01396	5.31198	5.7267	5.62874	4.27644	5.05393
10954	PDIA5	1.9665	1.93792	2.83512	3.128	-2.96838	2.58596	2.69116	2.30442	3.39583	2.27194	4.07669	4.7677	2.91754	4.48964	4.42836	2.85378	5.0523	4.75231	3.04528	3.7079	4.62232	4.54173
10955	SERINC3	7.60526	6.47162	3.41145	2.55354	4.65722	7.62911	7.77431	7.6131	7.12404	3.83123	8.69054	5.3274	4.48615	8.89542	5.53922	4.57279	8.17121	4.9441	4.9357	7.89212	3.82057	4.43543
10956	OS9	6.63537	7.39129	2.83512	3.128	1.89304	6.18196	6.05742	8.11914	7.60798	3.83123	8.52443	5.2315	6.03326	8.26337	5.01046	5.45675	7.48592	5.35764	5.27547	8.48653	5.45553	5.25484
10957	PNRC1	6.37155	5.7898	6.7177	6.73298	6.75114	7.00702	7.12718	7.712	7.3017	7.44377	5.60895	6.15256	6.99872	5.44647	7.49404	6.97248	6.02472	7.01278	7.02419	6.50311	6.66726	6.63519
10959	TMED2	7.81673	7.40443	7.97971	8.13716	7.59838	7.62052	7.36735	7.8704	7.91814	8.1408	7.85389	8.53902	8.57149	8.19922	8.54954	8.5923	8.5213	8.54346	8.71321	7.87002	8.97274	8.69267
10960	LMAN2	7.15271	5.97937	4.14147	3.8565	1.89304	6.83947	6.61259	6.37064	6.08495	3.25273	7.33586	6.9994	7.1722	7.20863	7.17593	6.97248	7.16457	6.76422	7.24316	6.86895	7.31642	7.21953
10961	ERP29	7.8954	6.50644	6.7177	5.84693	4.84895	7.74165	7.38112	7.71761	7.32528	6.55714	6.6178	6.56038	6.82057	6.68428	6.64401	6.79934	7.15807	6.65874	6.51664	7.81034	7.18377	6.37252
10962	MLLT11	7.26428	6.69435	4.40276	2.55354	2.86801	7.5634	6.45234	6.69529	6.37752	2.27194	7.43284	4.54644	2.91754	6.43108	2.45381	4.70959	6.44885	2.70364	3.94171	7.14987	4.13989	3.07048
10963	STIP1	7.81673	6.89273	4.40276	4.33829	4.17471	8.21756	7.58811	7.03395	7.43561	5.93671	7.26348	7.49891	7.21611	7.27144	6.94483	7.52949	8.00821	6.99844	7.15335	7.36002	7.05678	7.17066
10964	IFI44L	3.73977	6.54044	-2.96838	-2.96838	-2.96838	3.52215	1.32293	7.06461	3.34911	2.27194	5.1787	-2.96838	-2.96838	2.10973	-2.96838	-2.96838	1.25404	-2.96838	-2.96838	0.413003	-2.96838	-2.96838
10965	ACOT2	4.7754	4.66285	1.86072	1.5846	-2.96838	5.28214	4.60069	4.90242	3.31305	3.25273	4.1879	-2.96838	-2.96838	3.93409	-2.96838	0.390996	4.27164	-2.96838	1.66699	4.74197	-2.96838	1.7811
10966	RAB40B	4.3093	3.02991	1.86072	-2.96838	-2.96838	3.19191	4.13232	4.02579	4.0499	-2.96838	3.70322	0.504745	-2.96838	4.74702	0.93462	1.31894	1.67413	-2.96838	0.193685	2.01426	-2.96838	-2.96838
10969	EBNA1BP2	6.13881	4.95103	1.86072	-2.96838	-2.96838	6.07703	5.49931	5.04016	4.17572	-2.96838	5.10213	4.28498	4.16627	5.64353	3.84767	4.06153	6.48305	3.53901	4.35375	5.15528	2.83356	3.90869
10970	CKAP4	7.94749	8.16689	8.28538	8.35525	7.45829	8.02487	7.96457	8.59174	8.6542	7.69358	9.2227	7.28865	6.858	9.60429	5.23204	7.19855	7.93501	7.28506	6.91912	7.50568	7.77409	7.12008
10971	YWHAQ	8.68822	8.8484	10.4992	10.9249	10.5044	9.31942	8.9642	9.205	8.922	10.4428	9.14399	9.6403	9.59915	9.34853	9.33494	9.49838	8.55138	9.52581	9.59477	7.29654	9.65004	9.50148
10972	TMED10	8.58099	8.34056	5.13623	5.7731	5.84575	8.55166	8.44094	8.81871	8.02835	5.93671	8.67484	7.20275	6.82057	8.72706	8.17529	6.85939	8.73673	7.27319	7.66754	9.38894	7.52271	7.37141
10973	ASCC3	5.86854	5.35293	5.71945	7.25093	6.79839	5.66291	5.56106	5.03217	5.18731	6.40536	6.68933	6.49993	6.6603	7.01088	6.32895	6.72058	6.64056	7.05496	6.54831	7.36661	7.33217	6.77252
10974	ADIRF	-0.677624	1.45812	-2.96838	-2.96838	-2.96838	1.19058	2.85791	1.46504	1.53353	-2.96838	7.06933	-2.96838	-2.96838	5.31532	-2.96838	-2.96838	-0.37199	-2.96838	-2.96838	0.413003	-2.96838	-2.96838
10975	UQCR11	4.47981	4.06604	1.86072	-2.96838	2.86801	4.43793	2.93458	4.45402	4.35194	-2.96838	5.74946	-2.96838	-2.96838	5.67766	0.93462	0.390996	6.64056	-2.96838	-2.96838	6.42189	-2.96838	-2.96838
10978	CLP1	4.36609	4.32854	4.81561	5.84693	5.43178	4.65537	4.50337	4.43598	4.35785	6.04341	3.3232	4.28498	4.3872	3.01891	4.3036	4.42165	4.78335	4.53106	3.94171	3.87995	3.62979	3.7403
10979	FERMT2	5.79548	6.25324	9.15811	9.63055	9.13748	6.47666	6.28675	6.44319	5.73127	7.78868	7.32748	8.06278	7.62722	7.34761	8.45004	7.5015	6.09106	7.13581	7.68188	6.437	8.13903	7.20343
10980	COPS6	6.92126	6.10776	7.91834	7.82639	7.59838	7.06304	6.68649	6.35312	6.09028	8.09191	6.337	8.91973	8.59939	6.47055	8.62318	8.77879	6.70664	8.79234	8.72018	6.41428	8.5893	8.81431
10981	RAB32	4.66658	4.80016	1.86072	2.55354	3.44453	4.81447	4.55285	6.01322	5.89676	4.56301	5.41509	-2.96838	3.17651	5.58479	-2.96838	3.71662	6.23389	1.42355	1.11076	7.35207	3.82057	2.75403
10982	MAPRE2	5.86854	6.55991	5.89961	5.33373	5.75285	5.53466	5.48663	6.2502	6.5996	5.40753	7.59219	5.2315	5.74438	7.36342	5.53922	5.8313	6.66369	6.11069	5.88388	6.04175	5.71786	6.45646
10983	CCNI	7.69941	7.78079	9.02858	9.54995	9.64367	8.20612	8.1306	8.7009	8.89988	9.68469	8.35696	8.83253	8.79543	8.14027	8.92265	8.54737	7.40999	8.58244	8.81435	8.36276	8.64082	8.90175
10984	KCNQ1OT1	3.67382	5.71486	3.41145	1.5846	1.89304	5.06295	6.66977	6.85317	7.77966	-2.96838	2.94871	-2.96838	0.690043	3.71057	-2.96838	-2.96838	4.72297	0.490678	-2.96838	3.89461	0.909122	-2.96838
10985	GCN1	6.65544	7.50758	6.76495	6.88091	6.65173	6.30501	6.79328	6.8543	7.65855	7.04201	7.56788	7.66413	7.20162	7.61164	6.69457	7.52022	7.67079	6.92451	7.03541	7.5642	6.6422	7.25121
10987	COPS5	5.25665	5.3938	-2.96838	4.69883	5.1696	5.21525	4.60069	5.1549	4.03522	4.82474	5.8042	5.65766	5.43326	5.86704	6.12286	5.7384	6.59316	5.16564	5.7267	6.3087	5.81075	5.31604
10988	METAP2	6.95981	6.64441	8.94898	9.08438	8.74986	7.52862	7.24851	7.18652	6.01745	8.53753	6.52145	8.32918	8.42329	6.64169	7.9954	8.36777	7.62439	8.62973	8.44116	7.51758	8.10275	8.18651
10989	IMMT	6.58543	5.94594	7.30208	7.5228	6.97329	6.84194	6.24972	6.31415	5.76948	6.87868	6.18855	6.45816	6.82057	6.36629	7.42085	6.68783	7.19029	6.58388	6.54831	6.28941	6.78641	6.40105
10991	SLC38A3	-2.13762	0.380872	-2.96838	-2.96838	-2.96838	-0.134023	-2.96838	1.02459	0.380421	-2.96838	-2.96838	-2.96838	1.63175	-2.96838	3.43689	2.59584	-1.79083	0.490678	1.11076	-1.22199	0.909122	0.833758
10992	SF3B2	6.89255	7.18823	7.89729	8.76062	8.31885	7.04604	7.00806	7.23166	8.05952	8.3631	7.45353	8.72659	8.56018	7.4499	8.44267	8.67817	8.03151	8.58244	8.61196	7.1345	8.37787	8.60956
10993	SDS	0.696032	-1.69694	-2.96838	1.5846	-2.96838	-0.134023	1.07455	-1.32141	1.40238	-2.96838	-1.57436	-2.96838	-2.96838	-2.96838	-2.96838	-2.96838	-2.96838	-2.96838	-2.96838	0.240002	-2.96838	-2.96838
10994	ILVBL	5.23013	5.45153	-2.96838	-2.96838	-2.96838	5.22284	4.89735	5.28153	5.22338	2.27194	5.58414	2.40386	2.91754	5.47909	3.43689	3.58051	5.65631	1.98542	2.38054	6.15878	2.83356	3.54962
10998	SLC27A5	3.19863	1.63637	-2.96838	-2.96838	-2.96838	2.84387	2.93458	2.67634	2.6044	-2.96838	1.07312	-2.96838	-2.96838	0.607747	-2.96838	-2.96838	-0.37199	-2.96838	-2.96838	1.05919	-2.96838	-2.96838
10999	SLC27A4	5.16361	4.62638	4.81561	4.85013	4.84895	4.18179	4.09939	3.14465	3.8713	4.82474	5.63334	5.72963	5.93158	5.5545	5.23204	5.86098	5.52102	5.78275	5.15723	5.70978	5.20479	4.90254
11000	SLC27A3	5.38927	4.12698	-2.96838	-2.96838	-2.96838	3.77014	4.45214	2.61352	2.36709	-2.96838	2.98706	-2.96838	0.690043	1.89443	-2.96838	1.31894	2.31175	-2.96838	1.66699	4.85879	-2.96838	-2.96838
11004	KIF2C	5.93807	6.7193	2.83512	3.128	2.86801	5.90378	6.47818	6.84408	4.80566	-2.96838	-0.224578	2.40386	-2.96838	-1.61169	0.93462	-2.96838	1.04447	0.490678	0.193685	-0.184305	4.81403	3.90869
11005	SPINK5	2.29368	3.01387	-2.96838	-2.96838	-2.96838	-1.6275	0.394789	2.69669	1.65375	-2.96838	-2.96838	-2.96838	-2.96838	-2.96838	-2.96838	-2.96838	1.59933	-2.96838	-2.96838	1.15977	-2.96838	-2.96838
11006	LILRB4	-2.96838	-2.96838	-2.96838	-2.96838	1.89304	-2.96838	-2.96838	-2.96838	-0.324456	-2.96838	-2.96838	-2.96838	-2.96838	-2.96838	-2.96838	-2.96838	-0.709624	-2.96838	-2.96838	1.05919	-2.96838	-2.96838
11007	CCDC85B	4.83696	5.14399	8.1135	8.39271	8.28607	6.08954	6.90704	6.33863	6.38911	8.34235	6.1947	6.67419	6.24587	6.23874	6.29658	7.27771	6.76555	6.83049	6.4343	3.7079	6.23618	6.48339
11009	IL24	0.402273	-2.96838	-2.96838	-2.96838	-2.96838	-0.944725	-0.933931	3.12976	-0.870286	-2.96838	-2.96838	-2.96838	-2.96838	-2.96838	-2.96838	-2.96838	5.87422	-2.96838	-2.96838	3.01831	-2.96838	-2.96838
1101	CHAD	-0.278997	1.08076	-2.96838	-2.96838	-2.96838	-0.944725	1.53475	-0.572362	2.2448	-2.96838	-0.224578	-2.96838	-2.96838	0.405375	-2.96838	-2.96838	-1.15122	1.42355	-2.96838	0.0433914	-2.96838	-2.96838
11010	GLIPR1	3.75047	7.16753	1.86072	-2.96838	-2.96838	3.25247	3.48623	5.83195	5.3563	-2.96838	7.64112	0.504745	-2.96838	8.86427	0.93462	-2.96838	5.88213	-2.96838	-2.96838	4.12356	0.909122	-2.96838
11011	TLK2	5.2604	4.94681	7.74065	8.16629	7.82063	5.27486	5.86517	5.07555	4.47671	7.32187	4.58798	6.57999	6.98186	4.52756	6.42192	6.91705	4.02249	6.65874	6.60963	5.17944	6.66726	6.63519
11013	TMSB15A	-2.96838	3.38211	-2.96838	-2.96838	-2.96838	-2.96838	-2.96838	2.59196	2.6044	-2.96838	-1.18507	-2.96838	-2.96838	-2.96838	-2.96838	-2.96838	-1.15122	-2.96838	-2.96838	-0.787987	-2.96838	-2.96838
11014	KDELR2	7.85008	7.24432	6.27088	5.33373	5.01816	7.75741	7.52752	8.52112	8.99637	5.40753	8.52321	5.62028	5.96628	8.98957	5.48279	5.70606	8.72689	5.64223	5.51865	7.83812	6.09556	5.81718
11015	KDELR3	4.47981	4.04251	2.83512	4.11742	3.44453	4.39827	5.02556	6.04729	6.8126	3.25273	6.95788	2.97717	3.90529	7.52992	4.3036	3.71662	6.35818	4.17076	3.62278	5.62435	4.62232	4.19597
11016	ATF7	5.45945	6.39471	4.40276	5.84693	-2.96838	5.23038	5.02556	6.58501	5.60523	2.27194	5.04418	5.37306	5.5292	4.90902	5.69635	5.24795	5.39401	5.05912	5.11556	5.44163	5.39681	5.43116
11017	SNRNP27	4.37994	3.96951	2.83512	3.128	-2.96838	4.66654	3.67682	4.84433	3.8036	-2.96838	4.5045	4.83451	4.3872	4.17614	3.65685	5.056	4.77488	4.44906	4.42371	3.95184	4.62232	4.82044
11018	TMED1	2.13934	3.22373	3.41145	3.128	3.85533	2.01627	1.88312	2.65571	3.22522	4.56301	3.84572	3.55431	4.16627	2.65776	3.84767	3.43022	2.78653	3.53901	4.03407	3.89461	3.62979	4.05947
11019	LIAS	2.92394	2.93085	1.86072	-2.96838	-2.96838	2.53811	1.71943	3.11472	2.6044	-2.96838	2.8058	3.96542	4.04168	1.96982	3.65685	4.77341	2.48795	4.36213	4.73018	2.81741	2.83356	3.54962
1102	RCBTB2	1.89112	2.62766	4.6239	4.33829	3.44453	1.52109	2.50259	3.11472	1.15323	4.24303	4.75844	4.7677	4.82545	4.19197	5.88233	4.42165	3.68543	5.52706	5.15723	4.89571	5.93975	4.90254
11020	IFT27	4.08242	5.02094	1.86072	-2.96838	1.89304	4.0852	4.50337	3.4624	5.28363	-2.96838	4.31396	-2.96838	-2.96838	4.22312	-2.96838	0.390996	2.26412	0.490678	0.193685	5.20321	0.909122	2.34807
11021	RAB35	6.57794	6.55299	5.27326	4.98705	4.65722	6.74252	5.86517	5.96581	6.30746	5.0462	5.79071	5.65766	6.18825	5.66637	6.0076	5.67298	5.9812	6.13712	6.25401	6.09034	5.98031	6.31372
11022	TDRKH	4.28742	4.37324	4.40276	5.22716	3.44453	4.58647	4.52833	3.47424	5.1228	4.24303	2.92914	5.3274	5.27621	2.40961	3.65685	4.33969	4.68731	5.35764	4.887	3.07092	4.40118	4.82044
11023	VAX1	-2.96838	3.09237	-2.96838	-2.96838	-2.96838	-2.96838	-2.96838	2.30442	2.47981	-2.96838	-2.96838	-2.96838	-2.96838	-2.96838	-2.96838	1.31894	1.15306	-2.96838	-2.96838	0.240002	1.85919	-2.96838
11030	RBPMS	5.207	4.27569	4.40276	5.22716	5.43178	4.34364	4.0312	3.77142	4.41567	4.56301	5.91777	6.25366	6.78214	6.81524	6.36061	6.00086	5.61893	4.06463	6.13393	5.94288	7.05678	5.63704
11031	RAB31	6.17898	6.67151	2.83512	-2.96838	2.86801	7.49141	7.97821	7.30141	8.07486	-2.96838	8.40689	5.01816	4.82545	7.86837	2.45381	4.57279	6.3751	4.44906	5.34923	3.99332	4.81403	5.8589
11033	ADAP1	-2.13762	2.74894	-2.96838	2.55354	-2.96838	-2.96838	0.394789	4.36783	4.81858	-2.96838	2.94871	1.43828	0.690043	2.70265	3.65685	-2.96838	2.40254	-2.96838	0.193685	0.706973	1.85919	0.833758
11034	DSTN	9.27871	7.26649	11.9371	12.3579	12.4674	8.98044	8.72482	8.15175	7.21479	11.5776	8.1512	9.19547	8.99763	9.01315	10.0049	9.83014	8.81629	9.4801	9.80925	9.09315	9.52881	9.55958
11035	RIPK3	1.89112	-2.1969	-2.96838	-2.96838	-2.96838	1.70568	-0.121721	-1.32141	-2.96838	-2.96838	-1.57436	-2.96838	-2.96838	-2.96838	-2.96838	-2.96838	-2.96838	-2.96838	-2.96838	-1.22199	-2.96838	-2.96838
11037	STON1	3.58093	4.11199	-2.96838	-2.96838	-2.96838	3.94545	4.37171	5.57873	5.83452	-2.96838	2.76223	-2.96838	-2.96838	1.73069	-2.96838	0.390996	2.64495	1.42355	-2.96838	5.31103	-2.96838	2.75403
11039	SMA4	0.289366	1.45812	-2.96838	-2.96838	-2.96838	-0.134023	0.394789	1.36688	0.917391	-2.96838	-0.626326	-2.96838	-2.96838	-0.111624	-2.96838	-2.96838	0.503513	-2.96838	-2.96838	0.567463	-2.96838	-2.96838
1104	RCC1	6.77297	6.64961	3.82215	4.98705	3.85533	6.26514	6.47177	6.39419	7.68935	4.24303	4.06777	4.54644	4.48615	5.0973	4.42836	4.42165	4.29553	5.05912	3.7371	3.89461	4.98323	5.31604
11040	PIM2	5.83373	4.27569	-2.96838	-2.96838	1.89304	5.4006	4.57697	6.04531	5.11584	-2.96838	2.16871	2.00039	2.91754	2.70265	-2.96838	3.07253	3.82327	0.490678	2.85582	4.55146	0.909122	2.34807
11041	B4GAT1	5.30828	5.16956	7.48251	7.56716	7.77412	5.02005	5.33932	6.15231	6.0634	7.55617	6.63148	6.67419	5.89604	5.3297	6.45162	5.77004	5.54613	5.97079	6.15465	5.16741	6.01976	5.8589
11043	MID2	4.03943	2.86081	7.53797	7.16693	6.36833	4.03437	4.13232	2.22259	4.10014	6.40536	3.02443	6.63724	4.89913	2.74619	6.15932	5.53248	-1.15122	5.16564	5.19773	3.12168	4.13989	5.05393
11044	PAPD7	5.42312	5.61999	4.81561	5.69528	4.65722	5.26018	5.7426	5.07555	6.01932	5.5591	4.54363	5.2315	4.66575	4.84037	5.08816	4.4992	5.29083	5.11336	5.51865	3.97963	5.27167	5.19093
11046	SLC35D2	5.207	3.4433	3.41145	-2.96838	1.89304	4.56275	4.75663	4.26257	3.94384	-2.96838	3.53219	0.504745	0.690043	2.23725	-2.96838	-2.96838	4.31903	2.38877	2.06744	5.02801	-2.96838	0.833758
11047	ADRM1	6.90098	5.76605	5.27326	6.16822	6.09317	6.61858	6.04018	5.42563	5.88861	5.40753	6.17822	5.37306	5.89604	6.22726	5.83803	5.37682	6.90601	5.11336	6.23468	6.81213	6.09556	5.72992
1105	CHD1	6.17103	6.07527	7.64287	8.34254	7.33553	6.18196	5.77423	5.73445	5.11933	6.69447	4.81284	7.40312	7.59433	5.14687	6.74342	7.52949	6.20264	7.24917	7.09022	5.92513	7.11258	6.79419
11051	NUDT21	7.69872	7.98697	5.51353	5.84693	5.01816	7.90619	7.90865	7.42012	7.30324	4.82474	6.46481	5.89527	5.96628	6.34874	6.19488	5.97395	6.44885	5.91079	6.04793	6.2183	6.30166	6.05115
11052	CPSF6	6.58543	7.0237	9.14923	9.7841	9.25223	6.89276	7.10662	6.42196	6.10968	8.81863	5.5935	7.53952	7.73175	5.69997	8.04496	7.6016	6.14793	7.77183	7.23345	6.20365	7.85266	7.63426
11054	OGFR	6.34001	5.61734	1.86072	1.5846	1.89304	5.90378	6.06597	5.268	6.00996	-2.96838	5.72414	3.96542	3.58644	5.44647	4.84125	3.43022	5.50061	3.82563	3.49861	5.67621	4.51598	3.54962
11056	DDX52	5.48531	5.35612	2.83512	3.128	3.85533	5.58851	5.28179	5.33767	4.38126	3.25273	5.47367	5.37306	5.61916	5.84218	5.01046	4.4992	5.74139	4.9441	4.98281	6.02518	5.3356	5.19093
11057	ABHD2	8.67072	7.60786	8.8969	8.68211	8.94094	8.27525	8.31934	7.5655	8.19283	8.4626	7.54717	6.9093	7.70118	7.97857	8.90665	6.90285	6.22147	7.74631	8.09491	7.19056	7.81951	7.956
11059	WWP1	5.02502	5.43656	7.53797	6.6935	7.42857	5.10461	5.48663	5.48533	5.75162	8.25623	4.89078	8.3117	8.24404	5.40633	6.88077	9.17119	6.44618	8.70672	8.43693	6.77693	7.94776	8.10215
1106	CHD2	6.87187	7.45878	8.26908	8.29057	8.25253	6.58953	7.28922	7.37585	7.14556	7.90645	6.82918	7.46768	7.56067	6.97015	7.065	7.37349	7.01613	7.32008	7.23345	7.1345	6.66726	7.7046
11060	WWP2	4.84696	5.96066	4.14147	4.5298	-2.96838	4.90214	4.52833	5.91027	5.06976	3.25273	5.48711	5.65766	5.89604	5.52356	4.84125	5.91857	5.68824	5.87983	5.64118	5.91077	5.51195	5.58826
11061	LECT1	-2.13762	5.85204	-2.96838	-2.96838	-2.96838	-2.96838	0.774343	2.3565	0.0706097	-2.96838	-2.96838	-2.96838	-2.96838	-2.96838	3.43689	-2.96838	-1.79083	-2.96838	-2.96838	-1.84565	-2.96838	-2.96838
11062	DUS4L	4.92935	2.93085	-2.96838	-2.96838	1.89304	5.1767	5.09401	2.43126	2.58437	-2.96838	2.44157	0.504745	-2.96838	2.40961	0.93462	-2.96838	3.16925	-2.96838	1.11076	2.54727	0.909122	-2.96838
11063	SOX30	-2.96838	0.277143	-2.96838	-2.96838	-2.96838	-2.96838	-2.96838	0.740897	0.711174	2.27194	-2.10917	-2.96838	-2.96838	-0.925062	-2.96838	-2.96838	-1.15122	0.490678	1.66699	-2.96838	-2.96838	-2.96838
11064	CNTRL	3.59287	5.53822	-2.96838	-2.96838	3.44453	4.28687	4.34387	4.50682	3.04642	2.27194	2.52214	3.19621	3.39598	2.04147	1.88558	2.85378	2.40254	1.98542	2.63767	2.47102	2.42711	2.75403
11065	UBE2C	5.6022	5.42751	2.83512	1.5846	1.89304	6.07284	6.60087	5.29827	3.2381	2.27194	-0.224578	-2.96838	-2.96838	-2.96838	-2.96838	-2.96838	0.503513	-2.96838	-2.96838	-2.96838	-2.96838	0.833758
11066	SNRNP35	4.44728	4.48804	1.86072	-2.96838	1.89304	4.31554	4.71377	4.75499	4.12115	2.27194	3.97539	-2.96838	-2.96838	3.41931	-2.96838	-2.96838	4.09234	-2.96838	-2.96838	4.96685	-2.96838	-2.96838
11067	C10orf10	2.88561	0.277143	1.86072	-2.96838	-2.96838	3.49734	2.69116	5.02415	7.75635	-2.96838	3.26194	-2.96838	-2.96838	4.62406	-2.96838	-2.96838	3.80675	-2.96838	1.11076	4.58803	-2.96838	-2.96838
11068	CYB561D2	5.00281	3.4433	1.86072	-2.96838	1.89304	3.74927	3.84514	4.14163	2.36709	-2.96838	3.94648	2.71881	2.91754	4.07733	-2.96838	1.87906	4.74916	2.38877	2.38054	5.00115	-2.96838	2.34807
11069	RAPGEF4	-2.96838	0.882948	-2.96838	-2.96838	1.89304	-0.944725	-0.121721	1.83908	1.35588	3.25273	0.755257	2.71881	2.19675	-1.61169	5.08816	2.28152	3.36256	4.60864	3.21272	4.05991	4.90111	4.64074
1107	CHD3	8.33163	6.98616	8.94898	9.74601	9.3742	7.20004	7.59107	4.82597	5.32042	9.5003	8.31187	7.99138	8.11857	8.13517	8.29483	8.09552	6.81597	8.34806	8.44116	8.70513	8.90588	8.5911
11070	TMEM115	6.18885	4.70343	6.05975	5.84693	6.2373	5.75997	5.48663	4.96666	4.46032	6.32303	5.95453	4.54644	5.09996	5.97162	5.16189	5.15517	5.44296	4.81911	5.61151	6.11561	3.98904	5.12405
11072	DUSP14	4.75428	3.9273	3.82215	1.5846	4.43604	5.34606	3.80487	4.2963	4.38705	4.24303	6.04139	3.19621	2.19675	6.27263	5.53922	3.26243	5.47469	4.06463	5.11556	6.22992	4.13989	3.7403
11073	TOPBP1	6.52437	6.40244	3.82215	4.98705	3.44453	6.25778	6.11621	5.41339	5.24268	-2.96838	4.71339	3.55431	3.17651	4.23844	2.86041	2.59584	5.20515	3.68942	1.66699	5.81377	4.98323	3.90869
11074	TRIM31	6.0111	-0.0880596	-2.96838	-2.96838	-2.96838	3.7281	2.16351	-1.69268	0.711174	-2.96838	-2.96838	-2.96838	-2.96838	-2.96838	-2.96838	-2.96838	0.658918	-2.96838	-2.96838	-0.787987	-2.96838	-2.96838
11075	STMN2	-1.23031	1.59383	6.39621	5.5258	6.2373	-2.96838	-2.96838	1.31518	4.86913	5.5591	-0.878817	4.3775	3.17651	-2.96838	5.36285	6.02728	3.0051	7.52406	6.71104	-0.787987	6.83145	6.89791
11076	TPPP	2.2641	5.31742	-2.96838	-2.96838	-2.96838	3.31059	3.43437	4.65974	6.40062	-2.96838	1.69959	-2.96838	-2.96838	0.169911	-2.96838	-2.96838	4.38731	-2.96838	-2.96838	-0.184305	-2.96838	-2.96838
11078	TRIOBP	6.19278	5.83844	4.14147	2.55354	5.1696	6.2834	6.3013	5.74181	6.39488	3.83123	7.11118	6.01531	5.61916	7.4581	4.92834	5.33513	6.38904	6.13712	5.85884	7.54224	6.45342	5.63704
11079	RER1	6.06569	6.70937	-2.96838	3.53775	-2.96838	5.38716	5.82546	6.29926	7.19594	2.27194	7.06822	6.71022	6.00016	7.23561	6.0076	6.39503	7.10837	6.2136	6.23468	6.39377	6.13202	5.31604
1108	CHD4	7.48463	8.77978	10.707	11.0765	10.865	7.4321	8.34765	8.19485	8.06088	10.4281	7.65235	10.1436	9.91993	7.52992	9.98981	10.1651	8.83169	10.0998	10.0509	8.60611	9.97255	9.90654
11080	DNAJB4	5.33697	5.5099	9.69802	9.39243	9.501	5.66291	5.71025	6.97687	7.29093	8.70943	7.86874	6.41516	6.40607	8.82738	6.53723	6.58487	7.13674	6.83049	6.68278	5.03464	6.30166	6.9374
11082	ESM1	-2.96838	-1.03177	-2.96838	-2.96838	-2.96838	-2.96838	-2.96838	-0.227529	-0.664535	-2.96838	6.99482	-2.96838	0.690043	3.36449	-2.96838	-2.96838	6.14464	-2.96838	0.193685	1.50389	-2.96838	-2.96838
11083	DIDO1	6.89978	6.41928	3.82215	4.85013	1.89304	6.18972	6.76732	4.77426	5.59275	3.25273	6.211	4.3775	4.57874	6.33811	3.65685	3.58051	6.44618	2.70364	4.03407	6.94667	3.40987	4.19597
1109	AKR1C4	1.68338	-2.96838	-2.96838	-2.96838	-2.96838	1.94466	-2.96838	-2.96838	-2.96838	-2.96838	2.73995	-2.96838	1.63175	1.33405	-2.96838	0.390996	-1.15122	-2.96838	1.11076	-2.96838	0.909122	0.833758
11091	WDR5	6.33824	6.78695	2.83512	-2.96838	-2.96838	6.36109	6.70302	6.42348	6.49484	-2.96838	5.1494	2.71881	0.690043	5.14687	3.43689	2.85378	5.54114	-2.96838	2.63767	4.71742	3.40987	1.7811
11092	SPACA9	2.45942	2.1872	1.86072	-2.96838	-2.96838	3.1287	3.32471	3.4263	4.08596	-2.96838	2.73995	-2.96838	-2.96838	2.65776	-2.96838	-2.96838	3.06192	0.490678	-2.96838	1.50389	-2.96838	-2.96838
11093	ADAMTS13	1.63799	3.4433	-2.96838	-2.96838	-2.96838	1.86932	2.39817	2.67634	2.73733	2.27194	4.47781	-2.96838	-2.96838	3.27814	-2.96838	-2.96838	2.26412	-2.96838	-2.96838	3.85015	-2.96838	-2.96838
11094	CACFD1	4.7754	4.68328	-2.96838	-2.96838	1.89304	4.31554	4.09939	5.01202	5.3052	-2.96838	4.30639	3.19621	1.63175	3.49782	-2.96838	2.85378	4.28364	1.42355	1.66699	3.99332	0.909122	2.75403
11096	ADAMTS5	-2.96838	2.80596	6.27088	7.22347	1.89304	1.41911	1.07455	5.63779	1.20662	5.69625	4.8704	6.22904	5.03607	5.47263	4.16703	2.59584	1.81301	3.68942	5.11556	-0.454798	5.71786	4.05947
11097	NUPL2	5.07697	5.72228	2.83512	-2.96838	-2.96838	4.81447	4.42582	5.08716	5.28363	-2.96838	4.12048	0.504745	-2.96838	4.38335	3.17726	2.28152	3.99358	0.490678	2.06744	5.14305	-2.96838	0.833758
11098	PRSS23	4.555	8.28231	11.7749	11.1978	10.7793	7.0353	6.8975	6.95592	7.11883	8.3631	9.51457	7.70934	6.99872	8.33907	7.83561	6.68783	7.67763	7.39862	7.37262	7.25024	7.28438	6.61097
11099	PTPN21	3.30411	5.87886	3.82215	3.8565	1.89304	4.10176	3.92247	5.67928	4.98444	3.25273	5.8621	5.37306	3.75466	5.73821	5.08816	4.4992	5.14067	4.68226	4.12087	5.62874	3.62979	4.19597
111	ADCY5	1.9293	1.97153	2.83512	1.5846	4.17471	1.78982	0.394789	2.30442	3.26352	4.82474	1.50185	5.37306	4.82545	1.73069	3.17726	4.06153	2.60728	4.60864	4.49043	3.75689	4.40118	3.90869
11100	HNRNPUL1	7.76026	8.42223	8.51	8.98976	8.21819	7.7548	7.48035	8.1016	7.32905	8.16464	7.01932	7.40312	7.27264	7.19691	6.92379	7.55696	7.74315	7.54395	7.47502	7.6639	7.62857	7.59776
11101	ATE1	5.59924	4.96779	-2.96838	1.5846	1.89304	4.96683	5.02556	5.37918	4.85666	-2.96838	5.17039	5.46026	5.8222	4.95613	4.01617	5.33513	4.58441	4.44906	4.98281	6.20659	5.13465	4.82044
11102	RPP14	5.8562	5.6873	3.41145	3.128	1.89304	6.17023	5.39464	4.99979	4.97293	2.27194	5.13239	2.40386	3.58644	5.1223	-2.96838	3.58051	6.70441	3.37106	1.11076	5.7865	1.85919	3.90869
11103	KRR1	5.68264	7.46322	3.82215	3.128	1.89304	5.9684	5.79494	5.47653	4.79699	-2.96838	5.35769	2.40386	3.58644	5.22588	4.01617	1.87906	5.75437	3.53901	0.193685	6.09987	3.40987	0.833758
11104	KATNA1	2.7641	4.00241	2.83512	3.8565	4.17471	3.88935	3.20601	4.14903	3.8713	2.27194	3.89698	5.18105	5.21982	4.12758	5.16189	5.56891	4.10592	4.68226	5.19773	3.85015	5.20479	5.68423
11105	PRDM7	-1.61379	-2.96838	-2.96838	-2.96838	-2.96838	-2.96838	0.774343	-2.96838	-1.39847	-2.96838	-2.96838	-2.96838	0.690043	-2.96838	-2.96838	-2.96838	0.799199	1.98542	-2.96838	5.3647	-2.96838	-2.96838
11107	PRDM5	3.22957	3.26498	-2.96838	-2.96838	-2.96838	2.84387	2.39817	2.71675	1.30782	2.27194	3.04275	4.7677	3.39598	1.96982	3.84767	4.2528	1.15306	4.06463	4.12087	2.21462	3.82057	1.7811
11108	PRDM4	5.61397	5.84526	8.23593	7.77057	7.90939	6.00406	5.97814	5.46767	6.05615	7.48222	5.21551	6.3251	5.66212	5.21817	6.19488	6.31151	5.78	5.87983	6.29192	5.79825	5.89802	5.63704
1111	CHEK1	4.53657	5.77797	2.83512	2.55354	-2.96838	4.19728	4.19599	4.73053	3.59918	-2.96838	3.1649	1.43828	0.690043	2.23725	-2.96838	2.59584	2.16387	0.490678	1.66699	1.25379	2.83356	0.833758
11112	HIBADH	6.54604	5.65921	1.86072	4.11742	2.86801	6.12641	5.26704	6.269	5.89879	4.82474	5.76334	5.54249	5.70383	5.84218	5.96704	5.63912	5.44296	5.74889	5.67025	6.58905	5.71786	5.31604
11113	CIT	6.94242	6.63788	4.14147	4.11742	-2.96838	5.82621	6.7462	6.25878	4.60156	-2.96838	3.2775	-2.96838	3.75466	2.46277	3.43689	2.28152	2.88429	1.42355	1.11076	4.78197	3.1503	2.34807
11116	FGFR1OP	5.26414	4.2824	4.40276	1.5846	1.89304	5.3321	5.49931	4.69051	3.96723	3.25273	3.82469	2.00039	2.6017	4.00749	4.16703	4.33969	3.756	3.82563	2.38054	4.11105	2.42711	3.07048
11117	EMILIN1	0.696032	9.71513	6.13361	4.5298	6.36833	1.61634	3.76343	8.50209	7.79499	5.69625	6.21505	6.27787	6.83941	5.20263	5.59352	5.63912	6.09446	5.16564	4.9357	5.9639	5.98031	4.82044
11118	BTN3A2	5.14751	6.67916	3.41145	2.55354	1.89304	5.28938	5.7426	7.37664	7.67817	-2.96838	6.16364	-2.96838	-2.96838	5.38583	-2.96838	-2.96838	5.08007	0.490678	-2.96838	5.68467	-2.96838	-2.96838
11119	BTN3A1	4.38682	6.11905	3.41145	-2.96838	-2.96838	4.47652	5.44792	5.22662	6.3044	2.27194	5.22757	-2.96838	-2.96838	5.06328	-2.96838	-2.96838	4.37615	-2.96838	-2.96838	4.99435	-2.96838	-2.96838
1112	FOXN3	6.46225	7.70537	7.1323	8.16629	7.65081	6.95102	6.55911	7.27544	7.2917	7.04201	6.43391	5.58191	5.43326	6.2689	5.88233	5.2922	5.50061	5.16564	4.73018	6.32504	5.13465	4.43543
11120	BTN2A1	5.13122	5.57149	1.86072	-2.96838	-2.96838	5.1128	5.56106	5.79468	6.11318	-2.96838	5.97376	-2.96838	-2.96838	5.78592	-2.96838	-2.96838	6.16748	-2.96838	-2.96838	6.4643	-2.96838	1.7811
11122	PTPRT	-2.96838	-2.96838	-2.96838	-2.96838	-2.96838	-1.6275	-2.96838	-2.96838	-1.39847	-2.96838	2.73995	1.43828	2.6017	-0.461757	1.88558	1.31894	2.26412	1.98542	0.193685	-2.96838	-2.96838	4.54173
11123	RCAN3	6.02439	6.8773	2.83512	1.5846	-2.96838	5.61181	6.07446	6.17243	6.53584	3.25273	1.60411	0.504745	-2.96838	3.54788	-2.96838	-2.96838	5.02398	-2.96838	-2.96838	4.25443	0.909122	2.75403
11124	FAF1	4.52414	4.86421	6.13361	6.27906	5.54692	4.73181	4.50337	4.63887	3.51703	5.0462	4.92081	6.74536	6.91239	4.46379	6.92379	7.06465	4.88918	6.96932	6.93118	4.97378	7.14861	7.01327
11127	KIF3A	5.43975	4.99665	2.83512	3.128	4.65722	5.35989	5.7319	5.1364	5.02588	3.83123	5.02126	3.84096	4.28096	5.31532	5.01046	4.94951	6.36384	3.82563	4.73018	6.82367	0.909122	4.05947
11128	POLR3A	4.42741	5.46635	4.81561	5.61303	5.65356	4.93946	5.11062	5.57323	5.38554	4.56301	5.57473	5.79819	5.70383	5.95316	4.74857	5.53248	5.21144	5.60486	4.98281	5.54753	5.51195	5.53777
11129	CLASRP	3.89254	4.85972	1.86072	2.55354	3.44453	2.63227	4.47798	3.66185	4.62626	-2.96838	4.69613	5.28025	4.16627	4.51503	4.74857	5.15517	5.16032	5.16564	4.5542	5.53354	4.40118	5.37475
1113	CHGA	-2.96838	-1.03177	2.83512	-2.96838	-2.96838	-0.483163	-2.96838	-1.69268	-2.96838	-2.96838	-2.96838	-2.96838	0.690043	-2.96838	1.88558	4.4992	1.15306	-2.96838	1.11076	-0.454798	-2.96838	-2.96838
11130	ZWINT	6.28401	6.07333	1.86072	-2.96838	-2.96838	5.96388	5.23709	4.95826	2.39035	-2.96838	2.13495	-2.96838	-2.96838	2.29702	-2.96838	-2.96838	1.04447	-2.96838	-2.96838	1.84333	-2.96838	1.7811
11132	CAPN10	4.09087	4.70343	-2.96838	-2.96838	-2.96838	3.16065	4.31548	2.40677	4.556	-2.96838	4.42988	-2.96838	0.690043	3.68842	-2.96838	0.390996	4.28364	0.490678	-2.96838	3.90914	0.909122	-2.96838
11133	KPTN	3.19863	3.18126	1.86072	-2.96838	2.86801	2.92052	2.50259	2.38185	2.98662	-2.96838	3.53219	2.40386	1.63175	3.24818	0.93462	1.31894	2.52883	1.42355	1.66699	3.21814	-2.96838	1.7811
11135	CDC42EP1	7.05463	3.60198	3.41145	3.8565	2.86801	7.46766	6.42603	5.4824	5.89879	2.27194	6.25685	3.55431	4.28096	6.3628	3.17726	3.84098	5.88607	2.70364	3.49861	5.97084	1.85919	4.05947
11137	PWP1	5.14345	4.69339	4.14147	4.85013	2.86801	5.82621	4.81863	4.71565	3.59918	2.27194	5.49379	3.38634	3.58644	5.91074	3.65685	4.2528	6.14135	4.60864	4.42371	6.48141	3.82057	4.32066
11138	TBC1D8	4.80137	5.02495	2.83512	-2.96838	-2.96838	4.48916	5.17524	4.5466	6.20787	-2.96838	6.2231	2.40386	4.16627	4.16014	4.54317	3.07253	3.99358	4.06463	4.03407	2.50965	1.85919	3.54962
1114	CHGB	2.96127	3.22373	-2.96838	-2.96838	-2.96838	1.78982	0.394789	0.171808	0.470485	-2.96838	0.089318	-2.96838	-2.96838	-0.111624	-2.96838	1.31894	-1.79083	-2.96838	-2.96838	0.834174	-2.96838	-2.96838
11140	CDC37	6.50238	6.49348	7.33376	6.84533	6.16703	6.43153	6.76207	6.52653	6.78873	6.81985	7.18316	6.39317	6.45575	7.78472	5.88233	6.54884	7.67763	6.9396	6.56388	7.05837	6.59074	6.53578
11141	IL1RAPL1	-2.96838	-2.96838	1.86072	2.55354	-2.96838	0.381887	-0.121721	-2.96838	-1.39847	-2.96838	-1.57436	1.43828	-2.96838	-1.61169	-2.96838	1.31894	3.72115	-2.96838	0.193685	3.47397	-2.96838	2.34807
11142	PKIG	3.94007	4.89081	1.86072	-2.96838	-2.96838	3.64018	4.09939	5.70964	4.83986	2.27194	4.8704	3.19621	2.19675	5.21042	4.3036	1.87906	4.73176	1.98542	3.04528	4.7581	3.62979	3.90869
11143	KAT7	5.64011	5.87443	7.66794	8.13716	7.93075	5.65171	5.95072	5.79232	5.05164	7.84877	4.98382	7.16431	7.12692	4.85038	7.12153	7.4141	5.32605	7.17459	7.66031	5.97084	7.20103	7.25121
11144	DMC1	3.06781	-2.96838	-2.96838	2.55354	-2.96838	3.06259	3.38058	-2.96838	-2.24043	3.25273	-1.57436	-2.96838	-2.96838	-2.96838	-2.96838	-2.96838	-1.15122	-2.96838	-2.96838	-0.454798	-2.96838	-2.96838
11145	PLA2G16	7.31653	2.09869	-2.96838	-2.96838	-2.96838	6.00406	5.31084	3.67216	4.81858	-2.96838	6.74495	4.54644	5.38279	5.79632	6.53723	4.64281	2.71748	4.36213	5.15723	2.75447	4.72136	4.43543
11146	GLMN	1.9665	3.64428	-2.96838	-2.96838	-2.96838	1.78982	1.71943	3.00478	3.01683	-2.96838	2.96801	2.97717	3.17651	2.90827	1.88558	2.59584	3.756	2.38877	2.63767	2.72194	2.83356	3.07048
11147	HHLA3	2.78508	2.91366	-2.96838	-2.96838	-2.96838	2.63227	3.67682	4.47772	4.10014	-2.96838	3.30813	-2.96838	-2.96838	3.52307	-2.96838	-2.96838	2.52883	-2.96838	-2.96838	2.47102	-2.96838	1.7811
11149	BVES	4.24263	5.02894	-2.96838	1.5846	-2.96838	4.43793	3.80487	5.15122	4.7662	-2.96838	3.33811	-2.96838	-2.96838	4.78926	-2.96838	-2.96838	5.39401	-2.96838	-2.96838	6.48384	-2.96838	0.833758
11151	CORO1A	-0.464586	2.62766	-2.96838	-2.96838	-2.96838	-0.483163	2.16351	0.958721	2.6044	-2.96838	0.089318	0.504745	0.690043	-1.61169	-2.96838	-2.96838	1.34841	0.490678	-2.96838	-0.787987	1.85919	-2.96838
11152	WDR45	3.54449	4.0738	-2.96838	3.53775	3.44453	3.06259	3.48623	3.73253	2.77317	5.23815	4.61272	4.18612	4.16627	4.28346	4.3036	4.77341	4.59407	5.35764	5.27547	4.88106	4.72136	5.19093
11153	FICD	3.85336	3.18126	5.39839	5.5258	5.1696	3.81098	3.95963	4.26938	4.19566	6.87868	5.59039	5.01816	4.48615	4.25361	0.93462	4.77341	4.17193	4.81911	4.35375	4.03364	3.40987	4.54173
11154	AP4S1	3.7611	3.58035	3.82215	-2.96838	-2.96838	4.92092	4.0312	2.71675	1.57473	2.27194	2.94871	3.19621	2.6017	2.46277	4.16703	2.28152	2.75242	3.53901	3.21272	2.96371	3.82057	1.7811
11155	LDB3	-1.61379	0.165375	1.86072	2.55354	1.89304	-1.6275	0.394789	0.283637	-0.870286	-2.96838	-1.18507	2.40386	1.63175	1.08557	2.86041	2.28152	1.04447	-2.96838	0.193685	4.34266	0.909122	-2.96838
11156	PTP4A3	4.51789	3.88382	1.86072	-2.96838	2.86801	4.32966	3.32471	5.30159	4.69326	3.25273	0.223889	4.54644	4.04168	-0.925062	6.45162	4.94951	5.85827	5.60486	5.38474	5.45158	5.20479	5.25484
11157	LSM6	3.69614	2.66923	-2.96838	-2.96838	-2.96838	4.06846	3.99586	3.18841	2.66288	2.27194	3.19798	2.71881	3.17651	2.78845	3.65685	4.64281	2.75242	4.06463	3.36273	2.54727	4.40118	4.54173
11158	RABL2B	4.29475	4.75743	-2.96838	-2.96838	-2.96838	4.52642	4.71377	4.36147	4.25389	-2.96838	4.17134	2.00039	2.19675	4.41067	3.17726	0.390996	4.59407	2.38877	2.06744	5.24959	-2.96838	1.7811
11159	RABL2A	3.13471	4.0504	1.86072	-2.96838	-2.96838	3.85069	3.95963	3.14465	3.55869	2.27194	3.63239	0.504745	1.63175	3.95279	2.86041	1.31894	4.4736	1.42355	1.11076	4.49482	1.85919	0.833758
1116	CHI3L1	-2.13762	0.277143	2.83512	-2.96838	-2.96838	0.146872	3.38058	8.23105	5.49152	-2.96838	6.70811	1.43828	3.75466	3.05397	8.04496	3.26243	-0.37199	1.42355	4.20274	5.34347	7.73906	7.84618
11160	ERLIN2	6.38535	6.23432	3.41145	-2.96838	4.43604	5.82621	6.04018	6.51655	5.63718	3.25273	7.02393	6.34815	6.38058	6.99517	7.42085	6.60254	6.24006	6.08378	6.89469	6.77495	7.03769	7.38575
11161	C14orf1	5.61982	6.07527	2.83512	-2.96838	3.44453	5.28214	4.99007	6.30755	5.60274	2.27194	5.58414	4.83451	4.57874	5.74359	4.84125	3.43022	5.69724	4.36213	2.85582	5.53822	4.51598	2.75403
11162	NUDT6	2.45942	2.37477	-2.96838	-2.96838	-2.96838	2.38422	1.71943	0.484233	-1.39847	-2.96838	0.999974	-2.96838	-2.96838	1.44389	-2.96838	-2.96838	0.329325	-2.96838	-2.96838	1.57847	-2.96838	-2.96838
11163	NUDT4	6.30776	6.40859	4.14147	2.55354	-2.96838	6.98488	6.3788	6.92822	6.01932	2.27194	7.78413	5.86363	5.09996	6.27635	4.01617	5.00374	7.56667	4.81911	4.887	6.767	4.51598	4.82044
11164	NUDT5	5.8832	3.77379	1.86072	1.5846	1.89304	5.55884	4.89735	3.17397	4.1824	-2.96838	5.57158	-2.96838	-2.96838	5.7055	-2.96838	0.390996	4.51489	-2.96838	-2.96838	4.69246	-2.96838	0.833758
11165	NUDT3	7.03068	8.64075	2.83512	5.5258	4.65722	7.76523	7.36735	7.83985	6.65467	3.83123	6.58379	4.3775	4.48615	5.88663	3.65685	4.70959	6.95558	5.16564	4.35375	7.59372	3.62979	4.90254
11166	SOX21	-2.96838	-0.0880596	1.86072	1.5846	-2.96838	-2.96838	-2.96838	0.050576	-1.39847	-2.96838	-2.10917	0.504745	-2.96838	-2.96838	-2.96838	-2.96838	0.131179	-2.96838	2.06744	-2.96838	0.909122	2.75403
11167	FSTL1	0.506981	9.89426	7.42484	8.18064	7.45829	3.99946	4.6696	10.9593	10.788	7.27884	10.8825	8.30582	9.05919	10.8862	7.45057	8.09552	8.57292	8.12858	7.53947	8.41393	9.5458	7.98456
11168	PSIP1	7.50532	6.12466	6.51152	6.38199	6.36833	7.69332	7.24851	6.43261	5.17731	6.69447	5.84914	6.37083	5.78381	4.99274	6.15932	6.24553	4.71414	5.99988	5.85884	4.45579	6.23618	5.37475
11169	WDHD1	5.27159	5.52978	-2.96838	-2.96838	-2.96838	5.01132	4.75663	4.84433	3.17253	2.27194	3.07872	1.43828	1.63175	3.15434	1.88558	2.28152	3.06192	-2.96838	1.11076	3.58666	3.62979	1.7811
1117	CHI3L2	-2.96838	0.380872	-2.96838	-2.96838	-2.96838	-2.96838	0.774343	4.65455	1.09778	2.27194	3.9849	-2.96838	-2.96838	-0.925062	-2.96838	-2.96838	1.52044	-2.96838	-2.96838	2.90696	-2.96838	-2.96838
11171	STRAP	6.82327	6.73406	5.39839	6.61114	5.84575	7.31453	6.84385	7.32448	7.17181	5.82148	7.26251	7.12481	6.50378	7.35993	6.56468	6.82968	7.69793	7.33156	6.81882	7.62044	7.11258	7.10282
11173	ADAMTS7	2.20307	5.10665	2.83512	-2.96838	-2.96838	2.48861	2.77695	3.20271	5.63475	2.27194	2.69431	2.40386	3.39598	4.67	3.84767	2.59584	4.57468	0.490678	2.63767	4.63246	3.62979	3.07048
11174	ADAMTS6	1.72739	-0.233698	7.61735	7.04675	7.16575	2.58596	5.00792	1.97856	2.2701	5.5591	4.69613	6.37083	6.50378	4.34139	3.17726	6.15258	1.93968	5.56649	5.61151	2.06702	5.93975	4.54173
11176	BAZ2A	7.39025	7.61253	6.93984	7.69261	7.51597	7.42718	7.80527	7.3931	8.23038	6.75852	6.56806	6.84594	7.44243	6.69543	6.83642	7.10242	7.38516	7.27319	7.05758	7.06649	6.6167	6.68243
11177	BAZ1A	6.80027	6.40551	5.27326	6.2247	6.01531	6.85664	6.84385	5.75642	5.07336	4.82474	5.48041	6.01531	6.03326	5.82198	5.16189	6.41518	6.5762	5.99988	6.19522	6.24431	5.85505	5.63704
11178	LZTS1	-2.96838	5.35293	1.86072	-2.96838	1.89304	-1.6275	-0.933931	3.08415	5.54691	2.27194	3.59562	0.504745	-2.96838	5.59673	0.93462	0.390996	7.04636	-2.96838	1.66699	10.0097	0.909122	-2.96838
11179	ZNF277	4.73285	3.43127	5.13623	1.5846	-2.96838	4.68863	4.75663	4.59618	4.13499	3.25273	3.80335	3.55431	3.58644	3.77505	4.84125	3.43022	2.81986	3.37106	1.66699	3.39363	3.62979	3.54962
11180	WDR6	7.66729	8.10906	5.81234	6.04815	5.75285	6.93725	7.49625	6.23984	7.26363	6.32303	7.15711	5.28025	4.96922	6.85804	6.0076	5.20231	7.34995	4.9441	5.45325	7.51164	6.01976	6.25242
11182	SLC2A6	3.28951	5.67715	2.83512	1.5846	1.89304	2.14962	3.14279	5.89053	5.59275	2.27194	3.84572	2.40386	3.90529	3.93409	-2.96838	2.59584	4.25955	1.42355	-2.96838	2.58394	3.1503	0.833758
11183	MAP4K5	5.08967	5.1217	7.01993	6.56813	6.36833	5.45315	5.64331	4.92846	4.32201	5.93671	6.62085	6.43682	6.83941	6.60668	5.64585	6.54884	6.24926	6.37772	6.65396	5.80215	6.6422	6.37252
11186	RASSF1	4.66092	3.4433	5.13623	5.33373	3.85533	4.8541	5.15935	4.30295	5.70832	4.56301	4.66689	4.69765	3.58644	5.0973	3.84767	4.70959	5.74139	4.81911	4.35375	4.26576	4.51598	4.32066
11187	PKP3	4.33086	1.40988	-2.96838	-2.96838	-2.96838	3.99946	3.92247	2.98837	2.84227	2.27194	-0.878817	-2.96838	0.690043	-0.461757	-2.96838	1.31894	-1.79083	0.490678	2.63767	0.240002	3.98904	-2.96838
11188	NISCH	6.26361	6.74747	9.26057	9.62532	9.85396	6.25408	7.51821	5.71961	6.22415	9.56442	7.44236	8.61225	8.78575	7.54387	8.45004	8.74735	7.37679	8.4932	8.46209	6.33852	8.50841	8.21891
11189	CELF3	-0.927663	-1.03177	-2.96838	-2.96838	-2.96838	-1.6275	0.394789	-2.96838	0.181439	-2.96838	-2.96838	-2.96838	0.690043	-2.96838	-2.96838	2.28152	-0.37199	1.98542	0.193685	-1.84565	-2.96838	0.833758
1119	CHKA	5.22246	4.79547	-2.96838	1.5846	4.43604	5.19225	5.58504	4.58531	5.27428	4.24303	4.04976	3.84096	4.3872	3.15434	3.65685	5.33513	6.13143	3.53901	4.73018	5.85185	4.40118	4.32066
11190	CEP250	6.60768	5.01692	3.82215	3.53775	2.86801	6.47983	7.28557	3.41407	4.66015	2.27194	5.53967	5.54249	4.96922	5.99887	4.84125	5.56891	6.25536	6.02839	5.23712	5.77465	5.13465	5.53777
11193	WBP4	3.05059	3.78329	4.40276	3.53775	2.86801	3.7281	3.20601	4.50105	3.40728	3.83123	4.53718	4.9595	5.09996	4.79963	5.01046	4.94951	4.91254	5.16564	5.51865	5.26096	4.51598	4.90254
11194	ABCB8	5.11474	6.08873	1.86072	2.55354	-2.96838	4.47652	4.52833	4.04971	5.39993	2.27194	5.50043	2.97717	2.6017	4.92805	3.43689	4.16033	5.11405	2.70364	3.21272	5.70978	4.62232	2.34807
11196	SEC23IP	5.69931	4.92123	4.81561	4.5298	1.89304	5.51007	5.35335	5.20192	6.02862	3.83123	6.03225	5.58191	5.78381	6.25013	5.92531	6.15258	5.9287	6.28624	5.93269	6.04175	6.13202	5.58826
11197	WIF1	3.59287	1.93792	-2.96838	-2.96838	-2.96838	2.63227	-0.933931	3.00478	-0.0494468	-2.96838	-2.96838	0.504745	-2.96838	-2.96838	-2.96838	1.31894	-0.709624	2.38877	0.193685	-2.96838	1.85919	1.7811
11198	SUPT16H	7.86924	8.30062	6.61829	7.3303	7.23608	7.99306	7.69113	7.95781	6.99437	7.09259	6.62237	7.48857	7.63802	6.76322	7.04566	7.78309	7.22491	7.44166	7.75155	7.20975	7.46672	7.42795
11199	ANXA10	3.13471	-1.69694	-2.96838	-2.96838	-2.96838	1.30936	0.774343	-2.96838	-2.96838	-2.96838	5.45326	-2.96838	-2.96838	3.64308	-2.96838	-2.96838	0.131179	-2.96838	-2.96838	-2.96838	-2.96838	0.833758
112	ADCY6	7.19054	6.60747	6.20387	5.91717	7.54396	6.66109	7.10247	5.77807	6.48812	6.55714	6.99952	7.52947	7.32704	7.52836	7.40575	7.24431	6.09786	6.81421	6.79262	6.96068	6.87512	6.72818
1120	CHKB	0.0329945	0.380872	-2.96838	-2.96838	-2.96838	-0.944725	-2.96838	-1.32141	1.15323	-2.96838	0.223889	-2.96838	-2.96838	0.943182	-2.96838	-2.96838	0.131179	-2.96838	-2.96838	2.11792	-2.96838	-2.96838
11200	CHEK2	4.16475	3.29185	-2.96838	1.5846	-2.96838	4.30127	4.42582	3.28564	3.06099	2.27194	3.93672	2.71881	2.19675	2.78845	0.93462	0.390996	3.0051	2.70364	3.04528	3.39363	0.909122	2.75403
11201	POLI	3.59287	4.45276	-2.96838	1.5846	-2.96838	3.64018	4.60069	3.89982	3.57908	-2.96838	4.43683	2.40386	2.6017	5.0973	0.93462	-2.96838	4.67825	1.42355	-2.96838	5.01464	0.909122	0.833758
1121	CHM	6.48646	4.70343	5.39839	1.5846	3.85533	6.4051	5.51187	4.44803	3.72344	3.25273	5.74387	3.84096	5.03607	5.94851	4.01617	4.70959	6.00312	4.9441	4.887	6.50789	5.3356	4.82044
11211	FZD10	-2.96838	1.86823	-2.96838	-2.96838	1.89304	-2.96838	-2.96838	3.87325	4.62626	2.27194	-2.96838	0.504745	-2.96838	-2.96838	0.93462	0.390996	-0.709624	1.42355	0.193685	-1.84565	-2.96838	4.05947
11212	PROSC	6.16104	6.26684	1.86072	-2.96838	1.89304	6.07703	5.29639	6.44619	6.60582	3.83123	5.43604	3.84096	3.39598	5.17103	0.93462	3.07253	5.60466	3.82563	4.35375	5.43161	2.42711	3.32985
11213	IRAK3	6.23531	-0.233698	-2.96838	-2.96838	3.44453	6.28702	6.82886	0.740897	-1.75888	2.27194	1.55388	2.00039	1.63175	0.169911	-2.96838	2.85378	-0.37199	3.37106	1.66699	-0.454798	3.82057	1.7811
11214	AKAP13	6.09748	6.76794	5.13623	3.8565	2.86801	5.62332	6.09965	5.95106	7.12491	3.25273	7.03084	5.54249	4.48615	6.77114	6.08545	5.70606	5.5659	5.48654	5.27547	6.74491	4.90111	4.54173
11215	AKAP11	5.43643	6.79753	6.39621	6.16822	5.93302	5.55284	5.38101	6.10742	5.63718	5.69625	7.04908	6.41516	5.89604	6.99517	6.26347	6.17638	5.89392	6.60296	6.29192	7.48281	5.76505	5.9773
11216	AKAP10	6.71949	4.94258	5.13623	3.53775	5.1696	6.54785	6.3157	5.22662	5.09476	5.5591	5.29027	6.30168	6.24587	5.39269	6.12286	5.89006	5.08007	6.23822	6.48427	5.80991	6.13202	5.9389
11218	DDX20	5.18744	5.35293	1.86072	5.5258	2.86801	4.94864	4.69185	4.84433	3.85467	3.83123	4.26797	3.70474	3.75466	4.8303	5.42407	4.4992	4.79177	3.95008	4.49043	4.07287	5.20479	4.32066
1122	CHML	7.55882	5.06832	1.86072	1.5846	1.89304	8.2109	7.42163	1.68467	3.38429	-2.96838	3.41046	3.38634	3.39598	5.00175	0.93462	3.71662	5.72389	1.98542	3.84303	7.19205	2.42711	3.07048
11221	DUSP10	3.65115	3.69548	9.11317	9.02994	8.84294	2.9933	3.92247	4.47772	5.4283	9.05378	3.64444	6.04383	6.00016	3.57228	6.08545	6.33285	5.53111	6.90926	6.32885	5.82147	5.51195	6.68243
11222	MRPL3	6.41088	5.57149	1.86072	2.55354	-2.96838	6.76087	5.87493	5.69959	5.10885	-2.96838	5.68676	4.3775	4.74781	5.66637	5.36285	3.84098	5.89782	4.06463	4.42371	5.60217	5.06092	4.19597
11224	RPL35	4.67222	4.85972	6.85504	7.01507	7.27	5.58263	5.40815	5.48533	5.54432	6.87868	7.01932	7.17723	6.78214	7.6013	7.64308	6.81459	7.6173	7.85378	7.5076	6.41428	7.64128	8.01256
11226	GALNT6	5.45945	2.39968	1.86072	-2.96838	-2.96838	6.02156	5.15935	4.41771	5.76281	2.27194	-0.0591096	2.00039	0.690043	5.02844	-2.96838	0.390996	3.49225	-2.96838	1.11076	5.55216	0.909122	0.833758
11227	GALNT5	5.03819	1.6777	-2.96838	-2.96838	-2.96838	3.87015	3.00737	3.06863	1.40238	-2.96838	7.02739	-2.96838	-2.96838	8.19824	-2.96838	-2.96838	2.60728	-2.96838	-2.96838	4.46565	-2.96838	0.833758
11228	RASSF8	6.21806	6.92955	3.82215	1.5846	1.89304	5.95479	5.22187	5.76608	5.90889	2.27194	6.32582	4.9595	4.89913	6.0734	3.17726	2.59584	6.58834	3.82563	4.42371	5.80215	3.82057	3.90869
1123	CHN1	3.5071	6.78695	6.27088	6.04815	6.01531	2.95737	2.03011	6.21713	4.94963	4.56301	3.11381	6.204	6.03326	1.08557	4.92834	6.28985	2.81986	5.97079	4.887	1.42524	5.93975	5.19093
11230	PRAF2	4.32371	4.95524	6.8107	6.33144	6.09317	4.79425	5.32515	5.85476	5.37683	6.81985	6.47834	5.37306	3.90529	6.10718	4.92834	4.70959	4.65996	4.75231	5.02843	5.19137	5.56625	3.90869
11231	SEC63	6.25047	6.28868	6.89806	7.27787	6.09317	6.41175	6.2572	6.50794	6.40062	7.18872	7.07824	7.81237	7.77153	7.20474	8.20175	8.16855	7.48851	8.102	8.28075	7.63252	8.39297	8.02177
11232	POLG2	4.27265	4.47638	-2.96838	1.5846	-2.96838	4.34364	4.87807	4.32272	4.73474	-2.96838	3.62024	2.97717	1.63175	3.47212	-2.96838	1.31894	3.87175	1.42355	1.11076	4.49482	2.42711	2.75403
11234	HPS5	5.07271	4.90393	4.14147	3.8565	1.89304	4.82448	5.15935	5.52284	5.09121	3.25273	5.76058	4.7677	4.57874	6.18834	4.01617	3.84098	6.8904	4.17076	4.887	7.48523	3.98904	4.32066
11235	PDCD10	4.73824	4.46462	9.02858	9.25002	8.87635	5.87518	6.08291	5.244	4.30375	8.53753	4.69613	7.9316	7.73175	5.02844	8.24481	7.69519	5.24249	7.69388	7.73788	5.06089	7.84169	7.66986
11236	RNF139	6.74112	6.08682	8.60394	8.98159	9.13748	7.34961	7.31454	6.11122	6.20296	8.84837	5.19517	6.67419	6.80148	5.62616	6.42192	6.76835	6.51138	6.58388	6.4343	6.14351	6.95869	7.154
11237	RNF24	5.76149	6.15424	4.6239	1.5846	3.85533	5.07976	5.53668	6.44769	6.46913	3.83123	6.13404	4.07998	3.17651	6.20793	-2.96838	4.06153	6.09106	4.44906	5.02843	6.66802	3.40987	4.73339
11238	CA5B	2.86605	4.00241	1.86072	-2.96838	-2.96838	2.48861	3.26658	4.6336	2.47981	-2.96838	3.38195	3.19621	4.28096	3.64308	5.42407	3.95546	4.10592	2.70364	3.49861	5.04783	3.98904	4.05947
112398	EGLN2	6.34355	4.6782	1.86072	-2.96838	-2.96838	4.75292	4.93516	2.71675	2.98662	-2.96838	3.68	3.38634	2.91754	3.57228	3.65685	4.42165	4.00811	4.26962	3.36273	4.35332	3.1503	3.32985
112399	EGLN3	4.36609	4.64733	6.76495	5.5258	6.48845	4.45091	3.76343	5.50565	7.0346	6.69447	1.55388	4.07998	3.17651	-2.96838	4.16703	3.43022	3.59207	3.37106	3.94171	1.15977	5.20479	6.0147
1124	CHN2	2.37893	4.49383	1.86072	-2.96838	1.89304	2.21194	1.88312	2.93799	2.92424	-2.96838	1.39178	1.43828	-2.96838	-2.96838	-2.96838	1.87906	2.21487	-2.96838	2.63767	4.70083	2.42711	0.833758
11240	PADI2	-2.96838	0.0442157	-2.96838	-2.96838	-2.96838	-2.96838	-2.96838	-0.227529	3.49573	-2.96838	0.841524	2.71881	1.63175	2.23725	2.45381	2.28152	0.658918	1.98542	-2.96838	1.25379	2.42711	3.07048
112401	BIRC8	-1.61379	-2.96838	2.83512	-2.96838	-2.96838	-0.134023	1.53475	-2.96838	-1.11034	2.27194	-2.96838	2.00039	1.63175	-2.96838	0.93462	-2.96838	-2.96838	2.38877	3.04528	-2.96838	3.1503	2.34807
11243	PMF1	4.62647	3.96951	-2.96838	-2.96838	-2.96838	4.91156	3.80487	4.38046	3.37266	-2.96838	2.86879	-2.96838	-2.96838	2.78845	-2.96838	-2.96838	3.29307	-2.96838	-2.96838	4.57897	-2.96838	-2.96838
11244	ZHX1	6.27848	6.17062	8.655	8.85311	8.85416	6.46391	6.28675	5.66386	6.1009	9.35248	6.60398	7.22782	7.23045	6.36629	6.53723	7.18687	6.52407	7.32008	6.94314	6.90199	6.33331	6.53578
11245	GPR176	4.14866	4.55055	6.45501	7.25093	5.75285	6.32981	5.89426	5.77089	5.85138	6.48325	5.98564	3.96542	5.57488	6.47379	3.65685	4.64281	5.50574	3.53901	4.20274	3.39363	2.83356	4.32066
112464	PRKCDBP	1.72739	5.2877	5.13623	5.91717	4.65722	4.15031	3.53629	5.58692	1.44744	3.25273	6.09506	5.54249	4.04168	5.62032	4.3036	4.70959	6.79727	4.9441	4.42371	2.39051	5.39681	4.43543
11247	NXPH4	1.08234	3.88382	5.9819	5.1121	5.30663	2.14962	2.39817	6.40196	6.95396	4.82474	4.9743	3.19621	0.690043	6.103	3.17726	3.07253	4.13268	1.98542	2.06744	0.706973	2.83356	0.833758
112476	PRRT2	2.60807	4.88641	3.82215	4.5298	4.43604	0.918907	3.20601	4.11164	4.69326	3.83123	3.69166	0.504745	3.39598	2.82951	0.93462	3.95546	1.34841	4.26962	1.66699	-0.454798	2.83356	2.75403
112479	ERI2	4.05678	3.96951	1.86072	-2.96838	-2.96838	3.85069	3.58467	3.27214	0.980062	-2.96838	3.65639	0.504745	1.63175	3.47212	2.45381	1.31894	3.59207	-2.96838	3.04528	3.97963	0.909122	1.7811
11248	NXPH3	0.289366	-0.395707	2.83512	4.33829	5.30663	-2.96838	1.53475	0.171808	0.980062	7.32187	-1.57436	4.07998	5.03607	-2.96838	2.86041	3.95546	-1.15122	3.37106	2.63767	-2.96838	3.40987	4.73339
112483	SAT2	5.6022	4.53377	-2.96838	2.55354	-2.96838	5.61758	5.88463	5.73445	6.34515	2.27194	5.03048	0.504745	-2.96838	4.74702	-2.96838	-2.96838	5.04527	-2.96838	0.193685	6.50789	-2.96838	-2.96838
112487	DTD2	5.11474	4.25536	-2.96838	-2.96838	-2.96838	4.73181	4.39902	3.49762	3.71426	-2.96838	4.48453	-2.96838	-2.96838	4.65865	-2.96838	-2.96838	4.8413	-2.96838	-2.96838	5.13689	-2.96838	1.7811
112495	GTF3C6	5.11474	4.37952	1.86072	-2.96838	-2.96838	4.91156	4.19599	3.89982	1.44744	-2.96838	4.84974	-2.96838	-2.96838	5.14687	-2.96838	0.390996	5.44296	0.490678	-2.96838	6.26138	-2.96838	3.32985
11251	PTGDR2	-2.96838	-1.03177	-2.96838	-2.96838	-2.96838	-1.6275	1.07455	-1.69268	1.76471	-2.96838	-2.96838	-2.96838	-2.96838	-2.96838	-2.96838	-2.96838	-0.0985794	0.490678	-2.96838	0.951063	-2.96838	-2.96838
11252	PACSIN2	6.82706	6.60077	6.3349	5.33373	5.30663	6.99599	6.59498	6.59588	6.98103	5.82148	6.44083	6.89372	6.09727	6.28744	6.66951	5.70606	7.21711	6.05635	6.93118	8.0907	5.93975	6.56128
11253	MAN1B1	5.72667	6.64961	2.83512	-2.96838	4.43604	5.27486	6.27205	6.58909	6.64744	2.27194	7.28961	3.55431	4.16627	7.60426	4.3036	4.06153	7.21711	3.53901	3.21272	6.56403	4.72136	4.05947
11254	SLC6A14	3.10165	-2.96838	-2.96838	-2.96838	-2.96838	3.52215	3.00737	-2.19389	-2.96838	-2.96838	-2.96838	-2.96838	-2.96838	-2.96838	2.86041	0.390996	-0.37199	0.490678	0.193685	-1.84565	3.62979	1.7811
11257	TP53TG1	3.59287	1.01779	-2.96838	-2.96838	-2.96838	2.76292	2.59995	2.52527	0.181439	-2.96838	3.18153	-2.96838	-2.96838	1.73069	-2.96838	-2.96838	3.16925	-2.96838	-2.96838	4.57897	-2.96838	-2.96838
112574	SNX18	7.02958	5.01289	9.81488	9.67684	9.68825	6.98265	7.4183	5.82734	6.29827	9.48144	5.93258	7.31228	7.47893	6.71473	6.88077	7.51089	6.3525	7.19988	7.36374	5.48104	6.93825	7.154
11258	DCTN3	4.87658	4.76704	1.86072	4.11742	-2.96838	4.64411	4.34387	4.87143	3.40728	2.27194	5.47367	5.50196	5.16113	5.60857	4.64952	5.37682	5.42141	5.26483	5.07266	5.21494	4.98323	5.25484
11259	FILIP1L	6.81181	8.37041	9.96406	10.1622	10.8171	7.45483	6.32996	8.47548	5.31739	8.16464	4.7859	7.59837	7.40499	7.2508	6.76724	7.31035	0.799199	6.86252	6.32885	1.25379	7.31642	6.25242
112597	CYTOR	4.013	2.99764	-2.96838	-2.96838	-2.96838	4.63277	4.2268	2.97177	4.65054	2.27194	5.68092	-2.96838	-2.96838	6.65031	-2.96838	-2.96838	5.4903	-2.96838	-2.96838	3.9658	-2.96838	-2.96838
11260	XPOT	6.66396	6.59539	5.39839	5.22716	4.65722	7.30384	6.79842	7.19011	6.79091	4.56301	7.94987	5.28025	6.03326	7.75306	5.01046	5.2922	6.99987	5.56649	5.31282	7.39655	5.06092	6.08671
112609	MRAP2	-0.927663	3.26498	-2.96838	-2.96838	-2.96838	-2.96838	-2.96838	2.40677	1.30782	-2.96838	4.01305	-2.96838	-2.96838	3.12165	-2.96838	-2.96838	4.22265	-2.96838	-2.96838	1.50389	-2.96838	-2.96838
11261	CHP1	7.32103	6.91774	4.6239	3.8565	1.89304	7.61764	7.10247	7.38998	7.54395	4.82474	7.37345	6.9994	6.70206	7.12246	6.61804	7.82134	6.67512	7.37661	7.19396	7.7751	6.78641	7.04976
112611	RWDD2A	2.7641	2.7682	1.86072	-2.96838	2.86801	3.4721	3.38058	4.31616	4.54049	-2.96838	4.56914	0.504745	-2.96838	4.07733	-2.96838	-2.96838	3.7034	-2.96838	-2.96838	3.09653	-2.96838	0.833758
112616	CMTM7	3.86325	3.91871	-2.96838	-2.96838	1.89304	4.62133	4.0312	3.79991	3.55869	-2.96838	3.24622	-2.96838	-2.96838	3.15434	1.88558	-2.96838	5.62366	-2.96838	-2.96838	4.07287	-2.96838	-2.96838
11262	SP140	-1.61379	-1.03177	-2.96838	-2.96838	2.86801	-0.944725	-2.96838	1.02459	0.63532	-2.96838	0.223889	2.00039	3.39598	1.81489	4.16703	-2.96838	1.25404	3.95008	3.7371	-0.454798	3.98904	4.05947
11264	PXMP4	4.06538	2.74894	-2.96838	-2.96838	-2.96838	2.8827	4.09939	4.32272	3.95948	-2.96838	4.5111	0.504745	-2.96838	4.42413	-2.96838	-2.96838	3.63014	-2.96838	-2.96838	4.81319	0.909122	0.833758
11266	DUSP12	5.07271	3.88382	1.86072	-2.96838	-2.96838	4.81447	4.52833	3.84619	3.17253	-2.96838	3.19798	2.40386	2.19675	2.9461	-2.96838	0.390996	4.72297	-2.96838	2.63767	5.13689	0.909122	1.7811
11267	SNF8	4.62065	5.02894	3.41145	1.5846	4.17471	4.88312	5.00792	4.45998	4.80133	-2.96838	5.18696	5.72963	5.21982	5.28612	5.01046	4.16033	5.19883	4.68226	5.02843	5.87793	5.13465	5.37475
11269	DDX19B	3.19863	3.94434	2.83512	4.5298	2.86801	3.88935	2.69116	3.67216	2.52255	3.25273	4.17134	3.55431	4.89913	3.95279	4.42836	3.58051	4.54509	3.95008	4.5542	4.83617	4.40118	4.32066
11270	NRM	4.71657	5.10286	1.86072	1.5846	1.89304	4.68863	4.62403	4.70564	3.97495	-2.96838	2.16871	-2.96838	2.19675	2.40961	-2.96838	3.58051	4.21013	1.42355	1.11076	2.39051	-2.96838	2.34807
112714	TUBA3E	-2.96838	-2.96838	-2.96838	-2.96838	-2.96838	-2.96838	-0.933931	-1.0264	0.851874	-2.96838	-1.57436	1.43828	2.91754	-2.96838	-2.96838	2.28152	-0.709624	1.42355	1.66699	-2.96838	3.40987	1.7811
112724	RDH13	2.72122	3.55839	-2.96838	-2.96838	-2.96838	1.06113	1.53475	3.05293	4.64088	-2.96838	3.11381	-2.96838	-2.96838	2.56356	-2.96838	-2.96838	3.11658	-2.96838	-2.96838	3.26405	-2.96838	0.833758
11273	ATXN2L	6.84839	7.3998	9.77505	10.1837	10.2436	7.26395	8.0184	7.08983	6.42476	9.28884	6.76992	8.57854	8.69557	6.54639	8.27834	8.97817	6.87661	8.64362	8.65259	7.01204	8.6659	8.34172
11274	USP18	3.95865	2.91366	1.86072	-2.96838	-2.96838	3.09602	2.59995	3.20271	3.45219	-2.96838	3.35287	-2.96838	-2.96838	0.169911	-2.96838	-2.96838	2.52883	0.490678	0.193685	0.567463	-2.96838	0.833758
11275	KLHL2	3.94007	3.43127	7.39511	7.04675	6.36833	3.3936	3.63148	4.49525	4.25389	7.18872	4.96472	6.30168	5.85959	3.66593	5.92531	6.56697	4.38731	6.2136	5.95648	4.04684	6.26929	6.15529
112752	IFT43	3.28951	2.49524	-2.96838	-2.96838	-2.96838	3.3388	3.32471	3.49762	3.33719	-2.96838	4.09437	1.43828	3.17651	4.16014	1.88558	2.85378	3.72115	4.06463	3.84303	3.37283	4.13989	3.32985
112755	STX1B	1.59112	4.01052	-2.96838	1.5846	-2.96838	1.06113	3.76343	1.26156	3.42991	2.27194	3.26194	2.00039	2.19675	5.48553	-2.96838	0.390996	1.81301	0.490678	0.193685	0.567463	1.85919	-2.96838
11276	SYNRG	5.8562	5.88108	4.14147	4.98705	3.85533	5.59437	5.94146	5.30159	5.03328	4.24303	6.20694	5.83128	5.61916	5.84218	4.64952	5.60444	4.84939	5.26483	6.09157	7.09058	5.13465	5.9773
112770	GLMP	5.83624	3.5361	-2.96838	-2.96838	-2.96838	5.53466	5.43479	4.00961	4.54567	-2.96838	5.56208	5.92623	6.32819	5.52356	6.48073	5.86098	6.45416	6.37772	6.53256	8.68153	5.76505	6.0147
11278	KLF12	-1.23031	5.45153	1.86072	-2.96838	-2.96838	-2.96838	1.07455	4.27616	5.41419	3.25273	5.57158	2.00039	3.90529	6.19621	4.84125	-2.96838	5.19883	2.70364	1.66699	4.93882	3.1503	2.34807
11279	KLF8	3.91174	2.58486	-2.96838	-2.96838	-2.96838	3.4721	2.39817	1.55694	2.54345	-2.96838	3.18153	-2.96838	-2.96838	1.73069	-2.96838	-2.96838	0.131179	-2.96838	-2.96838	-1.22199	0.909122	-2.96838
1128	CHRM1	-2.96838	-2.96838	-2.96838	3.128	-2.96838	-2.96838	-0.933931	-2.96838	-2.24043	-2.96838	-2.96838	-2.96838	-2.96838	-2.96838	2.86041	-2.96838	0.131179	2.38877	-2.96838	2.47102	2.42711	0.833758
112802	KRT71	-2.96838	-2.96838	-2.96838	-2.96838	-2.96838	-2.96838	-2.96838	-2.96838	-2.96838	-2.96838	-2.96838	-2.96838	-2.96838	-2.96838	1.88558	-2.96838	-1.79083	1.98542	-2.96838	-2.96838	-2.96838	-2.96838
11281	POU6F2	1.27257	4.76224	-2.96838	-2.96838	-2.96838	0.583928	1.07455	4.60159	3.38429	2.27194	-1.18507	-2.96838	2.19675	-2.96838	-2.96838	2.28152	1.52044	-2.96838	1.11076	-2.96838	0.909122	-2.96838
112812	FDX1L	4.18067	3.25136	-2.96838	1.5846	-2.96838	4.65537	3.43437	2.81309	2.50134	-2.96838	3.82469	2.97717	2.19675	4.22312	0.93462	3.58051	3.91865	2.70364	0.193685	3.19462	2.83356	0.833758
112817	HOGA1	-1.61379	-1.03177	-2.96838	-2.96838	-2.96838	0.146872	-2.96838	1.64333	-0.664535	-2.96838	0.841524	-2.96838	-2.96838	-2.96838	-2.96838	0.390996	-0.709624	0.490678	1.11076	2.84788	0.909122	-2.96838
11282	MGAT4B	7.72202	5.7419	7.05837	6.88091	6.97329	6.95786	7.53677	5.47653	7.03921	5.69625	7.56154	7.80406	7.64874	7.68338	7.50824	6.99942	7.35422	7.02698	7.31855	6.65945	7.34775	7.48236
11283	CYP4F8	-2.96838	-2.1969	-2.96838	-2.96838	-2.96838	-2.96838	-2.96838	-2.96838	-2.96838	-2.96838	-2.96838	2.71881	-2.96838	-2.96838	-2.96838	3.43022	-1.79083	0.490678	1.11076	-2.96838	1.85919	0.833758
11284	PNKP	2.35107	5.69235	3.41145	-2.96838	-2.96838	2.72067	2.85791	4.94131	5.05528	-2.96838	4.69613	-2.96838	-2.96838	4.97455	0.93462	-2.96838	4.80015	-2.96838	-2.96838	5.57511	-2.96838	-2.96838
112840	WDR89	5.17558	4.86867	1.86072	-2.96838	-2.96838	5.26754	4.62403	4.97502	4.83563	-2.96838	3.62024	-2.96838	-2.96838	3.12165	-2.96838	-2.96838	4.14588	-2.96838	-2.96838	4.11105	-2.96838	-2.96838
112849	L3HYPDH	2.96127	4.11199	-2.96838	-2.96838	-2.96838	1.06113	3.00737	2.92079	3.47412	-2.96838	4.55005	-2.96838	-2.96838	4.14395	-2.96838	-2.96838	4.92791	-2.96838	-2.96838	4.04684	0.909122	-2.96838
11285	B4GALT7	4.555	3.99426	5.27326	4.85013	3.85533	4.34364	4.71377	4.38046	5.26801	5.69625	4.74731	4.83451	4.04168	5.29347	4.16703	5.15517	5.07318	4.88296	4.98281	4.58803	4.72136	4.82044
112858	TP53RK	5.55718	4.45276	1.86072	1.5846	3.44453	5.52242	4.34387	4.64411	3.32517	3.25273	4.75289	-2.96838	0.690043	4.56451	1.88558	2.28152	5.30855	-2.96838	1.66699	5.5977	2.42711	2.75403
112869	SGF29	1.54268	2.62766	1.86072	-2.96838	-2.96838	0.761118	0.774343	1.64333	1.09778	-2.96838	1.55388	2.40386	2.6017	1.08557	0.93462	-2.96838	1.99908	2.38877	2.06744	2.06702	2.83356	2.75403
112885	PHF21B	-2.96838	4.37324	2.83512	-2.96838	-2.96838	-2.96838	-2.96838	3.47424	5.57001	-2.96838	-2.96838	-2.96838	0.690043	-2.96838	-2.96838	0.390996	-0.709624	-2.96838	1.66699	-2.96838	-2.96838	2.34807
112936	VPS26B	5.21861	6.02211	5.27326	4.33829	2.86801	4.71038	4.79826	5.67416	5.4085	4.24303	6.26077	6.30168	5.85959	6.30574	5.92531	6.15258	6.2058	6.46375	6.27309	6.00504	6.20229	6.34342
112937	GLB1L3	5.61103	4.17828	-2.96838	-2.96838	-2.96838	3.85069	1.71943	1.9105	2.52255	-2.96838	0.089318	-2.96838	-2.96838	0.943182	-2.96838	-2.96838	-0.709624	-2.96838	-2.96838	-2.96838	-2.96838	-2.96838
112939	NACC1	7.85071	7.42884	5.13623	5.33373	4.17471	7.34961	7.10662	6.76077	7.22129	4.56301	7.38875	5.18105	5.43326	7.43501	5.23204	5.77004	7.07942	4.9441	5.38474	6.3782	5.66907	5.53777
112942	CFAP36	3.62812	3.27848	1.86072	2.55354	2.86801	3.52215	3.99586	3.18841	3.27606	-2.96838	4.9356	4.89836	5.09996	5.02844	5.01046	5.56891	4.91254	5.35764	5.64118	4.13596	5.13465	4.82044
112950	MED8	5.54494	5.12544	2.83512	4.33829	2.86801	5.92254	5.63184	5.96581	6.18145	3.25273	5.36135	4.69765	4.57874	5.08887	3.65685	4.77341	5.85827	4.60864	4.78437	4.82855	5.13465	4.90254
112970	KTI12	4.63227	4.11951	-2.96838	-2.96838	1.89304	4.24277	4.55285	4.96666	4.91797	-2.96838	3.49274	-2.96838	-2.96838	3.61986	-2.96838	-2.96838	4.55502	-2.96838	-2.96838	3.90914	-2.96838	-2.96838
113	ADCY7	4.22739	1.93792	-2.96838	-2.96838	1.89304	3.31059	3.20601	-0.389667	3.27606	-2.96838	2.62302	3.84096	3.39598	4.09428	2.45381	0.390996	1.74524	2.38877	1.11076	3.56848	3.62979	2.34807
1130	LYST	5.28269	4.32204	4.40276	5.1121	3.85533	5.40727	5.22187	4.91983	5.96419	4.82474	5.55252	6.39317	7.14217	5.51729	6.83642	6.26786	7.1807	6.56454	6.19522	9.60169	6.83145	6.85731
113000	RPUSD1	5.89772	4.82796	1.86072	-2.96838	1.89304	5.4006	4.42582	4.45998	4.90994	-2.96838	4.38031	0.504745	-2.96838	4.22312	-2.96838	-2.96838	4.95815	1.42355	-2.96838	4.3639	-2.96838	0.833758
113026	PLCD3	3.85336	4.30895	4.6239	4.98705	5.54692	4.06846	4.91638	4.60159	5.17061	4.56301	6.2231	5.50196	5.21982	5.08039	4.84125	4.94951	4.77488	5.31198	5.48632	5.37519	4.72136	5.68423
11309	SLCO2B1	-0.927663	-2.96838	-2.96838	-2.96838	-2.96838	-2.96838	-2.96838	0.171808	2.75536	-2.96838	3.4245	-2.96838	-2.96838	0.405375	-2.96838	-2.96838	2.56859	-2.96838	-2.96838	0.951063	-2.96838	-2.96838
1131	CHRM3	-1.61379	4.39818	1.86072	-2.96838	-2.96838	-2.96838	-0.121721	3.45047	2.98662	-2.96838	1.99138	-2.96838	-2.96838	-2.96838	-2.96838	3.95546	3.90319	2.70364	-2.96838	1.90258	-2.96838	3.32985
11311	VPS45	5.56327	4.10443	2.83512	3.53775	-2.96838	5.3109	5.47384	4.5466	3.42991	4.24303	5.14092	5.3274	5.89604	5.63776	5.69635	5.70606	5.58541	5.48654	5.80743	6.45444	5.61858	5.53777
113115	MTFR2	3.27476	2.39968	-2.96838	-2.96838	-2.96838	3.36646	2.93458	2.93799	1.20662	-2.96838	-0.878817	-2.96838	-2.96838	-0.461757	-2.96838	0.390996	-0.37199	-2.96838	-2.96838	0.706973	0.909122	-2.96838
11313	LYPLA2	6.04193	6.63395	3.41145	3.53775	-2.96838	5.20762	5.22187	6.67236	6.68202	3.25273	4.88571	6.52036	6.12824	4.79963	6.42192	6.28985	5.89782	5.87983	6.50054	4.97378	6.33331	5.8589
113130	CDCA5	7.7063	7.19536	3.41145	1.5846	1.89304	7.58121	7.5732	6.66075	5.18398	2.27194	1.44786	0.504745	-2.96838	0.943182	-2.96838	-2.96838	2.21487	-2.96838	-2.96838	-1.84565	-2.96838	2.75403
113146	AHNAK2	6.72086	6.52354	1.86072	4.69883	3.85533	8.14953	8.67122	6.15782	7.09691	3.25273	9.49453	6.52036	5.5292	9.28998	4.01617	6.49307	2.85243	6.76422	6.21508	3.12168	5.13465	6.45646
11315	PARK7	6.55827	6.19395	1.86072	1.5846	2.86801	6.31569	6.06597	6.61471	5.67556	2.27194	7.38427	2.00039	0.690043	7.18905	5.23204	3.58051	7.00531	2.96195	3.36273	6.95194	3.1503	4.05947
11316	COPE	4.42072	4.62638	1.86072	2.55354	2.86801	4.82448	4.34387	5.29494	5.48613	-2.96838	5.67212	4.54644	5.21982	5.82198	3.43689	4.57279	6.10126	4.17076	4.61528	5.68467	5.27167	5.19093
113174	SAAL1	2.13934	2.82448	-2.96838	-2.96838	-2.96838	1.41911	2.77695	2.3565	1.53353	-2.96838	2.44157	-2.96838	-2.96838	2.9461	-2.96838	2.59584	3.68543	0.490678	1.11076	2.84788	-2.96838	2.34807
113177	IZUMO4	0.289366	0.568323	-2.96838	-2.96838	-2.96838	-2.96838	0.394789	0.387419	3.01683	-2.96838	1.99138	-2.96838	-2.96838	2.65776	-2.96838	-2.96838	1.59933	-2.96838	2.06744	0.0433914	-2.96838	-2.96838
113178	SCAMP4	6.55827	6.09256	-2.96838	-2.96838	1.89304	6.18585	5.42153	6.69529	7.03921	-2.96838	6.20897	2.71881	2.91754	6.37671	1.88558	2.85378	6.61706	2.70364	3.21272	6.51977	1.85919	4.43543
113179	ADAT3	1.68338	3.22373	-2.96838	-2.96838	-2.96838	1.61634	0.394789	2.97177	2.73733	-2.96838	0.755257	-2.96838	-2.96838	0.785191	-2.96838	-2.96838	3.14315	-2.96838	-2.96838	1.64938	-2.96838	-2.96838
113189	CHST14	5.25665	5.71981	6.98044	7.77057	7.77412	5.21525	5.22187	5.85023	4.89782	6.62744	4.5045	5.46026	5.33048	4.80992	3.65685	5.53248	3.96407	5.26483	4.61528	5.3488	4.90111	4.82044
11319	ECD	4.14054	3.68538	-2.96838	2.55354	3.44453	4.34364	3.26658	3.00478	3.14544	-2.96838	5.05325	3.96542	4.04168	5.24118	4.54317	4.64281	4.71414	3.53901	4.20274	5.14305	3.1503	4.19597
1132	CHRM4	-0.927663	-0.0880596	1.86072	-2.96838	-2.96838	-1.6275	-0.933931	-0.0817855	2.75536	-2.96838	-2.10917	-2.96838	-2.96838	-2.96838	2.86041	2.59584	-1.15122	1.42355	-2.96838	-2.96838	-2.96838	1.7811
11320	MGAT4A	6.07211	3.98606	-2.96838	-2.96838	-2.96838	6.00406	5.92276	5.56219	5.45888	2.27194	2.23396	2.40386	2.91754	-0.461757	4.74857	3.26243	2.64495	2.96195	3.04528	4.07287	2.42711	2.75403
113201	CASC4	7.34153	6.40859	6.7177	5.84693	6.75114	7.50392	7.34997	7.1334	6.21766	5.93671	7.61915	5.86363	5.8222	7.90124	6.92379	5.37682	6.64056	5.52706	6.48427	7.29516	5.71786	6.45646
11321	GPN1	4.86185	4.60512	1.86072	-2.96838	-2.96838	4.72113	5.09401	5.244	4.21534	3.25273	4.73045	1.43828	3.58644	4.45069	4.01617	3.26243	4.93553	3.18096	3.49861	4.19641	2.42711	2.75403
11322	TMC6	3.79251	4.36061	-2.96838	-2.96838	-2.96838	3.77014	4.81863	3.54327	5.18065	-2.96838	4.02232	2.97717	-2.96838	3.52307	-2.96838	2.28152	5.59025	3.18096	2.85582	6.55943	2.42711	-2.96838
113220	KIF12	4.77015	1.01779	-2.96838	2.55354	-2.96838	3.25247	2.16351	-0.389667	4.0499	-2.96838	-2.10917	-2.96838	-2.96838	-1.61169	-2.96838	-2.96838	1.34841	-2.96838	-2.96838	-2.96838	-2.96838	-2.96838
113235	SLC46A1	4.32371	2.56297	-2.96838	-2.96838	-2.96838	3.83097	3.43437	2.59196	4.50363	-2.96838	3.75971	0.504745	1.63175	3.3075	1.88558	0.390996	2.85243	-2.96838	1.11076	2.61969	2.42711	2.34807
113246	C12orf57	3.99511	6.13397	3.41145	2.55354	2.86801	3.64018	3.07667	6.73395	6.18478	3.83123	5.65435	5.54249	5.43326	5.38583	6.29658	5.24795	6.19314	5.87983	5.75411	5.89626	5.39681	5.31604
11325	DDX42	7.52882	7.45209	7.45396	7.56716	7.36722	7.25657	7.59992	7.32693	7.43421	6.40536	7.02969	7.60795	7.41758	7.23179	7.10293	7.40405	6.58106	7.4095	7.68188	7.54805	7.75083	7.45541
113251	LARP4	7.12212	6.70188	5.9819	6.10943	6.75114	6.90931	6.61841	6.34186	6.62678	6.23571	6.46651	5.62028	6.12824	5.96242	6.59161	5.89006	7.0035	5.67867	5.90849	7.52585	6.09556	6.08671
113263	GLCCI1	3.67382	5.0722	6.39621	6.5238	6.09317	4.46377	4.62403	5.27816	4.14869	5.5591	2.8481	4.18612	3.58644	3.68842	5.53922	3.43022	2.05613	3.95008	4.03407	4.18452	4.13989	4.19597
113277	TMEM106A	2.60807	2.39968	-2.96838	1.5846	-2.96838	2.84387	2.93458	2.71675	2.29497	-2.96838	3.19798	-2.96838	-2.96838	3.49782	-2.96838	-2.96838	3.19488	-2.96838	-2.96838	2.72194	-2.96838	0.833758
113278	SLC52A3	1.27257	3.94434	-2.96838	-2.96838	-2.96838	1.30936	0.394789	4.24886	2.68185	-2.96838	-2.96838	-2.96838	-2.96838	-2.96838	-2.96838	-2.96838	-0.709624	-2.96838	-2.96838	-0.184305	-2.96838	0.833758
11328	FKBP9	6.21033	7.0227	5.9819	6.27906	5.30663	6.27977	5.88463	7.09463	6.76779	5.93671	7.69062	7.56925	7.39229	7.47922	7.10293	7.39394	7.72347	7.55379	7.40756	7.88111	7.7272	7.06767
11329	STK38	6.38535	6.29367	4.40276	4.33829	4.43604	6.49557	6.68094	7.11272	6.5514	4.24303	6.54574	6.87797	6.30127	6.63591	5.96704	6.68783	7.01073	6.50492	6.4	6.70177	6.13202	6.22077
11331	PHB2	5.17954	5.99376	5.39839	5.84693	6.09317	5.57672	5.06019	6.18328	5.75162	5.5591	5.92519	6.76262	6.18825	5.67766	6.42192	6.41518	6.68419	6.6218	6.62456	6.85589	6.78641	7.06767
11332	ACOT7	4.6438	4.75261	5.13623	4.5298	5.43178	4.97583	4.60069	5.18041	5.02588	6.04341	5.6603	6.63724	6.858	5.82705	6.7192	7.01271	6.43547	7.21236	6.955	5.90354	6.16758	6.53578
11333	PDAP1	7.17175	7.27913	7.1323	6.98268	7.05338	7.35134	7.19107	7.17568	6.97238	6.9352	6.51326	6.95505	7.31363	6.61845	6.94483	7.34226	6.83239	6.96932	6.93118	6.71423	6.73993	7.06767
11334	TUSC2	5.39951	3.75461	-2.96838	-2.96838	1.89304	5.5468	5.39464	4.79328	4.06443	-2.96838	4.3875	3.38634	2.6017	4.71452	2.45381	3.07253	5.4376	2.38877	4.35375	4.54218	3.40987	4.32066
11335	CBX3	7.79039	8.79541	4.14147	6.2247	4.43604	7.68236	7.28922	8.68666	8.05634	4.82474	6.64804	5.86363	5.70383	6.34167	6.39159	5.56891	7.49755	5.78275	6.09157	8.51233	5.89802	5.72992
11336	EXOC3	5.2263	5.55495	5.62016	5.7731	6.65173	5.03736	4.83872	4.68032	5.76948	6.75852	5.92766	5.50196	5.09996	6.05621	4.64952	5.94653	6.20264	5.44484	5.64118	6.03845	4.90111	4.90254
11337	GABARAP	6.98042	6.72916	8.83183	9.18745	9.2004	7.34266	7.30735	7.73616	6.97431	9.31036	7.71225	9.60485	9.38507	7.91084	9.53896	9.27406	7.16457	9.54321	9.51688	8.24749	9.34302	9.64255
11338	U2AF2	7.68275	7.62908	8.33319	8.94843	8.38225	7.54536	7.07733	7.21236	6.8329	8.1408	7.20874	8.38596	8.46635	7.11418	8.3192	8.39339	7.4911	8.64362	8.49902	7.43594	8.41533	8.36363
11339	OIP5	2.86605	2.84276	-2.96838	-2.96838	-2.96838	2.92052	1.71943	2.27766	1.09778	-2.96838	-2.96838	-2.96838	-2.96838	-2.96838	-2.96838	-2.96838	-1.15122	-2.96838	-2.96838	-2.96838	-2.96838	-2.96838
1134	CHRNA1	-2.96838	4.51679	-2.96838	-2.96838	-2.96838	-2.96838	-2.96838	0.574956	-0.664535	-2.96838	-2.96838	2.00039	2.91754	-2.96838	3.65685	2.28152	-1.15122	3.53901	3.49861	-0.787987	3.40987	0.833758
11340	EXOSC8	2.5602	3.79272	1.86072	-2.96838	1.89304	2.08448	2.28561	2.63477	1.30782	-2.96838	2.71731	4.07998	3.90529	3.41931	2.45381	0.390996	3.73868	2.38877	3.84303	3.97963	4.13989	1.7811
113402	SFT2D1	4.38682	3.01387	-2.96838	-2.96838	-2.96838	4.16614	4.45214	3.56557	3.56892	-2.96838	4.56914	4.28498	3.17651	4.77882	4.01617	3.43022	4.75778	3.18096	4.49043	5.64618	3.1503	4.05947
11341	SCRG1	-2.96838	-2.96838	-2.96838	-2.96838	-2.96838	-2.96838	-2.96838	-2.96838	-0.324456	-2.96838	4.13763	-2.96838	-2.96838	-0.461757	-2.96838	-2.96838	2.48795	-2.96838	-2.96838	-2.96838	-2.96838	-2.96838
113419	TEX261	7.14968	6.31183	4.40276	4.69883	4.84895	6.88561	6.32996	5.20547	4.51426	5.0462	6.72948	6.12613	5.48203	6.73918	5.88233	5.8313	7.01253	5.74889	5.88388	6.80438	5.81075	6.0147
11342	RNF13	5.74552	4.51679	-2.96838	-2.96838	1.89304	5.58851	4.89735	5.79939	5.49152	3.25273	4.96952	5.3274	5.33048	4.7577	5.64585	5.33513	5.52607	5.67867	5.67025	6.69968	5.13465	6.1884
11343	MGLL	8.43104	6.62342	3.82215	2.55354	1.89304	7.57382	7.15948	6.19047	7.11273	3.25273	5.92272	2.40386	0.690043	8.91523	3.84767	0.390996	4.21013	0.490678	2.38054	4.13596	-2.96838	3.54962
11344	TWF2	4.86185	4.63689	1.86072	-2.96838	-2.96838	5.00253	4.77759	5.244	5.20709	2.27194	5.16621	3.55431	2.6017	4.70351	-2.96838	3.43022	5.14067	2.96195	2.63767	4.46565	-2.96838	4.05947
113444	SMIM12	5.1716	5.62264	4.98481	5.69528	5.93302	5.15307	5.04298	5.63516	4.7528	6.32303	4.79133	4.62403	4.16627	5.07186	5.29893	5.20231	5.40503	5.4019	4.78437	5.1973	3.82057	4.32066
11345	GABARAPL2	5.55413	4.93834	7.20262	5.61303	6.16703	6.03886	5.71025	6.44017	6.43178	7.14145	6.5149	7.84514	7.62722	6.46078	8.19299	8.01199	6.64522	8.12198	8.21322	6.84271	7.57661	8.01256
113451	AZIN2	2.2641	1.71787	6.39621	6.27906	6.54495	2.84387	4.19599	2.98837	4.25389	4.82474	3.4245	6.22904	6.00016	2.56356	6.59161	6.63726	3.42886	6.30966	6.65396	2.90696	5.89802	5.89946
113452	TMEM54	3.89254	2.84276	-2.96838	-2.96838	-2.96838	3.22251	3.00737	4.22804	4.44929	-2.96838	3.94648	-2.96838	-2.96838	3.12165	-2.96838	-2.96838	1.87773	-2.96838	-2.96838	3.01831	-2.96838	1.7811
113457	TUBA3D	0.0329945	0.380872	-2.96838	2.55354	2.86801	-2.96838	0.394789	-1.69268	-1.39847	-2.96838	-2.10917	2.00039	2.91754	-1.61169	1.88558	2.28152	-1.79083	2.38877	3.21272	-1.22199	2.83356	1.7811
11346	SYNPO	6.0614	7.18554	7.51051	7.7125	6.79839	6.74515	5.90382	7.57583	8.07351	6.81985	9.68795	6.59933	7.01538	7.06345	6.04705	5.60444	5.87025	6.02839	5.75411	4.2199	6.69189	6.56128
113510	HELQ	2.63142	3.18126	-2.96838	1.5846	-2.96838	3.42025	2.03011	2.61352	2.80813	-2.96838	3.89698	1.43828	3.39598	3.57228	2.86041	1.87906	3.73868	-2.96838	2.63767	4.28815	2.83356	0.833758
113540	CMTM1	2.53566	2.87864	-2.96838	-2.96838	-2.96838	2.21194	1.71943	0.484233	1.72866	-2.96838	-0.0591096	-2.96838	-2.96838	0.607747	-2.96838	-2.96838	1.04447	-2.96838	-2.96838	0.706973	-2.96838	-2.96838
1136	CHRNA3	0.166868	1.50479	-2.96838	-2.96838	-2.96838	-0.483163	-2.96838	2.43126	3.45219	-2.96838	-2.96838	-2.96838	-2.96838	-2.96838	-2.96838	-2.96838	0.503513	-2.96838	-2.96838	-0.184305	-2.96838	-2.96838
113612	CYP2U1	4.42072	4.01858	-2.96838	-2.96838	-2.96838	3.57053	2.77695	4.12671	4.95744	-2.96838	5.06226	-2.96838	-2.96838	5.73281	2.45381	2.28152	3.63014	0.490678	-2.96838	6.45691	-2.96838	1.7811
113622	ADPRHL1	0.402273	-0.787253	-2.96838	-2.96838	-2.96838	1.41911	2.03011	1.02459	-0.870286	-2.96838	1.91386	-2.96838	-2.96838	0.943182	-2.96838	-2.96838	-0.709624	-2.96838	-2.96838	2.72194	-2.96838	-2.96838
113655	MFSD3	4.05678	3.91871	1.86072	1.5846	-2.96838	2.43736	3.38058	3.65147	3.10383	2.27194	5.07122	-2.96838	-2.96838	4.71452	0.93462	-2.96838	5.16032	-2.96838	-2.96838	5.08027	0.909122	0.833758
113675	SDSL	3.30411	1.35998	-2.96838	-2.96838	-2.96838	4.03437	3.84514	2.86795	1.69169	2.27194	4.17134	1.43828	-2.96838	3.12165	1.88558	1.31894	3.63014	1.42355	0.193685	4.25443	-2.96838	1.7811
1137	CHRNA4	-2.96838	-2.1969	-2.96838	-2.96838	-2.96838	-1.6275	-2.96838	-2.96838	-2.24043	3.25273	-2.10917	-2.96838	-2.96838	-2.96838	-2.96838	-2.96838	-0.37199	1.42355	0.193685	-2.96838	-2.96838	0.833758
113730	KLHDC7B	-0.677624	-2.1969	-2.96838	-2.96838	-2.96838	-0.944725	-0.933931	4.17101	-0.664535	-2.96838	2.06495	-2.96838	-2.96838	-1.61169	-2.96838	-2.96838	-1.79083	-2.96838	-2.96838	-2.96838	-2.96838	-2.96838
113763	ZBED6CL	4.30205	1.14109	-2.96838	-2.96838	-2.96838	3.68481	3.88432	1.02459	0.380421	-2.96838	1.07312	-2.96838	-2.96838	-1.61169	-2.96838	-2.96838	-2.96838	-2.96838	-2.96838	1.42524	-2.96838	-2.96838
113791	PIK3IP1	0.939977	3.04578	-2.96838	-2.96838	-2.96838	1.78982	3.48623	3.95998	5.54432	-2.96838	4.61884	2.71881	2.91754	5.1948	1.88558	1.31894	2.71748	1.42355	1.11076	4.80545	3.40987	3.54962
1138	CHRNA5	4.65523	3.23761	1.86072	-2.96838	-2.96838	3.3388	2.59995	2.59196	1.61478	-2.96838	-1.18507	-2.96838	-2.96838	0.169911	-2.96838	-2.96838	0.658918	-2.96838	-2.96838	1.25379	-2.96838	2.34807
113802	HENMT1	4.21971	-2.96838	-2.96838	-2.96838	-2.96838	3.42025	3.38058	-2.96838	-2.96838	-2.96838	1.50185	-2.96838	-2.96838	2.56356	-2.96838	-2.96838	3.24481	-2.96838	-2.96838	1.90258	-2.96838	-2.96838
113828	FAM83F	-2.13762	-2.96838	-2.96838	-2.96838	-2.96838	0.381887	0.394789	-2.96838	-0.484498	-2.96838	-2.96838	1.43828	-2.96838	-2.96838	0.93462	-2.96838	-0.709624	-2.96838	1.11076	-0.787987	-2.96838	3.07048
113829	SLC35A4	7.51555	6.41318	4.40276	5.1121	2.86801	7.1412	6.69753	5.91027	5.46437	5.23815	6.31832	5.01816	5.03607	6.15642	5.59352	5.49511	6.13475	4.81911	5.27547	6.38601	5.20479	5.05393
113835	ZNF257	-0.927663	2.32362	-2.96838	-2.96838	-2.96838	0.381887	-0.933931	1.02459	2.64365	-2.96838	-1.57436	-2.96838	-2.96838	0.169911	-2.96838	-2.96838	0.503513	-2.96838	-2.96838	-1.22199	-2.96838	-2.96838
113878	DTX2	5.53878	4.35425	1.86072	1.5846	-2.96838	6.22037	6.18843	5.09484	5.0841	2.27194	3.21424	1.43828	2.19675	4.09428	3.65685	3.71662	3.93395	3.53901	3.62278	4.53283	3.62979	4.64074
1139	CHRNA7	-0.278997	2.87864	-2.96838	-2.96838	-2.96838	1.52109	0.774343	2.40677	3.68634	2.27194	0.841524	2.40386	0.690043	-0.925062	-2.96838	1.87906	1.04447	1.42355	2.38054	0.240002	-2.96838	0.833758
114	ADCY8	-2.96838	-1.69694	3.41145	1.5846	-2.96838	-2.96838	-2.96838	-2.96838	-2.96838	4.24303	3.83524	0.504745	-2.96838	4.12758	3.17726	3.26243	2.94596	3.53901	3.36273	-2.96838	1.85919	2.75403
1140	CHRNB1	3.99511	3.38211	-2.96838	-2.96838	1.89304	4.10176	4.0657	4.14903	4.92196	2.27194	2.49578	2.40386	2.6017	2.1749	4.84125	4.42165	1.67413	2.38877	4.5542	3.78865	3.98904	3.54962
114034	TOE1	4.94807	4.26895	1.86072	4.11742	3.85533	4.3575	3.53629	2.92079	3.06099	2.27194	2.76223	4.18612	3.39598	2.04147	4.54317	3.95546	3.26914	4.06463	3.7371	2.47102	3.62979	3.7403
114036	LINC00310	1.01291	-1.32635	-2.96838	-2.96838	-2.96838	-0.944725	-2.96838	-1.69268	-2.24043	2.27194	-0.878817	-2.96838	-2.96838	-1.61169	-2.96838	-2.96838	-0.0985794	-2.96838	-2.96838	2.01426	-2.96838	-2.96838
114043	TSPEAR-AS2	-1.61379	0.47764	-2.96838	-2.96838	-2.96838	-2.96838	-2.96838	1.9105	1.40238	-2.96838	-0.878817	-2.96838	-2.96838	-1.61169	-2.96838	-2.96838	0.131179	-2.96838	-2.96838	-0.454798	-2.96838	-2.96838
114044	MCM3AP-AS1	4.03067	4.77182	1.86072	-2.96838	-2.96838	4.0852	3.80487	2.22259	3.30083	-2.96838	0.922924	-2.96838	-2.96838	1.44389	-2.96838	-2.96838	2.88429	-2.96838	-2.96838	2.68865	-2.96838	-2.96838
114049	WBSCR22	6.02219	6.47455	2.83512	1.5846	2.86801	6.17023	6.73553	6.2259	6.68907	-2.96838	5.65435	2.00039	3.58644	5.82705	2.45381	3.07253	6.39458	3.18096	1.11076	6.71009	2.83356	2.34807
114088	TRIM9	4.9056	3.69548	-2.96838	1.5846	-2.96838	2.14962	3.00737	2.30442	3.58916	3.83123	5.50043	2.40386	1.63175	1.64128	1.88558	1.31894	5.38847	0.490678	0.193685	5.52884	1.85919	-2.96838
1141	CHRNB2	-0.677624	0.882948	-2.96838	1.5846	-2.96838	0.918907	-0.933931	-2.19389	-1.39847	-2.96838	-1.18507	1.43828	0.690043	-2.96838	-2.96838	-2.96838	0.503513	1.98542	2.38054	3.95184	-2.96838	1.7811
114112	TXNRD3	1.72739	2.1288	-2.96838	-2.96838	-2.96838	0.381887	0.774343	-0.0817855	2.19283	-2.96838	2.52214	1.43828	0.690043	0.785191	-2.96838	1.87906	3.08951	-2.96838	1.11076	3.30855	-2.96838	0.833758
114134	SLC2A13	5.691	4.33501	2.83512	2.55354	-2.96838	4.78403	4.75663	4.71565	4.80133	2.27194	4.82348	-2.96838	2.19675	4.47677	1.88558	-2.96838	3.87175	-2.96838	-2.96838	6.39893	-2.96838	0.833758
114294	LACTB	5.32985	2.66923	5.51353	5.33373	5.1696	5.47872	5.48663	3.36406	4.97678	4.24303	5.91528	4.54644	3.90529	6.23874	4.84125	4.77341	4.02249	4.06463	3.21272	4.09844	3.62979	3.90869
114299	PALM2	1.38675	2.82448	1.86072	3.8565	2.86801	-2.96838	-2.96838	0.574956	4.57642	2.27194	3.07872	2.40386	3.39598	2.40961	-2.96838	0.390996	2.35786	2.70364	2.85582	-1.22199	-2.96838	2.34807
1143	CHRNB4	-1.61379	-0.578238	-2.96838	-2.96838	-2.96838	0.146872	1.32293	-1.0264	1.40238	-2.96838	-2.96838	-2.96838	0.690043	-2.96838	-2.96838	-2.96838	-2.96838	-2.96838	1.11076	0.0433914	-2.96838	-2.96838
114327	EFHC1	3.10165	5.19824	1.86072	-2.96838	-2.96838	3.16065	3.48623	3.95998	4.60653	-2.96838	4.67866	0.504745	-2.96838	4.63569	-2.96838	0.390996	4.93553	0.490678	-2.96838	4.98753	-2.96838	0.833758
1145	CHRNE	-2.13762	1.55	-2.96838	-2.96838	-2.96838	-0.944725	-0.121721	1.802	1.90052	-2.96838	0.56551	-2.96838	-2.96838	-0.925062	-2.96838	-2.96838	-2.96838	-2.96838	-2.96838	-1.22199	-2.96838	-2.96838
114548	NLRP3	-2.96838	1.6777	1.86072	-2.96838	-2.96838	-2.96838	-2.96838	1.60078	2.80813	-2.96838	-2.96838	-2.96838	-2.96838	-2.96838	-2.96838	-2.96838	2.16387	-2.96838	-2.96838	0.0433914	-2.96838	-2.96838
114569	MAL2	-0.677624	3.77379	-2.96838	-2.96838	-2.96838	-0.944725	-2.96838	4.82597	4.88968	-2.96838	3.23032	-2.96838	1.63175	-2.96838	-2.96838	1.31894	6.18357	-2.96838	0.193685	-0.184305	0.909122	1.7811
114599	SNORD15B	0.506981	-0.233698	-2.96838	-2.96838	-2.96838	-2.96838	1.53475	0.050576	0.555255	-2.96838	-2.10917	-2.96838	1.63175	-2.96838	0.93462	-2.96838	-1.79083	-2.96838	-2.96838	-2.96838	-2.96838	-2.96838
114609	TIRAP	2.58433	4.28909	-2.96838	1.5846	-2.96838	2.67715	2.16351	3.72265	3.39583	-2.96838	2.92914	1.43828	0.690043	2.51405	2.45381	1.87906	3.29307	1.98542	1.66699	3.63987	1.85919	3.32985
114625	ERMAP	5.73208	4.66285	-2.96838	1.5846	-2.96838	4.88312	4.9537	4.57435	2.75536	-2.96838	3.35287	-2.96838	-2.96838	3.79591	-2.96838	-2.96838	3.9789	-2.96838	-2.96838	3.17072	-2.96838	-2.96838
114659	LRRC37B	2.58433	4.11199	-2.96838	-2.96838	-2.96838	2.80396	3.26658	2.88578	4.47671	2.27194	2.82711	-2.96838	-2.96838	3.08821	-2.96838	-2.96838	2.97584	-2.96838	-2.96838	3.65718	-2.96838	-2.96838
1147	CHUK	4.86678	4.41661	7.16789	7.19548	6.36833	5.42711	4.83872	4.96247	4.56113	6.14276	5.08454	7.02823	6.78214	4.7577	7.08409	7.26666	4.80015	7.24917	7.3368	5.40111	7.21809	6.63519
114757	CYGB	1.63799	3.4069	1.86072	-2.96838	4.17471	3.28182	3.72078	4.61234	3.07541	3.83123	3.4245	2.00039	2.19675	3.91514	1.88558	-2.96838	3.77311	0.490678	2.06744	5.97084	3.98904	3.90869
114769	CARD16	1.01291	1.86823	-2.96838	-2.96838	-2.96838	1.52109	-0.933931	1.87523	1.49113	-2.96838	-0.224578	-2.96838	-2.96838	1.54596	-2.96838	-2.96838	-1.15122	-2.96838	-2.96838	1.64938	-2.96838	-2.96838
114780	PKD1L2	-0.464586	-2.96838	-2.96838	-2.96838	-2.96838	0.761118	0.394789	-0.0817855	4.72562	-2.96838	0.346972	-2.96838	-2.96838	-0.925062	-2.96838	-2.96838	3.51277	-2.96838	0.193685	2.99127	-2.96838	-2.96838
114781	BTBD9	5.99769	5.29768	2.83512	5.43296	4.17471	5.3391	4.45214	4.00146	4.5248	3.25273	5.09336	3.38634	4.66575	5.26382	3.43689	4.16033	5.16681	4.17076	4.03407	5.56597	4.98323	4.32066
114783	LMTK3	2.10639	1.79501	4.6239	3.8565	4.65722	1.94466	1.53475	1.14793	4.99586	5.40753	1.74507	3.55431	3.90529	-2.96838	1.88558	4.83453	-0.37199	4.60864	3.21272	-1.84565	3.98904	3.7403
114784	CSMD2	-2.96838	-2.96838	-2.96838	-2.96838	-2.96838	-2.96838	-2.96838	-0.227529	-0.0494468	-2.96838	5.70125	1.43828	-2.96838	6.11135	-2.96838	1.31894	3.29307	1.98542	0.193685	-1.84565	-2.96838	3.32985
114785	MBD6	5.75353	5.72967	8.49607	8.83508	9.01282	5.47237	6.35807	5.02817	5.72899	8.90607	4.86011	7.44648	7.39229	4.8702	7.10293	7.82134	5.50061	7.55379	7.68188	6.68499	7.52271	7.2668
114786	XKR4	-2.96838	-1.03177	4.14147	-2.96838	1.89304	-2.96838	-0.121721	0.171808	-2.96838	3.83123	-2.96838	1.43828	-2.96838	-1.61169	-2.96838	2.28152	2.97584	0.490678	-2.96838	-1.84565	1.85919	2.75403
114787	GPRIN1	5.691	4.87757	-2.96838	2.55354	1.89304	5.08809	4.71377	3.57659	5.57255	-2.96838	2.49578	-2.96838	-2.96838	2.98296	-2.96838	-2.96838	5.69724	-2.96838	-2.96838	3.78865	-2.96838	2.34807
114788	CSMD3	4.22739	5.02495	2.83512	-2.96838	4.43604	4.78403	4.79826	5.97833	5.09829	5.23815	-1.57436	2.00039	3.39598	0.785191	1.88558	1.31894	4.07864	4.26962	3.49861	0.567463	3.40987	2.34807
114789	SLC25A25	4.74895	5.09906	5.13623	4.11742	4.84895	4.86383	4.57697	4.50682	5.80669	4.82474	5.21146	5.89527	6.24587	3.68842	6.0076	5.7384	4.52503	4.75231	5.45325	4.70083	5.89802	4.98022
114790	STK11IP	4.17273	5.09906	-2.96838	-2.96838	-2.96838	3.22251	4.34387	3.54327	3.50642	-2.96838	4.10312	1.43828	1.63175	4.34139	3.43689	-2.96838	5.14067	-2.96838	1.11076	4.55146	-2.96838	2.34807
114791	TUBGCP5	3.59287	4.2824	4.40276	3.53775	4.65722	3.3388	3.20601	3.18841	2.6044	5.69625	4.61272	5.07452	5.03607	4.17614	3.84767	4.64281	4.09234	5.21609	4.73018	5.25529	4.90111	4.05947
114792	KLHL32	-2.13762	-2.1969	-2.96838	-2.96838	-2.96838	-0.134023	-0.933931	0.171808	1.09778	-2.96838	-2.96838	-2.96838	-2.96838	-2.96838	3.65685	-2.96838	0.658918	-2.96838	-2.96838	-1.22199	0.909122	2.75403
114793	FMNL2	6.45408	6.63133	4.6239	3.128	5.1696	6.08954	6.2194	6.27578	6.11842	6.87868	8.08477	7.1381	6.76253	7.98085	6.79067	6.24553	7.82134	6.65874	6.68278	7.39009	7.45237	6.89791
114794	ELFN2	4.62065	4.29574	-2.96838	-2.96838	-2.96838	5.26018	4.69185	2.40677	5.15372	2.27194	-1.18507	-2.96838	-2.96838	0.405375	0.93462	-2.96838	1.34841	-2.96838	-2.96838	2.11792	-2.96838	0.833758
114795	TMEM132B	-2.96838	0.951942	1.86072	-2.96838	-2.96838	-0.944725	-2.96838	0.958721	2.34345	-2.96838	4.04976	-2.96838	0.690043	4.7683	-2.96838	0.390996	2.26412	2.38877	0.193685	0.240002	-2.96838	2.34807
114796	PSMG3-AS1	4.51161	3.02991	-2.96838	-2.96838	-2.96838	3.88935	3.38058	2.04354	1.57473	-2.96838	4.90587	-2.96838	-2.96838	4.12758	-2.96838	-2.96838	2.75242	-2.96838	-2.96838	5.84809	-2.96838	-2.96838
114798	SLITRK1	-2.96838	-0.578238	-2.96838	-2.96838	-2.96838	-2.96838	-2.96838	0.817218	-2.96838	-2.96838	-2.96838	1.43828	2.91754	-2.96838	-2.96838	3.43022	0.658918	4.17076	3.84303	-1.22199	2.42711	4.54173
114799	ESCO1	5.91685	5.34012	5.9819	6.16822	5.93302	6.06442	5.83549	5.2196	5.96225	6.62744	4.06777	6.37083	5.57488	3.97126	5.88233	5.67298	5.26686	5.81584	5.80743	5.81377	5.3356	6.0147
114800	CCDC85A	-1.23031	1.59383	1.86072	3.128	5.43178	-2.96838	-2.96838	1.26156	0.470485	4.82474	-1.18507	4.3775	5.27621	-2.96838	0.93462	3.58051	0.92704	3.18096	2.85582	-0.787987	3.40987	2.34807
114801	TMEM200A	-2.96838	-2.96838	-2.96838	-2.96838	-2.96838	-2.96838	0.774343	-2.96838	-2.96838	-2.96838	6.74075	2.00039	-2.96838	7.54078	2.45381	1.31894	3.33977	3.18096	0.193685	2.47102	-2.96838	0.833758
114803	MYSM1	5.2263	6.99334	4.6239	4.5298	4.17471	5.23038	5.91332	5.25776	6.78763	4.24303	5.03506	4.54644	4.66575	5.41983	-2.96838	4.70959	6.01396	5.21609	4.78437	5.65913	4.90111	3.90869
114804	RNF157	4.8569	5.42447	2.83512	-2.96838	3.44453	5.49761	5.49931	5.10249	6.03416	-2.96838	1.20914	3.70474	3.39598	-0.461757	2.86041	0.390996	3.91865	-2.96838	1.66699	4.18452	3.1503	2.34807
114815	SORCS1	-2.96838	-2.96838	3.82215	-2.96838	-2.96838	0.146872	-2.96838	-2.96838	-2.96838	7.27884	1.14273	4.18612	4.66575	-1.61169	1.88558	6.65432	3.24481	4.06463	3.7371	6.76301	5.98031	4.05947
114818	KLHL29	4.414	5.49841	3.41145	4.98705	4.65722	4.82448	4.89735	5.16589	6.00244	6.55714	4.63101	5.37306	5.48203	4.43747	6.64401	4.4992	6.14793	4.9441	5.83337	4.63246	5.45553	6.0147
114821	ZBED9	4.46038	4.24852	-2.96838	-2.96838	-2.96838	2.38422	2.39817	4.39298	3.14544	-2.96838	1.60411	-2.96838	-2.96838	0.405375	-2.96838	-2.96838	0.329325	-2.96838	-2.96838	1.64938	-2.96838	-2.96838
114822	RHPN1	5.17558	5.96275	-2.96838	-2.96838	-2.96838	2.95737	4.47798	4.82135	6.57189	-2.96838	3.5579	-2.96838	-2.96838	1.21515	4.01617	2.28152	3.64881	0.490678	1.11076	2.54727	1.85919	2.75403
114823	LENG8	7.11386	8.11236	6.39621	6.84533	6.93151	6.60122	8.12038	6.38168	7.65555	6.14276	8.53782	6.56038	6.55026	8.62581	7.08409	6.78393	8.11023	6.72991	6.32885	7.91118	6.85345	6.95674
114825	PWWP2A	5.62564	5.21938	5.89961	5.84693	6.01531	5.73365	5.52433	5.54546	5.68028	5.0462	4.73045	5.18105	5.57488	4.74702	4.64952	4.42165	5.1861	5.11336	4.61528	4.45579	4.51598	5.58826
114826	SMYD4	5.61397	5.57696	-2.96838	-2.96838	1.89304	5.59437	5.35335	5.57323	6.80937	-2.96838	3.85612	-2.96838	0.690043	3.89594	-2.96838	-2.96838	3.79003	-2.96838	1.11076	3.53142	-2.96838	0.833758
114827	FHAD1	0.166868	1.75695	-2.96838	4.11742	2.86801	-2.96838	1.07455	1.97856	3.97495	-2.96838	-1.18507	1.43828	-2.96838	-0.925062	-2.96838	-2.96838	0.131179	0.490678	1.11076	-1.84565	1.85919	0.833758
114876	OSBPL1A	5.52949	4.40435	3.41145	-2.96838	-2.96838	5.20762	5.39464	4.50105	4.24754	-2.96838	3.85612	2.71881	3.75466	4.14395	4.64952	3.71662	6.27952	3.82563	4.03407	6.7868	3.82057	3.90869
114879	OSBPL5	-0.927663	3.97781	4.14147	5.7731	5.65356	2.48861	2.03011	4.50682	4.98061	5.82148	4.74171	5.3274	3.75466	4.39708	3.84767	5.056	3.85577	5.31198	5.11556	3.30855	4.40118	4.32066
114880	OSBPL6	-2.96838	2.6486	1.86072	-2.96838	-2.96838	-2.96838	-0.933931	3.20271	3.33719	2.27194	4.04067	4.62403	3.90529	3.61986	1.88558	4.4992	3.57265	2.96195	3.7371	2.34851	3.1503	2.34807
114881	OSBPL7	4.69457	4.26895	1.86072	3.128	3.44453	2.92052	3.99586	3.72265	4.68857	-2.96838	3.94648	3.55431	3.39598	3.54788	1.88558	3.26243	2.16387	3.53901	4.42371	4.43587	2.42711	1.7811
114882	OSBPL8	6.19474	7.49173	5.62016	4.5298	4.43604	6.8542	6.55304	7.29559	6.61819	4.56301	7.30961	5.12877	5.09996	7.53458	4.74857	4.89317	6.88844	4.44906	4.42371	7.59484	4.13989	4.90254
114883	OSBPL9	5.71306	5.19469	5.13623	6.16822	4.84895	5.81119	5.33932	5.1912	5.59775	5.0462	5.85693	8.14404	8.40444	5.95316	7.95449	8.2267	6.38904	8.3537	8.44537	7.01707	8.65967	8.17829
114884	OSBPL10	5.7482	4.71836	1.86072	3.128	-2.96838	6.23919	5.11062	4.61234	4.7438	2.27194	3.59562	3.38634	2.6017	2.78845	4.74857	1.87906	6.80353	2.70364	2.63767	7.26584	1.85919	4.32066
114885	OSBPL11	5.05986	5.20885	4.14147	3.8565	3.44453	4.81447	4.37171	4.99569	4.99586	3.25273	4.45747	5.28025	5.16113	5.13873	4.64952	4.64281	5.02398	4.9441	4.98281	4.73383	4.27644	4.73339
114897	C1QTNF1	1.08234	3.18126	2.83512	-2.96838	-2.96838	2.67715	2.28561	6.28757	6.72268	-2.96838	5.51363	0.504745	-2.96838	6.11135	3.43689	0.390996	3.77311	2.38877	-2.96838	6.68921	2.42711	2.34807
114898	C1QTNF2	0.939977	2.29735	-2.96838	3.53775	3.44453	2.01627	1.07455	2.10573	1.69169	3.83123	0.223889	2.00039	1.63175	-0.925062	-2.96838	-2.96838	1.04447	1.42355	-2.96838	0.0433914	-2.96838	-2.96838
114899	C1QTNF3	0.166868	0.568323	-2.96838	-2.96838	-2.96838	0.761118	-0.933931	1.36688	0.284358	-2.96838	-1.57436	-2.96838	-2.96838	-0.925062	-2.96838	-2.96838	4.75778	-2.96838	-2.96838	2.75447	-2.96838	-2.96838
114900	C1QTNF4	-2.96838	-1.32635	3.41145	2.55354	1.89304	-2.96838	-0.933931	0.171808	1.09778	2.27194	-1.57436	0.504745	0.690043	-2.96838	2.45381	0.390996	-1.15122	0.490678	-2.96838	-0.454798	1.85919	1.7811
114902	C1QTNF5	3.01553	1.75695	5.51353	5.61303	5.65356	1.78982	2.28561	3.90857	3.30083	3.83123	1.69959	4.69765	5.61916	0.943182	7.49404	2.59584	0.92704	5.05912	5.38474	1.71697	6.09556	5.25484
114904	C1QTNF6	4.6438	3.33122	-2.96838	-2.96838	-2.96838	4.53863	5.39464	3.00478	3.32517	-2.96838	3.81406	-2.96838	1.63175	2.98296	-2.96838	-2.96838	2.68167	1.42355	0.193685	5.82147	1.85919	-2.96838
114905	C1QTNF7	-2.96838	-2.1969	1.86072	1.5846	5.01816	0.918907	0.774343	0.740897	-2.96838	6.55714	-2.10917	1.43828	2.6017	-0.461757	0.93462	2.28152	0.329325	-2.96838	-2.96838	-2.96838	3.98904	1.7811
114907	FBXO32	1.54268	4.88641	4.6239	1.5846	1.89304	3.09602	5.5731	6.39886	6.76667	-2.96838	7.14656	4.54644	4.96922	5.75429	-2.96838	4.33969	6.85869	4.17076	3.21272	8.43101	3.1503	4.73339
114908	TMEM123	7.77475	8.10811	4.98481	3.53775	-2.96838	8.11631	7.64625	8.41421	8.35273	3.83123	7.13058	1.43828	0.690043	7.62627	-2.96838	-2.96838	8.28894	0.490678	-2.96838	7.16053	0.909122	4.05947
114915	EPB41L4A-AS1	3.13471	2.99764	-2.96838	-2.96838	-2.96838	3.49734	3.20601	4.17826	5.49688	-2.96838	2.88919	-2.96838	-2.96838	3.15434	-2.96838	-2.96838	3.03379	-2.96838	-2.96838	3.04486	-2.96838	-2.96838
114926	SMIM19	4.21198	3.66498	-2.96838	2.55354	3.44453	4.90214	4.45214	4.73545	2.97128	-2.96838	4.04067	2.71881	0.690043	2.61143	3.17726	3.43022	3.94909	-2.96838	1.66699	4.45579	2.83356	2.75403
114928	GPRASP2	5.07697	5.08761	-2.96838	1.5846	3.85533	4.66654	4.34387	4.68542	3.31305	-2.96838	5.04872	0.504745	3.58644	4.71452	-2.96838	-2.96838	4.53509	0.490678	1.66699	5.69728	2.83356	3.54962
114932	MRFAP1L1	6.4655	6.81847	-2.96838	-2.96838	2.86801	6.60703	5.88463	7.05578	5.70368	-2.96838	5.97137	2.00039	2.19675	5.59077	3.17726	0.390996	5.87025	3.18096	3.62278	5.91797	3.98904	3.54962
114971	PTPMT1	-0.114584	0.165375	-2.96838	-2.96838	-2.96838	0.761118	1.07455	-0.227529	0.917391	-2.96838	3.07872	-2.96838	-2.96838	3.44596	-2.96838	-2.96838	3.4071	-2.96838	-2.96838	2.81741	-2.96838	-2.96838
114984	FLYWCH2	3.65115	2.1872	-2.96838	1.5846	-2.96838	3.70662	3.53629	3.55447	4.16901	-2.96838	4.12048	1.43828	0.690043	4.11103	2.86041	-2.96838	4.46309	-2.96838	1.11076	4.2315	-2.96838	2.75403
114987	WDR31	3.60472	3.18126	-2.96838	-2.96838	-2.96838	4.2126	3.67682	3.53199	2.34345	2.27194	2.02863	-2.96838	-2.96838	2.10973	-2.96838	-2.96838	2.26412	-2.96838	-2.96838	2.90696	-2.96838	-2.96838
114990	VASN	5.34758	6.10586	4.98481	5.1121	5.65356	5.98634	6.33704	7.5648	7.7868	5.23815	6.93721	6.12613	5.70383	6.88263	4.54317	4.83453	5.73266	5.4019	5.51865	3.90914	5.71786	5.05393
114991	ZNF618	6.07637	7.67317	5.39839	5.98414	4.65722	5.76517	6.5161	6.34348	5.66606	4.82474	4.5242	2.00039	2.6017	4.71452	3.17726	3.71662	5.50574	2.70364	3.94171	5.71392	3.1503	1.7811
115	ADCY9	5.70483	5.87443	5.13623	4.5298	4.65722	5.50385	5.35335	5.4498	6.81367	4.24303	6.50502	3.84096	4.89913	6.24255	4.64952	3.71662	6.4001	4.44906	3.7371	7.71954	3.1503	3.7403
115004	MB21D1	4.9757	5.04482	-2.96838	3.128	-2.96838	5.78581	4.69185	5.39794	5.34146	-2.96838	2.16871	1.43828	-2.96838	1.73069	-2.96838	0.390996	-0.37199	0.490678	-2.96838	-0.454798	2.42711	0.833758
115019	SLC26A9	4.14054	-1.03177	1.86072	-2.96838	-2.96838	1.41911	1.71943	-2.96838	-0.324456	-2.96838	-2.96838	-2.96838	-2.96838	-2.96838	-2.96838	-2.96838	-0.709624	-2.96838	-2.96838	-1.84565	-2.96838	-2.96838
115024	NT5C3B	5.05123	4.7429	-2.96838	2.55354	-2.96838	4.83442	4.91638	5.01607	4.80998	2.27194	4.78045	4.28498	4.28096	4.88974	3.43689	3.07253	4.94311	3.95008	4.42371	5.83674	4.62232	4.54173
115098	CCDC124	5.08122	5.43656	6.66885	6.5238	5.01816	5.45959	4.83872	5.63779	5.39419	5.93671	5.37588	3.84096	4.04168	5.50467	3.43689	3.95546	5.99949	3.95008	4.42371	5.15528	4.27644	4.32066
115106	HAUS1	3.53213	3.06148	-2.96838	-2.96838	-2.96838	3.49734	3.00737	2.98837	1.53353	-2.96838	2.98706	1.43828	-2.96838	3.12165	3.17726	1.87906	1.81301	2.38877	-2.96838	3.26405	2.83356	-2.96838
115110	LOC115110	-2.96838	1.90349	-2.96838	-2.96838	-2.96838	0.146872	-2.96838	1.64333	3.19912	-2.96838	-2.96838	-2.96838	-2.96838	-2.96838	-2.96838	-2.96838	1.04447	-2.96838	-2.96838	3.30855	-2.96838	-2.96838
115111	SLC26A7	0.604601	-0.395707	-2.96838	-2.96838	-2.96838	-2.96838	-2.96838	-0.389667	-1.11034	-2.96838	-1.18507	-2.96838	-2.96838	-2.96838	4.3036	-2.96838	3.16925	-2.96838	2.63767	-0.454798	2.42711	2.75403
115123	2021-03-03	3.40241	2.96463	5.39839	6.2247	4.65722	4.18179	3.72078	3.57659	3.53801	5.0462	4.07669	4.69765	4.28096	3.3075	3.43689	3.71662	3.53301	4.26962	4.12087	3.60462	4.27644	4.90254
115196	ZNF554	2.17156	2.7682	1.86072	-2.96838	-2.96838	1.94466	2.85791	3.33839	4.1555	-2.96838	2.06495	-2.96838	-2.96838	1.81489	-2.96838	-2.96838	3.51277	-2.96838	-2.96838	3.19462	-2.96838	-2.96838
1152	CKB	7.30931	6.86505	9.21024	8.67199	9.06205	7.81878	6.97668	7.79396	7.10572	9.89166	5.33928	9.56852	9.86583	5.68327	9.33494	8.84341	5.78	9.29301	9.45766	2.01426	9.25071	9.54367
115201	ATG4A	4.98025	3.23761	-2.96838	-2.96838	2.86801	4.41161	3.67682	3.69257	4.02038	2.27194	5.4601	4.69765	3.75466	4.74702	4.64952	3.95546	4.23505	4.75231	3.21272	5.23813	5.06092	4.64074
115207	KCTD12	0.863155	6.10776	6.39621	6.27906	5.30663	3.3388	4.99007	6.65036	5.37099	7.93445	9.64474	6.204	6.68133	6.55865	5.53922	6.43505	6.48825	6.48448	6.27309	7.00867	6.30166	6.0147
115209	OMA1	3.7611	3.54729	-2.96838	-2.96838	-2.96838	2.53811	3.58467	3.61985	2.79075	-2.96838	4.02232	2.00039	0.690043	3.77505	-2.96838	1.87906	3.33977	1.42355	0.193685	2.78628	-2.96838	-2.96838
115265	DDIT4L	4.555	4.59437	5.27326	4.5298	5.43178	2.43736	2.16351	7.92477	4.49829	6.55714	-0.878817	6.22904	5.43326	-0.461757	5.64585	5.7384	5.98487	6.78108	6.72496	3.67429	5.13465	6.58634
115273	RAB42	3.34706	3.91871	-2.96838	-2.96838	-2.96838	2.53811	3.63148	5.0833	4.74831	-2.96838	0.223889	-2.96838	-2.96838	-2.96838	-2.96838	-2.96838	-2.96838	-2.96838	-2.96838	0.413003	-2.96838	-2.96838
115286	SLC25A26	2.2641	2.29735	-2.96838	-2.96838	1.89304	2.48861	2.03011	3.24477	2.64365	-2.96838	2.88919	1.43828	-2.96838	2.74619	1.88558	-2.96838	3.61123	1.42355	-2.96838	3.43436	-2.96838	-2.96838
115290	FBXO17	5.58436	5.2471	1.86072	-2.96838	1.89304	5.72833	6.16475	5.33767	5.18731	-2.96838	4.04976	0.504745	-2.96838	4.23844	-2.96838	1.31894	3.22006	-2.96838	-2.96838	1.42524	-2.96838	0.833758
115294	PCMTD1	7.89901	5.82241	8.07652	7.5228	8.05268	7.2267	7.40489	6.69529	6.08495	9.18777	6.57279	6.69232	6.21734	5.98076	6.94483	6.82968	6.33532	6.83049	7.02419	5.84053	6.71611	7.08535
1153	CIRBP	6.38878	7.86482	-2.96838	3.128	2.86801	6.34379	6.71394	8.0207	6.28126	4.24303	7.13593	1.43828	2.91754	7.08692	3.17726	1.87906	7.31823	1.42355	3.36273	7.67563	1.85919	3.32985
115330	GPR146	1.81158	1.83208	-2.96838	1.5846	-2.96838	-0.134023	0.774343	3.6824	3.66742	-2.96838	1.07312	-2.96838	-2.96838	0.169911	-2.96838	0.390996	1.52044	-2.96838	1.66699	2.39051	-2.96838	-2.96838
115353	LRRC42	5.28269	4.51108	6.27088	6.56813	4.65722	5.87999	5.0772	4.94981	5.02588	5.82148	5.02588	4.89836	5.27621	4.96537	4.84125	5.49511	5.44296	5.4019	5.55028	4.03364	5.85505	5.31604
115361	GBP4	-1.23031	5.73212	3.41145	3.128	3.44453	1.52109	-0.933931	7.50909	5.65889	-2.96838	-0.411512	2.00039	3.58644	-2.96838	2.86041	2.85378	1.25404	2.96195	3.7371	2.47102	4.90111	2.75403
115362	GBP5	-2.96838	2.98123	-2.96838	-2.96838	-2.96838	-1.6275	-2.96838	5.9928	4.53528	-2.96838	-0.626326	0.504745	-2.96838	-2.96838	0.93462	-2.96838	-1.15122	1.42355	-2.96838	-2.96838	0.909122	-2.96838
115399	LRRC56	2.10639	2.96463	-2.96838	-2.96838	-2.96838	1.70568	2.59995	1.68467	2.75536	-2.96838	1.55388	-2.96838	-2.96838	1.21515	-2.96838	1.31894	2.94596	-2.96838	0.193685	-0.184305	-2.96838	0.833758
1154	CISH	3.94007	1.59383	3.82215	4.11742	4.17471	3.31059	3.07667	2.63477	3.96723	2.27194	-1.57436	2.71881	3.75466	-2.96838	4.54317	3.43022	1.87773	2.38877	3.36273	0.0433914	3.40987	0.833758
115416	MALSU1	4.21198	4.19971	4.40276	3.53775	3.44453	3.88935	4.0657	4.16372	4.70258	3.83123	4.01305	2.97717	3.90529	4.17614	5.01046	4.89317	4.81675	4.17076	3.36273	4.8884	3.40987	3.90869
115426	UHRF2	5.94275	6.0772	7.30208	7.01507	7.01389	6.21657	6.58312	5.2336	5.19063	7.23448	7.44667	7.34702	7.04814	6.02119	6.53723	7.233	5.80101	7.32008	7.09022	5.63312	7.46672	6.97583
1155	TBCB	5.83121	5.91819	-2.96838	-2.96838	-2.96838	6.17023	5.7319	6.03935	4.66015	-2.96838	6.33514	4.83451	4.96922	6.04753	5.36285	5.49511	6.41108	5.21609	4.83659	5.66342	5.13465	5.77421
115509	ZNF689	4.70561	4.82336	3.82215	3.128	3.44453	4.56275	4.13232	3.95153	3.47412	2.27194	3.45219	2.71881	2.19675	3.05397	2.86041	2.28152	3.4071	1.98542	2.38054	3.90914	2.42711	2.34807
115548	FCHO2	4.85194	5.12544	4.98481	5.5258	2.86801	5.02005	4.99007	4.97502	4.45482	4.82474	5.01664	6.43682	6.27383	5.46613	6.36061	6.33285	4.79177	5.97079	6.29192	4.33192	6.16758	5.89946
115557	ARHGEF25	3.33289	4.06604	4.40276	5.43296	4.17471	3.61733	4.47798	4.0964	3.92006	4.24303	5.78255	4.83451	5.21982	6.29845	2.86041	5.45675	2.05613	4.9441	3.04528	3.65718	4.98323	4.05947
115560	ZNF501	2.45942	2.91366	-2.96838	-2.96838	1.89304	2.67715	2.77695	1.83908	1.35588	-2.96838	0.089318	0.504745	1.63175	-0.111624	0.93462	0.390996	2.31175	-2.96838	-2.96838	1.78153	-2.96838	1.7811
115572	FAM46B	2.23391	2.1872	2.83512	2.55354	-2.96838	3.66267	1.32293	3.52063	3.62882	-2.96838	-2.10917	2.00039	-2.96838	-1.61169	4.16703	1.87906	1.87773	-2.96838	2.63767	2.30524	1.85919	2.75403
115584	SLC5A11	-2.96838	-0.578238	-2.96838	-2.96838	1.89304	-2.96838	-2.96838	-0.389667	-2.24043	-2.96838	-2.10917	-2.96838	-2.96838	-2.96838	-2.96838	-2.96838	-1.15122	1.98542	-2.96838	-1.22199	-2.96838	-2.96838
115650	TNFRSF13C	0.289366	3.5361	-2.96838	-2.96838	-2.96838	0.583928	1.88312	2.81309	2.56405	-2.96838	-0.626326	-2.96838	-2.96838	1.44389	-2.96838	-2.96838	-2.96838	-2.96838	-2.96838	-1.22199	-2.96838	-2.96838
115677	NOSTRIN	2.51069	0.380872	-2.96838	-2.96838	-2.96838	0.918907	0.394789	1.20586	-2.24043	-2.96838	-2.96838	-2.96838	-2.96838	-2.96838	-2.96838	-2.96838	0.503513	-2.96838	-2.96838	-0.454798	-2.96838	-2.96838
115701	ALPK2	-1.23031	-0.787253	-2.96838	-2.96838	-2.96838	1.30936	-2.96838	-0.0817855	-1.39847	-2.96838	5.00266	1.43828	-2.96838	7.04614	-2.96838	-2.96838	1.87773	-2.96838	-2.96838	0.951063	-2.96838	-2.96838
115703	ARHGAP33	3.85336	5.23331	-2.96838	3.8565	-2.96838	4.01702	4.91638	4.04971	3.74165	-2.96838	2.44157	-2.96838	-2.96838	2.9461	0.93462	2.85378	1.15306	2.38877	-2.96838	1.15977	-2.96838	0.833758
115704	EVI5L	2.5602	4.49961	4.14147	4.33829	-2.96838	2.80396	2.59995	4.14163	5.61514	-2.96838	5.74107	3.84096	3.39598	5.75429	2.86041	3.84098	4.70525	4.06463	3.36273	5.08027	3.98904	3.54962
115708	TRMT61A	5.49807	4.85072	3.82215	3.53775	1.89304	5.24536	4.37171	4.48359	4.5248	3.83123	4.16298	2.71881	2.6017	3.77505	2.45381	2.28152	5.25473	1.42355	2.06744	4.68404	2.42711	2.75403
115749	C12orf56	-2.13762	-0.233698	-2.96838	-2.96838	-2.96838	-2.96838	-2.96838	0.171808	0.284358	-2.96838	1.27262	-2.96838	-2.96838	2.04147	-2.96838	-2.96838	0.131179	-2.96838	-2.96838	-1.22199	-2.96838	-2.96838
115752	DIS3L	5.26414	4.47638	-2.96838	3.53775	2.86801	4.8541	4.50337	4.524	2.62416	-2.96838	5.2941	3.19621	4.16627	4.63569	3.65685	3.07253	3.11658	3.68942	3.62278	4.50442	3.1503	3.07048
1158	CKM	-0.677624	-1.69694	-2.96838	-2.96838	-2.96838	0.583928	1.07455	1.60078	2.21905	-2.96838	-2.10917	-2.96838	-2.96838	-2.96838	-2.96838	-2.96838	0.131179	-2.96838	-2.96838	-2.96838	-2.96838	-2.96838
115811	IQCD	2.99767	0.951942	-2.96838	-2.96838	-2.96838	1.86932	3.84514	2.88578	2.85904	-2.96838	1.39178	-2.96838	-2.96838	0.785191	-2.96838	-2.96838	0.329325	-2.96838	-2.96838	-0.787987	-2.96838	0.833758
115817	DHRS1	3.86325	3.49044	1.86072	3.8565	-2.96838	3.57053	3.67682	3.40173	2.90822	3.25273	4.5628	5.01816	4.28096	4.78926	4.74857	5.24795	4.51489	4.88296	4.9357	4.28815	4.27644	4.43543
115825	WDFY2	5.01618	5.3593	1.86072	-2.96838	2.86801	3.68481	4.39902	4.80738	5.48072	2.27194	4.76397	4.7677	4.48615	5.69997	4.84125	4.33969	6.47261	4.36213	4.35375	5.26096	3.98904	4.64074
115827	RAB3C	-2.96838	1.14109	-2.96838	-2.96838	-2.96838	-2.96838	-2.96838	-1.0264	1.72866	-2.96838	-2.96838	-2.96838	0.690043	-2.96838	0.93462	-2.96838	3.06192	-2.96838	0.193685	1.57847	-2.96838	-2.96838
1159	CKMT1B	2.69929	1.90349	-2.96838	-2.96838	-2.96838	2.53811	1.88312	0.171808	2.89201	-2.96838	-2.96838	0.504745	2.19675	-2.96838	4.16703	4.2528	0.131179	2.96195	3.36273	0.951063	4.27644	0.833758
115908	CTHRC1	4.72202	7.41439	4.40276	4.11742	2.86801	5.19995	4.972	7.14362	5.12973	3.25273	4.85493	4.9595	5.5292	5.73821	4.74857	4.4992	6.30328	5.16564	4.887	4.66705	5.51195	3.90869
115939	TSR3	3.88284	3.01387	1.86072	-2.96838	-2.96838	3.70662	3.53629	3.32538	3.1317	-2.96838	4.61884	-2.96838	-2.96838	4.56451	-2.96838	-2.96838	4.60367	-2.96838	1.66699	4.11105	-2.96838	0.833758
115948	CCDC151	-0.464586	0.0442157	-2.96838	-2.96838	-2.96838	-1.6275	-0.933931	1.36688	2.64365	-2.96838	0.089318	-2.96838	-2.96838	-0.925062	-2.96838	-2.96838	-1.15122	-2.96838	-2.96838	-1.84565	-2.96838	-2.96838
115950	ZNF653	2.53566	3.25136	1.86072	4.11742	3.44453	2.80396	2.85791	2.81309	1.93256	3.25273	2.13495	3.19621	2.6017	1.89443	1.88558	2.85378	2.78653	2.70364	3.49861	2.21462	3.82057	3.32985
115992	RNF166	4.73824	5.2743	4.98481	3.53775	4.65722	4.30127	4.39902	4.98332	5.27428	4.82474	3.73738	3.84096	3.39598	3.1863	1.88558	3.43022	3.90319	4.53106	4.28022	3.85015	3.62979	3.90869
1160	CKMT2	0.289366	-1.03177	-2.96838	-2.96838	-2.96838	-0.483163	0.394789	0.574956	1.57473	-2.96838	-0.0591096	-2.96838	-2.96838	1.54596	-2.96838	0.390996	-2.96838	0.490678	-2.96838	-2.96838	-2.96838	-2.96838
116028	RMI2	5.59924	5.34974	-2.96838	-2.96838	2.86801	5.45315	5.36725	5.268	2.77317	2.27194	0.223889	-2.96838	-2.96838	1.81489	-2.96838	-2.96838	2.31175	-2.96838	-2.96838	1.25379	-2.96838	-2.96838
116039	OSR2	1.27257	3.26498	-2.96838	-2.96838	-2.96838	1.94466	1.32293	3.96837	3.55869	-2.96838	-2.10917	0.504745	1.63175	0.405375	-2.96838	1.31894	1.74524	1.98542	2.06744	-0.184305	0.909122	1.7811
116064	LRRC58	7.80137	6.69812	6.56589	6.10943	6.65173	7.5008	7.20274	6.2724	6.33919	6.04341	6.10599	6.01531	5.70383	5.98076	5.16189	5.91857	6.85065	5.7142	5.58122	7.47429	5.27167	5.9389
116068	LYSMD3	5.6686	5.35612	-2.96838	-2.96838	-2.96838	5.67402	5.02556	5.50853	6.19141	2.27194	5.65435	0.504745	2.19675	5.5298	1.88558	1.87906	6.08078	3.68942	4.42371	4.91023	2.42711	2.75403
116071	BATF2	1.68338	-1.03177	-2.96838	-2.96838	-2.96838	2.32905	2.59995	2.88578	3.2885	-2.96838	0.460375	-2.96838	-2.96838	-0.111624	-2.96838	-2.96838	2.52883	-2.96838	-2.96838	1.84333	-2.96838	0.833758
116092	DNTTIP1	4.62647	3.41913	-2.96838	-2.96838	-2.96838	4.93946	4.89735	4.34867	3.56892	-2.96838	3.64444	4.83451	3.39598	3.44596	2.86041	3.71662	4.69631	4.17076	4.03407	4.83617	4.27644	3.32985
1161	ERCC8	4.27265	4.66285	1.86072	-2.96838	-2.96838	4.37122	4.0657	3.65147	3.56892	-2.96838	3.62024	3.96542	4.3872	3.3075	4.01617	4.83453	3.59207	4.06463	3.36273	3.04486	4.27644	4.05947
116113	FOXP4	6.25047	6.63001	4.14147	3.8565	1.89304	5.82123	5.54892	6.18868	5.95837	2.27194	4.81284	5.54249	5.38279	4.50239	5.69635	5.97395	6.15121	5.81584	5.80743	5.66342	6.42432	6.37252
116115	ZNF526	4.33086	4.34145	4.14147	3.128	4.17471	4.18179	4.0657	4.25573	5.04432	3.25273	3.99435	2.97717	3.39598	4.42413	0.93462	2.28152	4.53509	3.18096	2.85582	4.2082	3.1503	4.32066
116135	LRRC3B	-2.96838	-2.96838	1.86072	-2.96838	2.86801	-2.96838	-2.96838	-2.96838	-2.96838	-2.96838	-2.96838	0.504745	-2.96838	-2.96838	-2.96838	0.390996	-2.96838	2.96195	2.63767	-1.84565	-2.96838	3.54962
116138	KLHDC3	5.33341	6.18502	4.6239	6.38199	5.30663	5.46599	5.58504	5.27478	5.37391	5.5591	5.76886	6.52036	6.50378	5.52356	5.79233	6.35387	6.35818	6.60296	6.45115	7.03705	6.33331	6.77252
116143	WDR92	4.44069	4.04251	1.86072	1.5846	2.86801	4.95776	4.13232	4.70564	3.62882	2.27194	3.7147	3.55431	3.90529	4.09428	4.84125	3.95546	4.33064	4.06463	4.20274	3.75689	4.81403	3.54962
116150	NUS1	6.32934	6.31511	7.51051	8.01436	7.75028	6.29784	6.90228	6.71662	6.87988	8.4817	6.0068	6.17851	6.06562	6.00336	6.53723	6.78393	6.26144	5.91079	6.41725	6.33583	6.48195	6.53578
116151	FAM210B	5.52949	5.78744	-2.96838	-2.96838	-2.96838	6.04743	5.80519	5.11766	5.32646	-2.96838	6.53769	-2.96838	-2.96838	6.50581	-2.96838	-2.96838	7.44512	0.490678	-2.96838	8.70877	-2.96838	-2.96838
116154	PHACTR3	-2.13762	0.380872	-2.96838	-2.96838	-2.96838	-2.96838	-2.96838	1.31518	1.30782	-2.96838	-2.96838	0.504745	-2.96838	-2.96838	-2.96838	0.390996	-0.0985794	-2.96838	-2.96838	1.25379	0.909122	-2.96838
116159	CYYR1	-2.96838	5.67715	-2.96838	-2.96838	-2.96838	-2.96838	-0.933931	3.96837	4.38705	-2.96838	3.57058	-2.96838	-2.96838	1.08557	-2.96838	-2.96838	-1.79083	-2.96838	-2.96838	-1.84565	-2.96838	-2.96838
116173	CMTM5	-2.96838	-2.96838	-2.96838	-2.96838	-2.96838	-2.96838	-2.96838	-0.781593	-0.870286	-2.96838	-2.96838	-2.96838	1.63175	-2.96838	-2.96838	-2.96838	-2.96838	-2.96838	-2.96838	1.84333	-2.96838	-2.96838
116224	FAM122A	4.80137	3.82986	8.14955	8.60973	7.59838	4.88312	4.83872	4.60697	3.70501	7.72598	4.66097	5.6941	5.61916	4.47677	6.85876	5.86098	4.89701	5.97079	6.21508	5.1973	6.16758	6.05115
116225	ZMYND19	4.68901	4.92981	4.6239	5.22716	-2.96838	4.43793	4.09939	4.73545	5.22984	3.25273	4.56914	5.83128	5.48203	4.20763	4.92834	5.45675	4.64144	5.21609	5.11556	3.85015	5.06092	4.82044
116228	COX20	7.31563	5.55218	-2.96838	-2.96838	1.89304	6.91869	7.02131	5.03617	5.51287	2.27194	5.61509	2.00039	3.39598	5.24877	1.88558	1.87906	5.89392	3.53901	2.85582	6.31144	2.42711	3.7403
116236	ABHD15	5.3511	4.62109	1.86072	-2.96838	1.89304	4.75292	4.28652	4.44803	4.68857	-2.96838	5.19517	0.504745	3.17651	4.26861	-2.96838	-2.96838	4.03674	-2.96838	0.193685	5.58871	-2.96838	-2.96838
116238	TLCD1	3.28951	1.93792	-2.96838	-2.96838	-2.96838	1.06113	2.03011	2.33069	1.53353	-2.96838	1.60411	1.43828	0.690043	1.44389	-2.96838	1.31894	3.4503	2.70364	-2.96838	2.34851	0.909122	2.75403
116254	GINM1	5.279	5.34974	3.41145	1.5846	-2.96838	5.04594	5.63184	6.96118	6.01371	4.56301	6.70524	4.18612	5.27621	7.1307	4.42836	4.64281	6.40285	3.95008	5.02843	6.13118	4.51598	4.90254
1163	CKS1B	6.50712	5.64365	3.41145	-2.96838	-2.96838	6.99599	7.07309	5.85476	4.55084	-2.96838	1.55388	2.71881	1.63175	1.64128	3.17726	1.87906	2.60728	2.38877	1.66699	2.43133	3.40987	1.7811
116328	C8orf34	-2.96838	-0.395707	-2.96838	-2.96838	-2.96838	-2.96838	-2.96838	0.050576	-1.39847	-2.96838	2.76223	-2.96838	0.690043	1.89443	3.17726	-2.96838	1.81301	-2.96838	2.38054	-1.22199	1.85919	-2.96838
116349	EXOC3-AS1	3.27476	2.15829	-2.96838	-2.96838	-2.96838	2.76292	2.39817	2.75606	1.30782	-2.96838	2.57347	-2.96838	0.690043	1.44389	-2.96838	-2.96838	2.44588	-2.96838	-2.96838	1.50389	-2.96838	-2.96838
116372	LYPD1	0.0329945	-0.787253	-2.96838	-2.96838	-2.96838	-0.134023	-2.96838	1.41679	0.783239	-2.96838	-1.57436	1.43828	0.690043	0.943182	-2.96838	-2.96838	0.329325	-2.96838	-2.96838	2.06702	-2.96838	-2.96838
1164	CKS2	5.50441	5.33367	5.51353	6.98268	6.3043	6.07703	6.2422	6.35952	5.98917	5.93671	2.46893	5.07452	5.70383	1.89443	6.19488	5.10644	3.96407	4.75231	5.07266	4.3639	6.53737	5.25484
116412	ZNF837	1.08234	2.24332	-2.96838	-2.96838	-2.96838	1.86932	1.88312	2.63477	1.72866	-2.96838	1.20914	-2.96838	-2.96838	1.33405	-2.96838	-2.96838	0.92704	-2.96838	-2.96838	0.834174	-2.96838	-2.96838
116437	LINC01257	-2.13762	4.97195	-2.96838	-2.96838	-2.96838	-2.96838	-2.96838	2.3565	0.555255	-2.96838	-2.96838	-2.96838	-2.96838	-2.96838	-2.96838	-2.96838	-1.15122	-2.96838	-2.96838	-1.84565	-2.96838	-2.96838
116441	TM4SF18	-0.278997	-2.96838	-2.96838	-2.96838	-2.96838	2.63227	1.32293	-1.69268	-2.96838	-2.96838	-0.411512	-2.96838	-2.96838	3.1863	-2.96838	-2.96838	5.25473	-2.96838	-2.96838	0.706973	-2.96838	-2.96838
116442	RAB39B	0.863155	1.6777	5.27326	6.2247	5.65356	1.86932	0.394789	0.283637	2.34345	2.27194	2.44157	2.71881	3.17651	-0.461757	4.16703	3.58051	-1.79083	3.82563	4.35375	-2.96838	4.40118	3.32985
116443	GRIN3A	-0.464586	-0.395707	2.83512	3.128	3.44453	-2.96838	-2.96838	1.41679	1.40238	5.40753	-0.878817	1.43828	0.690043	-1.61169	-2.96838	2.59584	0.799199	3.18096	-2.96838	-0.787987	1.85919	3.32985
116444	GRIN3B	-0.927663	3.76423	-2.96838	-2.96838	-2.96838	-2.96838	-2.96838	2.59196	4.89782	-2.96838	-2.10917	2.00039	0.690043	-2.96838	-2.96838	-2.96838	-1.15122	0.490678	0.193685	-2.96838	-2.96838	0.833758
116447	TOP1MT	3.30411	3.49044	-2.96838	2.55354	-2.96838	2.27169	3.20601	3.37673	3.88774	-2.96838	3.69166	-2.96838	0.690043	2.98296	-2.96838	-2.96838	5.26686	-2.96838	-2.96838	4.44587	0.909122	0.833758
116448	OLIG1	-2.96838	0.380872	-2.96838	1.5846	-2.96838	-1.6275	-0.933931	1.76394	3.6957	-2.96838	-2.10917	-2.96838	-2.96838	-1.61169	-2.96838	1.87906	-1.15122	-2.96838	1.11076	1.50389	1.85919	2.34807
116461	TSEN15	6.09538	5.32394	1.86072	1.5846	1.89304	7.48984	6.80354	5.43171	4.79263	-2.96838	3.86644	2.40386	2.19675	3.95279	3.84767	3.71662	5.39953	2.70364	3.62278	5.70978	3.82057	4.05947
116496	FAM129A	5.92159	6.54603	1.86072	3.53775	2.86801	5.98634	4.2268	6.36747	5.40565	-2.96838	4.70191	3.55431	2.91754	4.89941	3.17726	3.58051	6.44885	5.00275	4.03407	9.25467	4.27644	4.32066
116535	MRGPRF	-0.927663	-1.03177	-2.96838	-2.96838	-2.96838	0.381887	-2.96838	1.72485	2.21905	-2.96838	6.20491	2.00039	2.6017	4.97455	-2.96838	-2.96838	-2.96838	2.38877	1.66699	-0.454798	2.42711	0.833758
116540	MRPL53	1.49255	2.37477	-2.96838	-2.96838	-2.96838	2.08448	1.32293	2.10573	2.2448	-2.96838	1.69959	-2.96838	-2.96838	1.54596	-2.96838	-2.96838	2.111	-2.96838	-2.96838	1.9595	-2.96838	-2.96838
116541	MRPL54	3.70717	3.46706	1.86072	-2.96838	-2.96838	3.16065	3.26658	4.62301	3.63857	2.27194	4.29879	1.43828	2.6017	4.23844	3.43689	3.43022	4.50468	1.42355	2.85582	4.09844	2.83356	2.34807
116828	N4BP2L2-IT2	1.21191	1.71787	-2.96838	-2.96838	-2.96838	1.61634	1.07455	0.050576	1.79988	-2.96838	-1.57436	-2.96838	-2.96838	1.21515	-2.96838	-2.96838	0.92704	-2.96838	-2.96838	1.64938	-2.96838	-2.96838
116832	RPL39L	4.74361	3.36956	1.86072	1.5846	3.44453	5.39389	4.75663	4.37416	3.92006	-2.96838	2.59846	-2.96838	-2.96838	2.65776	-2.96838	-2.96838	1.99908	-2.96838	-2.96838	1.64938	-2.96838	-2.96838
116835	HSPA12B	0.0329945	2.06793	-2.96838	-2.96838	-2.96838	0.146872	-0.121721	2.33069	2.85904	-2.96838	-1.18507	2.40386	2.6017	-2.96838	1.88558	-2.96838	0.799199	1.42355	0.193685	-1.84565	2.83356	3.07048
116840	CNTROB	6.02219	5.49263	1.86072	-2.96838	-2.96838	5.75997	6.23464	4.3992	5.54432	2.27194	5.1494	0.504745	-2.96838	5.02844	2.86041	2.28152	4.56488	0.490678	0.193685	5.64184	-2.96838	2.75403
116841	SNAP47	5.86854	5.01289	-2.96838	-2.96838	-2.96838	5.79602	5.54892	5.00388	5.49956	-2.96838	4.3875	1.43828	1.63175	4.51503	0.93462	-2.96838	5.74573	-2.96838	-2.96838	5.80215	1.85919	0.833758
116842	LEAP2	2.63142	2.00439	1.86072	-2.96838	-2.96838	1.78982	1.07455	1.20586	3.37266	-2.96838	-0.626326	-2.96838	-2.96838	-0.111624	-2.96838	-2.96838	-0.0985794	-2.96838	-2.96838	-0.454798	-2.96838	-2.96838
116843	SLC18B1	3.66253	3.07701	-2.96838	-2.96838	-2.96838	2.76292	2.50259	3.6824	3.49573	-2.96838	1.95314	-2.96838	-2.96838	1.08557	1.88558	-2.96838	4.98043	1.98542	1.11076	7.71335	-2.96838	1.7811
116844	LRG1	5.17954	-1.03177	-2.96838	-2.96838	-2.96838	3.28182	3.67682	3.12976	2.92424	-2.96838	-2.96838	-2.96838	-2.96838	-2.96838	-2.96838	-2.96838	0.131179	-2.96838	-2.96838	-0.454798	-2.96838	-2.96838
116931	MED12L	-0.278997	3.65467	1.86072	4.33829	1.89304	-2.96838	-2.96838	2.25039	3.15905	2.27194	0.841524	3.38634	3.17651	-0.925062	2.86041	3.07253	2.111	1.98542	-2.96838	-1.22199	2.83356	3.07048
116937	SNORD83A	0.402273	0.380872	-2.96838	-2.96838	-2.96838	0.918907	1.32293	-0.227529	0.63532	-2.96838	0.460375	-2.96838	-2.96838	-2.96838	-2.96838	-2.96838	0.658918	-2.96838	-2.96838	1.50389	-2.96838	-2.96838
116966	WDR17	0.289366	2.58486	-2.96838	-2.96838	-2.96838	0.146872	-0.933931	0.574956	2.89201	-2.96838	0.089318	-2.96838	0.690043	-0.111624	-2.96838	1.31894	1.34841	0.490678	1.11076	1.64938	0.909122	-2.96838
116983	ACAP3	5.59331	6.85383	-2.96838	1.5846	-2.96838	4.03437	4.6696	5.18401	7.74849	-2.96838	6.58847	3.38634	3.17651	6.22726	2.86041	0.390996	5.74139	3.53901	3.36273	5.75469	2.83356	2.34807
116984	ARAP2	3.59287	1.97153	4.98481	-2.96838	5.93302	3.61733	2.39817	2.33069	1.86775	6.48325	2.73995	6.07179	6.15855	-2.96838	4.92834	6.3746	3.11658	6.58388	6.00293	2.21462	6.13202	6.61097
116985	ARAP1	4.90081	5.54661	3.41145	3.8565	3.44453	4.45091	4.69185	5.29494	6.82759	4.24303	6.8397	5.6941	5.8222	6.59483	3.84767	4.42165	5.92104	5.60486	5.78102	6.42442	5.81075	5.43116
116986	AGAP2	-1.61379	3.31822	-2.96838	1.5846	4.84895	0.583928	-0.933931	3.11472	4.39857	-2.96838	-2.96838	4.18612	4.82545	-2.96838	0.93462	1.31894	-2.96838	0.490678	-2.96838	-2.96838	2.42711	4.19597
116987	AGAP1	5.279	5.95227	5.89961	4.98705	6.16703	6.02156	6.10795	5.61659	6.31204	6.40536	4.95508	6.30168	6.00016	5.27872	5.36285	4.83453	4.13268	5.4019	5.97989	5.79043	5.89802	5.8589
116988	AGAP3	6.13881	6.65221	6.61829	6.61114	6.70229	6.05595	6.73553	6.57954	7.70857	6.87868	6.42171	6.96999	6.7225	5.84719	6.61804	7.18687	6.38069	6.72991	6.56388	6.85214	6.69189	6.659
117	ADCYAP1R1	-2.96838	5.45153	-2.96838	-2.96838	-2.96838	-1.6275	-0.121721	1.46504	4.88968	-2.96838	-1.18507	2.00039	-2.96838	0.785191	-2.96838	-2.96838	0.329325	-2.96838	-2.96838	-2.96838	-2.96838	-2.96838
117143	TADA1	4.63804	3.71546	2.83512	1.5846	2.86801	4.65537	5.02556	4.00961	3.8713	2.27194	2.8058	3.70474	0.690043	2.29702	4.84125	3.71662	4.14588	4.53106	3.7371	4.49482	3.62979	4.32066
117145	THEM4	5.41305	3.68538	-2.96838	-2.96838	-2.96838	4.82448	4.64699	2.95498	3.4632	-2.96838	3.30813	-2.96838	-2.96838	3.39216	-2.96838	-2.96838	6.28847	-2.96838	-2.96838	5.84809	-2.96838	0.833758
117154	DACH2	-2.96838	-2.96838	-2.96838	-2.96838	-2.96838	-2.96838	-2.96838	-2.19389	-2.96838	-2.96838	-2.96838	-2.96838	-2.96838	-2.96838	-2.96838	-2.96838	1.04447	0.490678	2.06744	-1.22199	-2.96838	0.833758
117155	CATSPER2	1.33079	3.50199	-2.96838	1.5846	-2.96838	2.01627	2.28561	3.37673	3.59918	-2.96838	1.44786	0.504745	-2.96838	0.785191	3.17726	0.390996	1.59933	1.42355	-2.96838	1.71697	1.85919	-2.96838
117166	WFIKKN1	-0.278997	0.380872	-2.96838	-2.96838	-2.96838	-0.134023	-0.121721	0.283637	1.83421	-2.96838	-2.96838	1.43828	0.690043	-0.461757	-2.96838	-2.96838	-1.79083	-2.96838	-2.96838	-1.22199	-2.96838	-2.96838
117177	RAB3IP	4.7001	4.19971	-2.96838	2.55354	2.86801	3.83097	3.32471	4.2963	4.37544	-2.96838	5.02588	2.97717	3.75466	4.70351	1.88558	3.58051	3.16925	3.18096	3.7371	2.01426	3.82057	1.7811
117178	SSX2IP	5.05123	6.54044	-2.96838	-2.96838	3.44453	6.1183	5.02556	6.8543	6.30287	-2.96838	5.28258	3.96542	2.6017	4.07733	4.92834	4.2528	4.59407	3.18096	3.04528	3.65718	3.82057	3.7403
117246	FTSJ3	6.87064	6.30855	4.6239	6.10943	5.1696	6.63857	6.60674	5.35057	5.17061	5.0462	6.21707	6.82966	6.50378	6.02119	5.59352	6.94503	5.99585	6.52506	6.84456	6.56403	6.53737	6.34342
117247	SLC16A10	0.289366	2.27059	-2.96838	-2.96838	3.44453	1.30936	1.07455	0.171808	2.31941	-2.96838	-2.96838	0.504745	-2.96838	-0.925062	-2.96838	1.87906	1.67413	-2.96838	-2.96838	2.39051	-2.96838	-2.96838
117248	GALNT15	-1.23031	2.27059	-2.96838	-2.96838	-2.96838	-2.96838	-2.96838	1.68467	-0.870286	-2.96838	4.94537	-2.96838	-2.96838	0.405375	-2.96838	-2.96838	0.799199	-2.96838	-2.96838	-0.454798	-2.96838	-2.96838
117283	IP6K3	-2.96838	-2.96838	-2.96838	-2.96838	-2.96838	-2.96838	1.53475	-0.781593	0.555255	-2.96838	-2.96838	0.504745	-2.96838	-0.111624	-2.96838	-2.96838	2.05613	0.490678	-2.96838	6.27826	-2.96838	-2.96838
1173	AP2M1	7.98932	7.71595	9.51667	10.1658	9.84836	8.13553	8.06603	7.58882	7.2917	9.62581	9.53109	10.1697	10.0121	9.12817	10.0124	9.85616	9.11661	10.0981	9.98874	8.70565	10.1068	10.0166
1174	AP1S1	6.45245	5.83616	5.71945	6.6935	6.65173	6.8444	6.71937	6.59317	6.63897	5.23815	6.25292	7.19005	6.83941	6.87775	6.61804	7.32106	6.94617	7.34296	7.15335	6.90562	7.03769	7.25121
1175	AP2S1	4.82688	5.11043	3.82215	4.11742	5.1696	4.81447	4.87807	5.21256	4.90591	3.25273	6.41995	6.74536	6.27383	6.78164	6.45162	6.62001	6.38626	6.67687	6.4343	5.85935	6.39462	6.12141
[truncated: 14,396 more rows]
