# Supplementary material for: An HLA-G/SPAG9/STAT3 axis promotes brain metastases
Source: Proc Natl Acad Sci U S A. 2023 Feb 13;120(8):e2205247120. doi: 10.1073/pnas.2205247120 (PMC9974476; doi:10.1073/pnas.2205247120)
Supplement: Supplementary file 7 — Dataset S06 (XLS) [file pnas.2205247120.sd06.xls]

## Sheet: micromet_vs_original_GSEA_GO_Bi
Dataset S6: List of GSEA_GO_Biological Processes commonly deregulated in parental versus pre-metastatic lung, breast and melanoma BMICs
pathway	pval	padj	ES	NES	nMoreExtreme	size	leadingEdge	Enrichment
MESENCHYMAL_CELL_PROLIFERATION	0.000444642	0.00788385	0.734229	3.00741	0	36	FGFR2, FGF7, WNT2, PRRX1, FOXF1, NFIB, ZEB1, FOXP2, SIX1, WNT11, BMP7, PDGFA, FGFR1, CTNNB1, VEGFA, SIX2, OSR1, BMP4	Up-regulated
MESONEPHROS_DEVELOPMENT	0.000656599	0.00788385	0.624347	2.99203	0	72	FGFR2, BDNF, FGF10, NOG, SMAD6, SLIT2, SMAD7, FOXJ1, NPNT, FOXC1, CRLF1, PBX1, SIX1, WNT11, BMP7, FGFR1, GATA3, FOXC2, CTNNB1, VEGFA, BMPER, SIX2, BCL2, OSR1, BMP4, HES1, ROBO2, BASP1, PTCH1, SALL1	Up-regulated
OUTFLOW_TRACT_MORPHOGENESIS	0.000566572	0.00788385	0.649924	2.9735	0	57	FGFR2, NOG, SMAD6, TWIST1, CITED2, FOXC1, ZFPM2, FZD2, SIX1, NIPBL, WNT11, BMP7, SOX11, FOXC2, CTNNB1, VEGFA, BMP4, HES1, FZD1, ROBO2, ATF2, FOLR1, NEDD4, MSX2, BMPR2, RBPJ, WNT5A, SMAD4, JAG1, ZFPM1, NRP1, JUN, SEC24B, RARA, ILK, MEF2C, TBX3, BMPR1A, GATA6, RARB	Up-regulated
METANEPHROS_DEVELOPMENT	0.000610874	0.00788385	0.629043	2.93252	0	63	FGF10, TFAP2B, CD34, PDGFB, FOXJ1, ID2, SIX1, NIPBL, BMP7, PDGFA, GATA3, FOXC2, CTNNB1, SIX2, BCL2, OSR1, BMP4, HES1, ROBO2, BASP1, PTCH1, IRX3, SALL1, EGR1, ID3, PDGFRA, FBN1, GDNF, SMO, SMAD4, APH1A, IRX1, DLG5, SIX4, POU3F3, CTSH, GREB1L, SOX9	Up-regulated
KIDNEY_EPITHELIUM_DEVELOPMENT	0.000829187	0.00792477	0.573227	2.90844	0	100	FGFR2, BDNF, TFAP2B, EFNB2, NOG, CD34, EPHA7, SMAD6, SLIT2, SMAD7, FOXJ1, NPNT, FOXC1, CRLF1, PBX1, EPHA4, SIX1, WNT11, BMP7, FGFR1, GATA3, FOXC2, CTNNB1, VEGFA, BMPER, SIX2, BCL2, OSR1, BMP4, HES1, ROBO2, BASP1, PTCH1, IRX3, SALL1, DLG1, MAGED1, GDNF, MAGI2, SMO, SMAD4, JAG1, IRX1	Up-regulated
NEURON_PROJECTION_GUIDANCE	0.00173611	0.0100813	0.516984	2.88229	0	185	FOXG1, BDNF, OTX2, EFNB2, NOG, EPHA7, SEMA3F, SLIT2, FLRT2, NTN1, EXT1, NFIB, ZSWIM6, RANBP9, SEMA6D, GFRA2, TUBB2B, NPTN, EPHA4, EFNA3, SEMA7A, EPHA1, UNC5B, LRP1, BMP7, FLRT3, GATA3, PLXNA2, EPHB6, RHOG, TUBB3, VEGFA, EFNA5, NEO1, PLXNA4, EGR2, CHN1, ZSWIM8, CXCL12, EFNB1, ROBO2, KIF5A, FYN, PAX6, PTCH1, LGR6, NR4A3, PIK3CA, SH3KBP1, BMPR2, SPTBN1, SEMA3E, MYCBP2, MAPK3, FEZ1, NECTIN1, KLF7, DA…	Up-regulated
BONE_MORPHOGENESIS	0.000610874	0.00788385	0.598227	2.81592	0	65	FGFR2, MMP13, PHOSPHO1, TWIST1, FOXC1, TGFB3, FGF18, SP5, GNAS, BMP6, NPPC, COL2A1, BMP4, RUNX2, SKI, TEK, MSX2, BMPR2, LRP6, COL1A1, CYP26B1, TRPV4, STC1, RARG, SERPINH1, MEF2D, LRP5, ANXA6, INPPL1, MEGF8, SOX9, RARA, MMP16, NAB2, HAS2, TFAP2A, MSX1, GLG1, MEF2C, CARM1, NAB1	Up-regulated
VENTRICULAR_SEPTUM_MORPHOGENESIS	0.000444642	0.00788385	0.685633	2.80836	0	36	FGFR2, NOG, CITED2, SLIT2, SMAD7, ID2, ZFPM2, FZD2, SOX4, WNT11, SOX11, BMP4, HES1, FZD1, RBM15, ROBO2, BMPR2, ACVR1, RBPJ, WNT5A, SMAD4	Up-regulated
REGULATION_OF_SYNAPSE_STRUCTURE_OR_ACTIVITY	0.00136799	0.00872778	0.515487	2.79405	0	159	BDNF, KIF1A, EPHA7, GPM6A, SEMA3F, FLRT2, NTN1, C1QL3, PTPRD, CAMK1, NEURL1, PTEN, TUBA1A, LRRTM2, EPHA4, CDH2, SIX1, PAK3, FLRT3, ABHD17C, GPC4, NTNG2, EFNA5, SYNGAP1, LRRK2, FZD1, SETD5, ROBO2, DNM1, RHOA, FYN, CDC42, FRMPD4, ADAM10, ABHD17B, VCP, ARF6, NEDD4, SIPA1L1, SLITRK5, CFL1, PAFAH1B1, NLGN3, ADNP, TANC2, NLGN2, TIAM1, KALRN, NTRK2, ARHGAP44, DAB2IP, SLITRK1, NECTIN1, CAPRIN1, DAG1, LRR…	Up-regulated
MESENCHYME_DEVELOPMENT	0.00197239	0.0110136	0.491789	2.76489	0	198	ACTC1, ACTA1, ACTG2, FGFR2, WNT2, FGF10, OLFM1, ALDH1A2, ZEB2, ACTA2, NOG, FRZB, TWIST1, SEMA3F, CITED2, SMAD7, FOXF1, FOXC1, NRG1, PTEN, TGFB3, SEMA6D, ZFPM2, FOXF2, SIX1, DDX5, HGF, SEMA7A, WNT11, BMP7, PPP2CA, FGFR1, GATA3, ACVRL1, S100A4, SOX11, FOXC2, CTNNB1, SPRY2, SIX2, BCL2, OSR1, BMP4, HES1, EFNB1, ROBO2, EZH2, FOLR1, BASP1, NEDD4, DACT3, CFL1, HNRNPAB, MSX2, BMPR2, ADIPOR1, SEMA3E, GSK3…	Up-regulated
NEURON_MIGRATION	0.00094162	0.00792477	0.533661	2.74095	0	111	FOXG1, GPM6A, TWIST1, FLRT2, NTN1, NRG1, NR4A2, ZSWIM6, NR2F2, MARK1, TUBB2B, NIPBL, GATA2, FGFR1, GATA3, AXL, USP9X, TUBB2A, NTNG2, CTNNB1, VEGFA, PRKG1, NDEL1, PLAA, CXCL12, TOP2B, TRIM46, FYN, PAX6, ZMIZ1, CRK, SATB2, PAFAH1B1, SRF, MARK2, YWHAE, LHX6, NTRK2, DAB2IP, DCLK1, FGF13, ADGRL3, ZNF609, PEX13, MDGA1, NDN, NTRK3, SEMA3A, FZD3, RELN, NRP1, GPR173, RAPGEF2	Up-regulated
VENTRICULAR_SEPTUM_DEVELOPMENT	0.000566572	0.00788385	0.594459	2.71973	0	57	FGFR2, NOG, SMAD6, CITED2, SLIT2, SMAD7, ID2, ZFPM2, FZD2, SOX4, WNT11, GATA3, SOX11, LMO4, BMP4, HES1, FZD1, RBM15, ROBO2, LTBP1, SALL1, HECTD1, PDE2A, BMPR2, MATR3, ACVR1, RBPJ, WNT5A, SMAD4, FRS2, ZFPM1	Up-regulated
EMBRYONIC_SKELETAL_SYSTEM_DEVELOPMENT	0.000730994	0.00788385	0.555069	2.71513	0	82	FGFR2, NOG, TWIST1, PRRX1, SP3, EXT1, SULF1, TGFB3, PBX1, ZEB1, SIX1, NIPBL, WNT11, BMP7, GNAS, ACVR2A, IRX5, SOX11, TBX15, FOXC2, CTNNB1, SIX2, COL2A1, OSR1, BMP4, RUNX2, DLX2, SATB2, MED12, PDGFRA, MBTD1, ALX4, SULF2, DLG1, COL1A1	Up-regulated
REGULATION_OF_ANIMAL_ORGAN_MORPHOGENESIS	0.00179533	0.010295	0.482646	2.70108	0	189	FGFR2, FGF7, BDNF, WNT2, FGF10, NOG, CD34, TWIST1, CITED2, FOXC1, SULF1, NFIB, FOXP2, FZD2, MLLT3, SIX1, HGF, WNT11, FZD7, BMP7, PDGFA, FGFR1, GATA3, GPC4, PSMC1, PSMD11, FOXC2, CTNNB1, VEGFA, PARD6A, SIX2, BCL2, BMP4, HES1, FZD1, PSMB3, RUNX2, ROBO2, RSPO3, RHOA, CDC42, BASP1, FZD5, PSMD14, MED12, CLTC, BTBD7, CSF1, BMPR2, FBXW7, TIAM1, PSMD7, AP2A1, PSME4, PSMD2, MED1, PFN1, SULF2, PSMD1, ACVR1…	Up-regulated
MESENCHYME_MORPHOGENESIS	0.000486855	0.00788385	0.62911	2.6961	0	43	ACTC1, ACTA1, ACTG2, ACTA2, NOG, TWIST1, FOXF1, FOXC1, WNT11, BMP7, FGFR1, ACVRL1, FOXC2, OSR1, ROBO2, MSX2, ACVR1, EXOC4, RBPJ, WNT5A, SMAD4	Up-regulated
ARTERY_DEVELOPMENT	0.000650195	0.00788385	0.560964	2.68211	0	71	TFAP2B, EFNB2, NOG, SMAD6, PRRX1, SMAD7, FOXF1, FOXC1, LOXL1, ADAMTS6, SOX4, SIX1, WNT11, LRP1, ACVRL1, FOXC2, VEGFA, BMP4, ARID2, HES1, ROBO2, ZMIZ1, FOLR1, LTBP1, HECTD1, PDE2A, SRF, BMPR2	Up-regulated
CELL_FATE_COMMITMENT	0.00110497	0.00792477	0.503548	2.68022	0	134	FOXG1, FGFR2, WNT2, FGF10, SOX2, PRRX1, RORA, ID2, NRG1, KLF4, NR2F2, SIX1, GATA2, WNT11, FZD7, FGFR1, GATA3, LMO4, TBX15, FOXC2, CEBPB, CTNNB1, SPRY2, SIX2, BCL2, BMP4, HES1, RUNX2, RHOA, KDM6B, PAX6, DLX2, CDC42, PTCH1, SATB2, CHD5, NFE2L1, NOTCH4, APC, TCF7L2, ZNF521, FGF13, TBX18, ACVR1, RAB10, MGA, ROR2, RBPJ, WNT5A, SMO, SMAD4, LATS1, TGFB1I1, NTRK3, JAG1, CYP26B1, TENM4, DMRTA2, CTR9, ZFPM…	Up-regulated
HEART_MORPHOGENESIS	0.00151057	0.00920758	0.482816	2.65956	0	172	ACTC1, FGFR2, WNT2, OLFM1, CPE, ALDH1A2, NOG, SMAD6, TWIST1, CITED2, SLIT2, FLRT2, SMAD7, ZIC3, S1PR1, FOXF1, ID2, FOXC1, NRG1, ZFPM2, TNNC1, FZD2, SOX4, SIX1, NIPBL, WNT11, BMP7, GATA3, ACVRL1, KDM6A, SOX11, FOXC2, CTNNB1, VEGFA, COL2A1, BMP4, ARID2, HES1, FZD1, NDRG4, RBM15, ROBO2, ZMIZ1, ATF2, FOLR1, PTCH1, NEDD4, TEK, SRF, MSX2, BMPR2, MED1, IFT172, ACVR1, RBPJ, WNT5A, SMO, SMAD4, JAG1, SOS1,…	Up-regulated
REGULATION_OF_FIBROBLAST_GROWTH_FACTOR_RECEPTOR_SIGNALING_PATHWAY	0.000360101	0.00788385	0.749897	2.65727	0	21	OTX2, NOG, SULF1, SMOC2, NPTN, THBS1, GATA3, CREB3L1, CTNNB1, SPRY2, RUNX2, SULF2, WNT5A	Up-regulated
LUNG_MORPHOGENESIS	0.000471032	0.00788385	0.636538	2.65254	0	39	FGFR2, FGF7, WNT2, FGF10, NOG, FOXF1, NFIB, FOXP2, SOX11, CTNNB1, TNC, SPRY2, BMP4, CDC42, SRF, MAPK3, DAG1, ID1, AP3B1, DLG5, CTSH, SEC24B, SOX9	Up-regulated
SYNAPSE_ORGANIZATION	0.00444444	0.0190289	0.45001	2.64995	0	289	BDNF, NRXN2, KIF1A, EFNB2, EPHA7, GPM6A, ERC2, ACTBL2, SEMA3F, LRRC4C, FLRT2, SYN1, NTN1, C1QL3, PTPRD, PCDHGC4, CAMK1, NRG1, PCDHGC5, NEURL1, PTEN, TUBA1A, CTNND2, RAB39B, LRRTM2, NPTN, DLG3, EPHA4, CDH2, SIX1, PAK3, IGSF9B, FLRT3, ABHD17C, DLG4, GPC4, GPHN, NTNG2, CTNNB1, EFNA5, TNC, SLC8A3, SYNGAP1, LRRK2, FZD1, SETD5, ZNF365, ROBO2, CACNB3, RHOA, FYN, CDC42, FRMPD4, ADAM10, FZD5, ABHD17B, VCP…	Up-regulated
CARDIAC_VENTRICLE_DEVELOPMENT	0.00075643	0.00788385	0.533128	2.6363	0	87	FGFR2, CPE, NOG, SMAD6, CITED2, SLIT2, SMAD7, FOXF1, ID2, FOXC1, NRG1, ZFPM2, TNNC1, FZD2, SOX4, WNT11, GATA3, SOX11, LMO4, FOXC2, BMP4, HES1, FZD1, RBM15, ROBO2, LTBP1, SALL1, HECTD1, PDE2A, BMPR2, MATR3, MED1, ACVR1, RBPJ, WNT5A, SMAD4, JAG1, FRS2, GSK3A, ZFPM1	Up-regulated
OLFACTORY_LOBE_DEVELOPMENT	0.000345901	0.00788385	0.777178	2.62658	0	18	ATP1A2, SLIT2, ID2, EXT1, SEMA7A, ATF5, LRRK2, ROBO2, SKI, DLX2, SALL1, RPGRIP1L, SRF, WNT5A, SEMA3A	Up-regulated
CARDIAC_CHAMBER_DEVELOPMENT	0.00100908	0.00792477	0.500501	2.61897	0	122	FGFR2, WNT2, CPE, NOG, SMAD6, CITED2, SLIT2, SMAD7, FOXF1, ID2, FOXC1, NRG1, ADAMTS6, ZFPM2, ARID1A, TNNC1, FZD2, SOX4, WNT11, BMP7, GATA3, SOX11, LMO4, FOXC2, BMP4, HES1, FZD1, RBM15, ROBO2, LTBP1, SALL1, HECTD1, TEK, PDE2A, SRF, MSX2, BMPR2, MATR3, MED1, ACVR1, RBPJ, WNT5A, SMO, SMAD4, JAG1, SOS1, FRS2, GSK3A, ZFPM1, PCSK5, NRP1, SUFU, GREB1L, TPM1, BMP5, RARA, UBE4B, MYH10, SMARCD3, SAV1	Up-regulated
EMBRYONIC_PATTERN_SPECIFICATION	0.000415455	0.00788385	0.664401	2.61368	0	31	FGFR2, FGF10, SMAD6, SEMA3F, MEIS1, BMP7, KDM6A, CTNNB1, EFNB1, BASP1, PTCH1, FZD5, SATB2, LRP6, WNT5A, SMAD4, SEMA3A, MEIS2, FRS2, NRP1	Up-regulated
REGULATION_OF_AXONOGENESIS	0.00115207	0.00798205	0.487225	2.61295	0	142	NGF, BDNF, OLFM1, LINGO1, ZEB2, EPHA7, SEMA3F, SLIT2, LRRC4C, NTN1, PTEN, ZSWIM6, SEMA6D, TUBB2B, EPHA4, MT3, CDH2, SEMA7A, PAK3, LRP1, PLXNA2, MAP6, VEGFA, EFNA5, PLXNA4, NDEL1, CHN1, RAB11A, ZSWIM8, CXCL12, SYNGAP1, TRIM46, ROBO2, RHOA, BRSK1, SIPA1L1, PAFAH1B1, SRF, RAB21, MARK2, BMPR2, SEMA3E, MYCBP2, GSK3B, ADNP, TIAM1, NTRK2, SLITRK1, ULK2, FGF13	Up-regulated
REGULATION_OF_OSSIFICATION	0.00113636	0.00792477	0.48748	2.61077	0	140	FGFR2, CEBPA, NOG, PHOSPHO1, SMAD6, TWIST1, GPM6B, SMAD7, S1PR1, ID2, NPNT, TGFB3, PBX1, TWIST2, DDX5, HGF, NIPBL, BMP7, GNAS, ACVR2A, IGF1, SOX11, CEBPB, CTNNB1, BMP6, NPPC, SIX2, BCL2, EGR2, OSR1, BMP4, ALOX5, RUNX2, TOB1, SKI, PTCH1, SMOC1, CSF1, MSX2, BMPR2, ESRRA, ID3, ATP2B1, ANKH, PTK2B, MAPK3, LRP6, CEBPD, ACVR1, ID1, RBPJ, VEGFC, WNT5A	Up-regulated
GASTRULATION_WITH_MOUTH_FORMING_SECOND	0.000353982	0.00788385	0.75364	2.58687	0	19	OTX2, AMOT, ACVR2A, CTNNB1, SRF, LRP6, ACVR1, WNT5A, SMAD4, RNF2, TENM4, FRS2, UGDH, LRP5, MEGF8	Up-regulated
CENTRAL_NERVOUS_SYSTEM_NEURON_DIFFERENTIATION	0.00094162	0.00792477	0.502058	2.57863	0	111	INHBA, FOXG1, FGFR2, WNT2, CDH11, ZEB2, SLIT2, RORA, UBB, SLC4A10, NFIB, PTEN, NR4A2, ZSWIM6, EPHA4, SOX4, GATA2, EPHB6, LMO4, CTNNB1, HPRT1, ATF5, PLXNA4, NDEL1, HES1, FZD1, ROBO2, PAX6, ZMIZ1, DLX2, CRK, PTCH1, SATB2, SALL1, HERC1, ID4, PAFAH1B1, CHD5, NFE2L1, MYCBP2, LRP6, LHX6, NTRK2, IFT172, DCLK1, SIN3A, SCN1B, WNT5A, SMO, SHANK3, MDGA1	Up-regulated
POSTSYNAPSE_ASSEMBLY	0.000359454	0.00788385	0.739467	2.57255	0	20	NRXN2, PTPRD, PTEN, LRRTM2, CDH2, NTNG2, NLGN3, NLGN2, MAGI2, WNT5A, SHANK3, NLGN1, NTRK3	Up-regulated
FIBROBLAST_GROWTH_FACTOR_RECEPTOR_SIGNALING_PATHWAY	0.000656599	0.00788385	0.536603	2.57154	0	72	FGFR2, FGF7, FGF10, OTX2, NOG, FLRT2, SULF1, FGF18, HNRNPF, SMOC2, NPTN, THBS1, FLRT3, FGFR1, GATA3, CREB3L1, CTNNB1, SPRY2, RUNX2, RAB14, SHOC2, HNRNPM, MAPK3, HNRNPH1, SULF2, TIAL1, SPRED1, WNT5A, FRS2, SPRED2	Up-regulated
SENSORY_ORGAN_MORPHOGENESIS	0.00148588	0.00914434	0.468421	2.56631	0	169	FOXG1, FGFR2, BDNF, WNT2, FGF10, TFAP2B, NOG, FRZB, TWIST1, POU3F4, ZIC1, PRRX1, NTN1, SP3, MEIS1, HIPK1, ZEB1, ARID1A, FZD2, FOXF2, SIX1, MEGF11, SIX3, NIPBL, GATA2, BMP7, FGFR1, GATA3, COL8A1, IRX5, SOX11, CTNNB1, VEGFA, NECTIN3, SPRY2, SIX2, BCL2, COL2A1, OSR1, BMP4, FOXL2, PAX6, SKI, FZD5, SALL1, RPGRIP1L, NR4A3, FBN1, MAPK3, LRP6, MYO7A, NTRK2, EFEMP1, NECTIN1, IFT172, TSHZ1, TOPORS, ROR2, W…	Up-regulated
FOREBRAIN_GENERATION_OF_NEURONS	0.000444642	0.00788385	0.622277	2.54886	0	36	INHBA, FOXG1, FGFR2, SLIT2, UBB, SLC4A10, ZSWIM6, GATA2, FGFR1, ATF5, HES1, ROBO2, RHOA, PAX6, ZMIZ1, DLX2, SATB2, SALL1, LHX6, WNT5A, SHANK3, SEMA3A, NRP1, RAPGEF2, ATP7A	Up-regulated
RESPONSE_TO_BMP	0.000940734	0.00792477	0.496801	2.54326	0	110	USP9Y, TFAP2B, CDH5, NOG, SMAD6, FST, SMAD7, UBE2D3, GREM2, SULF1, TGFB3, DDX5, BMP7, PPM1A, ACVR2A, GATA3, ACVRL1, SOX11, ZNF423, USP9X, BMPER, BMP6, NEO1, RGMA, COL2A1, BMP4, HES1, FZD1, RUNX2, TOB1, SKI, RBPMS2, CTDSPL2, EGR1, MSX2, BMPR2, USP15, FBN1, MAPK3, ACVR1, ID1, ROR2, RBPJ, SMURF2, WNT5A, SMAD4	Up-regulated
EMBRYONIC_ORGAN_DEVELOPMENT	0.00444444	0.0190289	0.431344	2.54236	0	292	FOXG1, FGFR2, WNT2, FGF10, CEBPA, ALDH1A2, NOG, FRZB, TWIST1, POU3F4, ZIC1, CITED2, PRRX1, NTN1, PDGFB, ZIC3, SP3, FOXF1, ID2, FOXC1, TGFB3, HIPK1, NR2F2, PBX1, ZFPM2, ZEB1, ARID1A, TUBB2B, FZD2, FOXF2, SIX1, SIX3, NIPBL, GATA2, WNT11, BMP7, PDGFA, GNAS, FGFR1, GATA3, GGNBP2, IRX5, KDM6A, SOX11, TBX15, FOXC2, CEBPB, CTNNB1, VEGFA, SPRY2, PBX3, SIX2, COL2A1, OSR1, BMP4, ARID2, MBD2, HES1, NDRG4, R…	Up-regulated
GLOMERULUS_DEVELOPMENT	0.000489716	0.00788385	0.586004	2.52574	0	44	ACTA2, NOG, CD34, PDGFB, FOXJ1, FOXC1, SULF1, BMP7, GPR4, FOXC2, BCL2, OSR1, BMP4, HES1, BASP1, TEK, EGR1, PDGFRA, SULF2, MAGI2, JAG1	Up-regulated
ALTERNATIVE_MRNA_SPLICING_VIA_SPLICEOSOME	0.000649773	0.00788385	0.530348	2.52559	0	70	CELF4, CELF2, MBNL2, MBNL1, SRSF5, DDX5, FMR1, SRSF1, FXR2, QKI, CELF1, FXR1, RBM15, NOVA1, SRSF2, DYRK1A, NOVA2, CDK13, HNRNPM, KHDRBS1, KHDRBS3, WTAP, HNRNPU, SAP18, CELF5, SF1, RBM4B, TRA2B, YTHDC1, SRSF10, SRSF7, RBM25, RBM17, THRAP3, ZC3H10, RBM5, SRSF9, HNRNPL, SFPQ, DHX9, ZBTB7A, SRSF6, HNRNPA1, SRSF3, KDM1A	Up-regulated
DENDRITE_DEVELOPMENT	0.00173913	0.0100813	0.449369	2.51347	0	186	BDNF, KIF1A, NTN1, PTPRD, CAMK1, NEURL1, PTEN, CTNND2, PICALM, MARK1, EPHA4, MEF2A, PAK3, FMR1, BMP7, CPEB3, DLG4, MAP6, PPP3CA, HPRT1, PRKG1, SYNGAP1, LRRK2, ZNF365, EZH2, RHOA, FYN, CDC42, CRK, ADAM10, YWHAH, MAPK6, ARF6, NEDD4, SIPA1L1, SLITRK5, SLC12A5, CFL1, PAFAH1B1, PLK2, RAB21, ABI1, NLGN3, GSK3B, PPP1R9B, TANC2, TIAM1, KALRN, ARHGAP44, DAB2IP, KLF7, CAPRIN1, DCLK1, PACSIN1, SDC2, ID1, UB…	Up-regulated
NEGATIVE_CHEMOTAXIS	0.000444642	0.00788385	0.611047	2.50285	0	36	EPHA7, SEMA3F, SLIT2, FLRT2, NTN1, NRG1, SEMA6D, SEMA7A, FLRT3, PDGFA, EFNA5, PLXNA4, ROBO2, RHOA, LGR6, SEMA3E, WNT5A, SEMA3A, SEMA4G	Up-regulated
NEGATIVE_REGULATION_OF_EPITHELIAL_CELL_DIFFERENTIATION	0.000415455	0.00788385	0.635747	2.50096	0	31	FRZB, XDH, ZEB1, ACVRL1, CTNNB1, VEGFA, SPRY2, OSR1, HES1, EZH2, MSX2, GSK3B, NOTCH4, ID1, SPRED1, SMO, JAG1, SPRED2, GSK3A	Up-regulated
DIGESTIVE_TRACT_MORPHOGENESIS	0.000410172	0.00788385	0.63776	2.49337	0	30	FGFR2, FGF10, FOXF1, ID2, NIPBL, WNT11, SOX11, CTNNB1, SIX2, BCL2, BMP4, RBPMS2, PDGFRA	Up-regulated
MESODERM_DEVELOPMENT	0.00067659	0.00788385	0.513649	2.49191	0	76	INHBA, FGFR2, NOG, CITED2, FOXF1, EXT1, FOXC1, KLF4, ZFPM2, WNT11, BMP7, PPP2CA, ACVR2A, FGFR1, KDM6A, FOXC2, VEGFA, SIX2, OSR1, BMP4, KDM6B, IRX3, NR4A3, SRF, BMPR2, JAK2, CTDNEP1, ACVR1, EXOC4, SSBP3, WNT5A, HMGA2, SMO, SMAD4, ITGB4	Up-regulated
MAINTENANCE_OF_CELL_NUMBER	0.00102459	0.00792477	0.472631	2.48489	0	124	FGF10, NOG, SOX2, PRRX1, ZIC3, KLF4, PBX1, ARID1A, CDH2, SOX4, EPHA1, NIPBL, GATA2, FZD7, TRIM8, BMP7, ZFP36L2, IGF1, FOXO1, CTNNB1, FOXP1, BCL9, SIX2, MTF2, HES1, CNOT2, EZH2, SKI, CNOT3, MED12, SALL1, EIF4E, CNOT1, MED7, ELAVL1, ZNF706, BCL9L, RBPJ, SMC1A, SMC3, HMGA2, SMO, SMAD4, MED14, JAG1, PRDM16, KDM3A, CTR9, EIF4ENIF1, DDX6	Up-regulated
ANIMAL_ORGAN_FORMATION	0.000486855	0.00788385	0.578434	2.47892	0	43	FGFR2, WNT2, FGF10, NOG, CITED2, SULF1, SIX1, WNT11, BMP7, FGFR1, CTNNB1, BMP4, HES1, ROBO2, FOLR1, MAPK3, GDNF, RBPJ, WNT5A, FRS2, PIM1, BMP2	Up-regulated
REGULATION_OF_CELLULAR_RESPONSE_TO_GROWTH_FACTOR_STIMULUS	0.00191571	0.0107536	0.440205	2.47063	0	195	FGF10, OTX2, TFAP2B, CDH5, NOG, SMAD6, XDH, CITED2, SLIT2, FST, SMAD7, GREM2, PMEPA1, UBB, NPNT, SULF1, TGFB3, FGF18, SMOC2, PRKCB, ZEB1, NPTN, THBS1, MT3, PPM1A, UBC, FGFR1, GATA3, ACVRL1, CASK, SOX11, ZNF423, CREB3L1, HSPA5, CTNNB1, BMPER, NEO1, SPRY2, BMP4, HES1, FZD1, RUNX2, TOB1, SKI, FOLR1, LTBP1, RBPMS2, RNF111, CTDSPL2, NEDD4, MSX2, BMPR2, FBN1, PPP2R5B, ADGRA2, DAB2IP, SULF2, SNW1, EP300…	Up-regulated
NEGATIVE_REGULATION_OF_SYNAPTIC_TRANSMISSION	0.000489716	0.00788385	0.57295	2.46947	0	44	CELF4, BDNF, PTGS2, HTR1B, PTEN, GRIK3, RAP1B, HTR2A, FMR1, RAP1A, LRRK2, GNAI2, SRF, PLK2, NLGN3, PTK2B, ADNP, GRIA1, ARC, SHANK3, ARF1	Up-regulated
EXCITATORY_SYNAPSE_ASSEMBLY	0.000328947	0.00788385	0.753746	2.465	0	16	NRXN2, PTPRD, PTEN, LRRTM2, NPTN, NLGN2, LRRC4, WNT5A, SHANK3, NLGN1, NTRK3	Up-regulated
PATTERN_SPECIFICATION_PROCESS	0.00326797	0.0153273	0.423699	2.46417	0	253	FOXG1, FGFR2, WNT2, FGF10, OTX2, ALDH1A2, ZEB2, NOG, SMAD6, SEMA3F, ZIC1, CITED2, FST, ZIC3, FOXJ1, FOXF1, GREM2, FOXC1, MEIS1, HIPK1, NR2F2, PBX1, ZEB1, MLLT3, SIX1, SIX3, WNT11, BMP7, ACVR2A, FGFR1, PLXNA2, ACVRL1, KDM6A, FOXC2, CTNNB1, EED, PBX3, SIX2, EGR2, OSR1, BMP4, SYNGAP1, MTF2, HES1, NDRG4, EFNB1, ROBO2, PAX6, SKI, DLX2, FOLR1, BASP1, PTCH1, FZD5, SATB2, IRX3, RNF111, MED12, RPGRIP1L, S…	Up-regulated
EAR_DEVELOPMENT	0.00113122	0.00792477	0.462418	2.46254	0	136	FOXG1, FGFR2, BDNF, FGF10, CEBPA, NOG, SOX2, FRZB, TWIST1, POU3F4, ZIC1, PRRX1, NTN1, MAF, C1QTNF5, TGFB3, ZEB1, FZD2, EPHA4, SIX1, NIPBL, GATA2, FGFR1, GATA3, BMPER, SPRY2, SIX2, BCL2, COL2A1, OSR1, BMP4, HES1, ADAM10, SALL1, RPGRIP1L, NR4A3, PAFAH1B1, ANP32B, MAPK3, MYO7A, CEBPD, TSHZ1, ROR2, RBPJ, WNT5A, NTRK3, JAG1, PLPPR4, FZD3, TTC39C, MAFB, SIX4, BMP2, CCM2, BMP5, SEC24B, CDKN1B, SOX9, BCR…	Up-regulated
ODONTOGENESIS	0.000704225	0.00788385	0.502207	2.4546	0	80	INHBA, FGFR2, FGF10, CD34, TWIST1, FST, FOXC1, TGFB3, AQP1, BMP7, FOXO1, CTNNB1, TNC, OSR1, BMP4, ADAMTS5, RUNX2, RHOA, DLX2, ATF2, CSF1, MSX2, ID3, PDGFRA, LRP6, NECTIN1, COL1A1, STIM1, CTNNA1, CNNM4, SMO, PAM, BCOR	Up-regulated
REGULATION_OF_MRNA_SPLICING_VIA_SPLICEOSOME	0.00078064	0.00788385	0.48737	2.44818	0	94	CELF4, CELF2, MBNL2, MBNL1, SRSF5, DDX5, FMR1, SRSF1, FXR2, QKI, CELF1, HNRNPK, FXR1, RBM15, TRA2A, NOVA1, SRSF2, DYRK1A, NOVA2, HNRNPA2B1, KHDRBS1, KHDRBS3, SON, WTAP, HNRNPU, SAP18, CELF5, SF1, PCBP4, RBM39, RBM4B, TRA2B, YTHDC1, SNW1, JMJD6, SRSF10, SRPK2, HSPA8, SRSF7, RBM25, RBM17, THRAP3, ZC3H10, RBM5, SRSF9, U2AF2, HNRNPL, NUP98, ZBTB7A, TIA1, RBMXL1, SRSF6, HNRNPA1, SRSF3	Up-regulated
RESPIRATORY_SYSTEM_DEVELOPMENT	0.00120919	0.00824226	0.45484	2.44525	0	145	FGFR2, FGF7, WNT2, FGF10, CEBPA, ALDH1A2, NOG, ZIC3, SP3, FOXJ1, FOXF1, NFIB, TGFB3, FGF18, ZFPM2, FOXP2, CRISPLD2, SIX1, WNT11, FLT4, RC3H2, PDGFA, FGFR1, SOX11, CTNNB1, VEGFA, TNC, SPRY2, BMP4, HES1, SKI, CDC42, BASP1, THRA, RPGRIP1L, EIF4E, SRF, BMPR2, PDGFRA, FBXW7, MAPK3, LRP6, HIKESHI, CIC, DAG1, JMJD6, EP300, ID1, RBPJ, ATXN1L, WNT5A, AP3B1, LOX, DLG5, RARG, SIX4, ADAMTS2, PPP1CA, CTSH, PH…	Up-regulated
REGULATION_OF_MORPHOGENESIS_OF_A_BRANCHING_STRUCTURE	0.000485673	0.00788385	0.578589	2.44494	0	41	FGFR2, FGF7, WNT2, FGF10, NOG, SULF1, SIX1, HGF, BMP7, PDGFA, FGFR1, CTNNB1, VEGFA, SIX2, BMP4, LRRK2, BTBD7, MAGED1, GDNF, WNT5A, SMO	Up-regulated
EPHRIN_RECEPTOR_SIGNALING_PATHWAY	0.00067659	0.00788385	0.50385	2.44437	0	76	EFNB2, EPHA7, EPHA4, EFNA3, EPHA1, PAK3, EPHB6, RASA1, EFNA5, CHN1, EFNB1, DNM1, RHOA, FYN, CDC42, CRK, NCK1, ROCK2, SIPA1L1, ARPC2, TIAM1, KALRN, AP2A1, SDC2, ROCK1, ACTR3, RBPJ, NTRK3, APH1A, AP2M1, ITSN1, ACTG1, PSENEN, WASL, MMP2, GIT1, AP2A2	Up-regulated
NEGATIVE_REGULATION_OF_ANIMAL_ORGAN_MORPHOGENESIS	0.000360101	0.00788385	0.686951	2.43422	0	21	NOG, FOXC1, SULF1, NFIB, BMP7, GATA3, FOXC2, CTNNB1, BCL2, BMP4, BMPR2, FBXW7, WNT5A, BCOR	Up-regulated
MUSCLE_TISSUE_DEVELOPMENT	0.00326797	0.0153273	0.417666	2.42909	0	253	ACTC1, ACTA1, FGFR2, WNT2, MYH11, ALDH1A2, EFNB2, NOG, ACTN3, TWIST1, SMAD7, S1PR1, ID2, FOXC1, NRG1, MEIS1, NEURL1, PTEN, NR2F2, ZFPM2, ZBTB18, COPS2, FOXP2, ARID1A, TNNC1, MEF2A, SIX1, DDX5, FZD7, BMP7, FGFR1, ARNTL, USP19, MAP2K4, IGF1, SOX11, FOXC2, CTNNB1, PPP3CA, JPH2, BCL9, VEGFA, BCL2, EGR2, OSR1, BMP4, FLNB, ARID2, MAFF, NDRG4, CFL2, FOXL2, SORBS2, RHOA, KDM6B, SKI, CDC42, PTCH1, EGR1, S…	Up-regulated
SKELETAL_SYSTEM_MORPHOGENESIS	0.00124533	0.00824226	0.451325	2.42851	0	147	FGFR2, MMP13, NOG, PHOSPHO1, TWIST1, PRRX1, FOXC1, TGFB3, FGF18, ZEB1, SIX1, NIPBL, BMP7, SP5, GNAS, FGFR1, BMP1, IRX5, SOX11, TBX15, FOXC2, CTNNB1, BMP6, NPPC, SIX2, COL2A1, OSR1, BMP4, RUNX2, SKI, DLX2, SATB2, THRA, MED12, TEK, MSX2, BMPR2, PDGFRA, LRP6, ALX4, DLG1, COL1A1, ROR2, ARID5B, CYP26B1, TRPV4, ZFAND5, STC1, RARG, SIX4, SERPINH1, HYAL1, MEF2D, LRP5, ANXA6, INPPL1, MEGF8, TIPARP, SOX9, …	Up-regulated
REPLACEMENT_OSSIFICATION	0.000370645	0.00788385	0.667121	2.4206	0	23	MMP13, PHOSPHO1, FOXC1, FGF18, GNAS, BMP6, COL2A1, BMP4, RUNX2, TEK, COL1A1, MEF2D, INPPL1, MMP16, NAB2, MEF2C, NAB1	Up-regulated
UROGENITAL_SYSTEM_DEVELOPMENT	0.00277008	0.013696	0.421432	2.4171	0	232	FGFR2, BDNF, FGF10, TFAP2B, ALDH1A2, EFNB2, ACTA2, NOG, CD34, EPHA7, SMAD6, SLIT2, PDGFB, SMAD7, FOXJ1, FOXF1, ID2, NPNT, FOXC1, SULF1, CRLF1, ACE, PTEN, PBX1, EPHA4, SOX4, SIX1, NIPBL, GATA2, WNT11, BMP7, PDGFA, FGFR1, GATA3, SOX11, GPR4, FOXC2, CTNNB1, VEGFA, BMPER, TNC, BMP6, SIX2, BCL2, OSR1, BMP4, LRRK2, HES1, ROBO2, BASP1, PTCH1, IRX3, SALL1, RPGRIP1L, TEK, ID4, EGR1, NFIA, ID3, PDGFRA, FBN…	Up-regulated
MORPHOGENESIS_OF_AN_EPITHELIAL_FOLD	0.000707965	0.00788385	0.701913	2.40932	1	19	FGFR2, WNT2, FGF10, NOG, SULF1, BMP7, CTNNB1, BMP4, CFL1	Up-regulated
BETA_CATENIN_DESTRUCTION_COMPLEX_DISASSEMBLY	0.000321027	0.00788385	0.75029	2.40592	0	15	FZD2, CTNNB1, FZD1, CSNK1A1, FZD5, GSK3B, APC, LRP6	Up-regulated
CANONICAL_WNT_SIGNALING_PATHWAY	0.0031746	0.015044	0.413189	2.40136	0	252	FGFR2, WNT2, FGF10, NOG, CSNK1A1L, SOX2, FRZB, UBE2B, PTEN, NR4A2, CTNND2, KLF4, CUL3, FZD2, CDH2, MLLT3, PLPP3, SOX4, WNT11, FZD7, UBR5, DKK2, PPM1A, GATA3, ARNTL, PSMC1, KDM6A, PSMD11, DDX3X, FOXO1, CTNNB1, BCL9, LATS2, USP34, LRRK2, FZD1, PSMB3, USP47, CSNK1A1, RSPO3, CCDC88C, FOLR1, FZD5, TLE4, PSMD14, VCP, MED12, LGR6, JADE1, DACT3, EGR1, CHD8, PPM1B, GSK3B, APC, LRP6, TCF7L2, PSMD7, ADGRA2,…	Up-regulated
MORPHOGENESIS_OF_A_BRANCHING_STRUCTURE	0.00112867	0.00792477	0.445755	2.38617	0	138	FGFR2, FGF7, WNT2, FGF10, NOG, EPHA7, SLIT2, FOXF1, NPNT, SULF1, PBX1, SIX1, HGF, BMP7, PDGFA, FGFR1, FOXC2, CTNNB1, VEGFA, TNC, SPRY2, SIX2, BCL2, BMP4, LRRK2, RBM15, RSPO3, ST14, DLX2, PTCH1, FZD5, SALL1, BTBD7, CSF1, SRF, MSX2, SOCS3, SEMA3E, NOTCH4, LRP6, MED1, DLG1, DAG1, ACVR1, MAGED1, GDNF, WNT5A, SMO, SMAD4, SEMA3A, DLG5, FRS2, COL4A1, SIX4, BMP2, NRP1, PPP1CA, CTSH, LRP5, GREB1L, SOX9, R…	Up-regulated
DIENCEPHALON_DEVELOPMENT	0.000485673	0.00788385	0.564021	2.38338	0	41	FGF10, ALDH1A2, ZEB2, NOG, SOX2, KCNC2, PTCHD1, UBB, NR4A2, CNTNAP2, SIX3, GATA2, BMP4, HES1, PAX6, SALL1, LRP6, RBPJ, WNT5A, SMO, SEMA3A, BMP2, NRP1	Up-regulated
PROXIMAL_DISTAL_PATTERN_FORMATION	0.000986842	0.00792477	0.727809	2.38017	2	16	FGF10, ALDH1A2, PBX1, SIX3, CTNNB1, OSR1, DLX2, IRX3, IRX1, CYP26B1	Up-regulated
DEVELOPMENTAL_GROWTH_INVOLVED_IN_MORPHOGENESIS	0.00157729	0.00952336	0.429477	2.3762	0	176	NGF, FGFR2, BDNF, FGF10, OLFM1, ZEB2, CACNG7, EPHA7, SEMA3F, SLIT2, NTN1, S1PR1, SEMA6D, SYT17, MT3, SIX1, SEMA7A, WNT11, LRP1, FLRT3, PPP3CB, USP9X, CTNNB1, VEGFA, EFNA5, TNC, SPRY2, PLXNA4, NDEL1, PLAA, BMP4, RAB11A, CXCL12, TRIM46, RAPH1, MED12, SALL1, CSF1, PAFAH1B1, SRF, RAB21, BMPR2, NLGN3, SEMA3E, GSK3B, ADNP, TIAM1, LRP6, MED1, ULK2, DCLK1, FGF13, SIN3A, MAGI2, WNT5A, MACF1, NDN, NTRK3, S…	Up-regulated
REGULATION_OF_CELL_JUNCTION_ASSEMBLY	0.00115207	0.00798205	0.443055	2.37606	0	142	BDNF, EPHA7, GPM6B, FLRT2, NTN1, ARHGAP6, PTPRD, ACE, PTEN, RAP1B, LRRTM2, LDB1, THBS1, SIX1, LRP1, FLRT3, GPC4, ACVRL1, RAP1A, NTNG2, VEGFA, EFNA5, PEAK1, FZD1, SETD5, ROBO2, RHOA, FZD5, ROCK2, ARF6, TEK, SLITRK5, NLGN3, ADNP, NLGN2, NTRK2, SLITRK1, NECTIN1, LRRN3, VPS35, TJP1, ADGRL3, MAP4K4, ROCK1, PHLDB2, WNT5A, MACF1, MDGA1, NLGN1, COL16A1, NTRK3, DLG5, ADGRL1, GJA1, SIX4, NRP1, ACTG1, SLITR…	Up-regulated
NUCLEAR_TRANSCRIBED_MRNA_POLY_A_TAIL_SHORTENING	0.000398724	0.00788385	0.620731	2.3757	0	28	PABPC1, TNRC6C, TNRC6A, CPEB3, CNOT4, CNOT2, CNOT6L, SAMD4B, TOB1, TNRC6B, CNOT3, CNOT1, SAMD4A, CNOT6, PAN3	Up-regulated
REGULATION_OF_MRNA_PROCESSING	0.00110011	0.00792477	0.447198	2.36671	0	131	CELF4, CPEB1, CELF2, MBNL2, MBNL1, SRSF5, DDX5, FMR1, CPEB3, SRSF1, FXR2, ZC3H14, QKI, CELF1, HNRNPK, FXR1, RBM15, TRA2A, NOVA1, SRSF2, DYRK1A, NOVA2, HNRNPA2B1, KHDRBS1, KHDRBS3, SON, WTAP, CPSF6, HNRNPU, SAP18, CELF5, SF1, PCBP4, RBM39, RBM4B, TRA2B, YTHDC1, SNW1, JMJD6, SRSF10, SLTM, SRPK2, HSPA8, SRSF7, RBM25, RBM17, THRAP3, ZC3H10, CTR9, ZFP36L1, RNF20, PAPOLA, RBM5, PABPN1, SRSF9, U2AF2, HN…	Up-regulated
CELL_FATE_DETERMINATION	0.000731261	0.00788385	0.656745	2.35219	1	22	FOXG1, PRRX1, KLF4, GATA2, GATA3, CTNNB1, BMP4, HES1, PAX6, CDC42, PTCH1, NOTCH4, JAG1, CYP26B1, EBF2, IFRD1, MEF2C, GATA6	Up-regulated
TRANSMEMBRANE_RECEPTOR_PROTEIN_SERINE_THREONINE_KINASE_SIGNALING_PATHWAY	0.00294985	0.0142315	0.406779	2.34759	0	241	USP9Y, INHBA, FGF10, TFAP2B, CDH5, INHBB, NOG, SMAD6, CITED2, FST, SMAD7, UBE2D3, GREM2, PMEPA1, UBB, NPNT, SULF1, TGFB3, ZEB1, THBS1, DDX5, BMP7, PPM1A, ACVR2A, UBC, ACVRL1, SOX11, ZNF423, USP9X, HSPA5, NLK, BMPER, BMP6, PARD6A, NEO1, SPRY2, RGMA, BMP4, HES1, FZD1, RUNX2, TOB1, RHOA, SKI, ZMIZ1, FOLR1, LTBP1, RBPMS2, RNF111, CTDSPL2, EGR1, BTBD11, MSX2, LTBP2, BMPR2, SPTBN1, JAK2, USP15, FBN1, M…	Up-regulated
PHARYNGEAL_SYSTEM_DEVELOPMENT	0.000691802	0.00788385	0.692817	2.34147	1	18	NOG, SIX1, BMP7, GATA3, PLXNA2, BMP4, HES1, FOLR1, PTCH1, BMPR2, ACVR1, SIX4, BMP5	Up-regulated
ACTIVIN_RECEPTOR_SIGNALING_PATHWAY	0.000381098	0.00788385	0.622704	2.33788	0	26	INHBA, FGF10, INHBB, CITED2, FST, SMAD7, ACVR2A, ACVRL1, SKI, BMPR2, ACVR1, MAGI2	Up-regulated
LUNG_EPITHELIUM_DEVELOPMENT	0.000375657	0.00788385	0.627648	2.33471	0	25	FGFR2, FGF7, WNT2, FGF10, FOXJ1, NFIB, FOXP2, BMP4, CDC42, THRA, RBPJ, SOX9, THRB, CREB1, SAV1, SRSF6	Up-regulated
FOREBRAIN_DEVELOPMENT	0.00355872	0.0163312	0.400342	2.33451	0	265	INHBA, FOXG1, FGFR2, FGF10, OTX2, ATP1A2, ALDH1A2, KIF1A, ZEB2, NOG, SOX2, KCNC2, SLIT2, PTCHD1, ID2, UBB, EXT1, SLC4A10, NRG1, NFIB, PTEN, NR4A2, TACC2, ZSWIM6, NR2F2, CNTNAP2, FOXP2, ARID1A, CDH2, SIX3, SEMA7A, GATA2, LRP1, AQP1, FGFR1, AXL, POU3F1, CTNNB1, HPRT1, ATF5, PLXNA4, SLC8A3, PRKG1, NDEL1, BMP4, CXCL12, TOP2B, LRRK2, HES1, RTN4RL1, ROBO2, EZH2, RHOA, FYN, KDM6B, PAX6, SKI, ZMIZ1, DLX2…	Up-regulated
OSSIFICATION	0.00384615	0.0171995	0.397099	2.33211	0	278	FGFR2, PTGS2, CEBPA, CDH11, MMP13, NOG, PHOSPHO1, SMAD6, SOX2, TWIST1, NPR2, GPM6B, SMAD7, SP3, S1PR1, ID2, EXT1, NPNT, FOXC1, TGFB3, FGF18, PBX1, TWIST2, DDX5, HGF, SEMA7A, NIPBL, WNT11, BMP7, GNAS, ACVR2A, BMP1, MRC2, IGF1, SOX11, CREB3L1, FOXC2, CEBPB, CTNNB1, TNC, BMP6, NPPC, SIX2, BCL2, COL2A1, EGR2, OSR1, BMP4, FZD1, ALOX5, SYNCRIP, RUNX2, TOB1, RHOA, SKI, PTCH1, SATB2, THRA, PENK, SMOC1, C…	Up-regulated
HINDLIMB_MORPHOGENESIS	0.000731261	0.00788385	0.650802	2.33091	1	22	TFAP2B, TWIST1, GNAS, CTNNB1, OSR1, BMP4, PTCH1, RPGRIP1L, MSX2, MED1, ALX4, RARG, MSX1, TBX3, BMPR1A, CHD7, RARB	Up-regulated
NEGATIVE_REGULATION_OF_CELL_DEVELOPMENT	0.00251889	0.0129764	0.40763	2.32462	0	221	FOXG1, BDNF, STMN2, LINGO1, BRINP1, EFNB2, NOG, EPHA7, SOX2, FRZB, NPR2, SEMA3F, SLIT2, NTN1, ID2, NRG1, MEIS1, PTEN, SEMA6D, PBX1, EPHA4, MT3, DTX1, SIX3, SEMA7A, LRP1, BMP7, DUSP10, DENND5A, RNF10, IGF1, SOX11, CTNNB1, PPP3CA, VEGFA, EFNA5, NPPC, BCL2, RGMA, NR1D1, SYNGAP1, LRRK2, TRIM46, HES1, RTN4RL1, ZNF365, RHOA, PAX6, SKI, DLX2, YWHAH, IRX3, ARF6, ID4, EIF4E, PAFAH1B1, PLK2, NLGN3, PTPN9, …	Up-regulated
CONNECTIVE_TISSUE_DEVELOPMENT	0.00166945	0.00981667	0.416221	2.32251	0	183	ACTA2, MMP13, NOG, CD34, FRZB, BGN, PRRX1, PDGFB, SMAD7, MAF, ID2, UBB, SULF1, NFIB, FGF18, MEX3C, ZEB1, WNT11, BMP7, GNAS, FGFR1, BMP1, ACVRL1, GPR4, FOXC2, CTNNB1, BMP6, NPPC, TRPS1, SIX2, COL2A1, OSR1, BMP4, RUNX2, DYRK1B, DLX2, ATF2, SATB2, THRA, CSF1, ID4, EGR1, SRF, MSX2, PIK3CA, BMPR2, ESRRA, MAPK3, LRP6, EFEMP1, KLF7, SULF2, ARRDC3, COL1A1, DGAT2, PPARGC1A, ROR2, ARID5B, WNT5A, HMGA2, LOX…	Up-regulated
ROOF_OF_MOUTH_DEVELOPMENT	0.000649773	0.00788385	0.484951	2.30941	0	70	INHBA, TWIST1, PRRX1, TGFB3, FZD2, FOXF2, WNT11, SOX11, COL2A1, OSR1, FZD1, SKI, SATB2, PDGFRA, ANP32B, LRP6, ALX4, IFT172, DLG1, TSHZ1, ARID5B, WNT5A, SMAD4, PRDM16, SOS1, BCOR, LRRC32, TIPARP, LOXL3, SUMO1, TFAP2A, MSX1, MEF2C, TBX3, BMPR1A, EPHB3, CHD7, GABRB3, GDF11, SMAD2, COL11A2	Up-regulated
REGULATION_OF_CELL_MORPHOGENESIS_INVOLVED_IN_DIFFERENTIATION	0.00276243	0.013696	0.400463	2.30769	0	234	NGF, BDNF, OLFM1, LINGO1, KIF1A, ZEB2, EPHA7, SEMA3F, SLIT2, LRRC4C, NTN1, PTPRD, PTEN, ZSWIM6, SEMA6D, TUBB2B, EPHA4, MT3, CDH2, SEMA7A, PAK3, LRP1, PLXNA2, MAP6, PPP3CA, VEGFA, EFNA5, PLXNA4, NDEL1, CHN1, RAB11A, ZSWIM8, CXCL12, SYNGAP1, LRRK2, TRIM46, ROBO2, RHOA, CDC42, CRK, ADAM10, YWHAH, BRSK1, NEDD4, SIPA1L1, CFL1, PAFAH1B1, SRF, RAB21, MARK2, BMPR2, NLGN3, SEMA3E, MYCBP2, GSK3B, ARPC2, AD…	Up-regulated
PROTEIN_LOCALIZATION_TO_POSTSYNAPSE	0.000410172	0.00788385	0.588951	2.30255	0	30	CACNG7, NSG1, IQSEC2, DLG4, GPC4, GPHN, RAP1A, RAB11A, ADAM22, KIF5A, ADAM10, ARHGAP44, DLG1, DAG1, VPS35, CACNG8	Up-regulated
REGULATION_OF_POSTSYNAPTIC_MEMBRANE_POTENTIAL	0.000585823	0.00788385	0.501247	2.3009	0	59	GRIA3, CELF4, BDNF, GRIK5, PTEN, GRIK3, IGSF9B, DLG4, RGS7BP, PPP3CA, SLC8A3, LRRK2, CACNB3, NLGN3, PTK2B, GSK3B, NLGN2, GRIA1, AKT1, SHANK3, NLGN1, GSK3A, CHRNA1, RELN, GRIN2D, MTMR2, CDK5, RIMS2, MEF2C, MECP2, TMEM108, GABRB3, GABBR1	Up-regulated
STEM_CELL_DIFFERENTIATION	0.00173611	0.0100813	0.410417	2.30081	0	187	FGFR2, ALDH1A2, ZEB2, FRZB, GPM6A, TWIST1, SEMA3F, FOXC1, NRG1, ACE, SEMA6D, LDB1, LMO1, MLLT3, SIX3, SEMA7A, GATA2, BMP7, ZFP36L2, GATA3, PSMC1, PSMD11, SOX11, FOXC2, ZNF281, OSR1, BMP4, MTF2, YTHDF2, HES1, FZD1, EFNB1, PSMB3, RUNX2, CDK13, PUM1, FOLR1, PSMD14, TCF12, CFL1, KMT2A, SRF, MSX2, PDGFRA, HNRNPU, SEMA3E, MAPK3, LRP6, PSMD7, SETD1A, PSME4, PSMD2, PSMD1, ACVR1, GDNF, MSI2, RBPJ, HMGA2, …	Up-regulated
REGULATION_OF_POSTSYNAPTIC_MEMBRANE_NEUROTRANSMITTER_RECEPTOR_LEVELS	0.000501253	0.00788385	0.524339	2.30067	0	47	EFNB2, CACNG7, NSG1, DLG3, IQSEC2, DLG4, GPC4, GPHN, RAP1A, RAB11A, ADAM22, DNM1, ADAM10, YWHAE, ARHGAP44, DLG1, DAG1, VPS35, ARC, CACNG8	Up-regulated
EMBRYONIC_DIGESTIVE_TRACT_DEVELOPMENT	0.000731261	0.00788385	0.642109	2.29977	1	22	FGFR2, FGF10, ALDH1A2, FOXF1, ID2, FOXF2, NIPBL, SOX11, SIX2, RBPMS2, SALL1, PDGFRA	Up-regulated
MUSCLE_ORGAN_DEVELOPMENT	0.00327869	0.015355	0.391102	2.28006	0	254	ACTC1, ACTA1, CRYAB, FGFR2, WNT2, EFNB2, EGR3, NOG, ACTN3, TWIST1, SMAD7, S1PR1, FOXC1, NRG1, MEIS1, NEURL1, PTEN, TAGLN, NR2F2, ZFPM2, ZBTB18, COPS2, FOXP2, TNNC1, FZD2, MEF2A, SIX1, DDX5, FZD7, FGFR1, ARNTL, USP19, IGF1, SOX11, FOXC2, CTNNB1, CNTFR, PPP3CA, JPH2, BCL9, BCL2, EGR2, BMP4, FLNB, FXR1, MAFF, FZD1, CFL2, FOXL2, RHOA, SKI, ZFHX3, BASP1, TCF12, EGR1, ID3, USP2, SGCD, CCNT2, UQCC2, FHL…	Up-regulated
ENDOCRINE_SYSTEM_DEVELOPMENT	0.000661376	0.00788385	0.473358	2.27108	0	73	FGF10, ALDH1A2, NOG, SOX2, CITED2, PBX1, SOX4, SIX1, SIX3, GATA2, WNT11, GATA3, ARNTL, SIDT2, FOXO1, BMP6, BMP4, HES1, PAX6, THRA, SALL1, SRF, PDGFRA, GSK3B, MAPK3, RBPJ, ARID5B, AKT1, WNT5A, SMO, RHEB, GSK3A, BMP2, CLOCK, BMP5, SOX9, RFX3, CREB1, MSX1, ETS1, INSR, BMPR1A, GATA6, NKX6-1, NF1, SMAD2, PDGFRB, MAP2K1, MEN1	Up-regulated
FAT_CELL_DIFFERENTIATION	0.00149477	0.0091637	0.412373	2.27027	0	171	FGF10, PTGS2, CEBPA, TFAP2B, INHBB, ZNF385A, SMAD6, FRZB, RORA, ID2, NR4A2, KLF4, MEX3C, ZFPM2, HTR2A, SIX1, DYSF, NIPBL, GATA2, DIO2, BMP7, ZFP36L2, HTR2C, GATA3, ARNTL, DUSP10, CEBPB, FOXO1, ATF5, LPL, EGR2, RUNX1T1, NR1D1, HES1, ALOX5, ATF2, NR4A3, ID4, ZBTB7C, MSX2, IL11, CTBP2, HNRNPU, TCF7L2, ZADH2, SOCS1, CTBP1, MED1, CEBPD, CCDC85B, EP300, PPARGC1A, LRRC8C, ARID5B, AKT1, WNT5A, HMGA2, TGF…	Up-regulated
SENSORY_SYSTEM_DEVELOPMENT	0.00304878	0.0145124	0.392866	2.26889	0	245	CELF4, INHBA, CRYAB, BDNF, WNT2, FGF10, TFAP2B, ALDH1A2, ZEB2, SOX2, GPM6A, TWIST1, SP3, MAF, FOXC1, MEIS1, KLF4, HIPK1, PBX1, ZEB1, FOXP2, ARID1A, ZNF513, FOXF2, MEGF11, SIX3, NIPBL, BMP7, GATA3, ACVRL1, COL8A1, IRX5, SOX11, FOXC2, CTNNB1, VEGFA, BMP6, NECTIN3, SPRY2, PBX3, BCL2, BMP4, FOXL2, PAX6, SKI, DLX2, FZD5, RPGRIP1L, SMOC1, SRF, BMPR2, FLT1, ATP2B1, PDGFRA, FBN1, LRP6, MYO7A, XRN2, RAB18…	Up-regulated
POSITIVE_REGULATION_OF_MUSCLE_TISSUE_DEVELOPMENT	0.000496771	0.00788385	0.522055	2.26298	0	45	FGFR2, WNT2, EFNB2, ACTN3, NRG1, ZFPM2, FGFR1, ARNTL, IGF1, CTNNB1, BCL2, BMP4	Up-regulated
GLAND_MORPHOGENESIS	0.000769231	0.00788385	0.456894	2.26214	0	88	FGFR2, FGF7, FGF10, NOG, NTN1, SULF1, NFIB, TGFB3, CUL3, HGF, BMP7, PDGFA, FGFR1, CEBPB, TNC, BCL2, BMP4, PAX6, CDC42, PTCH1, BTBD7, CSF1, ID4, MSX2, FBXW7, LRP6, MED1, SULF2, DAG1, MSN	Up-regulated
NERVE_DEVELOPMENT	0.000496771	0.00788385	0.521647	2.26122	0	45	NGF, BDNF, SEMA3F, SULF1, SIX1, CTNNB1, PLXNA4, EGR2, NPTX1, HES1, SALL1, SULF2, DAG1, SEMA3A, MAFB, SIX4, NRP1, RNF165, NAV2, ILK, TFAP2A, CHD7, GABRB3	Up-regulated
MULTICELLULAR_ORGANISMAL_SIGNALING	0.00078064	0.00788385	0.449237	2.25662	0	94	ATP1A2, CACNG7, ATP2A1, NPR2, CACNA1G, ATP2B3, ITPR1, S1PR1, ATP1B1, KCNJ4, ATP1A4, CNTNAP2, MEF2A, FMR1, NPPC, SLC8A3, CACNB3, ATP1A3, ATP2A2, PAFAH1B1, ATP2B1, YWHAE, ATP2B2, NTRK2, CALM2, KCNH2, ATP1B2, CACNA1C, STIM1, SCN1B, CACNB2, SLC4A3, CACNG8, NTRK3, SCN2A, GJA1, CALM1, CHRNA1, CACNB1, GJC1, EHD3, SLC9A1, CALM3, AHCYL1	Up-regulated
SPROUTING_ANGIOGENESIS	0.000752445	0.00788385	0.455482	2.2491	0	86	PTGS2, EFNB2, EGR3, SLIT2, KLF4, PDCD10, THBS1, GATA2, FLT4, ACVRL1, CREB3L1, FOXC2, VEGFA, BMPER, BMP4, HDAC5, ALOX5, RSPO3, RHOA, CDC42, TEK, SRF, PLK2, JAK1, SEMA3E, FBXW7, PTK2B, ADGRA2, JMJD6, TJP1, AKT1, SPRED1, VEGFC, PKM, NR4A1, MAP3K3	Up-regulated
NON_CANONICAL_WNT_SIGNALING_PATHWAY	0.00104932	0.00792477	0.426755	2.24513	0	126	FRZB, TNRC6C, FZD2, TNRC6A, MLLT3, WNT11, FZD7, PPP3CB, GPC4, PSMC1, PSMD11, PPP3R1, CTNNB1, NLK, PPP3CA, PARD6A, FZD1, PSMB3, RSPO3, TNRC6B, RHOA, CDC42, CCDC88C, FZD5, PSMD14, MED12, CLTC, GNAO1, TIAM1, TCF7L2, PSMD7, AP2A1, PSME4, PSMD2, AGO1, PFN1, PSMD1, DAB2, ROR2, MAP3K7, MAGI2, SMURF2, FZD8, WNT5A, PSMA5, AP2M1, FZD3, CALM1, PSMB5, PSMC3	Up-regulated
REGULATION_OF_MRNA_METABOLIC_PROCESS	0.00438596	0.01894	0.381211	2.24331	0	288	CELF4, CACNG7, CPEB1, CELF2, UBB, MBNL2, MBNL1, PABPC1, TNRC6C, SRSF5, TNRC6A, DDX5, FMR1, RC3H2, ZFP36L2, CPEB3, UBC, PSMC1, PUM2, PSMD11, SRSF1, FXR2, ZC3H14, QKI, CELF1, HNRNPK, FXR1, YTHDF3, YBX1, YTHDF2, RBM15, SYNCRIP, TRA2A, PSMB3, NOVA1, SRSF2, CNOT6L, DYRK1A, NOVA2, SAMD4B, TOB1, TNRC6B, HNRNPA2B1, PUM1, HNRNPM, KHDRBS1, PSMD14, ROCK2, KHDRBS3, SON, SERBP1, WTAP, CNOT1, CPSF6, TARDBP, HN…	Up-regulated
PANCREAS_DEVELOPMENT	0.000520021	0.00788385	0.504415	2.23867	0	50	FGF10, ALDH1A2, ZIC3, FOXF1, SOX4, ARNTL, SIDT2, FOXO1, CTNNB1, BMP6, BMP4, HES1, PAX6, ILDR2, GSK3B, TCF7L2, SRP54, AKT1, WNT5A, SMO, RHEB, MEIS2, GSK3A, CLOCK, SELENOT, BMP5, WLS, SOX9, RFX3, WFS1	Up-regulated
NEGATIVE_REGULATION_OF_INTRACELLULAR_STEROID_HORMONE_RECEPTOR_SIGNALING_PATHWAY	0.000751315	0.00788385	0.600653	2.23429	1	25	STRN3, ARNTL, FOXP1, CNOT2, RHOA, PIAS2, CRY2, CNOT1, DAB2, NCOR1, SMARCA4, CLOCK, ZBTB7A, PER1, PHB, SIRT1, HDAC1	Up-regulated
REGULATION_OF_RNA_SPLICING	0.00110132	0.00792477	0.421391	2.2342	0	132	CELF4, CELF2, MBNL2, MBNL1, HNRNPF, PTBP2, SRSF5, AFF2, DDX5, FMR1, AHNAK, CLK4, SRSF1, FXR2, QKI, CELF1, HNRNPH2, HNRNPK, FXR1, RBM15, TRA2A, NOVA1, SRSF2, DYRK1A, NOVA2, HNRNPA2B1, HNRNPLL, KHDRBS1, KHDRBS3, SON, WTAP, CLK3, HNRNPU, SAP18, CELF5, SF1, HNRNPH1, PCBP4, RBM39, RBM4B, TRA2B, YTHDC1, SNW1, JMJD6, SRSF10, CLK1, SRPK2, HSPA8, SRSF7, RBM25, RBM17, THRAP3, ZC3H10, CLK2	Up-regulated
REGULATION_OF_WNT_SIGNALING_PATHWAY	0.003861	0.0171995	0.380338	2.23164	0	276	FGFR2, FGF10, ZEB2, NOG, CSNK1A1L, SOX2, FRZB, HIC1, UBE2B, SULF1, CTNND2, CUL3, CDH2, MLLT3, PLPP3, SOX4, SIX3, WNT11, FZD7, LRP1, UBR5, DKK2, PPM1A, PPP2CA, ZRANB1, ARNTL, PSMC1, PSMD11, DDX3X, FOXO1, CTNNB1, NLK, LATS2, USP34, MBD2, LRRK2, FZD1, PSMB3, USP47, CSNK1A1, RSPO3, SKI, CCDC88C, FOLR1, TLE4, PSMD14, VCP, SALL1, LGR6, JADE1, CSNK2A1, DACT3, EGR1, CHD8, PPM1B, GSK3B, TIAM1, APC, LRP6, …	Up-regulated
POSITIVE_REGULATION_OF_MRNA_CATABOLIC_PROCESS	0.000487567	0.00788385	0.523995	2.23027	0	42	PABPC1, TNRC6C, TNRC6A, ZFP36L2, CPEB3, YTHDF3, YTHDF2, CNOT6L, TOB1, TNRC6B, PUM1, ROCK2, CNOT1, TARDBP, HNRNPD, HNRNPR, ROCK1, GIGYF2, RC3H1, ZFP36L1	Up-regulated
CELL_JUNCTION_ASSEMBLY	0.00446429	0.0190883	0.377272	2.2238	0	291	GJA4, BDNF, NRXN2, CDH11, EFNB2, CDH5, ACTN3, EPHA7, GPM6A, GPM6B, FLRT2, NTN1, SMAD7, ARHGAP6, PTPRD, NRG1, ACE, PTEN, CTNND2, RAP1B, HIPK1, LRRTM2, LDB1, NPTN, THBS1, CDH2, SIX1, WNT11, LRP1, FLRT3, GPC4, ACVRL1, RAP1A, NTNG2, CTNNB1, VEGFA, EFNA5, PARD6A, BCL2, PEAK1, FZD1, SETD5, ROBO2, TNS1, RHOA, CDC42, FZD5, ROCK2, ARF6, ACTN1, TEK, FLNC, SLITRK5, SRF, ESAM, NLGN3, VMP1, PTK2B, ADNP, NLGN2…	Up-regulated
EPITHELIAL_TUBE_MORPHOGENESIS	0.00277008	0.013696	0.387613	2.22313	0	232	FGFR2, WNT2, FGF10, EFNB2, ZEB2, NOG, EPHA7, TWIST1, SLIT2, NTN1, ZIC3, FOXF1, NPNT, PBX1, ARID1A, FZD2, EPHA4, SOX4, SIX1, WNT11, BMP7, GATA3, ACVRL1, KDM6A, SOX11, LMO4, FOXC2, CTNNB1, FOXP1, VEGFA, TNC, SPRY2, RHOB, SIX2, BCL2, OSR1, BMP4, HES1, FZD1, NDRG4, RBM15, ST14, RHOA, SKI, FOLR1, PTCH1, IRX3, MED12, SALL1, CSF1, CFL1, SRF, MSX2, SEMA3E, NOTCH4, LRP6, MED1, PFN1, IFT172, DLG1, DAG1, AC…	Up-regulated
DEVELOPMENTAL_INDUCTION	0.000751315	0.00788385	0.596956	2.22054	1	25	WNT2, FGF10, HIPK1, SIX1, SIX3, WNT11, FGFR1, CTNNB1, BMP4, ROBO2, FZD5, SALL1, GDNF, WNT5A, FRS2, BMP2, SOX9	Up-regulated
REGULATION_OF_TRANS_SYNAPTIC_SIGNALING	0.00383142	0.0171995	0.377384	2.21282	0	271	NGF, CELF4, BDNF, PTGS2, HTR1B, CPLX2, CDH11, ATP1A2, GRIK5, CACNG7, LRRC4C, SYN1, NSG1, SLC4A10, NEURL1, PTEN, GRIK3, RAP1B, PRKCB, LRRTM2, TUBB2B, NPTN, IQSEC2, HTR2A, EPHA4, CDH2, CNIH2, FMR1, IGSF9B, CPEB3, DLG4, PPP3CB, CASK, RAP1A, NTNG2, PPP3CA, PAIP2, SLC8A3, EGR2, NPTX1, RAB11A, SYNGAP1, LRRK2, DNM1, CACNB3, FYN, YWHAH, TSHZ3, BRSK1, ATP2A2, DLGAP1, SIPA1L1, GNAI2, EIF4E, SRF, PLK2, NLGN…	Up-regulated
GASTRULATION	0.0010989	0.00792477	0.417024	2.19741	0	128	INHBA, FGFR2, OTX2, NOG, SOX2, FOXF1, EXT1, FOXC1, KLF4, CUL3, ARID1A, WNT11, AMOT, FZD7, BMP7, ACVR2A, FGFR1, COL8A1, KDM6A, FOXC2, CTNNB1, SIX2, OSR1, BMP4, DUSP1, KDM6B, NR4A3, COL12A1, SRF, BMPR2, LRP6, DAG1, ACVR1, EXOC4, PHLDB2, WNT5A, HMGA2, PHLDB1, SMAD4, RNF2, ITGB4, COL5A1, TENM4, FRS2, GJA1, WNK1, UGDH, DUSP5, CTR9, ATOH8, LRP5, MEGF8, WLS, SETD2, CLASP2, SUPT20H, SMAD1, MMP2	Up-regulated
POSITIVE_REGULATION_OF_NEURON_DIFFERENTIATION	0.00395257	0.0174855	0.375357	2.19493	0	273	NGF, FOXG1, TCF4, BDNF, STMN2, BRINP1, ZEB2, CACNG7, SLIT2, NTN1, PTPRD, CAMK1, NEURL1, PTEN, ZEB1, SYT17, TUBB2B, NPTN, EPHA4, HGF, SEMA7A, PAK3, GATA2, FMR1, LRP1, MMD, BMP7, CPEB3, FGFR1, PLXNA2, DLG4, MAP6, SOX11, RAP1A, HSPA5, VEGFA, EFNA5, BMP6, PLXNA4, BCL2, NDEL1, PLAA, BMP4, RAB11A, SOCS2, CXCL12, FZD1, NDRG4, FBXO38, ROBO2, EZH2, RHOA, FYN, DLX2, IRX3, NCK1, MAPK6, TCF12, BCL6, PAFAH1B1…	Up-regulated
ENDOTHELIUM_DEVELOPMENT	0.000752445	0.00788385	0.444317	2.19397	0	86	GJA4, CDH5, CD34, XDH, S1PR1, NRG1, BTG1, RAP1B, NR2F2, SCUBE1, ZEB1, SETSIP, RAP2C, ACVRL1, RAP1A, FOXC2, CTNNB1, FOXP1, VEGFA, BMP6, RHOB, BMP4, VEZF1, RHOA, KDM6B, ROCK2, PDE2A, BMPR2, NOTCH4, ACVR1, TJP1, ID1, MSN, ROCK1, RBPJ, SMAD4, JAG1, GJA1, STC1, ATOH8, NRP1, RAPGEF2, VCL, CCM2, TJP2	Up-regulated
REGULATION_OF_LIPID_KINASE_ACTIVITY	0.000501253	0.00788385	0.499624	2.19223	0	47	PDGFB, KLF4, SOCS2, AMBRA1, CDC42, TEK, PIK3R5, CISH, FLT1, SOCS3, PDGFRA, SOCS5, AGAP2, PTK2B, SOCS1, DAB2IP	Up-regulated
RESPONSE_TO_NERVE_GROWTH_FACTOR	0.000486855	0.00788385	0.509819	2.18487	0	43	NGF, BDNF, STMN2, KCNC2, PTEN, EHD1, RAP1A, HSPA5, CRK, ARF6, NTRK2, ID1, UBE3A, MAGI2, AKT1, NTRK3, KIF1B, RAPGEF2, CREB1, SH3GL2, E2F1, TMEM108, EEF2, FOXO3	Up-regulated
REGULATION_OF_NEURON_PROJECTION_REGENERATION	0.00109689	0.00792477	0.609059	2.1814	2	22	PRRX1, PTEN, KLF4, EPHA4, HGF, LRP1, RGMA, NDEL1, RTN4RL1	Up-regulated
NEGATIVE_REGULATION_OF_VASCULATURE_DEVELOPMENT	0.000730994	0.00788385	0.443611	2.16993	0	82	HLA-G, XDH, PDGFB, FOXC1, SULF1, KLF4, PDCD10, THBS1, EFNA3, AMOT, BMP7, GPR4, CREB3L1, CTNNB1, SPRY2, BMP4, HDAC5, ALOX5, RHOA, ATF2, ROCK2, TEK, PGK1, NFATC3, PLK2, SEMA3E, KRIT1, DAB2IP, AGO1, FBLN5, ROCK1, SPRED1, FOXO4, PDE3B	Up-regulated
SMOOTH_MUSCLE_CELL_DIFFERENTIATION	0.000486855	0.00788385	0.506033	2.16865	0	43	FGFR2, FGF10, PDGFB, FOXF1, NPNT, ANKRD17, ZEB1, SIX1, EPC1, CTNNB1, VEGFA, BMP4, HES1, RBPMS2, NFATC3, SRF, PRDM6	Up-regulated
CGMP_MEDIATED_SIGNALING	0.00101729	0.00792477	0.651364	2.16425	2	17	NPR2, KCNC2, THBS1, AQP1, HTR2C, NPPC, PRKG1, PDE2A, PTK2B, ADNP	Up-regulated
POTASSIUM_ION_IMPORT_ACROSS_PLASMA_MEMBRANE	0.00187829	0.0106525	0.580887	2.16077	4	25	ATP1A2, ATP1B1, ATP4A, KCNJ4, ATP1A4, ATP1A3, SLC12A5, DLG1, KCNH2, ATP1B2, SLC12A4, WNK1, SLC12A2, KCNJ13, HCN2, ATP1A1	Up-regulated
NEGATIVE_REGULATION_OF_COLD_INDUCED_THERMOGENESIS	0.000477099	0.00788385	0.514413	2.1606	0	40	ACTN3, NPR3, ARNTL, ZNF423, FOXC2, NR1D1, NOVA1, ADAMTS5, NOVA2, PLCL1, ARRDC3, ID1, RBPJ, RHEB, MAP2K6, IP6K1, DOCK7, NR1H3, DDIT3, NRDC	Up-regulated
APPENDAGE_DEVELOPMENT	0.0010846	0.00792477	0.40699	2.1512	0	129	FGFR2, FGF10, TFAP2B, ALDH1A2, NOG, TWIST1, PRRX1, MBNL1, NR2F2, PBX1, SOX4, NIPBL, SP9, RC3H2, BMP7, GNAS, FGFR1, PLXNA2, SOX11, CTNNB1, COL2A1, OSR1, BMP4, RUNX2, SKI, PTCH1, SALL1, RPGRIP1L, SMOC1, MSX2, BMPR2, LRP6, MED1, ALX4, IFT172, MED31, CACNA1C, ROR2, WNT5A, SMAD4, ITGB4, PAM, CYP26B1, CREBBP, PCSK5, RARG, ATRX, RNF165, LRP5, MEGF8, SOX9, RARA, HDAC2	Up-regulated
POSITIVE_REGULATION_OF_EMBRYONIC_DEVELOPMENT	0.000398724	0.00788385	0.561582	2.14932	0	28	WNT2, OTX2, SIX1, AMOT, GATA3, IGF1, CTNNB1, OSR1, HES1, PAFAH1B1, DAG1, GDNF, PHLDB2, PHLDB1, TENM4, GJA1, SIX4	Up-regulated
TISSUE_MIGRATION	0.00268817	0.0134577	0.373652	2.14355	0	229	ACTC1, ACTA1, ACTG2, FGF7, FGF10, PTGS2, EFNB2, ZEB2, EGR3, CDH5, ACTA2, SLIT2, PDGFB, FOXF1, PTEN, KLF4, FGF18, PDCD10, NR2F2, SMOC2, EPPK1, THBS1, PLPP3, GATA2, FLT4, AMOT, FGFR1, GATA3, DUSP10, ACVRL1, FOXC2, FOXP1, VEGFA, BMPER, RHOB, BMP4, RAB11A, HDAC5, RHOA, ROCK2, ARF6, TEK, SRF, PLK2, PIK3CA, BMPR2, ADIPOR1, FBXW7, PTK2B, PTPRG, HMGB1, KRIT1, ADGRA2, DAB2IP, PFN1, MYH9, ID1, PFN2, MAP4K4…	Up-regulated
COLLATERAL_SPROUTING	0.00176991	0.0102041	0.621989	2.13498	4	19	NGF, BDNF, ZEB2, EPHA7, LRP1, EFNA5, ULK2, FGF13	Up-regulated
MUSCLE_FILAMENT_SLIDING	0.00128411	0.00835325	0.665313	2.13343	3	15	ACTC1, ACTA1, DES, ACTN3, TNNC1, MYL6, VIM, DMD, TPM1	Up-regulated
REGULATION_OF_EPITHELIAL_CELL_DIFFERENTIATION	0.000773994	0.00788385	0.42554	2.13117	0	93	ZEB2, CDH5, FRZB, XDH, FOXJ1, FOXC1, BTG1, ZEB1, GATA3, ARNTL, ACVRL1, CEBPB, CTNNB1, VEGFA, BMP6, SPRY2, OSR1, BMP4, VEZF1, MAFF, HES1, EZH2, PAX6, PTCH1, ROCK2, MSX2, GSK3B, NOTCH4, KIAA1109, KLF7, MED1, ID1, GDNF, ROCK1, SPRED1, SMO, RHEB, JAG1, SPRED2, GSK3A, ATOH8, ZFP36L1, CLOCK, VCL, CDKN1B, SOX9, RFX3, SFN	Up-regulated
MORPHOGENESIS_OF_EMBRYONIC_EPITHELIUM	0.00100604	0.00792477	0.411473	2.12734	0	117	FGFR2, WNT2, FGF10, ALDH1A2, ZEB2, NOG, TWIST1, SULF1, ARID1A, FZD2, SOX4, SIX1, BMP7, GATA3, KDM6A, SOX11, LMO4, CTNNB1, OSR1, BMP4, FZD1, ST14, SKI, FOLR1, PTCH1, IRX3, MED12, CFL1, LRP6, PFN1, IFT172, TBX18, GDNF, VEGFC, WNT5A, RPS7, TGFB1I1, IRX1, RALA, FZD3, RARG, SIX4, ARHGAP35, DLC1, SUFU, BMP5, SEC24B, SOX9, RARA, BRD2, SETD2	Up-regulated
DOPAMINERGIC_NEURON_DIFFERENTIATION	0.0013836	0.00875095	0.628857	2.12531	3	18	WNT2, OTX2, NR4A2, MANF, CTNNB1, VEGFA, FZD1, GSK3B, TIAM1, LRP6, WNT5A, DMRTA2	Up-regulated
EXPORT_ACROSS_PLASMA_MEMBRANE	0.000450045	0.00788385	0.513501	2.12085	0	37	ATP1A2, ATP2B3, ABCB1, ATP1B1, ATP4A, ATP1A4, ABCA1, SLC8A3, ATP1A3, ATP2B1, YWHAE, DLG1, KCNH2, ATP1B2, ABCC5, GJA1, SLC4A4, SLC9A1, KCNT2, ATP1A1, RALBP1, SLC8A1, ABCG2	Up-regulated
ADHERENS_JUNCTION_ORGANIZATION	0.000520021	0.00788385	0.47555	2.11056	0	50	CDH11, EFNB2, CDH5, CADM1, SMAD7, HIPK1, EPHA4, CDH2, CADM2, CTNNB1, VEGFA, BMP6, NECTIN3, CDC42, ADAM10, NECTIN1, TJP1, CTNNA1, ZNF703, DLG5	Up-regulated
HEART_VALVE_DEVELOPMENT	0.000501253	0.00788385	0.47914	2.10235	0	47	OLFM1, SMAD6, TWIST1, SLIT2, SOX4, GATA3, BMP4, ROBO2, ROCK2, HECTD1, PDE2A, BMPR2, MATR3, ACVR1, ROCK1, RBPJ, SMAD4, JAG1, ZFPM1, ADAMTS9, BMP2	Up-regulated
REGULATION_OF_TRANSPORTER_ACTIVITY	0.00132979	0.00856319	0.388345	2.09923	0	155	GRIA3, ATP1A2, CACNG7, ATP2A1, TWIST1, ABCB1, KCNC2, ATP1B1, PTEN, DLG3, CNIH2, DYSF, PDE4B, FMR1, SGK1, DLG4, AHNAK, JPH2, SLC6A9, BCL2, OSR1, NDFIP1, CACNB3, HSPA2, YWHAH, NEDD4, KMT2A, SLMAP, NLGN3, PTK2B, YWHAE, NLGN2, CALM2, GRIA1, DLG1, FGF13, PRKCD, ATP1B2, ACTN4, STIM1, PPARGC1A, SCN1B, CACNB2, ARC, CACNG8, SHANK3, CTTNBP2NL, NLGN1, PIM1, STK39, GJA1, WNK1, DMD, CALM1, FHL1, MINK1, TMSB4X…	Up-regulated
CIRCULATORY_SYSTEM_PROCESS	0.00421941	0.0183858	0.356847	2.09763	0	285	ACTC1, PTGS2, HTR1B, DES, ATP1A2, PTGS1, CDH5, ACTA2, CD34, CACNG7, ATP2A1, NPR2, CACNA1G, ATP2B3, ABCB1, SLIT2, PDGFB, SMAD7, ITPR1, ID2, CELF2, ATP1B1, FOXC1, ACE, KCNJ4, NPR3, ATP1A4, NR2F2, TNNC1, HTR2A, MEF2A, PDE4B, SGK1, P2RY2, ACVRL1, IRX5, GPR4, FOXC2, F5, VEGFA, BMP6, NPPC, SLC8A3, PRKG1, CXCL12, CACNB3, RHOA, FYN, CDC42, THRA, ATP1A3, ROCK2, ATP2A2, TEK, PDE2A, GNAI2, PIK3CA, BMPR2, AT…	Up-regulated
VASCULAR_ENDOTHELIAL_GROWTH_FACTOR_RECEPTOR_SIGNALING_PATHWAY	0.000656599	0.00788385	0.437697	2.09756	0	72	FGF10, FOXC1, SULF1, FGF18, PRKCB, MT3, FLT4, AXL, FOXC2, VEGFA, RHOA, FYN, CDC42, CRK, NCK1, ROCK2, NEDD4, PIK3CA, FLT1, ABI1, PTK2B, DAB2IP, ROCK1, NCKAP1, VEGFC	Up-regulated
POSITIVE_REGULATION_OF_TRANSCRIPTION_OF_NOTCH_RECEPTOR_TARGET	0.00230263	0.0121765	0.641018	2.09634	6	16	PBX1, RBM15, WWC1, NOTCH4, SNW1, EP300, RBPJ, CREBBP	Up-regulated
PROTEIN_LOCALIZATION_TO_CELL_JUNCTION	0.000661376	0.00788385	0.43689	2.09612	0	73	NRXN2, CDH5, CACNG7, NSG1, NPTN, DLG3, IQSEC2, CNIH2, DLG4, GPC4, GPHN, RAP1A, NECTIN3, RAB11A, ADAM22, KIF5A, ADAM10, ABHD17B, NLGN2, ARHGAP44, NECTIN1, DLG1, DAG1, VPS35, TJP1, ACTN4, CACNG8, WNT5A, NLGN1, DLG5, MAPK9, RELN, ZDHHC3, KIF5C, ACTG1	Up-regulated
REGULATION_OF_DOPAMINE_SECRETION	0.00263158	0.0133205	0.639198	2.09039	7	16	HTR1B, SYT17, HTR2A, SYT13, CXCL12, SYT7, GDNF	Up-regulated
CELLULAR_RESPONSE_TO_RETINOIC_ACID	0.000471032	0.00788385	0.501596	2.09021	0	39	FGFR2, WNT2, BRINP1, ALDH1A2, KLF4, ABCA1, WNT11, FZD7, AQP1, TNC, OSR1, PTK2B, SNW1, COL1A1, ZNF35, WNT5A, HTRA2, NTRK3, CYP26B1, RARG, PPARG, SOX9, HDAC2, CREB1	Up-regulated
RESPONSE_TO_TRANSFORMING_GROWTH_FACTOR_BETA	0.00179533	0.010295	0.373144	2.08826	0	189	USP9Y, FGFR2, WNT2, CDH5, SMAD6, CITED2, SMAD7, PMEPA1, UBB, NPNT, TGFB3, ZEB1, THBS1, PPM1A, ZFP36L2, UBC, ACVRL1, SOX11, USP9X, HSPA5, NLK, PARD6A, SPRY2, RHOA, FYN, SKI, ZMIZ1, ZFHX3, CRK, FOLR1, LTBP1, RNF111, ROCK2, PENK, PDE2A, LTBP2, USP15, FBN1, SNW1, COL1A1, EP300, ACVR1, FERMT2, BCL9L, DAB2, ID1, MTMR4, PPARGC1A, ROCK1, MAP3K7, NR3C1, SMURF2, SPRED1, WNT5A, SMAD4, TGFB1I1, ZNF703, PRDM1…	Up-regulated
PEPTIDYL_TYROSINE_MODIFICATION	0.00250627	0.0129531	0.364449	2.08594	0	224	FGFR2, FGF7, BDNF, FGF10, EPHA7, CLCF1, PDGFB, CRLF1, NRG1, NEURL1, ACE, HIPK1, HIPK3, DLG3, HTR2A, EPHA4, HGF, EPHA1, FLT4, PPP2CA, RAP2C, PDGFA, FGFR1, GGNBP2, DLG4, EPHB6, AXL, MAP2K4, IGF1, CLK4, TEC, VEGFA, EFNA5, BMP6, PEAK1, HES1, DYRK1A, DYRK1B, FYN, TEK, FRK, JAK1, FLT1, IL11, ABI1, CLK3, SOCS3, PDGFRA, SOCS5, JAK2, FBXW7, PTK2B, ADNP, MAPK3, PPP2R5B, SOCS1, NTRK2, EFEMP1, IGF1R, VPS25, …	Up-regulated
PRI_MIRNA_TRANSCRIPTION_BY_RNA_POLYMERASE_II	0.000486855	0.00788385	0.486654	2.08559	0	43	SMAD6, PDGFB, NFIB, KLF4, DDX5, GATA2, GATA3, BMP4, EGR1, NFATC3, SRF, NR3C1, YY1, SMAD4, KLF5, ATOH8, BMP2, SMARCA4, PPARG, JUN, SOX9, SMAD1, FOS, ETS1, BMPR1A, FOXO3	Up-regulated
BETA_CATENIN_TCF_COMPLEX_ASSEMBLY	0.000797448	0.00792477	0.544794	2.08507	1	28	CTNNB1, BCL9, TLE4, TCF7L2, EP300, BCL9L, KMT2D, TLE1, CREBBP, KAT5, SMARCA4, TRRAP, RBBP5, CDC73, TCF7L1, HDAC1, MEN1, TLE3, TCF7, TLE2	Up-regulated
MEGAKARYOCYTE_DIFFERENTIATION	0.000566572	0.00788385	0.45557	2.0843	0	57	ZNF385A, SP3, MYL9, MEIS1, TNRC6C, THBS1, TNRC6A, GATA2, CNOT4, RBM15, TNRC6B, NR4A3, KMT2A, SRF, IL11, ABI1, SETD1A, AGO1, MED1, EP300, SIN3A, KMT2D, PRMT6, KMT2E, LOX, ZFPM1, FLI1, PRMT1, GABPA	Up-regulated
DEVELOPMENTAL_CELL_GROWTH	0.001443	0.00896682	0.378739	2.0787	0	168	NGF, BDNF, OLFM1, ZEB2, CACNG7, EPHA7, SEMA3F, SLIT2, NTN1, SMAD7, SEMA6D, MEX3C, SYT17, MT3, SEMA7A, LRP1, FLRT3, PPP3CB, MAP2K4, IGF1, USP9X, CTNNB1, VEGFA, EFNA5, PLXNA4, NDEL1, PLAA, RAB11A, CXCL12, TRIM46, FOXL2, SORBS2, RAPH1, PAFAH1B1, SRF, RAB21, BMPR2, NLGN3, SEMA3E, GSK3B, ADNP, TIAM1, ULK2, DCLK1, FGF13, SIN3A, KMT2D, WNT5A, YY1, MACF1, NDN, NTRK3, SEMA3A, SEMA4G, GSK3A, CYFIP2, RARG, …	Up-regulated
INTRASPECIES_INTERACTION_BETWEEN_ORGANISMS	0.00255941	0.0131006	0.580305	2.07842	6	22	NRXN2, BRINP1, PTCHD1, PTEN, CNTNAP2, DLG4, NLGN3, CHD8, KALRN, CIC, ATXN1L, SHANK3	Up-regulated
AUTONOMIC_NERVOUS_SYSTEM_DEVELOPMENT	0.00263852	0.0133346	0.564022	2.07325	6	24	TFAP2B, SEMA3F, SOX4, SIX1, GATA3, SOX11, CTNNB1, PLXNA4, EGR2, HES1, GDNF, SEMA3A, FZD3, NRP1, NAV2	Up-regulated
PROTEIN_ACYLATION	0.00211864	0.0116071	0.366287	2.05904	0	202	TWIST1, CAMK1, EPC2, MSL2, LDB1, TAF1L, SOX4, NAA15, GATA2, PPM1A, GATA3, ABHD17C, EPC1, KANSL1, ARNTL, BRPF1, DDX3X, NAA11, FOXO1, KANSL2, KAT6B, TAF10, OGT, SETD5, ATF2, ABHD17B, BRD1, ZDHHC5, JADE1, MSL1, KMT2A, CHD5, KAT7, CTCF, TAF9, TAF1, PPM1B, TAF12, GSK3B, ING4, MAPK3, SUPT3H, CTBP1, EP300, TAF5, SIN3A, RPS6KA4, PPARGC1A, MAP3K7, BRD8, MORF4L2, KAT6A, ZZZ3, SMAD4, ZDHHC6, CRTC2, ZDHHC1, …	Up-regulated
CYTOPLASMIC_TRANSLATIONAL_INITIATION	0.000859107	0.00792477	0.515361	2.05849	1	33	EIF4A2, YTHDF2, MCTS1, EIF5, NCK1, EIF3J, EIF3D, EIF3C, EIF3A, EIF3CL, EIF3E, EIF4G1, EIF2S2, EIF3M, EIF3H, EIF4A1, MTOR	Up-regulated
PEPTIDYL_THREONINE_MODIFICATION	0.000840336	0.00792477	0.404884	2.04994	0	101	CDC42BPG, SMAD7, HIPK1, PRKCB, HIPK3, SBK1, BMP7, NLK, SPRY2, BCL2, DCAF1, LRRK2, DYRK1A, DYRK1B, MAPK8, ROCK2, CSNK2A1, MARK2, TAF1, CEMIP, MAP3K10, GSK3B, CALM2, PRKCD, ACVR1, CLK1, UBE2K, ROCK1, AKT1, SPRED1, WNT5A, DYRK2, SPRED2, CADM4, STK39, WNK1, CALM1, GSK3A, GALNT1, EIF4G1, DMTN, GRK2, CAB39, CALM3, PPP2R5D, MAP3K12, CDK5, CHI3L1	Up-regulated
BONE_DEVELOPMENT	0.00113636	0.00792477	0.382071	2.04889	0	141	FGFR2, MMP13, PHOSPHO1, ZNF385A, TWIST1, BGN, NPR2, FOXC1, SULF1, MEIS1, TGFB3, FGF18, SP5, GNAS, IGF1, FOXP1, BMP6, NPPC, COL2A1, BMP4, RUNX2, RHOA, SKI, TEK, PAFAH1B1, SRF, MSX2, BMPR2, ABI1, FBXW7, FBN1, LRP6, MED1, IFT172, SULF2, COL1A1, EP300, LRRK1, LOX, CYP26B1, GJA1, TRPV4, STC1, ZFPM1, FLI1, RARG, BMP2, SERPINH1, MEF2D, LRP5, ANXA6, INPPL1, MEGF8, SOX9, RARA, MMP16, NAB2, SMAD1, HAS2, TF…	Up-regulated
VASCULOGENESIS	0.000566572	0.00788385	0.447522	2.04748	0	57	CD34, XDH, ACKR3, FOXF1, ZFPM2, AMOT, RAP1A, RASA1, CTNNB1, VEGFA, QKI, ZMIZ1, FBXW7, JUNB, NTRK2, SPRED1, SMO, ZFP36L1, RAPGEF2, GJC1, TIE1, CCM2, RIN2, TIPARP, SETD2, HAS2	Up-regulated
MORPHOGENESIS_OF_AN_EPITHELIAL_SHEET	0.000496771	0.00788385	0.4711	2.0421	0	45	PTEN, PDCD10, TMEFF2, BMP7, FLRT3, ACVRL1, SOX11, RHOA, SRF, MSX2, LRP6, DAG1, PHLDB2, WNT5A, JAG1, SOS1, COL5A1, ARHGAP35, MEGF8, BMP5, CLASP2	Up-regulated
REGULATION_OF_HEMOPOIESIS	0.00442478	0.0190212	0.344621	2.03848	0	294	INHBA, HLA-G, EGR3, SMAD7, FOXJ1, ID2, MYL9, FOXC1, MEIS1, ACE, TNRC6C, PRKCB, ZEB1, LDB1, LMO1, THBS1, TNRC6A, SOX4, DTX1, GATA2, RC3H2, ZFP36L2, GNAS, ACVR2A, CNOT4, GATA3, DUSP10, AXL, PSMC1, PSMD11, PRELID1, CEBPB, CTNNB1, FOXP1, PURB, SMAP1, BMP4, YTHDF2, HES1, NDFIP1, RBM15, PSMB3, TNRC6B, RHOA, ZMIZ1, LGALS9, BRD1, PSMD14, TCF12, NR4A3, CSF1, KMT2A, BCL6, KAT7, ESRRA, SOCS5, FBXW7, PTK2B, …	Up-regulated
GLAND_DEVELOPMENT	0.00456621	0.0192955	0.34546	2.03712	0	296	FGFR2, FGF7, WNT2, FGF10, CEBPA, ALDH1A2, NOG, SOX2, FRZB, XDH, CITED2, NTN1, ZIC3, SP3, FOXF1, ID2, FOXC1, SULF1, NRG1, NFIB, NEURL1, PTEN, TGFB3, PBX1, CUL3, SRSF5, SIX1, SIX3, HGF, GATA2, WNT11, BMP7, PDGFA, FGFR1, GATA3, LMO4, RAP1A, CEBPB, CTNNB1, VEGFA, TNC, UPF2, BCL2, BMP4, TAF10, SOCS2, HES1, EZH2, PAX6, CDC42, PTCH1, THRA, ARF6, SALL1, RPGRIP1L, BTBD7, CSF1, ID4, SRF, MSX2, PIK3CA, HNRN…	Up-regulated
MIDBRAIN_DEVELOPMENT	0.000586854	0.00788385	0.434624	2.02049	0	61	FGFR2, WNT2, OTX2, CKB, NR4A2, POTEE, FGFR1, HSPA5, CTNNB1, ZNF148, HES1, FZD1, KDM7A, RHOA, CDC42, BASP1, YWHAH, TAF1, DYNLL1, YWHAE, LRP6, CALM2, WNT5A, SOS1, YWHAQ, DLG5, NDUFS3, FZD3, CALM1, MAPKAP1, WLS, CALM3, SMAD1, NDRG2, MSX1, CSNK1D, MAOB	Up-regulated
NEGATIVE_REGULATION_OF_CELLULAR_AMIDE_METABOLIC_PROCESS	0.00105152	0.00792477	0.38182	2.01628	0	127	CELF4, CPEB1, TNRC6C, PURA, CPEB2, TNRC6A, CPEB4, FMR1, ZFP36L2, CPEB3, IGF1, DDX3X, FXR2, PAIP2, CELF1, FXR1, YTHDF3, YBX1, YTHDF2, SYNCRIP, CNOT2, CNOT6L, SAMD4B, TOB1, TNRC6B, PUM1, RPS3, CNOT3, ROCK2, EIF4E, CNOT1, TARDBP, HNRNPD, HNRNPR, NOTCH4, SAMD4A, NTRK2, AGO1, CAPRIN1, ROCK1, EIF2S1, RNF139, TPR, GIGYF2, EIF4E2, EIF4ENIF1, RC3H1, ZFP36L1, EIF3E, EIF4G1, CNOT10, RARA, IREB2, BTG2	Up-regulated
REGULATION_OF_DEVELOPMENTAL_GROWTH	0.0026738	0.0134068	0.352045	2.01571	0	227	NGF, FGFR2, BDNF, WNT2, OLFM1, NOG, CACNG7, ACTN3, EPHA7, SEMA3F, NTN1, SMAD7, FOXC1, MEIS1, PTEN, SEMA6D, ZFPM2, SYT17, EPPK1, MT3, SIX1, SEMA7A, NIPBL, LRP1, FGFR1, MBD5, DUSP10, IGF1, FOXC2, VEGFA, EFNA5, NPPC, PLXNA4, LATS2, BCL2, NDEL1, PLAA, BMP4, RAB11A, SOCS2, CXCL12, TRIM46, BASP1, PTCH1, CSF1, PAFAH1B1, SRF, FOXS1, RAB21, PIK3CA, BMPR2, SEMA3E, GSK3B, ADNP, WWC1, ULK2, FGF13, TNKS2, SIN…	Up-regulated
STEM_CELL_PROLIFERATION	0.00073046	0.00788385	0.409	2.00862	0	83	FOXG1, FGFR2, BDNF, CD34, ABCB1, ACE, SIX3, FGFR1, SOX11, CTNNB1, VEGFA, SIX2, LRRK2, YTHDF2, PAX6, ID4, PAFAH1B1, KAT7, HNRNPU, FGF13, FBLN1, MECOM, RAB10, ATXN1L, CTNNA1, VEGFC, WNT5A, HMGA2, SMO, FRS2, PIM1, GJA1, FZD3, DMRTA2	Up-regulated
ESTABLISHMENT_OR_MAINTENANCE_OF_CELL_POLARITY	0.00141844	0.00888333	0.366856	2.00846	0	166	RND1, FGF10, CDH5, FOXJ1, FOXF1, RAP1B, DLG3, WNT11, AMOT, AQP1, GATA3, RHOG, PARD6A, SPRY2, RHOB, NDEL1, HES1, RHOA, PAX6, CDC42, CRK, BRSK1, ROCK2, ARF6, RPGRIP1L, TEK, CFL1, PAFAH1B1, MARK2, ARFGEF1, PTK2B, GSK3B, WWC1, KRIT1, FEZ1, DLG1, FGF13, MYH9, GOLPH3, RAB10, MSN, ROCK1, ACTR3, CTNNA1, NSFL1C, WNT5A, FRMD4A, RICTOR, FBXW11, CYP26B1, DLG5, GSN, GJA1, GBF1, CKAP5, ARHGAP35, DOCK7, SLC9A1,…	Up-regulated
MULTICELLULAR_ORGANISMAL_RESPONSE_TO_STRESS	0.000441696	0.00788385	0.494249	2.00625	0	35	GJA4, BDNF, BRINP1, ATP1A2, PTEN, NR4A2, THBS1, HTR2C, PPP3CA, BCL2, PENK, EIF4E, VDAC3	Up-regulated
STRIATED_MUSCLE_ADAPTATION	0.00339239	0.015732	0.545328	2.00453	8	24	ACTA1, ACTN3, TNNC1, FOXO1, PPP3CA, EZH2, CAMK2G, ATP2A2, PPARGC1A, GSN, MEF2C, GATA6, GTF2IRD1, MTOR, LMNA, HDAC4	Up-regulated
MUSCLE_CELL_DIFFERENTIATION	0.00276243	0.013696	0.347408	2.00196	0	234	ACTC1, ACTA1, FGFR2, BDNF, FGF10, MYH11, EFNB2, PDGFB, RORA, FOXF1, ID2, NPNT, CAMK1, NRG1, ANKRD17, ZEB1, ARID1A, MEF2A, CDH2, SIX1, EHD1, DYSF, FZD7, EPC1, MAP2K4, IGF1, CTNNB1, PPP3CA, BCL9, VEGFA, QKI, BCL2, BMP4, HDAC5, YBX1, HES1, CFL2, EZH2, DYRK1B, SORBS2, KDM6B, SKI, CDC42, RBPMS2, ATP2A2, FLNC, CHUK, NFATC3, SRF, PDGFRA, HNRNPU, SGCD, PRDM6, MYH9, ACVR1, RBPJ, CTNNA1, AKT1, MORF4L2, YY1…	Up-regulated
FC_RECEPTOR_SIGNALING_PATHWAY	0.00113636	0.00792477	0.373778	2.00182	0	140	PPP3CB, PSMC1, MAP2K4, PSMD11, PPP3R1, RAP1A, TEC, PPP3CA, PSMB3, FYN, CDC42, CRK, MAPK8, PSMD14, NCK1, NR4A3, CHUK, NFATC3, PIK3CA, ABI1, ARPC2, MAPK3, PSMD7, PSME4, PSMD2, CUL1, PRKCD, PSMD1, MAP3K7, ACTR3, NCKAP1, TAB2, PSMA5, SOS1, FBXW11, CALM1, MAPK9, PSMB5, PSMC3, CYFIP2, ACTG1, JUN, PLA2G6, PSMD6, PSMC6, PSMC4, WASL, PSME3, PSMD13, FOS, PSMB7, PSMD12, CYFIP1, SKP1, PSMA1, PAK1, FER, PSMB6…	Up-regulated
MORPHOGENESIS_OF_A_POLARIZED_EPITHELIUM	0.00101215	0.00792477	0.382993	2.0005	0	121	FOXF1, DLG3, FZD2, MLLT3, FOXF2, WNT11, FZD7, GPC4, PSMC1, PSMD11, PARD6A, FZD1, PSMB3, RSPO3, RHOA, CDC42, FZD5, BRSK1, PSMD14, MED12, RPGRIP1L, CLTC, PAFAH1B1, TIAM1, PSMD7, AP2A1, PSME4, PSMD2, PFN1, PSMD1, DAB2, RAB10, MSN, ROR2, MAGI2, SMURF2, WNT5A, PSMA5, AP2M1, DLG5, FZD3, PSMB5, PSMC3, ACTG1, PSMD6, SEC24B, PSMC6, PSMC4, PSME3, PSMD13, PSMB7, MYO9A, PSMD12, AP2A2	Up-regulated
EXOCRINE_SYSTEM_DEVELOPMENT	0.00090009	0.00792477	0.48366	1.9976	1	37	FGFR2, FGF7, FGF10, FOXC1, NFIB, TGFB3, HGF, BMP7, PDGFA, FGFR1, PAX6, CDC42, BTBD7, SRP54, DAG1, CLCN2, SEMA3A, NRP1, WLS, SOX9	Up-regulated
RESPONSE_TO_CATECHOLAMINE	0.000522466	0.00788385	0.447731	1.99623	0	51	HTR1B, NSG1, HTR2A, PDE4B, HTR2C, GNAS, LRRK2, PENK, NR4A3, PKLR, GNAO1, GSK3B, MAPK3, ADCY5, VPS35, PTGER1, APLP1, SIN3A, ID1, PPARGC1A, GSK3A, PRMT5, GNAI3, GABPA, SLC9A1, HDAC2	Up-regulated
ANGIOGENESIS_INVOLVED_IN_WOUND_HEALING	0.00360101	0.0163841	0.563044	1.99515	9	21	CD34, SMOC2, GATA2, GPR4, FOXC2, VEGFA, ALOX5, SRF, DAG1	Up-regulated
P_BODY_ASSEMBLY	0.00318584	0.0150749	0.581004	1.9943	8	19	CNOT2, CNOT6L, ATXN2L, CNOT1, ATXN2, CNOT6, PAN3, DDX6, RC3H1, LSM14A, DYNC1H1, PATL1, CNOT7, NOCT	Up-regulated
NEURAL_PRECURSOR_CELL_PROLIFERATION	0.000831947	0.00792477	0.394699	1.993	0	99	FOXG1, FGFR2, BDNF, WNT2, KIF1A, ZEB2, RORA, ID2, PTBP2, CDH2, SIX3, GATA2, FGFR1, FOXO1, CTNNB1, ATF5, VEGFA, LRRK2, RHOA, PAX6, ID4, GNAI2, PAFAH1B1, EMX2, FGF13, ZNF503, RAB10, CTNNA1, VEGFC, WNT5A, SMO, FRS2, FZD3, DMRTA2, NAP1L1, SLC16A2, TARBP2, POU3F3, DOCK7, RRM1, BTG2, ILK, SMARCD3	Up-regulated
DEFINITIVE_HEMOPOIESIS	0.00361842	0.0164399	0.608308	1.98937	10	16	SP3, MEIS1, HIPK1, GATA2, ZFP36L2, TEK, ZFPM1, BCR	Up-regulated
RHYTHMIC_PROCESS	0.00210526	0.0115536	0.352036	1.98562	0	204	INHBA, PTPRN, BDNF, EGR3, TWIST1, SLIT2, RORA, ID2, PTEN, TGFB3, DDX5, SIX3, KLF9, ARNTL, AXL, USP9X, HSPA5, ATF5, EGR2, NR1D1, OGT, ROBO2, EZH2, DYRK1A, ZFHX3, HUWE1, MAPK8, CRY2, ROCK2, CSNK2A1, ID4, KMT2A, EGR1, ID3, TARDBP, HNRNPD, USP2, PDGFRA, HNRNPU, MYCBP2, FBXW7, GSK3B, ADNP, HNRNPR, PPP1CB, NTRK2, RBM4B, FBXL3, TEF, EP300, MAGED1, KDM5A, SIN3A, ID1, KDM2A, PPARGC1A, UBE3A, USP7, DDB1, N…	Up-regulated
BODY_MORPHOGENESIS	0.000913242	0.00792477	0.475026	1.97255	1	38	NOG, GREM2, TGFB3, CRISPLD2, NIPBL, GNAS, ZNF281, SKI, PDGFRA, LRP6, DAG1, COL1A1, EP300, ARID5B, SSBP3, PHLDB2, PHLDB1	Up-regulated
REPRODUCTIVE_SYSTEM_DEVELOPMENT	0.00392157	0.0173965	0.333951	1.9721	0	282	INHBA, FGFR2, PTPRN, WNT2, FGF10, PTGS2, CEBPA, INHBB, NOG, CITED2, SLIT2, FST, PDGFB, SP3, UBB, FOXC1, SULF1, PTEN, NR2F2, ZFPM2, ARID1A, FOXF2, NIPBL, GATA2, BMP7, PRKACG, ACVR2A, GATA3, GGNBP2, AXL, IRX5, CEBPB, HSPA5, CTNNB1, VEGFA, TNC, BMP6, BCL2, OSR1, BMP4, HES1, RBM15, CSDE1, ROBO2, FOXL2, RSPO3, ST14, BASP1, PTCH1, FZD5, BIRC6, SALL1, UBE2Q1, ID4, BMPR2, SOCS3, PDGFRA, JUNB, TAF4, PPP1R…	Up-regulated
EPITHELIAL_CELL_PROLIFERATION	0.0034965	0.0161618	0.336802	1.96454	0	264	FGFR2, PTPRN, FGF7, WNT2, FGF10, ALDH1A2, EFNB2, EGR3, NOG, CD34, SOX2, XDH, TWIST1, FST, PDGFB, ID2, SULF1, NFIB, PTEN, PDCD10, PURA, NR2F2, FOXP2, EPPK1, THBS1, SIX1, HGF, DYSF, GATA2, FLT4, KLF9, FZD7, ACVR2A, FGFR1, GATA3, DUSP10, ACVRL1, COL8A1, SIDT2, IGF1, CASK, SOX11, CEBPB, CTNNB1, VEGFA, BMPER, BMP6, OSR1, BMP4, NR1D1, CXCL12, HES1, ALOX5, PAX6, CDC42, ATF2, PTCH1, TEK, NR4A3, BMPR2, FL…	Up-regulated
RESPONSE_TO_LITHIUM_ION	0.00440827	0.0189758	0.590722	1.96276	12	17	ACTA1, PTGS2, CEBPA, ID2, PKLR, PTK2B, GSK3A, CDKN1B, IGFBP2	Up-regulated
LOCOMOTORY_BEHAVIOR	0.000888099	0.00792477	0.384524	1.96029	0	105	ATP1A2, ZNF385A, ZIC1, ID2, SLC4A10, NRG1, MEIS1, PTEN, NR4A2, EPHA4, HTR2C, DLG4, PPP3CB, HPRT1, PBX3, CXCL12, LRRK2, ADAM22, NOVA1, ZFHX3, PUM1, PENK, PDE1B, EGR1, PAFAH1B1, USP2, ANKH, GNAO1, NLGN2, KALRN, ADCY5, ARRDC3, VPS35, ADGRL3, GDNF, PEX13, HTRA2, NCOR1, NCOA2, RELN, GIGYF2, ABCA2, ARCN1, MTA1, GRIN2D, NAV2, ATP7A	Up-regulated
NEGATIVE_REGULATION_OF_NEURON_APOPTOTIC_PROCESS	0.000831947	0.00792477	0.387633	1.95732	0	99	NGF, BDNF, TFAP2B, CLCF1, CRLF1, NR4A2, TGFB3, MT3, FOXQ1, SIX1, CPEB4, UNC5B, LRP1, AXL, MAP2K4, CEBPB, RASA1, CNTFR, BCL2, SYNGAP1, AMBRA1, RHOA, FYN, NR4A3, PIK3CA, JAK2, AGAP2, PTK2B, ADNP, NTRK2, GDNF, GCLC, PPARGC1A, ROCK1	Up-regulated
REGULATION_OF_CELL_MATRIX_ADHESION	0.00076864	0.00788385	0.392233	1.95658	0	90	GPM6B, ARHGAP6, PTEN, LDB1, THBS1, EPHA1, LRP1, ACVRL1, CASK, RASA1, VEGFA, EFNA5, BCL2, PEAK1, RHOA, ROCK2, TEK, CSF1, BCL6, SEMA3E, PTK2B, GSK3B, DAG1, MAP4K4, ROCK1, PHLDB2, MACF1, COL16A1, JAG1, MINK1, NRP1, ACTG1, DLC1, DMTN, VCL, SLC9A1, RIN2, CLASP2, ILK	Up-regulated
NEGATIVE_REGULATION_OF_CELLULAR_COMPONENT_MOVEMENT	0.00226244	0.0120037	0.344288	1.95584	0	213	NOG, SRGAP3, DACH1, SEMA3F, CITED2, SLIT2, SMAD7, SULF1, NRG1, PTEN, KLF4, SEMA6D, PDCD10, NR2F2, TMEFF2, EPPK1, THBS1, CNIH2, SEMA7A, EPHA1, WNT11, LRP1, RAP2C, GATA3, DUSP10, ACVRL1, RHOB, BCL2, PRKG1, CXCL12, ARID2, HDAC5, NDRG4, DUSP1, RHOA, CRK, ACTN1, SRF, NISCH, ADIPOR1, SEMA3E, PTPRG, CCDC125, HMGB1, KRIT1, DAB2IP, DAG1, ATP1B2, ACTN4, FBLN1, PFN2, PPARGC1A, MAGI2, CTNNA1, AKT1, SPRED1, P…	Up-regulated
POSITIVE_REGULATION_OF_ERK1_AND_ERK2_CASCADE	0.000784929	0.00788385	0.387758	1.95301	0	95	FGFR2, FGF10, ACKR3, PDGFB, NPNT, PTEN, FGF18, RAP1B, NPTN, HTR2A, MT3, SEMA7A, FLT4, LRP1, HTR2C, PDGFA, RAP1A, BMPER, SPRY2, BMP4, NDRG4, PTPN22, LGALS9, TEK, GNAI2, PDGFRA, FBXW7, PTK2B, MAPK3, HMGB1	Up-regulated
HINDBRAIN_DEVELOPMENT	0.000784929	0.00788385	0.386328	1.94581	0	95	ALDH1A2, NOG, CKB, RORA, FOXC1, NFIB, PTBP2, FOXP2, GATA2, BMP7, PLXNA2, HSPA5, CTNNB1, ATF5, BCL2, EGR2, HES1, ZNF365, EZH2, CRK, RPGRIP1L, HERC1, HNRNPD, LRP6, ATP1B2, PPARGC1A, CNTN1, SMO, MAFB, ARCN1, DLC1, BMP5, SEC24B, ATP7A, WLS, MYH10, PTPRS, SMAD1, CDK5, TTBK2, MECP2, NCOA1, CLP1, PAK1, RERE, TTLL1, ITGB1	Up-regulated
STEM_CELL_DIVISION	0.00167224	0.00981667	0.488855	1.94417	3	32	FGFR2, CUL3, MLLT3, FZD7, ZFP36L2, FGFR1, PAFAH1B1, THOC2, FGF13, TIAL1, RAB10	Up-regulated
PROTEIN_DEMETHYLATION	0.00457317	0.0192955	0.513989	1.92972	11	26	KDM5D, UTY, UBE2B, KDM6A, KDM7A, KDM6B, JMJD1C, JMJD6, KDM5A, KDM2A, KDM3B, KDM3A, PHF8, PHF2, KDM1A, KDM5B, PPME1, JARID2, KDM4A, KDM5C, KDM2B	Up-regulated
CORONARY_VASCULATURE_DEVELOPMENT	0.0017452	0.0100819	0.479466	1.92543	3	34	SMAD6, ADAMTS6, VEGFA, BMP4, ARID2, LTBP1, SRF, SGCD, SPRED1, PCSK5, NRP1, SUFU, MEGF8, SEC24B, MYH10, SETD2, PTK7, GATA6, SNX17, PDGFRB, AP2B1	Up-regulated
COGNITION	0.00156495	0.00946673	0.348601	1.92206	0	175	NGF, BDNF, PTGS2, NRXN2, BRINP1, ATP1A2, ZNF385A, PTCHD1, PTEN, PICALM, CNTNAP2, FOXP2, AFF2, NPTN, HTR2A, NIPBL, CPEB3, SGK1, DLG4, PPP3CB, CEBPB, PAIP2, SLC8A3, EGR2, SYNGAP1, NDRG4, SETD5, FYN, THRA, BRSK1, PDE1B, ADCY3, SLC12A5, PAFAH1B1, SRF, PLK2, NLGN3, VDAC3, ADNP, PPP1R9B, PRKAR2B, KCNK10, KALRN, NTRK2, CIC, GRIA1, FGF13, EP300, ATXN1L, ARC, MGAT3, SHANK3, VLDLR, TUSC3	Up-regulated
REGULATION_OF_PHOSPHOLIPASE_ACTIVITY	0.00132509	0.00855017	0.471829	1.91524	2	35	FGFR2, BDNF, ARHGAP6, HTR2A, LRP1, FGFR1, PLAA, FLT1, PDGFRA, ANXA8L1, NTRK2	Up-regulated
REGULATION_OF_DNA_TEMPLATED_TRANSCRIPTION_IN_RESPONSE_TO_STRESS	0.000831947	0.00792477	0.379206	1.91477	0	99	CITED2, UBB, MT3, UBC, PSMC1, PSMD11, CREB3L1, CEBPB, HSPA5, VEGFA, PSMB3, EGLN3, CUL2, PSMD14, NCK1, NEDD4, EGR1, PSMD7, PSME4, PSMD2, PSMD1, EP300, SIN3A, RBPJ, BCLAF1, PSMA5, BAG3, CREBBP, PSMB5, PSMC3, JUN, PSMD6, PSMC6, PSMC4, RPS27A, PSME3, DDIT3, PSMD13, PSMB7, ARNT, PSMD12, INO80	Up-regulated
REGENERATION	0.0010989	0.00792477	0.363338	1.91452	0	128	FGF10, SOX2, PRRX1, PTEN, KLF4, SRSF5, EPPK1, EPHA4, HGF, DYSF, FZD7, LRP1, DUSP10, AXL, IGF1, RAP1A, CEBPB, TEC, PPP3CA, BCL9, TNC, UPF2, BCL2, RGMA, NDEL1, CPQ, CXCL12, RTN4RL1, EZH2, FOLR1, PTCH1, LGR6, NR4A3, JAK2, MED1, SULF2, DAG1, PTPN12, RPL30, ANXA3, CTNNA1, NTRK3, AKIRIN1, PKM, PTPRF, GSN, PRMT5, KLF5, CD9, TARBP2, PPARG	Up-regulated
REGULATION_OF_VASCULATURE_DEVELOPMENT	0.00255754	0.0131006	0.334974	1.90905	0	222	HLA-G, PTGS2, EFNB2, CDH5, CD34, XDH, TWIST1, PDGFB, FOXC1, SULF1, BTG1, KLF4, FGF18, HIPK1, PDCD10, SMOC2, PRKCB, THBS1, EFNA3, HGF, EPHA1, GATA2, AMOT, AQP1, BMP7, ACVRL1, GPR4, CREB3L1, RAP1A, FOXC2, CTNNB1, VEGFA, BMPER, SPRY2, RHOB, BMP4, HDAC5, ALOX5, RHOA, ATF2, ADAM10, ROCK2, TEK, EGR1, PGK1, NFATC3, PLK2, JAK1, FLT1, SEMA3E, FBXW7, PTK2B, KRIT1, ADGRA2, VASH2, DAB2IP, AGO1, FBLN5, TJP1, …	Up-regulated
MUSCLE_CELL_CELLULAR_HOMEOSTASIS	0.00577849	0.0232157	0.593149	1.90203	17	15	CFL2, SRF, ALDOA, BAG3, LOX, DMD, CHRNA1, LARGE1, TRIM32, GAA, HIF1A, MTM1	Up-regulated
POST_EMBRYONIC_DEVELOPMENT	0.00062422	0.00788385	0.400825	1.89824	0	67	FGFR2, ITPR1, SLC4A10, NR4A2, KLF4, SCUBE1, FOXP2, RC3H2, GNAS, GATA3, ATF5, VEGFA, NPPC, BCL2, BMP4, FZD5, FBN1, MYO7A, EFEMP1, ALX4, ARID5B, NDN, ASH1L, GIGYF2, ATRX, INPPL1, TIPARP, IREB2	Up-regulated
HORMONE_TRANSPORT	0.00148588	0.00914434	0.343855	1.88859	0	170	INHBA, PTPRN, CPE, TFAP2B, INHBB, KCNC2, ITPR1, RAB1A, SLC25A4, SOX4, LRP1, HTR2C, GNAS, FGFR1, GATA3, ARNTL, PPP3CB, SIDT2, SOX11, RAP1A, PPP3CA, EFNA5, BMP6, NNAT, NR1D1, ALOX5, CAMK2G, FOXL2, ILDR2, UBE2Q1, SLC2A1, IL11, TARDBP, SLC25A5, JAK2, NLGN2, TIAM1, UQCC2, TCF7L2, KALRN, ADCY5, SYT7, KLF7, JAGN1, CACNA1C, RAPGEF4, CDK16, ACSL4, SMAD4, ENY2, GJA1, SNX4, TRPV4, RAB11B, ITSN1, CLOCK, SLC1…	Up-regulated
SODIUM_ION_TRANSMEMBRANE_TRANSPORT	0.00074184	0.00788385	0.381011	1.88186	0	85	ATP1A2, CACNA1G, ATP1B1, SLC4A10, ATP4A, ATP1A4, SLC20A1, SLC6A17, SLC8A3, SLC6A9, OSR1, SLC9A2, YWHAH, ATP1A3, NEDD4, SLC6A8, SLMAP, DLG1, FGF13, ATP1B2, ACTN4, SLC6A12, SCN1B, SLC4A5, CNNM4, SCN2A, ARF1, SLC6A6, STK39, WNK1, DMD, SLC9A5, SLC4A4, SLC9A1, KLHL24, SNTA1, SLC12A2, HCN2, KIF5B, ATP1A1	Up-regulated
TOXIN_TRANSPORT	0.00287121	0.0140224	0.480619	1.87902	6	30	ARID1A, HSPA5, DNM1, ADAM10, COPB2, LRP6, CRTC2, CCT4, CCT7, NRP1, CCT2, LRP5, RAB28, CCT8, TCP1, TRIP4, ANTXR2, ABCG1, RAB43	Up-regulated
RESPONSE_TO_FLUID_SHEAR_STRESS	0.00287003	0.0140224	0.486205	1.87669	6	29	PTGS2, SMAD6, CITED2, SMAD7, KLF4, TGFB3, ABCA1, SOCS5, PTK2B, AKT1, GJA1, CA2, HAS2, ETS1, MEF2C, HDAC3, ASS1, PDGFRB	Up-regulated
FILOPODIUM_ASSEMBLY	0.000998502	0.00792477	0.429881	1.87373	1	46	GPM6A, NEURL1, TGFB3, FMR1, FXR2, FXR1, CDC42, ARF6, SRF, DOCK11, PPP1R9B, ARHGAP44, PRKCD, NLGN1, RALA, ARHGEF4, FNBP1L, NRP1, DMTN, WASL, CAPZB, FGD1, RAB5A, DPYSL3	Up-regulated
MUSCLE_SYSTEM_PROCESS	0.00286533	0.0140224	0.324851	1.86709	0	236	ACTC1, ACTA1, CRYAB, ACTG2, PTGS2, DES, MYH11, ATP1A2, ACTA2, ATP2A1, ACTN3, CACNA1G, SMAD7, ATP1B1, MYL9, NPNT, SULF1, KLF4, TNNC1, HTR2A, MEF2A, DYSF, PDE4B, MAP2K4, IGF1, FOXO1, PPP3CA, SLC8A3, PRKG1, EZH2, CAMK2G, SORBS2, RHOA, ROCK2, ATP2A2, NR4A3, CHUK, SLC6A8, SRF, SLMAP, PIK3CA, ATP2B1, SGCD, GNAO1, TIAM1, GLRX3, CALM2, TLN1, SULF2, DLG1, FGF13, KCNH2, DAG1, CACNA1C, MYL6, MTMR4, GDNF, AD…	Up-regulated
GLIOGENESIS	0.00197239	0.0110136	0.332025	1.86668	0	198	FOXG1, FGF10, NOG, SOX2, CLCF1, ID2, NRG1, NFIB, PTEN, EPHA4, MT3, CDH2, SOX4, DTX1, LRP1, DUSP10, RNF10, SOX11, POU3F1, CTNNB1, EED, SLC8A3, EGR2, NR1D1, ADAM22, HES1, CDKN2C, ZNF365, EZH2, PHGDH, RHOA, PAX6, SKI, ZMIZ1, DLX2, PENK, MED12, CSF1, ID4, PAFAH1B1, NLGN3, NFE2L1, PTK2B, TIAM1, MAPK3, NTRK2, DAB2IP, DAG1, ATP1B2, ROR2, SUZ12, AKT1, SMO, RHEB, PPP1CC, LAMA2, NDN, NTRK3, VIM, TENM4, GSN…	Up-regulated
INOSITOL_LIPID_MEDIATED_SIGNALING	0.00103627	0.00792477	0.354881	1.86521	0	125	NGF, TWIST1, NYAP1, PDGFB, PTEN, KLF4, NPR3, HTR2A, HGF, UNC5B, PEAR1, PDGFA, FGFR1, GATA3, IGF1, OGT, RHOA, FYN, NEDD4, TEK, PIK3R5, PIK3CA, FLT1, PIP5K1B, PDGFRA, JAK2, RPS6KB1, MAPK3, PLCB4, PPP2R5B, BECN1, NTRK2, PLCL1, KBTBD2, IGF1R, DAB2IP	Up-regulated
PROTEIN_AUTOPHOSPHORYLATION	0.00160772	0.00963168	0.336529	1.86461	0	178	FGFR2, EPHA7, PDGFB, ACE, GFRA2, EPHA4, EPHA1, FLT4, RAP2C, PDGFA, FGFR1, DDX3X, CLK4, TEC, NLK, VEGFA, LRRK2, PEAK1, DYRK1A, DYRK1B, FYN, TEK, FRK, MARK2, FLT1, TAF1, CLK3, PDGFRA, JAK2, MEX3B, MAP3K10, PTK2B, GSK3B, MAPK3, PPP2R5B, NTRK2, CALM2, IGF1R, ULK2, CLK1, TRPM7, EIF2S1, AKT1, VEGFC, PPP2R5E, MARK3, CLK2, TAOK1, MAP3K3, RAP2B, GRK5, PIM1, STK39, CALM1, MINK1, TAOK3, TRIM24, PRKG2, STK16…	Up-regulated
CELLULAR_RESPONSE_TO_ALCOHOL	0.000586854	0.00788385	0.400855	1.85136	0	60	INHBA, PTEN, KLF4, ABCA1, KLF9, CTNNB1, EFNA5, TNC, ADCY2, PTCH1, ADCY3, ATP2B1, NFE2L1, LRP6, ADCY5, DAG1, GOLPH3, GRAMD1B, CTNNA1, AKT1, SMO	Up-regulated
REGULATION_OF_SIGNALING_RECEPTOR_ACTIVITY	0.00078064	0.00788385	0.36817	1.84941	0	94	GRIA3, MTRNR2L6, NOG, MTRNR2L10, CACNG7, MTRNR2L3, GREM2, NEURL1, PTEN, DLG3, MTRNR2L1, CNIH2, DKK2, DLG4, SLC6A9, NPTX1, DLGAP1, NLGN3, SOCS5, FBXW7, PTK2B, NLGN2, HMGB1, PPP2R5B, GRIA1, MED1, DLG1, VPS25, PRKCD, PPARGC1A, ARC, CACNG8, SHANK3, NLGN1, CBLB	Up-regulated
CELLULAR_RESPONSE_TO_ACID_CHEMICAL	0.000610874	0.00788385	0.396038	1.84628	0	63	CPEB1, NEURL1, ZEB1, SIX1, CPEB4, CPEB3, RRAGA, CEBPB, VEGFA, FYN, HNRNPD, PDGFRA, RRAGC, SOCS1, NTRK2, COL1A1, GCLC, COL16A1, COL4A1, ATP7A, MMP2, GCLM, BCL2L2, BCL11A, DNMT3A, BCL2L1, COL5A2, MTOR, ASS1, LAMTOR1, IPO5, XBP1	Up-regulated
VESICLE_MEDIATED_TRANSPORT_IN_SYNAPSE	0.0011919	0.00816934	0.343776	1.84611	0	144	HTR1B, CPLX2, EFNB2, GRIK5, ERC2, SYN1, NSG1, PTEN, RAP1B, PICALM, PRKCB, SYT17, HTR2A, CDH2, FMR1, PPP3CB, CASK, RAP1A, CTNNB1, PLAA, RAB11A, LRRK2, STX11, DNM1, SNAP91, BRSK1, ARF6, ATP2A2, NLGN3, CTBP2, GSK3B, NLGN2, KIAA1109, SYT7, VPS35, PACSIN1, PFN2, ROCK1, CACNB2, MAGI2, ARC, RAPGEF4	Up-regulated
PEPTIDYL_SERINE_MODIFICATION	0.00280899	0.0138029	0.320265	1.84488	0	235	NGF, BDNF, PTGS2, CSNK1A1L, BGN, PDGFB, SMAD7, CAMK1, PTEN, HIPK1, PDCD10, PRKCB, HIPK3, MARK1, SBK1, HGF, GGNBP2, SGK1, NAA11, NLK, VEGFA, SPRY2, LATS2, BCL2, LRRK2, CSNK1A1, DYRK1A, DYRK1B, TLK2, MAPK8, BRSK1, NCK1, ROCK2, CSNK2A1, CHUK, PLK2, MARK2, PIK3CA, IL11, TAF1, MAP3K10, GSK3B, RPS6KB1, MAPK3, NTRK2, PLCL1, DCLK1, ARAF, PRKCD, PFN2, CLK1, RPS6KA4, MAST4, ROCK1, MAST2, SRPK2, AKT1, WNT5A…	Up-regulated
MULTICELLULAR_ORGANISMAL_MOVEMENT	0.00478469	0.0199508	0.479853	1.83652	11	28	ATP2A1, ACTN3, ITPR1, TNNC1, VPS54, SLC8A3, ATP2A2, CHUK, VPS35, DMD, CHRNA1, GIGYF2, HOMER1, MYH14, MAP1A, EEF2, MTOR	Up-regulated
REGULATION_OF_RNA_EXPORT_FROM_NUCLEUS	0.00625	0.0246755	0.561498	1.83628	18	16	KHDRBS1, CPSF6, THOC2, AKAP8L, NUP153, RBM26, RBM27, TPR, SUPT6H, DHX9, SETD2	Up-regulated
CELLULAR_COMPONENT_ASSEMBLY_INVOLVED_IN_MORPHOGENESIS	0.00062422	0.00788385	0.387725	1.8362	0	67	ACTC1, ACTA1, MYH11, MEF2A, CFL2, PAFAH1B1, SRF, PDGFRA, AGFG1, DAG1, MFSD14A, PHLDB2, PHLDB1, SMAD4, TBPL1, TENM4, CD9, SIX4, ABCA2, ACTG1, LMOD1, TPM1, MTMR2, MYH10, CLASP2, ILK, MPP5, MEF2C, CCDC136, ITGB1, EPB41L3, PDGFRB	Up-regulated
DEVELOPMENTAL_MATURATION	0.00136426	0.00872778	0.336614	1.83481	0	162	PTPRN, RND1, CEBPA, ALDH1A2, TUBB8, CDH5, PHOSPHO1, NPR2, S1PR1, ID2, NEURL1, PTEN, NR4A2, ANKRD17, PICALM, CNTNAP2, SIX3, GATA2, FGFR1, GATA3, DLG4, ACVRL1, AXL, IRX5, IGF1, CTNNB1, VEGFA, NPPC, BCL2, LRRK2, YTHDF2, HES1, RUNX2, RHOA, FZD5, BRD1, MSX2, NFIA, PTK2B, TRPC4AP, LHX6, DAB2IP, PFN1, DAG1	Up-regulated
SEX_DIFFERENTIATION	0.00138122	0.00875095	0.335898	1.83441	0	163	INHBA, PTPRN, FGF10, INHBB, DACH1, CITED2, SLIT2, FST, UBB, FOXC1, PBX1, ZFPM2, FOXF2, NIPBL, PRKACG, ACVR2A, GATA3, AXL, IRX5, CEBPB, HSPA5, CTNNB1, CNTFR, VEGFA, BMP6, BCL2, OSR1, CSDE1, ROBO2, FOXL2, BASP1, SALL1, CDKL2, PDGFRA, TAF4, LRP6, SF1, FNDC3A, RNF38, KDM5A, ROR2, UBE3A, CTNNA1, ARID5B, WNT5A, SMAD4, SEMA3A, DMRTA2, SIX4, ATRX, ARID4B, EIF2S2, PATZ1, GREB1L, BMP5, MEA1, TIPARP, SOX9, …	Up-regulated
REGULATION_OF_CALCIUM_ION_IMPORT	0.00718907	0.0273682	0.526819	1.83277	19	20	ATP2A1, PDGFB, DYSF, CASK, CTNNB1, CXCL12, FYN	Up-regulated
REGULATION_OF_HISTONE_MODIFICATION	0.00100604	0.00792477	0.350656	1.82171	0	119	TWIST1, UBE2B, NIPBL, GATA2, FMR1, UBR5, GATA3, CTNNB1, VEGFA, EED, UBE2N, OGT, TRIP12, LRRK2, MTF2, SETD5, SKI, MAPK8, KMT2A, BCL6, KAT7, CTCF, OTUB1, MAPK3, CTBP1, CHTOP, SNW1, AKAP8L, KDM5A, SIN3A, RPS6KA4, PPARGC1A, BRD4, PRMT6, SMAD4, KMT2E, PARG, BCOR, KDM3A, GLYR1, CTR9, PAXBP1, ATRX, RNF20, ZBTB7B, WDR61, THAP7, SUPT6H, WDR70, AUTS2, KDM1A, PRKD1, CDK9, MECP2, KMT2B, SMARCB1, NSD1	Up-regulated
HISTONE_PHOSPHORYLATION	0.00410172	0.0179957	0.464377	1.81552	9	30	TWIST1, UBE2B, PRKCB, FMR1, DCAF1, JAK2, MAPK3, PRKCD, AKAP8L, RPS6KA4, HMGA2, MAP3K12, CDK5, CDK9, PRKAA1	Up-regulated
POSITIVE_REGULATION_OF_DNA_BINDING	0.0019084	0.0107314	0.431011	1.8103	3	40	NGF, TWIST1, SUMO4, FOXC1, KLF4, WAPL, NIPBL, GATA3, IGF1, CTNNB1, HES1, PAX6, SKI, JAK2, HMGB1, EP300	Up-regulated
POSITIVE_REGULATION_OF_NUCLEOCYTOPLASMIC_TRANSPORT	0.000585823	0.00788385	0.392984	1.80393	0	59	PTGS2, ZIC1, CAMK1, UBR5, PPM1A, KHDRBS1, CTDSPL2, NEDD4, CPSF6, TARDBP, JAK2, ANP32B, GSK3B, YWHAE, TCF7L2, PRKCD, RBM26, SMO, RAN, BAG3, RBM27, NUTF2, TPR, SFN, DHX9, RAPGEF3, GAS6	Up-regulated
REGULATION_OF_CHEMOTAXIS	0.00104932	0.00792477	0.341678	1.79754	0	126	FGF10, EFNB2, SEMA3F, SLIT2, PDGFB, S1PR1, MPP1, ZSWIM6, FGF18, SEMA6D, SMOC2, TUBB2B, THBS1, SEMA7A, DYSF, FGFR1, VEGFA, PLXNA4, ZSWIM8, CXCL12, DUSP1, ROBO2, LGALS9, ADAM10, CSF1, BMPR2, PDGFRA, SEMA3E, MYCBP2, PTK2B, TIAM1, MAPK3, HMGB1, ADGRA2, VEGFC, WNT5A, NTRK3, AKIRIN1, SEMA3A, STK39, SEMA4G, WNK1, TRPV4, TMSB4X	Up-regulated
ORGAN_GROWTH	0.00100604	0.00792477	0.347258	1.79535	0	117	FGFR2, FGF7, WNT2, FGF10, MMP13, NOG, S1PR1, FOXC1, MEIS1, PTEN, ZFPM2, FGFR1, MAP2K4, IGF1, FOXC2, NPPC, SPRY2, LATS2, BCL2, ARID2, NDRG4, SORBS2, BASP1, MSX2, WWC1, FBLN5, UBE3A, RBPJ, AKT1, YY1, SMO, LATS1, TENM4, PIM1, GJA1, GSK3A, STC1, RARG, ANXA6, SOX9, RARA, SMAD1, SAV1, DUSP9, AR, MEF2C, STK3, CARM1, BCL2L11, BMPR1A, PAK1, GATA6, RARB, MTOR, PDLIM5	Up-regulated
REGULATION_OF_EMBRYONIC_DEVELOPMENT	0.000773994	0.00788385	0.357454	1.78688	0	91	WNT2, OTX2, SULF1, KLF4, FZD2, SIX1, NIPBL, GATA2, AMOT, FZD7, BMP7, FGFR1, GATA3, IGF1, CTNNB1, OSR1, BMP4, TRIP12, HES1, FZD1, RAB14, PAFAH1B1, DAG1, TBX18, GDNF, PHLDB2, WNT5A, PHLDB1, LAMA2, COL5A1, TENM4, GJA1, WNK1, FZD3	Up-regulated
PERIPHERAL_NERVOUS_SYSTEM_DEVELOPMENT	0.00104877	0.00792477	0.394818	1.77169	1	52	NGF, BDNF, EGR3, NRG1, POU3F1, PLXNA4, EGR2, ADAM22, SKI, MED12, NTRK2, DAG1, GDNF, AKT1, LAMA2, NTRK3, ETV1, NAB2, ILK, CDK5, MPP5, NAB1, NF1, ADGRB2, ADGRB1, POU3F2, AKT2	Up-regulated
RESPONSE_TO_INTERLEUKIN_7	0.0102377	0.036292	0.49433	1.77049	27	22	SOCS2, PDIA3, YBX1, CISH, JAK1, SOCS1, RAD23B, SMARCA4, HSPD1	Up-regulated
REGULATION_OF_DNA_BINDING	0.000769231	0.00788385	0.356467	1.76492	0	88	NGF, TWIST1, SUMO4, ID2, FOXC1, KLF4, WAPL, NIPBL, GATA3, IGF1, SOX11, CTNNB1, TAF10, HES1, PAX6, SKI, MAPK8, ZNF462, ZBTB7C, MSX2, TAF1, JAK2, FBXW7, HMGB1, NFKBIA, EP300, SIN3A, ID1, HMGA2, SMO, TMSB4X, PPARG, GTF2B, JUN, HDAC2, CALM3, DDIT3, ZBTB7A, SUMO1, RSF1, E2F1, MSX1, KDM1A	Up-regulated
REGULATION_OF_CYTOPLASMIC_TRANSLATION	0.00826446	0.0305517	0.47434	1.76444	21	25	ZNF385A, CPEB1, CPEB2, CPEB4, CNBP, FMR1, CPEB3, YTHDF2, NCK1	Up-regulated
CLATHRIN_DEPENDENT_ENDOCYTOSIS	0.00410959	0.0180055	0.423928	1.76036	8	38	PICALM, SMAP1, UBQLN2, SNAP91, CLTC, CLTA, AP2A1, DAB2, CLTB, AP2M1, FNBP1L, ITSN1, ITSN2, WASL, FCHO2, BMP2K, AP2A2, SH3GL2, CANX, TNK2, FCHSD2, AP2B1	Up-regulated
CELL_RECOGNITION	0.000610874	0.00788385	0.37758	1.76023	0	63	FOXG1, HSPA1L, BDNF, CADM1, COLEC12, CNTNAP2, NPTN, EPHA4, PEAR1, UBAP2L, VDAC2, ROBO2, FOLR1, DLG1, JMJD6, MSN, ALDOA, NDN, NEXN, SEMA3A, CCT4, CD9, CCT7, ARHGAP35, NRP1, CCT2, MEGF8, YWHAZ, RTN4	Up-regulated
RESPONSE_TO_LEPTIN	0.00881655	0.0322566	0.527755	1.75354	25	17	INHBB, PTEN, MT3, NR1D1, NR4A3, ADIPOR1	Up-regulated
NEGATIVE_REGULATION_OF_ION_TRANSPORT	0.00074184	0.00788385	0.354802	1.75242	0	85	PTGS2, HTR1B, ATP1A2, TWIST1, GPM6B, PTEN, HTR2A, THBS1, DYSF, FMR1, SLC6A9, BCL2, OSR1, CACNB3, NEDD4, PTK2B, YWHAE, CALM2, KCNH2, AKT1, YWHAQ, STK39, WNK1, CALM1, STC1, PRKG2, TRIM27, ATP7A, CAB39, CALM3	Up-regulated
NEGATIVE_REGULATION_OF_CHROMATIN_ORGANIZATION	0.00282619	0.0138661	0.420257	1.75126	5	39	TWIST1, UBE2B, UBR5, TRIP12, MTF2, SKI, OTUB1, CTBP1, KDM5A, SIN3A, ATAD2B, PRMT6, BCOR, KDM3A, PHF8, ASF1A, THAP7, SUPT6H, PHF2, KDM1A, SMARCB1, SIRT1, JARID2, PHF1, ATG5, OTUB2, ZNF451	Up-regulated
CELL_CELL_JUNCTION_ORGANIZATION	0.00113379	0.00792477	0.327037	1.74704	0	137	GJA4, CDH11, EFNB2, CDH5, CADM1, SMAD7, ACE, CTNND2, TGFB3, HIPK1, EPHA4, CDH2, WNT11, CADM2, CTNNB1, VEGFA, BMP6, PARD6A, NECTIN3, RHOA, CDC42, ADAM10, FZD5, ROCK2, SRF, ESAM, NLGN2, APC, TLN1, NECTIN1, DLG1, TJP1, ACTN4, ROCK1, CTNNA1, PKP4, ZNF703, DLG5, GJA1, PKN2, TRPV4, CD9, ACTG1, PTPN23, GJC1, VCL, CCM2, TJP2	Up-regulated
POSITIVE_REGULATION_OF_SIGNAL_TRANSDUCTION_BY_P53_CLASS_MEDIATOR	0.010803	0.0377666	0.491648	1.74216	29	21	ZNF385A, HIC1, UBB, DDX5, CHD5, HEXIM1, RPL23, SPRED1, RPL11, RPS7, SPRED2	Up-regulated
NEUROTRANSMITTER_TRANSPORT	0.00100806	0.00792477	0.331877	1.73069	0	120	HTR1B, CPLX2, NRXN2, ATP1A2, GRIK5, ERC2, GPM6B, SYN1, SLC1A6, RAP1B, PRKCB, SYT17, HTR2A, SLC6A17, FMR1, CASK, RAP1A, SLC6A9, LRRK2, STX11, BRSK1, ATP2A2, SLC6A8, CTBP2, GSK3B, SYT7, RHOT1, SLC6A12, GDNF, PFN2, CACNB2, HSPA8, NLGN1	Up-regulated
SECOND_MESSENGER_MEDIATED_SIGNALING	0.00208768	0.0115165	0.306069	1.72223	0	203	ATP1A2, ACTN3, NPR2, ACKR3, KCNC2, PDGFB, UBE2B, ITPR1, S1PR1, ATP1B1, NRG1, ABCA1, THBS1, AQP1, PPP2CA, HTR2C, GNAS, PPP3CB, IGF1, NDUFS4, PPP3R1, GPR4, PPP3CA, JPH2, VEGFA, ADGRG2, NPPC, PRKG1, LRRK2, ADCY2, ATP2A2, ADCY3, PDE2A, GNAI2, NFATC3, SGCD, PTK2B, GSK3B, ADNP, PPP1R9B, PRKAR2B, NFAT5, ADCY5, CALM2, ARRDC3, CACNA1C, GUCY1A2, ADGRL3, PTGER1, APLP1, PDK2, ADRA1B	Up-regulated
G0_TO_G1_TRANSITION	0.00518135	0.0212442	0.412913	1.72066	10	39	HLA-G, EPC1, EED, RBBP7, EZH2, PPP2R5B, DAB2IP, MED1, RYBP, MAX, YAF2, MGA, SUZ12, FOXO4, RNF2, EHMT2, RBBP4, BMI1, APAF1, E2F1, PCGF2	Up-regulated
REGULATION_OF_PROTEIN_POLYUBIQUITINATION	0.0115025	0.0395043	0.494325	1.71972	31	20	FOXF2, DYSF, UBR5, DDX3X, PLAA, TRIP12, PTPN22, OTUB1	Up-regulated
MUSCLE_CELL_PROLIFERATION	0.00112867	0.00792477	0.320489	1.71561	0	138	FGFR2, WNT2, PTGS2, HTR1B, NOG, PDGFB, S1PR1, ID2, FOXC1, MEIS1, PTEN, KLF4, TGFB3, NPR3, ZFPM2, THBS1, SIX1, FGFR1, IGF1, FOXC2, CTNNB1, FOXP1, NPPC, PRKG1, BMP4, ARID2, NDRG4, RBPMS2, NR4A3, GNAI2, OGN, JAK2, SF1, TCF7L2, PPARGC1A, RBPJ, AKT1, AKIRIN1, TENM4, PIM1, GJA1, NAA35, GNAI3, PDE1A, PAXBP1, PPARG, CNN1, MEF2D, JUN, TPM1, CDKN1B, ILK, SMAD1, NDRG2, SAV1, MMP2	Up-regulated
REGULATION_OF_CALCIUM_ION_DEPENDENT_EXOCYTOSIS	0.0129726	0.0432961	0.471889	1.71222	34	23	CACNA1G, RAP1B, SYT17, SYT13, ATP2A2, GNAI2, SYT7, ARF1, SCAMP5	Up-regulated
MOLTING_CYCLE	0.00062422	0.00788385	0.361406	1.71156	0	67	INHBA, FGFR2, FGF7, FGF10, PTGS2, FST, FOXQ1, NIPBL, PDGFA, ARNTL, CTNNB1, BCL2, MSX2, TRPC4AP, KRT14, ALX4, RBPJ, WNT5A, SMO, SMAD4, SOS1, FZD3, CLOCK, APCDD1, ATP7A, SOX9, KRT17, HDAC2, SAV1, PER1	Up-regulated
RESPONSE_TO_STEROID_HORMONE	0.0025641	0.0131036	0.298906	1.70467	0	223	ACTA1, PTGS2, HTR1B, KDM5D, ATP1A2, SLIT2, PMEPA1, TGFB3, ARID1A, THBS1, DDX5, STRN3, KLF9, AQP1, UBR5, BMP7, ZFP36L2, ARNTL, FOXO1, FOXP1, BMP6, BCL2, BMP4, ACSBG1, NR1D1, RBBP7, DUSP1, CNOT2, CREBRF, RHOA, ZMIZ1, YWHAH, PIAS2, ATP1A3, CRY2, NEDD4, NR4A3, EIF4E, CNOT1, ESRRA, ATP2B1, HNRNPU, JAK2, IGFBP7, PPP1R9B, MED1, COL1A1, EP300, DAB2, PCK2, UBE2L3, KMT2D, UBE3A, NR3C1, ANXA3, ESRRG, LATS1,…	Up-regulated
RETROGRADE_AXONAL_TRANSPORT	0.0128289	0.0428616	0.521073	1.70408	38	16	KIF1A, NDEL1, KIF5A, PAFAH1B1, FBXW11, KIF1B, DYNC1H1, KIF1C, KIF5B, ACTR10, MAP1A, TMEM108	Up-regulated
ADULT_BEHAVIOR	0.00124844	0.00824226	0.356152	1.68668	1	67	NRXN2, ATP1A2, ZIC1, ID2, PTEN, NR4A2, CNTNAP2, HTR2A, EPHA4, PBX3, CXCL12, ADAM22, PUM1, NR4A3, SLITRK5, PAFAH1B1, NLGN3, KALRN, SLITRK1, GDNF, ZFHX2, SHANK3, HTRA2	Up-regulated
INTRACELLULAR_RECEPTOR_SIGNALING_PATHWAY	0.00189394	0.0106877	0.29779	1.6791	0	196	KDM5D, ALDH1A2, TWIST1, CITED2, RORA, PMEPA1, UBB, NR4A2, ANKRD17, NR2F2, ARID1A, DDX5, STRN3, UBR5, UBC, ARNTL, PUM2, FOXP1, UBE2N, NR1D1, CNOT2, EZH2, PTPN22, RHOA, ZMIZ1, PUM1, YWHAH, PIAS2, THRA, CRY2, NEDD4, NR4A3, CNOT1, CTBP2, JAK2, USP15, MED1, NFKBIA, SNW1, EP300, ACTN4, DAB2, MAP3K7, KMT2D, UBE3A, NR3C1, RIOK3, ESRRG, TAB2, LATS1, NCOR1, NR3C2, NR4A1, KDM3A, CYP26B1, MAP2K6, PIM1, STARD…	Up-regulated
IN_UTERO_EMBRYONIC_DEVELOPMENT	0.00431034	0.0187055	0.283879	1.67126	0	286	CELF4, FGFR2, WNT2, CEBPA, NOG, TWIST1, PDGFB, SP3, UBE2B, FOXF1, FOXC1, TGFB3, MBNL1, NR2F2, ZFPM2, COPS2, CUL3, GATA2, AMOT, BMP7, FGFR1, GATA3, GGNBP2, ACVRL1, IGF1, KDM6A, CEBPB, CTNNB1, VEGFA, NDEL1, MAFF, YBX1, HES1, CNOT2, RSPO3, ST14, ZMIZ1, ADAM10, PTCH1, FZD5, CNOT3, BIRC6, RPGRIP1L, SRF, CMIP, UBR3, CHD8, SOCS3, PDGFRA, ZBED6, JUNB, THOC2, TANC2, VASH2, CHTOP, MED1, MYH9, ACVR1, SIN3A,…	Up-regulated
REGULATION_OF_CELL_SUBSTRATE_ADHESION	0.00130039	0.00842484	0.308211	1.66898	0	152	GPM6B, FOXF1, ARHGAP6, NPNT, PTEN, SMOC2, LDB1, THBS1, EPHA1, FZD7, LRP1, ACVRL1, COL8A1, CASK, RASA1, VEGFA, EFNA5, BCL2, PEAK1, RHOA, CDC42, CRK, ROCK2, TEK, CSF1, BCL6, JAK2, SEMA3E, PTK2B, GSK3B, ARPC2, FBLN2, DAG1, COL1A1, ACTN4, FBLN1, MAP4K4, ROCK1, PHLDB2, MACF1, COL16A1, JAG1, MINK1, NRP1, ACTG1, DLC1, DMTN, VCL, SLC9A1, RIN2	Up-regulated
POSITIVE_REGULATION_OF_PROTEIN_SERINE_THREONINE_KINASE_ACTIVITY	0.00295858	0.0142315	0.288126	1.664	0	240	NGF, FGF10, ZEB2, PDGFB, UBB, CAMK1, NRG1, TGFB3, FGF18, PDCD10, SAA1, HTR2A, THBS1, EPHA4, CCND2, HGF, PAK3, PPP2CA, PDGFA, UBC, FGFR1, MAP2K4, IGF1, DDX3X, VEGFA, SPRY2, BMP4, UBE2N, LRRK2, EZH2, RHOA, CRK, RPS3, FZD5, MAP4K3, PIK3R5, FLT1, CEMIP, JAK2, MAP3K10, PTK2B, TIAM1, CCNT2, MAPK3, CALM2, CKS2, DAB2IP, DUSP7, MAGED1, ROR2, MAP3K7, FZD8, MAPRE3, AKT1, WNT5A, HMGA2, CAB39L, TAB2, NTRK3, B…	Up-regulated
NEURAL_NUCLEUS_DEVELOPMENT	0.00715649	0.0273182	0.394501	1.65696	14	40	KCNC2, CKB, NFIB, FOXP2, POTEE, HSPA5, BCL2, ZNF148, RHOA, CDC42, BASP1, YWHAH, DYNLL1, YWHAE, CALM2, YWHAQ, NDUFS3, CALM1, MAPKAP1, SEC24B, CALM3, NDRG2	Up-regulated
RESPONSE_TO_CARBOHYDRATE	0.00123001	0.00824226	0.306145	1.64746	0	146	PTPRN, PTGS2, GRIK5, ZBTB20, PTEN, COLEC12, RAP1B, PRKCB, THBS1, SOX4, LRP1, PPP3CB, MAP2K4, SIDT2, RAP1A, PPP3CA, EFNA5, LPL, NR1D1, RHOA, ILDR2, EGR1, SRF, KAT7, PKLR, PIK3CA, PTK2B, ADNP, TIAM1, TCF7L2, ADCY5, IGF1R, KLF7, TRA2B, JAGN1, SIN3A, PCK2, GCLC, PPARGC1A, CDK16, ENY2, MAP2K6, GJA1, RAB11B, SMARCA4, ZFP36L1, PLA2G6, LRP5, SELENOT, PDK3, CDKN1B, ANO1, GAS6, POLG, KIF5B, ADCY8, GCLM, VA…	Up-regulated
CELLULAR_PROCESS_INVOLVED_IN_REPRODUCTION_IN_MULTICELLULAR_ORGANISM	0.00141844	0.00888333	0.30082	1.64693	0	166	CELF4, INHBA, TUBB8, INHBB, NPR2, SLIT2, UBE2B, UBB, FOXC1, NEURL1, TAF1L, STRBP, IGF1, CTNNB1, QKI, CELF1, NPPC, NECTIN3, BCL2, BMP4, YTHDF2, MYBL1, ROBO2, FOXL2, ZMIZ1, FOLR1, HSPA2, PAFAH1B1, CHD5, PTK2B, AGFG1, PSME4, FNDC3A, ACVR1, TIAL1, KMT2D, MAST2, MFSD14A, AKT1, RNF2, SOS1, TBPL1, FBXW11, KDM3A, CYP26B1, SMARCA2, CD9, PANK2, TSSK6, DDX6, AFF4, TOP2A, TARBP2, EIF2S2, TDRKH	Up-regulated
TEMPERATURE_HOMEOSTASIS	0.000984252	0.00792477	0.320236	1.64654	0	114	PTGS2, ACADL, ACTN3, NPR3, HTR2A, UCP2, DIO2, GNAS, ARNTL, ZNF423, FOXC2, CEBPB, FOXO1, VEGFA, NR1D1, OGT, NOVA1, ADAMTS5, NOVA2, KDM6B, CNOT3, THRA, EGR1, ADIPOR1, JAK2, APC, PLCL1, IGF1R, ARRDC3, ID1, PPARGC1A, RBPJ, ESRRG, RHEB, PRDM16, KDM3A, MAP2K6, GJA1, GADD45G, IP6K1, ZBTB7B, DOCK7, EBF2, NR1H3, DYNC1H1, DDIT3, NRDC	Up-regulated
NEGATIVE_REGULATION_OF_GROWTH	0.00149477	0.0091637	0.298988	1.64604	0	171	INHBA, CRYAB, NOG, EPHA7, FRZB, SEMA3F, SLIT2, NTN1, BTG1, MEIS1, PTEN, SEMA6D, MT3, SEMA7A, WNT11, PPP2CA, DUSP10, ACVRL1, DDX3X, BCL2, BMP4, SOCS2, RBBP7, TRIM46, CDKN2C, PTCH1, MT1B, JADE1, DACT3, BCL6, BMPR2, DCUN1D3, ADIPOR1, SEMA3E, PPP1R9B, ING4, WWC1, ULK2, FGF13, CCDC85B, ING1, WNT5A, YY1, SMAD4, SEMA3A, SMARCA2, NDUFS3, GJA1, SEMA4G, GSK3A, FHL1, SMARCA4, HYAL1, NRP1, IP6K2, PPARG	Up-regulated
ERK1_AND_ERK2_CASCADE	0.00148588	0.00914434	0.300216	1.64478	0	169	FGFR2, FGF10, EPHA7, ACKR3, PDGFB, NPNT, PTEN, KLF4, RANBP9, FGF18, RAP1B, NPTN, HTR2A, MT3, SEMA7A, FLT4, LRP1, ZFP36L2, HTR2C, PDGFA, DUSP10, IGF1, RAP1A, BMPER, SPRY2, BMP4, NDRG4, DUSP1, PTPN22, LGALS9, TEK, GNAI2, PDGFRA, FBXW7, PTK2B, TIAM1, MAPK3, HMGB1, DAB2IP, MED1, DLG1, FBLN1, SPRED1, SMAD4, BRAF, EIF3A, FRS2, SPRED2, TRPV4, PRMT5, BMP2, ZFP36L1, MFHAS1, NRP1, RAPGEF2, JUN, CTSH, SOX9,…	Up-regulated
CELL_CELL_ADHESION_VIA_PLASMA_MEMBRANE_ADHESION_MOLECULES	0.000982318	0.00792477	0.31715	1.63372	0	115	PCDH7, PCDH19, CDH11, CDH5, PCDH1, CADM1, LRRC4C, PTPRD, PCDHGC4, PCDHGC5, KLF4, PCDH9, NPTN, CDH2, IGSF9B, FLRT3, GPC4, NTNG2, EFNA5, NECTIN3, ROBO2, PCDHGC3, ESAM, SLITRK1, NECTIN1, ACVR1, ADGRL3, LRRC4, PCDH18, MDGA1, NLGN1, NEXN, TENM4, ADGRL1, PTPRF, WNK1, BMP2, SLITRK2, PTPN23, SPARCL1	Up-regulated
PROTEIN_POLYUBIQUITINATION	0.00390625	0.0173527	0.276552	1.62572	0	280	UBE2D3, UBE2B, UBE2NL, UBB, FBXL14, ARIH1, UBE2D2, CUL3, TRIM3, FOXF2, DYSF, RC3H2, UBR5, UBC, SPOP, PSMC1, PSMD11, UBE2E3, DDX3X, CTNNB1, BCL2, PLAA, RNF19B, UBE2N, TRIP12, FBXO38, PSMB3, WWP1, PTPN22, HUWE1, PELI1, FBXW2, PSMD14, RNF111, HECTD1, NEDD4, UBE2Q1, FBXL16, FBXO11, UBE2M, OTUB1, TAF1, NFE2L1, FBXW7, UBE2W, ZNRF1, PSMD7, UBE2R2, PSME4, PSMD2, ANAPC10, CUL1, FBXL3, PSMD1, NPEPPS, TOPOR…	Up-regulated
STRESS_ACTIVATED_PROTEIN_KINASE_SIGNALING_CASCADE	0.00241546	0.0126475	0.285644	1.6211	0	217	CRYAB, ZEB2, XDH, UBB, PRDX1, PDCD10, HIPK3, EPHA4, HGF, PAK3, FLT4, FZD7, UBC, DUSP10, MAP2K4, FOXO1, VEGFA, UBE2N, DUSP1, PTPN22, RHOA, LGALS9, CDC42, CCDC88C, RPS3, MAPK8, FZD5, MAP4K3, MAGI3, CHUK, PAFAH1B1, KAT7, MAP3K10, PTK2B, TIAM1, MAPK3, HMGB1, ZMYND11, IGF1R, DAB2IP, CUL1, DLG1, MECOM, MAP4K4, ROR2, MAP3K7, FZD8, AKT1, DNAJA1, WNT5A, TAB2, NCOR1, SEMA3A, FBXW11, TAOK1, MAP3K3, MAPK9, M…	Up-regulated
EPITHELIAL_CELL_DEVELOPMENT	0.00126904	0.00830594	0.296511	1.60158	0	149	CDH5, ACTA2, PDGFB, FOXJ1, RAP1B, SIX3, RAP2C, FGFR1, ARNTL, SIDT2, GPR4, RAP1A, FOXC2, CTNNB1, VEGFA, BMP6, BMP4, FLNB, VEZF1, ST14, PAX6, CCDC88C, ROCK2, PDE2A, PAFAH1B1, GSK3B, NOTCH4, MYO7A, FNDC3A, TJP1, ID1, MSN, ROCK1, MAGI2, SLC4A5, WNT5A, SMO, RHEB, JAG1, VIM, FRS2, GSK3A, STC1, KLF5, RARG, ATRX, CLOCK, RAPGEF2, ARID4B, VCL, CCM2, BMP5, SEC24B, TJP2, SOX9, RFX3, RARA, SFN, RAPGEF3, FOSL2…	Up-regulated
PROTEIN_METHYLATION	0.00110497	0.00792477	0.300741	1.60074	0	134	GATA3, KDM6A, CTNNB1, EED, ETF1, OGT, MTF2, SETD5, EZH2, PRMT8, FBXO11, KMT2A, CHD5, CTCF, GSPT1, CHTOP, SETD1A, SNRPD3, SNW1, MECOM, RLF, BRD4, KMT2D, SUZ12, TET3, PRMT6, SMAD4, EHMT2, KMT2E, PRDM16, RAB6A, BCOR, KDM3A, KMT5B, CREBBP, ASH1L, CTR9, PRMT5, PRMT1, PAXBP1, ATRX, RNF20, CXXC1, PRDM4, ARID4B, WDR61, SETDB1, SETD3, SUPT6H, BTG2, PCMTD1, SETD2, FAM98A, AUTS2, NTMT1, SNRPB, FBLL1, KDM1A,…	Up-regulated
MALE_GAMETE_GENERATION	0.00295858	0.0142315	0.270938	1.56473	0	240	RPL10L, USP9Y, CADM1, UBE2B, FOXJ1, UBB, NEURL1, ACE, AZIN2, ATP1A4, TAF1L, PRKACG, ACVR2A, GGNBP2, STRBP, ARNTL, AXL, ADGRG2, PAIP2, QKI, NECTIN3, LRRK2, MYBL1, ADAM10, PUM1, KHDRBS1, HSPA2, HERPUD2, SPATA24, BCL6, PAFAH1B1, CHD5, SPATA6, XRN2, PARP11, AGFG1, PSME4, FNDC3A, WDR33, KDM5A, ZNF35, MAST2, MFSD14A, CDK16, YY1, SMAD4, DEDD, HSF2, TBPL1, KDM3A, CYP26B1, SMARCA2, RAD23B, GJA1, PANK2, TS…	Up-regulated
RECEPTOR_INTERNALIZATION	0.00656599	0.025568	0.324018	1.55277	9	72	HTR1B, EFNB2, CACNG7, ACKR3, PICALM, LRRTM2, FMR1, LRP1, DLG4, VEGFA, UBQLN2, DNM1, NEDD4, CLTC, ATXN2, GRIA1, MAGI2, ARC, CACNG8, ARF1, AP2M1	Up-regulated
REGULATION_OF_MEMBRANE_POTENTIAL	0.00247525	0.0128343	0.272598	1.55165	0	220	GRIA3, CELF4, BDNF, ATP1A2, GRIK5, CACNA1G, KCNC2, SMAD7, KCNK12, ATP1B1, UBB, PTEN, SLC1A6, GRIK3, ATP1A4, CNIH2, FMR1, IGSF9B, DLG4, PRELID1, RGS7BP, PPP3CA, SLC8A3, BCL2, LRRK2, CACNB3, YWHAH, ATP1A3, VCP, ATP2A2, NEDD4, SLMAP, NLGN3, PTK2B, GSK3B, YWHAE, NLGN2, KCNK10, NTRK2, GRIA1, DLG1, FGF13, KCNH2, ATP1B2, CACNA1C, GCLC, SCN1B, CACNB2, SLC4A3, AKT1, SHANK3, NLGN1, NTRK3, SCN2A, PIAS3, GJA…	Up-regulated
NEGATIVE_REGULATION_OF_GENE_EXPRESSION_EPIGENETIC	0.0141066	0.0464797	0.347687	1.55018	26	51	EPC1, AEBP2, EED, HDAC5, RBBP7, MTF2, EZH2, CREBZF, HMGB1, CTBP1, SIN3A, KMT2D, SUZ12, MORF4L2, ATAD2B, MORF4L1, RBBP4, TRIM27, ASF1A, BMI1, HDAC2, MIER1	Up-regulated
PROTEIN_MODIFICATION_BY_SMALL_PROTEIN_REMOVAL	0.00295858	0.0142315	0.26707	1.5424	0	240	USP9Y, SMAD7, UBB, PTEN, COPS2, USP6, ZRANB1, UBC, GATA3, MBD5, USP19, PSMC1, PSMD11, VCPIP1, USP9X, OTUD7A, WDR20, TAF10, OGT, USP34, PSMB3, MBD6, USP47, RHOA, PSMD14, VCP, ATXN7L3, OTUB1, COPS6, USP2, USP15, APC, PSMD7, SUPT3H, BECN1, UIMC1, PSME4, PSMD2, NFKBIA, RHOT1, USP27X, PSMD1, EP300, USP21, MAP3K7, INO80D, USP7, SMURF2, USP4, OTUD1, YY1, FOXO4, SMAD4, PSMA5, ENY2, RAD23B, PSMB5, PSMC3, …	Up-regulated
NOTCH_SIGNALING_PATHWAY	0.00110132	0.00792477	0.290829	1.54197	0	132	FGF10, CEBPA, ENHO, FOXC1, NEURL1, PDCD10, PBX1, DTX1, GATA2, BMP7, ZNF423, FOXC2, YBX1, YTHDF2, HES1, RBM15, ROBO2, SORBS2, ZMIZ1, DLX2, ADAM10, BCL6, FBXW7, DTX3, WWC1, NOTCH4, NFKBIA, IFT172, SNW1, EP300, RBPJ, CNTN1, AKT1, APH1A, JAG1, CREBBP, RPS19, ITCH, DTX4, BMP2	Up-regulated
RENAL_SYSTEM_PROCESS	0.0071475	0.0273182	0.323408	1.54011	10	70	TFAP2B, CD34, PDGFB, SULF1, NPR3, AQP1, PRKACG, SGK1, BCL2, BMP4, RAB11A, ADCY2, RHOA, ADCY3, GNAI2, PRKAR2B, ADCY5, SULF2, TBC1D8B, SLC4A5, GSN, GJA1, STC1, PCSK5	Up-regulated
NEGATIVE_REGULATION_OF_CELL_ADHESION	0.00320513	0.0151438	0.278212	1.53734	1	177	HLA-G, RND1, SMAD7, FOXJ1, ARHGAP6, PTEN, KLF4, THBS1, DTX1, FZD7, LRP1, RC3H2, PLXNA2, ACVRL1, CASK, CEBPB, LGALS9B, RASA1, VEGFA, EFNA5, TNC, BMP6, PLXNA4, PRKG1, BMP4, CXCL12, ADAM22, YTHDF2, NDFIP1, DUSP1, PTPN22, RHOA, LGALS9, PELI1, ADAM10, BCL6, SOCS5, JAK2, SEMA3E, NOTCH4, HMGB1, SOCS1, DLG1, PRKCD, COL1A1, ACTN4, FBLN1, MAP4K4, AKT1, PHLDB2, PDE3B, ZNF703, JAG1, CBLL1, DLG5, WNK1, TRPV4,…	Up-regulated
POSITIVE_REGULATION_OF_CELL_ADHESION	0.00304878	0.0145124	0.265276	1.53203	0	245	HLA-G, EFNB2, EGR3, SOX2, CITED2, SMAD7, APBB1IP, FOXF1, NPNT, SMOC2, SAA1, PLPP3, SOX4, DYSF, EPHA1, PAK3, BMP7, GATA3, DUSP10, COL8A1, IGF1, FOXC2, PPP3CA, VEGFA, CXCL12, HES1, ALOX5, EFNB1, PTPN22, RHOA, FYN, ZMIZ1, ZFHX3, LGALS9, CDC42, CRK, RPS3, NCK1, TEK, NR4A3, CSF1, BCL6, JAK1, PIK3CA, MAGI1, SOCS5, JAK2, PTK2B, GSK3B, ARPC2, HMGB1, NFAT5, FBLN2, SOCS1	Up-regulated
REGULATION_OF_RESPONSE_TO_WOUNDING	0.00273473	0.0136055	0.297067	1.51982	2	108	CD34, PDGFB, PTEN, KLF4, PLA2G4A, SMOC2, EPPK1, THBS1, EPHA4, PLPP3, LRP1, PDGFA, SERPINB2, DUSP10, CASK, FOXC2, TEC, RGMA, PRKG1, NDEL1, ALOX5, RTN4RL1, CRK, ARFGEF1, PDGFRA	Up-regulated
CELLULAR_RESPONSE_TO_PEPTIDE	0.003861	0.0171995	0.257681	1.51195	0	276	INHBB, CPEB1, PTEN, NR4A2, KLF4, RAP1B, PRKCB, CPEB2, SRSF5, EPHA4, LRP1, PRKACG, MBD5, IGF1, FOXC2, FOXO1, LPL, AP3S1, NDEL1, SOCS2, OGT, HDAC5, ADCY2, PTPN22, FYN, CRK, ATP1A3, NCK1, ROCK2, ADCY3, NR4A3, GNAI2, PKLR, PIK3CA, ESRRA, ATP2B1, SOCS3, ADIPOR1, JAK2, GSK3B, PPP1R9B, RPS6KB1, PRKAR2B, FBN1, APC, ADCY5, SOCS1, IGF1R, PRKCD, RPL23, MAX, PDK2, ID1, PCK2, RAB10, GCLC, ROCK1, GKAP1, SORBS1…	Up-regulated
RESPONSE_TO_ALCOHOL	0.00118064	0.00812706	0.280446	1.50456	0	143	ACTC1, INHBA, FGFR2, HTR1B, KCNC2, SLIT2, PTEN, KLF4, ABCA1, KLF9, GATA3, CTNNB1, EFNA5, TNC, NPPC, ADCY2, RHOA, FYN, PTCH1, PSMD14, PENK, ADCY3, ATP2B1, NFE2L1, HNRNPD, IGFBP7, PTK2B, PPP1R9B, LRP6, ADCY5, DAG1, GOLPH3, GRAMD1B, CTNNA1, AKT1, SMO, NTRK3, GSN, ABCA2, RPL27, PPARG, SETDB1, RPL10A, RARA, HDAC2, CALM3, CDK4, FOS, TP53INP1, GNB1, ADCY8, MAOB, PRKAA1, EEF1B2, AIFM1, EEF2, DNMT3A, FOSB…	Up-regulated
DIVALENT_INORGANIC_CATION_HOMEOSTASIS	0.00293255	0.0142216	0.261357	1.50392	0	237	HTR1B, TFAP2B, ATP1A2, CDH5, ATP2A1, ACKR3, ATP2B3, ITPR1, S1PR1, ATP1B1, PRKCB, LPAR4, SAA1, NPTN, MT1HL1, HTR2A, MT3, GATA2, LRP1, KCTD17, HTR2C, DLG4, GPR4, JPH2, SLC8A3, BCL2, CXCL12, CACNB3, FYN, ATP2A2, MT1B, CNNM2, ATP2B1, CEMIP, PDGFRA, JAK2, SGCD, PTK2B, YWHAE, HSP90B1, LRP6, HMGB1, ATP2B2, ADCY5, CALM2, GRINA, GRIA1, CACNA1C, PTGER1, STIM1, ADRA1B, TRPM7, CACNB2, LPAR6, RAP1GDS1, WNT5A,…	Up-regulated
NEGATIVE_REGULATION_OF_PROTEIN_CONTAINING_COMPLEX_ASSEMBLY	0.00255102	0.0131006	0.295704	1.50126	2	102	CRYAB, STMN2, CDH5, TMSB4Y, SMAD6, SLIT2, PMEPA1, TUBB4A, PPM1A, CAPG, DDX3X, LMO4, HSPA5, VDAC2, DYRK1A, CDC42, THRA, ARFGEF1, SPTBN1, GSK3B, HMGB1, PFN1, PRKCD, EP300, VPS35, SPTAN1, PFN2	Up-regulated
POSITIVE_REGULATION_OF_INTRACELLULAR_TRANSPORT	0.00359066	0.0163841	0.26604	1.48887	1	189	HSPA1L, PTGS2, ATP2A1, ZIC1, UBE2D3, CAMK1, PDCD10, EHD1, UBR5, PPM1A, PPP3R1, OAZ2, BCL2, VPS11, TRIM46, CACNB3, FYN, CDC42, HUWE1, MAPK8, FZD5, KHDRBS1, YWHAH, CTDSPL2, NEDD4, RAB21, CPSF6, TARDBP, CEMIP, JAK2, ANP32B, FBXW7, GSK3B, YWHAE, TCF7L2, FEZ1, PRKCD, NPEPPS, DAB2, RBM26, MSN, UBE2L3, YWHAG, SMO, HTRA2, RAN, BAG3, ARF1, YWHAQ, SAR1A, RBM27, NUTF2, GSK3A, TPR, BBC3, PLK3, MFF, PTPN23, N…	Up-regulated
REGULATION_OF_UBIQUITIN_DEPENDENT_PROTEIN_CATABOLIC_PROCESS	0.00220994	0.0118763	0.279677	1.48862	1	134	CEBPA, SMAD7, PTEN, ARIH1, FOXF2, UBQLN2, RNF19B, OGT, LRRK2, SUMO2, CSNK1A1, TLK2, VCP, CSNK2A1, FAM122A, PLK2, TAF9, TAF1, WAC, SOCS5, FBXW7, PTK2B, GSK3B, ARAF, RPL23, RYBP, DAB2, UBE2K, GCLC, UBE3A, USP7, AKT1, RPL11, RPS7, RNF139, LATS1, RAD23B, MAPK9, GSK3A, USP5, XPO1, PLK3	Up-regulated
REGULATION_OF_CELL_ACTIVATION	0.00429185	0.0186506	0.251997	1.48572	0	287	INHBA, HLA-G, FGF10, CEBPA, EFNB2, EGR3, CLCF1, PDGFB, SMAD7, RORA, FOXJ1, FOXF1, ID2, PLA2G4A, ZEB1, LMO1, THBS1, SOX4, DTX1, PAK3, GATA2, RC3H2, ZFP36L2, PDGFA, GATA3, DUSP10, AXL, IGF1, SOX11, LMO4, PRELID1, CEBPB, TEC, LGALS9B, CTNNB1, SLC7A2, BCL2, PRKG1, BMP4, NR1D1, LRRK2, HES1, NDFIP1, EFNB1, PTPN22, RHOA, FYN, ZMIZ1, LGALS9, CDC42, PELI1, RPS3, NCK1, THOC1, NR4A3, BCL6, PIK3CA, SH3KBP1, …	Up-regulated
POSITIVE_REGULATION_OF_CELL_CYCLE	0.003861	0.0171995	0.253424	1.4825	0	269	FOXG1, FGFR2, FGF10, ZNF385A, CITED2, PDGFB, UBE2B, ID2, ANKRD17, PBX1, SMOC2, CUL3, CCND2, SOX4, NIPBL, FGFR1, CNOT4, USP19, IGF1, DDX3X, RAB11A, HES1, CNOT2, CNOT6L, EZH2, RHOA, CDC42, HSPA2, CNOT3, THOC1, ROCK2, NR4A3, EIF4E, PAFAH1B1, PLK2, CNOT1, MSX2, USP2, HNRNPU, RPS6KB1, CCNT2, LRP6, PPP2R5B, BECN1, PCBP4, CKS2, DAB2IP, MED1, EP300, RPL23, SIN3A, CNOT6, BRD4, NSFL1C, SRPK2, ASNS, MAPRE3,…	Up-regulated
LEUKOCYTE_DIFFERENTIATION	0.00416667	0.0182306	0.252275	1.48117	0	283	INHBA, HLA-G, CEBPA, EGR3, ITM2A, CLCF1, SMAD7, RORA, SP3, FOXJ1, ID2, ZEB1, SOX4, DTX1, GATA2, FZD7, RC3H2, ZFP36L2, GNAS, GATA3, DUSP10, PPP3CB, AXL, PRELID1, CEBPB, CTNNB1, FOXP1, VEGFA, BCL2, DCAF1, BMP4, HDAC5, NDFIP1, RUNX2, PTPN22, RHOA, ZMIZ1, LGALS9, CDC42, FZD5, PDE1B, CSF1, BCL6, EGR1, PAFAH1B1, SRF, KAT7, IL11, ESRRA, SOCS5, DOCK11, FBXW7, JUNB, PTK2B, LRRC8A, FBN1, HMGB1, SOCS1, SRP5…	Up-regulated
CELL_CHEMOTAXIS	0.00227273	0.0120383	0.276312	1.47983	1	140	EGR3, ACKR3, SLIT2, PDGFB, S1PR1, MPP1, FGF18, SMOC2, SAA1, THBS1, HGF, DYSF, PDE4B, FGFR1, RHOG, VEGFA, CXCL12, ALOX5, DUSP1, LGALS9, CRK, ADAM10, CSF1, FLT1, PDGFRA, PTK2B, TIAM1, MAPK3, HMGB1, SRP54, PRKCD, VEGFC, WNT5A, AKIRIN1, LOX, NR4A1, STK39, WNK1, GBF1, TRPV4, TMSB4X, RPS19	Up-regulated
PLATELET_ACTIVATION	0.00624512	0.0246755	0.293708	1.47536	7	94	PDGFB, ITPR1, MYL9, PLA2G4A, PRKCB, SAA1, PEAR1, PDGFA, GNAS, AXL, TEC, PRKG1, FYN, PIK3R5, SRF, PIK3CA, PDGFRA, MAPK3, TLN1, C1GALT1C1, MYH9, PRKCD, COL1A1	Up-regulated
REGULATION_OF_BINDING	0.00393701	0.0174408	0.251434	1.4689	0	274	NGF, BDNF, NOG, TWIST1, SUMO4, PDGFB, GREM2, ID2, FOXC1, CAMK1, ACE, KLF4, EPHA4, WAPL, NIPBL, FMR1, LRP1, PPP2CA, GATA3, IGF1, SOX11, CTNNB1, PPP3CA, BMP4, TAF10, MBD2, HDAC5, LRRK2, HES1, CSNK1A1, HMBOX1, PAX6, SKI, CDC42, PRMT8, CRK, MAPK8, ATP2A2, ZNF462, PLK2, ZBTB7C, MARK2, MSX2, TAF1, CTBP2, JAK2, FBXW7, EIF3D, GSK3B, ADNP, TIAM1, MAPK3, HMGB1, TCF7L2, PLCL1, NFKBIA, PRKCD, EP300, DAB2, SI…	Up-regulated
RESPONSE_TO_LEUKEMIA_INHIBITORY_FACTOR	0.0147059	0.0478803	0.303824	1.46722	21	75	SMAD7, KLF4, PDCD10, DTX1, EIF4A2, EED, KAT6B, SPRY2, MTF2, ABCG4, PAX6, TLE4, SLC25A5, CTBP2, SOCS3, NFYB, HNRNPU, MAT2A, ARID5B, VEGFC, SRSF7, BCLAF1, SMARCA5, KDM3A, KLF5, RARG	Up-regulated
POSITIVE_REGULATION_OF_PROTEIN_CATABOLIC_PROCESS	0.00321543	0.01517	0.264798	1.46717	1	178	CEBPA, SMAD7, PTEN, ARIH1, FMR1, LRP1, PSMC1, FOXO1, OAZ2, UBQLN2, RNF19B, VPS11, LRRK2, NDFIP1, SUMO2, CSNK1A1, WWP1, HUWE1, STX5, VCP, NEDD4, CSNK2A1, FAM122A, PLK2, TAF1, SOCS5, FBXW7, PTK2B, GSK3B, APC, FAF1, UQCC2, DAB2IP, VPS35, DAB2, MSN, GCLC, DDB1, SMURF2, AKT1, RAB7A, WNT5A, RNF139, RNFT1, GJA1, MAPK9, GSK3A, RNF128, ITCH, USP5, ABCA2, PLK3, MYLIP, STUB1, CUL4B, TIPARP, CDKN1B, SOX9, RN…	Up-regulated
CARBOHYDRATE_HOMEOSTASIS	0.00246002	0.0128022	0.270501	1.45565	1	146	PTPRN, CEBPA, TFAP2B, GRIK5, ZBTB20, SOX4, LRP1, MBD5, PPP3CB, SIDT2, FOXO1, PPP3CA, EFNA5, NR1D1, ALOX5, PAX6, PTCH1, CRY2, SRF, PIK3CA, CSMD1, ADIPOR1, TIAM1, TCF7L2, ADCY5, IGF1R, KLF7, TRA2B, JAGN1, PDK2, SIN3A, PCK2, GCLC, PPARGC1A, AKT1, CDK16, FOXO4, CRTC2, ENY2, TRPV4, RAB11B, PDK4, SMARCA4, PPARG, PLA2G6, LRP5, SELENOT, PDK3, ANO1, WFS1, GAS6, POLG, KIF5B, ADCY8, PTPN2, GCLM, INSR, PRKAA…	Up-regulated
AMINOGLYCAN_BIOSYNTHETIC_PROCESS	0.0140845	0.0464731	0.294755	1.44065	19	80	PRELP, BGN, PDGFB, EXT1, DSEL, GPC4, CHSY3, CHST2, DSE, CLTC, OGN, CEMIP, AP2A1, GLCE, SDC2, HS6ST2, ABCC5, NDST2, CHST1, UGDH, CSGALNACT2, HS3ST1, HYAL1, B4GAT1, ST3GAL3, CHST12, HAS2, DCN, CHST14, GPC2	Up-regulated
REGULATION_OF_CELL_CELL_ADHESION	0.0026738	0.0134068	0.247563	1.41747	0	227	HLA-G, EFNB2, EGR3, EPHA7, SOX2, CITED2, SMAD7, FOXJ1, KLF4, PLPP3, SOX4, DTX1, PAK3, RC3H2, BMP7, GATA3, DUSP10, IGF1, CEBPB, LGALS9B, VEGFA, EFNA5, BMP6, PRKG1, BMP4, CXCL12, YTHDF2, HES1, NDFIP1, ALOX5, EFNB1, PTPN22, RHOA, FYN, ZMIZ1, LGALS9, CDC42, PELI1, RPS3, NCK1, NR4A3, BCL6, JAK1, PIK3CA, MAGI1, SOCS5, JAK2, NOTCH4, HMGB1, NFAT5, SOCS1, DLG1, PRKCD	Up-regulated
RESPONSE_TO_MECHANICAL_STIMULUS	0.00672646	0.0260732	0.263339	1.40049	5	135	ACTA1, PTGS2, NRXN2, ATP1A2, ANO3, CNTNAP2, FOXP2, HTR2A, THBS1, WNT11, AQP1, STRBP, MAP2K4, TNC, BMP6, CXCL12, MBD2, CACNB3, RHOA, FYN, MAPK8, PTCH1, PDE2A, SLC2A1, PTK2B, MAPK3, NFKBIA, DAG1, COL1A1, GCLC, ASNS, AKT1, SHANK3, BAG3, MEIS2, GJA1, DMD, TRPV4, ETV1, PPARG, JUN, GADD45A, SLC9A1, SOX9, BTG2, TLR3, CNN2, FOS, DCN, IGFBP2, CHI3L1	Up-regulated
RESPONSE_TO_TEMPERATURE_STIMULUS	0.00772798	0.0290198	0.252426	1.39432	4	174	CRYAB, HSPA1L, PTGS2, HTR1B, CD34, HSPA6, ANO3, DNAJA2, TRPM3, HTR2A, THBS1, UCP2, IGF1, FOXO1, LPL, CXCL12, RBBP7, CAMK2G, DNAJC7, HSPA2, THRA, VCP, ATP2A2, SLC12A5, PKLR, ATP2B1, NFE2L1, IGFBP7, GSK3B, YWHAE, MAPK3, HIKESHI, NFKBIA, EP300, NUP153, GCLC, PPARGC1A, EIF2S1, AKT1, DNAJA1, IER5, HSPA8, TGFB1I1, HTRA2, BAG3, RANBP2, CREBBP, DNAJA4, TRPV4, TPR	Up-regulated
CELLULAR_RESPONSE_TO_INORGANIC_SUBSTANCE	0.0147727	0.0479023	0.259267	1.39034	12	141	PTGS2, CEBPA, KCNC2, UBE2D3, ID2, SYT17, MT1HL1, MT3, MEF2A, SYT13, FMR1, AQP1, MAP1LC3A, DLG4, FOXO1, HSPA5, BMP6, LRRK2, CPNE2, CRK, MAPK8, MT1B, CHUK, NFE2L1, HNRNPD, JUNB, MAPK3, SYT7, PPARGC1A, EIF2S1, MMP3, AKT1, WNT5A, MTF1, NLGN1, BRAF, JUND, GSN, MAPK9, GSK3A, PPP5C, ATRX, JUN, DMTN, CYP1A1, ATP7A, CDKN1B, SLC12A2, CREB1, FOS, SUMO1, TFAP2A, ADCY8, MEF2C, PRKAA1, KCNH1, AIFM1, FOSB, MCOL…	Up-regulated
TRANSCRIPTION_INITIATION_FROM_RNA_POLYMERASE_II_PROMOTER	0.008	0.0297462	0.25667	1.38609	5	154	RORA, PTEN, NR4A2, TAF1L, CDK8, TAF10, NR1D1, RUNX2, MED13, THRA, MED12, NR4A3, SRF, MED7, TAF9, TAF1, ESRRA, TAF12, NRBP1, TAF4, NOTCH4, HMGB1, NR2F1, MED1, SNW1, MED31, TAF5, PPARGC1A, NR3C1, RBPJ, ESRRG, MED14, NR3C2, NR4A1, ERCC3, CREBBP, PSMC3, RARG, MED25, PPARG, GTF2B, PSMC6, SOX9, RARA, GTF2E1, THRB, PSMC4, CDK4, NR1H3, NR6A1, TAF15, CREB1, CAND1, POLR2A, MAZ, AR, CDK9, MECP2	Up-regulated
NEGATIVE_REGULATION_OF_RESPONSE_TO_EXTERNAL_STIMULUS	0.00680272	0.0263368	0.24392	1.38557	2	212	HLA-G, CDH5, CD34, SEMA3F, SLIT2, PDGFB, RORA, FOXF1, PTEN, KLF4, SEMA6D, EPPK1, SAA1, THBS1, EPHA4, HGF, SEMA7A, PDGFA, SERPINB2, GATA3, DUSP10, IGF1, CASK, RGMA, PRKG1, NR1D1, YTHDF3, YTHDF2, NDFIP1, ALOX5, DUSP1, RTN4RL1, ROBO2, CACNB3, LGALS9, CRK, TEK, CHD8, SOCS3, PPM1B, PDGFRA, SOCS5, SEMA3E, PCBP2, SERPINB9	Up-regulated
REGULATION_OF_ACTIN_FILAMENT_BASED_PROCESS	0.0115385	0.0395852	0.228599	1.34254	2	278	RND1, CGNL1, ATP1A2, TMSB4Y, ATP2A1, SLIT2, GPM6B, S1PR1, ARHGAP6, TGFB3, TMEFF2, TNNC1, EPHA1, PAK3, WNT11, PDE4B, LRP1, PDGFA, CAPG, RHOG, RASA1, EFNA5, RHOB, CXCL12, CFL2, RHOA, CDC42, CRK, NCK1, ROCK2, ARF6, ATP2A2, TEK, ARFIP2, CFL1, ESAM, ARFGEF1, SPTBN1, PDGFRA, SEMA3E, PTK2B, ARPC2, DSTN, ARHGAP44, PFN1, DLG1, FGF13, MYH9, PRKCD, CACNA1C, TJP1, SPTAN1, ID1, PFN2, ROCK1, ACTR3, NCKAP1, PHL…	Up-regulated
CELLULAR_RESPONSE_TO_OXYGEN_LEVELS	0.0113821	0.0391329	0.238574	1.32064	6	179	PTGS2, CD34, CPEB1, TWIST1, CITED2, RORA, UBB, PTEN, CPEB2, MT3, CPEB4, AQP1, BMP7, UBC, USP19, PSMC1, PSMD11, FOXO1, VEGFA, SLC8A3, BCL2, PSMB3, CACNB3, EGLN3, CUL2, PSMD14, ROCK2, EGR1, PGK1, PSMD7, PSME4, PSMD2, PSMD1, EP300, NPEPPS, PPARGC1A, RBPJ, AKT1, PSMA5, SCN2A, CREBBP, STC1, PSMB5, PSMC3, PLK3, ZFP36L1, PPARG, STUB1, PSMD6, SLC9A1, PDK3, PSMC6, ATP7A, PSMC4, RPS27A, PSME3, PSMD13, PSMB…	Up-regulated
LIPID_CATABOLIC_PROCESS	0.00852878	0.0313475	-0.335536	-1.42841	79	178	STS, SRD5A1, ECI2, PPARA, CES2, DECR1, NUDT19, GM2A, PLA2G12A, ECHDC1, LDAH, CPT1A, HSD17B11, SCARB1, SRD5A3, ACOX3, NAPEPLD, DAGLB, MGST2, ECHDC2, MGLL, PSAP, ACADVL, ACADM, DECR2, MCAT, SPHK1, PAFAH2, FABP5, HEXB, LDLR, LPIN1, ILVBL, GCDH, NCEH1, NEU3, IVD, ACAD10, SIRT2, SMPD4, ASAH1, ACER3, PLBD2, EHHADH, PDXDC1, PLCD4, LIPA, PLCB1, APOE, IAH1, HADH, CYP1B1, ABHD3, HACL1, ACOT8, PCCB, PPT1, N…	Down-regulated
STEROL_METABOLIC_PROCESS	0.00870352	0.0318796	-0.370767	-1.48833	76	104	SC5D, NPC2, CLN8, APOL2, EBP, FAXDC2, DGKQ, IDI1, ARV1, LIMA1, FDX1, PMVK, LSS, DHCR7, MVD, SCARB1, EBPL, ACADVL, FDPS, FDXR, LDLR, CYP4V2, GPAM, FDFT1, SQLE, SEC14L2, LBR, NPC1, FASN, GGPS1, LIPA, LEPR, SCD, APOE, MSMO1, LCAT, MVK, CYP1B1, CYB5R3, SOAT1	Down-regulated
SULFUR_COMPOUND_METABOLIC_PROCESS	0.00103125	0.00792477	-0.342061	-1.4955	9	254	GLO1, PCYOX1, ARSB, CHST3, GSTK1, DBI, ADI1, COMT, MIR21, GSTA4, SCD5, GGCT, MGST3, THEM4, CBS, CTNS, FAR2, PPCS, LYRM4, MGST1, PMVK, MTRR, MPC2, GSTO1, IBA57, MCCC2, BPNT1, PAPSS2, MVD, ST3GAL1, IDS, MGST2, ENOPH1, PDP2, PARK7, HLCS, LUM, ISCA1, PDHX, ACOT9, IDUA, B3GALT6, PEMT, GLRX2, ISCU, HEXB, GSTZ1, ACOT2, NDOR1, SLC5A6, HSD17B12, GCDH, GPAM, GSR, DGAT1, FXN, ABHD14B, ACSF3, NUBP2, FASN, CB…	Down-regulated
TRANSCRIPTION_BY_RNA_POLYMERASE_III	0.0154756	0.0497274	-0.446552	-1.55997	122	43	POLR2L, CRCP, GTF3C6, SNAPC5, SNAPC3, SNAPC2, ELL, GTF3A, POLR3G, POLR3H, POLR1C, GTF3C5, ICE2, SNAPC4, SNAPC1, ZC3H8, BRF1	Down-regulated
ENTRY_INTO_HOST	0.00354164	0.0162997	-0.392981	-1.56033	30	96	IFITM3, CD46, CTSL, PVR, TRIM5, F11R, CD55, TRIM25, ICAM1, TRIM38, TNFRSF14, SIVA1, CXCL8, SCARB2, SLC52A2, FUCA2, ITGA2, SCARB1, CTSB, TRIM21, NECTIN2, TPCN2, CXADR, LDLR, SLC1A5, TRIM68, P4HB, CLDN1, MET, NPC1	Down-regulated
NUCLEIC_ACID_PHOSPHODIESTER_BOND_HYDROLYSIS	0.000208594	0.00788385	-0.364101	-1.57409	1	217	ISG20L2, NUDT16, DNASE1, DNASE2, ABT1, POP5, RNASEL, UTP23, REXO4, DFFA, NMNAT1, EME2, NOL9, ENDOD1, POLD2, RNASEH1, MRPL44, CASP3, PNKP, ERCC5, EXOG, POP4, EXOSC2, HELZ2, MGME1, DNASE1L1, TDP2, RRP36, CHD1L, GTF2H5, FAN1, DDB2, GTF2H3, TATDN3, TSEN2, RNASE4, EXOSC6, NUDT16L1, ELAC2, TUT1, RPP38, RIDA, PMS2, TDP1, PARN, DCP1B, KRI1, TSR1, DCLRE1A, RPP14, WRN, ERI1, PARP1, TBL3, BOP1, POLD4, USB1,…	Down-regulated
NON_RECOMBINATIONAL_REPAIR	0.00632685	0.0248309	-0.419177	-1.57921	52	66	DTX3L, PRKDC, XRCC6, REXO4, PNKP, BABAM1, PARP9, SLX4, XRCC5, NBN, POT1, POLM, MDC1, LIG4, NUDT16L1, HMCES, NHEJ1, MAD2L2, RNF8, DCLRE1A, ATM, RNF168, PAXIP1, BRCC3, OGG1, RAD52, PIAS4, BARD1, SMARCAL1, XRCC1, RIF1, DEK, ERCC4, POLL, RNF138, RBBP8, MLH1, PARP3, XRCC4, WRAP53, UVRAG, KMT5C	Down-regulated
NEGATIVE_REGULATION_OF_TYPE_I_INTERFERON_PRODUCTION	0.0110764	0.0383293	-0.486143	-1.61084	84	33	MAVS, IRF3, MIR21, TRIM25, UBE2L6, SIRPA, NLRC5, DDX58, REL, NMI, RNF135, PIN1	Down-regulated
MULTIVESICULAR_BODY_SORTING_PATHWAY	0.0108345	0.0377789	-0.478108	-1.61109	83	36	LEPROT, UBXN6, CHMP3, VPS37C, RAB27A, VPS28, TMEM50A, VPS37B, TMEM50B, RAB27B, LEPROTL1, CHMP4A, LAPTM4B, SORT1, MVB12A, VTA1, CHMP6, VPS4B, CHMP5	Down-regulated
WATER_SOLUBLE_VITAMIN_METABOLIC_PROCESS	0.00662414	0.0257391	-0.444121	-1.61658	53	54	CD320, SLC52A2, PDXK, CYB5A, MTRR, GSTO1, DHFR, MCCC2, FPGS, PNPO, HLCS, SLC19A1, SLC25A32, PSAT1, SLC5A6, MMAB, MTHFD2L, ALDH1L2, CYB5R3, MTHFD2, PCCB, SLC46A1, MTR, AASDHPPT, MTHFD1, FLAD1, DHFR2, MMACHC, BTD, RFK, MTHFD1L	Down-regulated
NUCLEOBASE_CONTAINING_SMALL_MOLECULE_CATABOLIC_PROCESS	0.00760608	0.0288183	-0.518191	-1.65677	56	28	APOBEC3C, NUDT16, NUDT15, NUDT5, NT5E, UPP1, ENTPD6, NUDT9, ADA, DERA, ENTPD1, ENTPD4, ADAL, MGAT1, PNP	Down-regulated
ORGANIC_ACID_CATABOLIC_PROCESS	0.00010661	0.00788385	-0.392317	-1.67013	0	178	PCYOX1, QPRT, BCAT1, MIR21, ECI2, PPARA, DECR1, NUDT19, CBS, ALDH5A1, ECHDC1, ENOSF1, MTRR, FAH, CPT1A, SORD, MCCC2, ACOX3, ECHDC2, ACADVL, ACADM, DECR2, MCAT, PPM1K, ABHD10, ATP2B4, IDUA, HEXB, AFMID, LPIN1, CD44, GSTZ1, ILVBL, GCDH, RIDA, PCBD1, DBT, PHYKPL, ACSF3, IVD, ACAD10, AMDHD2, AASS, EHHADH, HNMT, MPST, ALDH1L2, BCKDHB, HIBCH, GUSB, BCAT2, HADH, GCAT, PPAT, HMGCL, ABHD3, HACL1, ACOT8, A…	Down-regulated
DEFENSE_RESPONSE_TO_VIRUS	0.000109135	0.00788385	-0.417703	-1.74265	0	144	IFITM3, EIF2AK2, APOBEC3C, MAVS, MICA, IFI16, IRF3, STAT2, TRIM5, IFI6, DTX3L, IFIT3, FADD, TRIM56, TRIM38, RNASEL, IFIT5, CRCP, SERINC5, FAM111A, TRIM52, PLSCR1, PARP9, TICAM1, PMAIP1, IFNAR2, ZNF175, MICB, OAS3, PML, NLRC5, DDX60, DDX58, POLR3G, IFIT1, POLR3H, GBP3, RNF135, SERINC3, GPAM, ZC3HAV1, ELMOD2, IL10RB, PQBP1, BIRC2, TSPAN6, STAT1, TKFC, ADAR, POLR3K, IFIT2, SAMHD1, SKP2, GPATCH3	Down-regulated
LIPOSACCHARIDE_METABOLIC_PROCESS	0.00058782	0.00788385	-0.454164	-1.74435	4	75	CERK, STS, SUMF2, ARSA, CPTP, GM2A, PIGX, PSAP, DPM2, PIGG, PGAP3, HEXB, B3GNT5, DPM3, PIGY, GPAA1, PIGW, NEU3, MPPE1, SMPD4, ASAH1, PIGK, PIGH, PIGV, ST3GAL6, B4GALT3, NAGA, GALC, SUMF1, GLA, SMPD2, GBA2, CLN6, PIGQ, PIGF, B4GALT6, PIGS, ST3GAL4, GLTP, ST6GALNAC4, NEU1, GLB1, PIGM, ST8SIA1, GBA	Down-regulated
NAD_BIOSYNTHETIC_PROCESS	0.00459638	0.0193679	-0.628559	-1.74981	31	16	NAXD, QPRT, PARP10, NMNAT1, PARP9, NADSYN1, NMRK1, AFMID, NAPRT, NNMT, NAXE	Down-regulated
RNA_PHOSPHODIESTER_BOND_HYDROLYSIS_ENDONUCLEOLYTIC	0.000361533	0.00788385	-0.475988	-1.76904	2	60	NUDT16, ABT1, POP5, RNASEL, UTP23, NOL9, RNASEH1, MRPL44, EXOG, POP4, TSEN2, RNASE4, NUDT16L1, ELAC2, RPP38, RIDA, KRI1, TSR1, RPP14, TBL3, BOP1, ENDOV, POP1, YBEY, NOB1, RPP40, NOP9, KHNYN, DBR1, POP7, TSNAX, RPP30, FCF1, RCL1, APEX1	Down-regulated
NUCLEOBASE_CONTAINING_SMALL_MOLECULE_INTERCONVERSION	0.00359862	0.0163841	-0.591659	-1.7691	25	21	GUK1, NME4, DCTD, NME1, DUT, AK4, DTYMK, AK2, GSR, RRM2B	Down-regulated
DNA_CATABOLIC_PROCESS_ENDONUCLEOLYTIC	0.00515536	0.0211648	-0.606951	-1.7729	36	19	DNASE1, DNASE2, REXO4, DFFA, NMNAT1, CASP3, EXOG, DNASE1L1	Down-regulated
RIBOSOMAL_SMALL_SUBUNIT_BIOGENESIS	0.000118385	0.00788385	-0.483573	-1.83516	0	69	RPL38, ABT1, PRKDC, SURF6, UTP23, UTP3, SNU13, RPS28, ERAL1, RPS16, NOL11, XRCC5, RRP36, UTP6, GTF2H5, TSR3, DHX37, METTL17, TSR2, RRP7A, SRFBP1, KRI1, TSR1, WDR3, TBL3, RPS10, NGDN, HEATR1, ERCC2, LTV1, MRPS11, NOM1, RIOK1, NOB1, RPP40, NOP9, RPS27L	Down-regulated
NEGATIVE_REGULATION_OF_VIRAL_GENOME_REPLICATION	0.000658328	0.00788385	-0.583531	-1.90923	4	31	IFITM3, EIF2AK2, APOBEC3C, MAVS, IFI16, PARP10, RNASEL, IFIT5, FAM111A, PLSCR1, OAS3, IFIT1, ZC3HAV1, INPP5K, MPHOSPH8	Down-regulated
RRNA_METABOLIC_PROCESS	0.000104471	0.00788385	-0.443198	-1.91383	0	214	RSL1D1, ISG20L2, NUDT16, RPL7L1, RRP15, ABT1, PRKDC, RRP1B, POP5, RNASEL, UTP23, REXO4, UTP3, MRM2, NOL9, SNU13, TFB2M, RPS28, IMP4, MPHOSPH6, ZNHIT6, DDX51, RPS16, NOL11, URB1, RPUSD1, NIFK, POP4, EXOSC2, RBFA, NOP56, RRP36, UTP6, GTF2H5, TSR3, RPUSD3, RPUSD4, TRMT61B, RPL14, DHX37, NOC4L, ZNHIT3, RRP1, EXOSC6, RPP38, NOL8, WDR55, GAR1, TSR2, METTL15, TRMT112, C1D, KRR1, RRP7A, SRFBP1, SHQ1, NPM…	Down-regulated
DEOXYRIBONUCLEOTIDE_METABOLIC_PROCESS	0.000396668	0.00788385	-0.611031	-1.97127	2	29	GUK1, NUDT16, DCTD, DUT, NEIL2, UNG, DCTPP1, NUDT15, MBD4, DTYMK, ADA, DERA, SMUG1, RRM2B, NEIL1, DCK, DGUOK, SAMHD1, OGG1	Down-regulated
RNA_MODIFICATION	0.000109975	0.00788385	-0.486445	-2.0103	0	131	APOBEC3C, NUDT16, TRUB2, TYW3, OSGEP, PUS7L, MRM2, MOCS3, CMTR2, TFB2M, METTL2A, RPUSD1, METTL2B, KTI12, TARBP1, QTRT1, METTL8, TSR3, DPH3, RPUSD3, TRMT44, TRMU, TRMT2B, QTRT2, RPUSD4, DTWD1, METTL4, TRMT61B, GAR1, ADAT2, METTL15, TRMT112, DTWD2, TRMT1, LARP7, PARN, FTO, AARS2, DUS3L, THUMPD2, TRMT2A, TRUB1, GTPBP3, CTU2, ELP6, ELP5, ADAR, NSUN5, DIMT1, ELP2, TRMT12, THUMPD3, CDK5RAP1, MRM3, DUS1…	Down-regulated
TRNA_METABOLIC_PROCESS	0.000109481	0.00788385	-0.522997	-2.17792	0	142	IARS2, GATC, TYW3, OSGEP, POP5, DTD2, CARS2, MOCS3, METTL2A, METTL2B, KTI12, POP4, TARBP1, EXOSC2, QTRT1, METTL8, DPH3, ADAT1, TRMT44, TRMU, TRMT2B, QTRT2, RPUSD4, DTWD1, TSEN2, TRMT61B, DTD1, RPP25L, LAGE3, FARS2, ELAC2, RPP38, ADAT2, TRMT112, LARS2, DTWD2, TRMT1, DARS2, QRSL1, AARS2, RPP14, TP53RK, DUS3L, THUMPD2, TSEN54, TRUB1, GTPBP3, DALRD3, CTU2, ELP6, ELP5, EXOSC10, EARS2, NARS2, POLR3K, T…	Down-regulated
ATP_SYNTHESIS_COUPLED_ELECTRON_TRANSPORT	0.000117316	0.00788385	-0.608765	-2.3424	0	76	COX4I1, NDUFV3, UQCRQ, NDUFS5, NDUFA13, UQCR10, COX7C, NDUFB4, NDUFB5, COX7B, NDUFA10, NDUFA5, NDUFA1, UQCR11, NDUFB2, NDUFB10, NDUFA11, COX6A1, NDUFC2, NDUFS6, BID, CYCS, NDUFB3, SDHD, NDUFB1, COX5B, NDUFA2, NDUFS7, COX6C, PARK7, NDUFA3, NDUFB8, ISCU, COA6, UQCRH	Down-regulated
MITOCHONDRIAL_GENE_EXPRESSION	0.000108613	0.00788385	-0.573656	-2.4025	0	150	MRPS6, OXA1L, MRPL42, MRPL24, IARS2, MRPS35, MRPS10, TRUB2, MRPL19, MRPS33, GATC, MRPL17, FASTKD2, MRPL52, MRPL49, MRPL41, COA3, MRPL30, PTCD3, MRPL33, MRPS15, MRPS23, AURKAIP1, MRPL44, TFB2M, RCC1L, MRPS27, ERAL1, MTRF1L, MRPL37, MTG1, MRPL55, MRPS26, MRPL50, MTIF3, MRPL18, TEFM, GADD45GIP1, MRPL47, MTG2, TFAM, MRPS5, MRPL36, MTERF2, MRPL9, MRPL35, RPUSD3, TSFM, MRPL12, RPUSD4, METTL4, MRPL57, T…	Down-regulated
MITOCHONDRIAL_RESPIRATORY_CHAIN_COMPLEX_ASSEMBLY	0.000116442	0.00788385	-0.621495	-2.41206	0	81	TIMMDC1, NDUFV3, OXA1L, NDUFS5, NDUFA13, UQCR10, NDUFB4, NDUFB5, NDUFAF3, NDUFA10, NDUFA5, NDUFA1, NDUFB2, NDUFB10, COX14, NDUFA11, COA1, COA3, COA4, LYRM7, NDUFAF8, NDUFC2, NDUFS6, NDUFAF4, NDUFB3, COX19, COA5, TMEM126B, COX18, NDUFB1, TIMM21, SCO1, NDUFA2, TFAM, COX17, NDUFS7, NDUFA3, COX20, NDUFB8, UQCC1, TACO1, SMIM20, ECSIT, FASTKD3, OMA1, C12orf73, NDUFA9	Down-regulated
