# Supplementary material for: An HLA-G/SPAG9/STAT3 axis promotes brain metastases
Source: Proc Natl Acad Sci U S A. 2023 Feb 13;120(8):e2205247120. doi: 10.1073/pnas.2205247120 (PMC9974476; doi:10.1073/pnas.2205247120)
Supplement: Supplementary file 8 — Dataset S07 (XLS) [file pnas.2205247120.sd07.xls]

## Sheet: gsea_report_for_na_pos_16165521
Dataset S7: List of common upregulated pathways for DEGs of parental and pre-metastatic lung, breast and melanoma BMICs
NAME	GS<br> follow link to MSigDB	GS DETAILS	SIZE	ES	NES	NOM p-val	FDR q-val	FWER p-val	RANK AT MAX	LEADING EDGE
REACTOME_SIGNALING_BY_WNT	REACTOME_SIGNALING_BY_WNT		215	0.371628	6.34346	0	0	0	4952	tags=81%, list=45%, signal=145%
REACTOME_TCF_DEPENDENT_SIGNALING_IN_RESPONSE_TO_WNT	REACTOME_TCF_DEPENDENT_SIGNALING_IN_RESPONSE_TO_WNT		142	0.393522	5.52409	0	0	0	4952	tags=84%, list=45%, signal=150%
REACTOME_INTRACELLULAR_SIGNALING_BY_SECOND_MESSENGERS	REACTOME_INTRACELLULAR_SIGNALING_BY_SECOND_MESSENGERS		253	0.258049	4.81177	0	0	0	5016	tags=71%, list=46%, signal=127%
REACTOME_MAPK_FAMILY_SIGNALING_CASCADES	REACTOME_MAPK_FAMILY_SIGNALING_CASCADES		239	0.267885	4.78449	0	0	0	4902	tags=71%, list=44%, signal=125%
REACTOME_CHROMATIN_MODIFYING_ENZYMES	REACTOME_CHROMATIN_MODIFYING_ENZYMES		193	0.290775	4.68673	0	0	0	5357	tags=77%, list=49%, signal=148%
REACTOME_TRANSCRIPTIONAL_REGULATION_BY_RUNX1	REACTOME_TRANSCRIPTIONAL_REGULATION_BY_RUNX1		145	0.341119	4.68435	0	0	0	4952	tags=79%, list=45%, signal=141%
REACTOME_DEGRADATION_OF_BETA_CATENIN_BY_THE_DESTRUCTION_COMPLEX	REACTOME_DEGRADATION_OF_BETA_CATENIN_BY_THE_DESTRUCTION_COMPLEX		77	0.435746	4.64398	0	0	0	4532	tags=84%, list=41%, signal=142%
REACTOME_PTEN_REGULATION	REACTOME_PTEN_REGULATION		130	0.335801	4.45498	0	0	0	4733	tags=76%, list=43%, signal=132%
REACTOME_BETA_CATENIN_INDEPENDENT_WNT_SIGNALING	REACTOME_BETA_CATENIN_INDEPENDENT_WNT_SIGNALING		123	0.334646	4.3829	0	0	0	4952	tags=78%, list=45%, signal=140%
REACTOME_SEPARATION_OF_SISTER_CHROMATIDS	REACTOME_SEPARATION_OF_SISTER_CHROMATIDS		146	0.296869	4.26089	0	0	0	4544	tags=71%, list=41%, signal=118%
REACTOME_ANTIGEN_PROCESSING_UBIQUITINATION_PROTEASOME_DEGRADATION	REACTOME_ANTIGEN_PROCESSING_UBIQUITINATION_PROTEASOME_DEGRADATION		257	0.231375	4.25367	0	0	0	5740	tags=75%, list=52%, signal=152%
REACTOME_SIGNALING_BY_INTERLEUKINS	REACTOME_SIGNALING_BY_INTERLEUKINS		285	0.215088	4.08792	0	0	0	5074	tags=67%, list=46%, signal=121%
REACTOME_TRANSCRIPTIONAL_REGULATION_BY_RUNX2	REACTOME_TRANSCRIPTIONAL_REGULATION_BY_RUNX2		102	0.347759	4.08621	0	0	0	4952	tags=79%, list=45%, signal=143%
REACTOME_RHO_GTPASE_EFFECTORS	REACTOME_RHO_GTPASE_EFFECTORS		202	0.248303	4.03223	0	0	0	5440	tags=74%, list=49%, signal=143%
REACTOME_PROCESSING_OF_CAPPED_INTRON_CONTAINING_PRE_MRNA	REACTOME_PROCESSING_OF_CAPPED_INTRON_CONTAINING_PRE_MRNA		231	0.223658	3.99277	0	0	0	6839	tags=84%, list=62%, signal=217%
REACTOME_SIGNALING_BY_NOTCH	REACTOME_SIGNALING_BY_NOTCH		155	0.272805	3.90144	0	0	0	5494	tags=77%, list=50%, signal=151%
REACTOME_SIGNALING_BY_NTRKS	REACTOME_SIGNALING_BY_NTRKS		115	0.307778	3.87544	0	0	0	5074	tags=77%, list=46%, signal=140%
REACTOME_PCP_CE_PATHWAY	REACTOME_PCP_CE_PATHWAY		83	0.360366	3.86713	0	0	0	4952	tags=81%, list=45%, signal=146%
REACTOME_MRNA_SPLICING	REACTOME_MRNA_SPLICING		183	0.246626	3.8669	0	0	0	6839	tags=86%, list=62%, signal=224%
REACTOME_NEURONAL_SYSTEM	REACTOME_NEURONAL_SYSTEM		212	0.220869	3.83384	0	0	0	6291	tags=79%, list=57%, signal=180%
REACTOME_TRANSCRIPTIONAL_REGULATION_BY_RUNX3	REACTOME_TRANSCRIPTIONAL_REGULATION_BY_RUNX3		89	0.344147	3.78083	0	0	0	5027	tags=80%, list=46%, signal=146%
REACTOME_GAP_JUNCTION_TRAFFICKING_AND_REGULATION	REACTOME_GAP_JUNCTION_TRAFFICKING_AND_REGULATION		31	0.576032	3.70359	0	0	0	2200	tags=77%, list=20%, signal=96%
REACTOME_SIGNALING_BY_ROBO_RECEPTORS	REACTOME_SIGNALING_BY_ROBO_RECEPTORS		193	0.225997	3.69153	0	0	0	4574	tags=64%, list=42%, signal=107%
REACTOME_MAPK6_MAPK4_SIGNALING	REACTOME_MAPK6_MAPK4_SIGNALING		79	0.350403	3.67939	0	0	0	4952	tags=80%, list=45%, signal=144%
REACTOME_FC_EPSILON_RECEPTOR_FCERI_SIGNALING	REACTOME_FC_EPSILON_RECEPTOR_FCERI_SIGNALING		109	0.29639	3.67221	0	0	0	5054	tags=75%, list=46%, signal=138%
REACTOME_TCR_SIGNALING	REACTOME_TCR_SIGNALING		83	0.339629	3.64614	0	0	0	5046	tags=80%, list=46%, signal=146%
REACTOME_ASSEMBLY_AND_CELL_SURFACE_PRESENTATION_OF_NMDA_RECEPTORS	REACTOME_ASSEMBLY_AND_CELL_SURFACE_PRESENTATION_OF_NMDA_RECEPTORS		27	0.585411	3.63388	0	0	0	910	tags=67%, list=8%, signal=72%
REACTOME_REGULATION_OF_PTEN_STABILITY_AND_ACTIVITY	REACTOME_REGULATION_OF_PTEN_STABILITY_AND_ACTIVITY		63	0.382557	3.6253	0	0	0	4727	tags=81%, list=43%, signal=141%
REACTOME_SIGNALING_BY_HEDGEHOG	REACTOME_SIGNALING_BY_HEDGEHOG		129	0.272252	3.62151	0	0	0	4721	tags=70%, list=43%, signal=121%
REACTOME_GAP_JUNCTION_ASSEMBLY	REACTOME_GAP_JUNCTION_ASSEMBLY		18	0.701241	3.61201	0	0	0	2691	tags=94%, list=24%, signal=125%
REACTOME_THE_ROLE_OF_GTSE1_IN_G2_M_PROGRESSION_AFTER_G2_CHECKPOINT	REACTOME_THE_ROLE_OF_GTSE1_IN_G2_M_PROGRESSION_AFTER_G2_CHECKPOINT		68	0.370242	3.59606	0	0	0	4532	tags=78%, list=41%, signal=132%
REACTOME_SIGNALING_BY_TGFB_FAMILY_MEMBERS	REACTOME_SIGNALING_BY_TGFB_FAMILY_MEMBERS		92	0.320572	3.59385	0	0	0	4520	tags=73%, list=41%, signal=122%
REACTOME_HEDGEHOG_OFF_STATE	REACTOME_HEDGEHOG_OFF_STATE		101	0.305191	3.57972	0	0	0	4194	tags=68%, list=38%, signal=109%
REACTOME_MITOTIC_METAPHASE_AND_ANAPHASE	REACTOME_MITOTIC_METAPHASE_AND_ANAPHASE		188	0.230486	3.57902	0	0	0	4711	tags=65%, list=43%, signal=112%
REACTOME_TRANSPORT_OF_CONNEXONS_TO_THE_PLASMA_MEMBRANE	REACTOME_TRANSPORT_OF_CONNEXONS_TO_THE_PLASMA_MEMBRANE		16	0.730871	3.57544	0	0	0	910	tags=81%, list=8%, signal=88%
REACTOME_HSP90_CHAPERONE_CYCLE_FOR_STEROID_HORMONE_RECEPTORS_SHR	REACTOME_HSP90_CHAPERONE_CYCLE_FOR_STEROID_HORMONE_RECEPTORS_SHR		50	0.416486	3.52588	0	0	0	4245	tags=80%, list=39%, signal=130%
REACTOME_C_TYPE_LECTIN_RECEPTORS_CLRS	REACTOME_C_TYPE_LECTIN_RECEPTORS_CLRS		103	0.295895	3.49828	0	0	0	3936	tags=65%, list=36%, signal=100%
REACTOME_REGULATION_OF_RUNX2_EXPRESSION_AND_ACTIVITY	REACTOME_REGULATION_OF_RUNX2_EXPRESSION_AND_ACTIVITY		63	0.383104	3.49004	0	0	0	4721	tags=81%, list=43%, signal=141%
REACTOME_SIGNALING_BY_NOTCH4	REACTOME_SIGNALING_BY_NOTCH4		76	0.338407	3.48451	0	0	0	5429	tags=83%, list=49%, signal=162%
REACTOME_MUSCLE_CONTRACTION	REACTOME_MUSCLE_CONTRACTION		101	0.297647	3.47532	0	0	0	2422	tags=51%, list=22%, signal=65%
REACTOME_L1CAM_INTERACTIONS	REACTOME_L1CAM_INTERACTIONS		90	0.304853	3.41258	0	0	0	4747	tags=73%, list=43%, signal=128%
REACTOME_TRANSMISSION_ACROSS_CHEMICAL_SYNAPSES	REACTOME_TRANSMISSION_ACROSS_CHEMICAL_SYNAPSES		150	0.239128	3.41005	0	0	0	6214	tags=80%, list=56%, signal=181%
REACTOME_DEUBIQUITINATION	REACTOME_DEUBIQUITINATION		211	0.202805	3.4019	0	0	0	4543	tags=61%, list=41%, signal=102%
REACTOME_UB_SPECIFIC_PROCESSING_PROTEASES	REACTOME_UB_SPECIFIC_PROCESSING_PROTEASES		147	0.243862	3.40095	0	0	0	4543	tags=65%, list=41%, signal=110%
REACTOME_EPH_EPHRIN_SIGNALING	REACTOME_EPH_EPHRIN_SIGNALING		82	0.318807	3.39509	0	0	0	4171	tags=70%, list=38%, signal=111%
REACTOME_DEACTIVATION_OF_THE_BETA_CATENIN_TRANSACTIVATING_COMPLEX	REACTOME_DEACTIVATION_OF_THE_BETA_CATENIN_TRANSACTIVATING_COMPLEX		37	0.460082	3.37991	0	0	0	3880	tags=81%, list=35%, signal=125%
REACTOME_RECYCLING_PATHWAY_OF_L1	REACTOME_RECYCLING_PATHWAY_OF_L1		43	0.436972	3.36469	0	0	0	4171	tags=81%, list=38%, signal=130%
REACTOME_CLEC7A_DECTIN_1_SIGNALING	REACTOME_CLEC7A_DECTIN_1_SIGNALING		87	0.311772	3.36442	0	0	0	3936	tags=67%, list=36%, signal=103%
REACTOME_ASYMMETRIC_LOCALIZATION_OF_PCP_PROTEINS	REACTOME_ASYMMETRIC_LOCALIZATION_OF_PCP_PROTEINS		59	0.365941	3.356	0	0	0	4952	tags=81%, list=45%, signal=147%
REACTOME_FORMATION_OF_TUBULIN_FOLDING_INTERMEDIATES_BY_CCT_TRIC	REACTOME_FORMATION_OF_TUBULIN_FOLDING_INTERMEDIATES_BY_CCT_TRIC		21	0.613964	3.3553	0	0	0	2691	tags=86%, list=24%, signal=113%
REACTOME_HOST_INTERACTIONS_OF_HIV_FACTORS	REACTOME_HOST_INTERACTIONS_OF_HIV_FACTORS		112	0.27203	3.35326	0	0	0	5492	tags=77%, list=50%, signal=152%
REACTOME_APC_C_CDH1_MEDIATED_DEGRADATION_OF_CDC20_AND_OTHER_APC_C_CDH1_TARGETED_PROTEINS_IN_LATE_MITOSIS_EARLY_G1	REACTOME_APC_C_CDH1_MEDIATED_DEGRADATION_OF_CDC20_AND_OTHER_APC_C_CDH1_TARGETED_PROTEINS_IN_LATE_MITOSIS_EARLY_G1		65	0.344742	3.31325	0	0	0	4698	tags=77%, list=43%, signal=133%
REACTOME_RUNX1_REGULATES_TRANSCRIPTION_OF_GENES_INVOLVED_IN_DIFFERENTIATION_OF_HSCS	REACTOME_RUNX1_REGULATES_TRANSCRIPTION_OF_GENES_INVOLVED_IN_DIFFERENTIATION_OF_HSCS		59	0.365941	3.31101	0	0	0	4952	tags=81%, list=45%, signal=147%
REACTOME_RUNX1_REGULATES_GENES_INVOLVED_IN_MEGAKARYOCYTE_DIFFERENTIATION_AND_PLATELET_FUNCTION	REACTOME_RUNX1_REGULATES_GENES_INVOLVED_IN_MEGAKARYOCYTE_DIFFERENTIATION_AND_PLATELET_FUNCTION		31	0.500294	3.26566	0	0	0	4809	tags=94%, list=44%, signal=166%
REACTOME_REGULATION_OF_RAS_BY_GAPS	REACTOME_REGULATION_OF_RAS_BY_GAPS		60	0.358765	3.24684	0	0	0	4698	tags=78%, list=43%, signal=136%
REACTOME_DECTIN_1_MEDIATED_NONCANONICAL_NF_KB_SIGNALING	REACTOME_DECTIN_1_MEDIATED_NONCANONICAL_NF_KB_SIGNALING		55	0.375351	3.23752	0	0	0	4698	tags=80%, list=43%, signal=139%
REACTOME_SIGNALING_BY_WNT_IN_CANCER	REACTOME_SIGNALING_BY_WNT_IN_CANCER		30	0.484488	3.23409	0	0	0	4224	tags=87%, list=38%, signal=140%
REACTOME_RHO_GTPASES_ACTIVATE_IQGAPS	REACTOME_RHO_GTPASES_ACTIVATE_IQGAPS		27	0.52537	3.22829	0	0	0	3202	tags=81%, list=29%, signal=115%
REACTOME_SIGNALING_BY_NUCLEAR_RECEPTORS	REACTOME_SIGNALING_BY_NUCLEAR_RECEPTORS		184	0.209533	3.2253	0	0	0	5453	tags=70%, list=49%, signal=137%
REACTOME_APC_C_MEDIATED_DEGRADATION_OF_CELL_CYCLE_PROTEINS	REACTOME_APC_C_MEDIATED_DEGRADATION_OF_CELL_CYCLE_PROTEINS		73	0.317448	3.21734	0	0	0	5429	tags=81%, list=49%, signal=158%
REACTOME_NEGATIVE_REGULATION_OF_NOTCH4_SIGNALING	REACTOME_NEGATIVE_REGULATION_OF_NOTCH4_SIGNALING		51	0.379154	3.16952	0	0	0	4698	tags=80%, list=43%, signal=140%
REACTOME_AUF1_HNRNP_D0_BINDS_AND_DESTABILIZES_MRNA	REACTOME_AUF1_HNRNP_D0_BINDS_AND_DESTABILIZES_MRNA		50	0.37518	3.16758	0	0	0	4698	tags=80%, list=43%, signal=139%
REACTOME_REGULATION_OF_RUNX3_EXPRESSION_AND_ACTIVITY	REACTOME_REGULATION_OF_RUNX3_EXPRESSION_AND_ACTIVITY		52	0.359813	3.1611	0	0	0	4952	tags=81%, list=45%, signal=146%
REACTOME_DISASSEMBLY_OF_THE_DESTRUCTION_COMPLEX_AND_RECRUITMENT_OF_AXIN_TO_THE_MEMBRANE	REACTOME_DISASSEMBLY_OF_THE_DESTRUCTION_COMPLEX_AND_RECRUITMENT_OF_AXIN_TO_THE_MEMBRANE		25	0.532354	3.15757	0	0	0	4283	tags=92%, list=39%, signal=150%
REACTOME_DEGRADATION_OF_GLI1_BY_THE_PROTEASOME	REACTOME_DEGRADATION_OF_GLI1_BY_THE_PROTEASOME		54	0.371595	3.14943	0	0	0	4698	tags=80%, list=43%, signal=138%
REACTOME_FCERI_MEDIATED_NF_KB_ACTIVATION	REACTOME_FCERI_MEDIATED_NF_KB_ACTIVATION		67	0.324013	3.144	0	0	0	5166	tags=79%, list=47%, signal=148%
REACTOME_MHC_CLASS_II_ANTIGEN_PRESENTATION	REACTOME_MHC_CLASS_II_ANTIGEN_PRESENTATION		91	0.281081	3.13756	0	0	0	4434	tags=68%, list=40%, signal=113%
REACTOME_NOTCH1_INTRACELLULAR_DOMAIN_REGULATES_TRANSCRIPTION	REACTOME_NOTCH1_INTRACELLULAR_DOMAIN_REGULATES_TRANSCRIPTION		45	0.387007	3.11625	0	0	0	5056	tags=84%, list=46%, signal=155%
REACTOME_DEGRADATION_OF_AXIN	REACTOME_DEGRADATION_OF_AXIN		50	0.37518	3.09254	0	0	0	4698	tags=80%, list=43%, signal=139%
REACTOME_HDMS_DEMETHYLATE_HISTONES	REACTOME_HDMS_DEMETHYLATE_HISTONES		21	0.551213	3.08634	0	0	0	3381	tags=86%, list=31%, signal=123%
REACTOME_SIGNALING_BY_THE_B_CELL_RECEPTOR_BCR	REACTOME_SIGNALING_BY_THE_B_CELL_RECEPTOR_BCR		92	0.275378	3.08081	0	0	0	3936	tags=63%, list=36%, signal=97%
REACTOME_AGGREPHAGY	REACTOME_AGGREPHAGY		35	0.442771	3.08005	0	0	0	2691	tags=69%, list=24%, signal=90%
REACTOME_SIGNALING_BY_NOTCH1	REACTOME_SIGNALING_BY_NOTCH1		67	0.322685	3.0721	0	0	0	6496	tags=91%, list=59%, signal=221%
REACTOME_REGULATION_OF_EXPRESSION_OF_SLITS_AND_ROBOS	REACTOME_REGULATION_OF_EXPRESSION_OF_SLITS_AND_ROBOS		153	0.215172	3.06983	0	0	0	4574	tags=63%, list=42%, signal=106%
REACTOME_NEUROTRANSMITTER_RECEPTORS_AND_POSTSYNAPTIC_SIGNAL_TRANSMISSION	REACTOME_NEUROTRANSMITTER_RECEPTORS_AND_POSTSYNAPTIC_SIGNAL_TRANSMISSION		115	0.248872	3.0543	0	0	0	6291	tags=82%, list=57%, signal=189%
REACTOME_NGF_STIMULATED_TRANSCRIPTION	REACTOME_NGF_STIMULATED_TRANSCRIPTION		32	0.455755	3.04307	0	0	0	2911	tags=72%, list=26%, signal=97%
REACTOME_CIRCADIAN_CLOCK	REACTOME_CIRCADIAN_CLOCK		63	0.325227	3.04256	0	0	0	3956	tags=68%, list=36%, signal=106%
REACTOME_M_PHASE	REACTOME_M_PHASE		297	0.154125	3.03746	0	0	0	4727	tags=58%, list=43%, signal=99%
REACTOME_CELLULAR_RESPONSE_TO_HYPOXIA	REACTOME_CELLULAR_RESPONSE_TO_HYPOXIA		65	0.319995	3.03657	0	0	0	5647	tags=83%, list=51%, signal=169%
REACTOME_RHO_GTPASES_ACTIVATE_FORMINS	REACTOME_RHO_GTPASES_ACTIVATE_FORMINS		103	0.25915	3.02685	0	0	0	4444	tags=66%, list=40%, signal=110%
REACTOME_ESR_MEDIATED_SIGNALING	REACTOME_ESR_MEDIATED_SIGNALING		134	0.224441	3.02355	0	0	0	6518	tags=81%, list=59%, signal=197%
REACTOME_TRANSCRIPTIONAL_ACTIVITY_OF_SMAD2_SMAD3_SMAD4_HETEROTRIMER	REACTOME_TRANSCRIPTIONAL_ACTIVITY_OF_SMAD2_SMAD3_SMAD4_HETEROTRIMER		43	0.385649	3.01477	0	0	0	4478	tags=79%, list=41%, signal=133%
REACTOME_NEDDYLATION	REACTOME_NEDDYLATION		190	0.186935	3.008	0	0	0	5513	tags=68%, list=50%, signal=135%
REACTOME_DEGRADATION_OF_DVL	REACTOME_DEGRADATION_OF_DVL		51	0.355992	3.00604	0	0	0	4952	tags=80%, list=45%, signal=145%
REACTOME_RAF_ACTIVATION	REACTOME_RAF_ACTIVATION		33	0.438875	3.00044	0	0	0	4860	tags=88%, list=44%, signal=157%
REACTOME_CARDIAC_CONDUCTION	REACTOME_CARDIAC_CONDUCTION		60	0.336503	2.99602	0	0	0	5860	tags=87%, list=53%, signal=184%
REACTOME_RHO_GTPASES_ACTIVATE_PKNS	REACTOME_RHO_GTPASES_ACTIVATE_PKNS		31	0.453507	2.9813	0	0	0	5323	tags=94%, list=48%, signal=180%
REACTOME_BETA_CATENIN_PHOSPHORYLATION_CASCADE	REACTOME_BETA_CATENIN_PHOSPHORYLATION_CASCADE		15	0.617342	2.98085	0	0	0	4224	tags=100%, list=38%, signal=162%
REACTOME_SIGNALING_BY_TGF_BETA_RECEPTOR_COMPLEX	REACTOME_SIGNALING_BY_TGF_BETA_RECEPTOR_COMPLEX		71	0.306487	2.9795	0	0	0	5644	tags=82%, list=51%, signal=166%
REACTOME_ONCOGENIC_MAPK_SIGNALING	REACTOME_ONCOGENIC_MAPK_SIGNALING		72	0.302223	2.96793	0	0	0	5872	tags=83%, list=53%, signal=177%
REACTOME_COPI_INDEPENDENT_GOLGI_TO_ER_RETROGRADE_TRAFFIC	REACTOME_COPI_INDEPENDENT_GOLGI_TO_ER_RETROGRADE_TRAFFIC		47	0.36023	2.9543	0	1.81202e-05	0.001	2845	tags=62%, list=26%, signal=83%
REACTOME_INTERLEUKIN_1_FAMILY_SIGNALING	REACTOME_INTERLEUKIN_1_FAMILY_SIGNALING		101	0.246125	2.94916	0	1.79232e-05	0.001	5166	tags=71%, list=47%, signal=133%
REACTOME_HEDGEHOG_ON_STATE	REACTOME_HEDGEHOG_ON_STATE		75	0.293387	2.9451	0	1.77305e-05	0.001	4721	tags=72%, list=43%, signal=125%
REACTOME_NUCLEAR_EVENTS_KINASE_AND_TRANSCRIPTION_FACTOR_ACTIVATION	REACTOME_NUCLEAR_EVENTS_KINASE_AND_TRANSCRIPTION_FACTOR_ACTIVATION		54	0.340778	2.93866	0	1.75419e-05	0.001	6668	tags=94%, list=61%, signal=238%
REACTOME_PROGRAMMED_CELL_DEATH	REACTOME_PROGRAMMED_CELL_DEATH		152	0.20319	2.93519	0	1.73572e-05	0.001	4532	tags=61%, list=41%, signal=103%
REACTOME_NEGATIVE_REGULATION_OF_MAPK_PATHWAY	REACTOME_NEGATIVE_REGULATION_OF_MAPK_PATHWAY		42	0.385196	2.93091	0	1.71764e-05	0.001	4690	tags=81%, list=43%, signal=140%
REACTOME_SIGNALING_BY_GPCR	REACTOME_SIGNALING_BY_GPCR		290	0.1489	2.92135	0	1.69993e-05	0.001	4822	tags=58%, list=44%, signal=101%
REACTOME_SIGNALING_BY_CTNNB1_PHOSPHO_SITE_MUTANTS	REACTOME_SIGNALING_BY_CTNNB1_PHOSPHO_SITE_MUTANTS		15	0.617342	2.9174	0	1.68259e-05	0.001	4224	tags=100%, list=38%, signal=162%
REACTOME_SIGNALING_BY_NOTCH1_PEST_DOMAIN_MUTANTS_IN_CANCER	REACTOME_SIGNALING_BY_NOTCH1_PEST_DOMAIN_MUTANTS_IN_CANCER		52	0.344023	2.91727	0	1.66559e-05	0.001	5337	tags=83%, list=48%, signal=160%
REACTOME_COOPERATION_OF_PREFOLDIN_AND_TRIC_CCT_IN_ACTIN_AND_TUBULIN_FOLDING	REACTOME_COOPERATION_OF_PREFOLDIN_AND_TRIC_CCT_IN_ACTIN_AND_TUBULIN_FOLDING		28	0.470483	2.91684	0	1.64894e-05	0.001	4272	tags=86%, list=39%, signal=140%
REACTOME_HEDGEHOG_LIGAND_BIOGENESIS	REACTOME_HEDGEHOG_LIGAND_BIOGENESIS		53	0.329781	2.90794	0	1.63261e-05	0.001	4698	tags=75%, list=43%, signal=131%
REACTOME_NUCLEAR_RECEPTOR_TRANSCRIPTION_PATHWAY	REACTOME_NUCLEAR_RECEPTOR_TRANSCRIPTION_PATHWAY		35	0.408331	2.90374	0	1.6166e-05	0.001	3384	tags=71%, list=31%, signal=103%
REACTOME_FOXO_MEDIATED_TRANSCRIPTION	REACTOME_FOXO_MEDIATED_TRANSCRIPTION		52	0.335391	2.89012	0	1.60091e-05	0.001	3313	tags=63%, list=30%, signal=90%
REACTOME_RESPONSE_OF_MTB_TO_PHAGOCYTOSIS	REACTOME_RESPONSE_OF_MTB_TO_PHAGOCYTOSIS		20	0.531809	2.88643	0	1.58552e-05	0.001	4066	tags=90%, list=37%, signal=142%
REACTOME_ACTIVATION_OF_AMPK_DOWNSTREAM_OF_NMDARS	REACTOME_ACTIVATION_OF_AMPK_DOWNSTREAM_OF_NMDARS		22	0.509236	2.88082	0	3.02838e-05	0.002	910	tags=59%, list=8%, signal=64%
REACTOME_CELLULAR_SENESCENCE	REACTOME_CELLULAR_SENESCENCE		118	0.224614	2.87322	0	2.99981e-05	0.002	5767	tags=75%, list=52%, signal=155%
REACTOME_POST_CHAPERONIN_TUBULIN_FOLDING_PATHWAY	REACTOME_POST_CHAPERONIN_TUBULIN_FOLDING_PATHWAY		19	0.549837	2.86215	0	2.97178e-05	0.002	910	tags=63%, list=8%, signal=69%
REACTOME_UCH_PROTEINASES	REACTOME_UCH_PROTEINASES		78	0.276587	2.8576	0	2.94426e-05	0.002	6013	tags=82%, list=55%, signal=179%
REACTOME_FACTORS_INVOLVED_IN_MEGAKARYOCYTE_DEVELOPMENT_AND_PLATELET_PRODUCTION	REACTOME_FACTORS_INVOLVED_IN_MEGAKARYOCYTE_DEVELOPMENT_AND_PLATELET_PRODUCTION		109	0.23401	2.85263	0	2.91725e-05	0.002	5128	tags=70%, list=47%, signal=129%
REACTOME_DEADENYLATION_OF_MRNA	REACTOME_DEADENYLATION_OF_MRNA		23	0.504821	2.84936	0	4.28587e-05	0.003	4508	tags=91%, list=41%, signal=154%
REACTOME_SYNTHESIS_OF_ACTIVE_UBIQUITIN_ROLES_OF_E1_AND_E2_ENZYMES	REACTOME_SYNTHESIS_OF_ACTIVE_UBIQUITIN_ROLES_OF_E1_AND_E2_ENZYMES		27	0.461945	2.84371	0	4.24726e-05	0.003	3491	tags=78%, list=32%, signal=114%
REACTOME_HATS_ACETYLATE_HISTONES	REACTOME_HATS_ACETYLATE_HISTONES		79	0.267972	2.8412	0	4.20933e-05	0.003	6272	tags=84%, list=57%, signal=193%
REACTOME_DOWNSTREAM_SIGNALING_EVENTS_OF_B_CELL_RECEPTOR_BCR	REACTOME_DOWNSTREAM_SIGNALING_EVENTS_OF_B_CELL_RECEPTOR_BCR		74	0.279657	2.83642	0	4.17208e-05	0.003	3936	tags=64%, list=36%, signal=98%
REACTOME_INTERLEUKIN_1_SIGNALING	REACTOME_INTERLEUKIN_1_SIGNALING		86	0.265875	2.82587	0	4.13549e-05	0.003	4779	tags=70%, list=43%, signal=122%
REACTOME_FORMATION_OF_THE_BETA_CATENIN_TCF_TRANSACTIVATING_COMPLEX	REACTOME_FORMATION_OF_THE_BETA_CATENIN_TCF_TRANSACTIVATING_COMPLEX		29	0.441318	2.80685	0	4.09952e-05	0.003	5407	tags=93%, list=49%, signal=182%
REACTOME_POTENTIAL_THERAPEUTICS_FOR_SARS	REACTOME_POTENTIAL_THERAPEUTICS_FOR_SARS		68	0.289221	2.78831	0	5.48191e-05	0.004	4285	tags=68%, list=39%, signal=110%
REACTOME_MITOTIC_G2_G2_M_PHASES	REACTOME_MITOTIC_G2_G2_M_PHASES		172	0.184448	2.78442	0	5.43506e-05	0.004	4532	tags=59%, list=41%, signal=99%
REACTOME_RESOLUTION_OF_SISTER_CHROMATID_COHESION	REACTOME_RESOLUTION_OF_SISTER_CHROMATID_COHESION		89	0.24735	2.78301	0	5.389e-05	0.004	4228	tags=63%, list=38%, signal=101%
REACTOME_TRANSLOCATION_OF_SLC2A4_GLUT4_TO_THE_PLASMA_MEMBRANE	REACTOME_TRANSLOCATION_OF_SLC2A4_GLUT4_TO_THE_PLASMA_MEMBRANE		65	0.303016	2.77805	0	5.34371e-05	0.004	4816	tags=74%, list=44%, signal=130%
REACTOME_SEALING_OF_THE_NUCLEAR_ENVELOPE_NE_BY_ESCRT_III	REACTOME_SEALING_OF_THE_NUCLEAR_ENVELOPE_NE_BY_ESCRT_III		26	0.452846	2.77764	0	5.29918e-05	0.004	954	tags=54%, list=9%, signal=59%
REACTOME_HCMV_EARLY_EVENTS	REACTOME_HCMV_EARLY_EVENTS		69	0.285806	2.77484	0	5.25539e-05	0.004	5492	tags=78%, list=50%, signal=155%
REACTOME_SIGNALING_BY_VEGF	REACTOME_SIGNALING_BY_VEGF		92	0.246545	2.7688	0	7.75488e-05	0.006	7125	tags=89%, list=65%, signal=250%
REACTOME_TNFR2_NON_CANONICAL_NF_KB_PATHWAY	REACTOME_TNFR2_NON_CANONICAL_NF_KB_PATHWAY		64	0.293935	2.75714	0	7.69183e-05	0.006	4698	tags=72%, list=43%, signal=125%
REACTOME_REGULATION_OF_MRNA_STABILITY_BY_PROTEINS_THAT_BIND_AU_RICH_ELEMENTS	REACTOME_REGULATION_OF_MRNA_STABILITY_BY_PROTEINS_THAT_BIND_AU_RICH_ELEMENTS		81	0.267175	2.75373	0	7.6298e-05	0.006	6190	tags=83%, list=56%, signal=187%
REACTOME_CYCLIN_A_CDK2_ASSOCIATED_EVENTS_AT_S_PHASE_ENTRY	REACTOME_CYCLIN_A_CDK2_ASSOCIATED_EVENTS_AT_S_PHASE_ENTRY		79	0.270323	2.75058	0	8.81813e-05	0.007	5549	tags=77%, list=50%, signal=154%
REACTOME_RHO_GTPASES_ACTIVATE_ROCKS	REACTOME_RHO_GTPASES_ACTIVATE_ROCKS		19	0.528335	2.74533	0	9.91973e-05	0.008	2886	tags=79%, list=26%, signal=107%
REACTOME_RNA_POLYMERASE_II_TRANSCRIPTION_TERMINATION	REACTOME_RNA_POLYMERASE_II_TRANSCRIPTION_TERMINATION		63	0.289496	2.7141	0	0.00015875	0.013	6271	tags=86%, list=57%, signal=198%
REACTOME_METABOLISM_OF_POLYAMINES	REACTOME_METABOLISM_OF_POLYAMINES		51	0.32052	2.70187	0	0.000169266	0.014	5557	tags=82%, list=50%, signal=165%
REACTOME_EPHA_MEDIATED_GROWTH_CONE_COLLAPSE	REACTOME_EPHA_MEDIATED_GROWTH_CONE_COLLAPSE		22	0.489193	2.68545	0	0.000180278	0.015	4135	tags=86%, list=38%, signal=138%
REACTOME_SWITCHING_OF_ORIGINS_TO_A_POST_REPLICATIVE_STATE	REACTOME_SWITCHING_OF_ORIGINS_TO_A_POST_REPLICATIVE_STATE		78	0.265415	2.6759	0	0.000178891	0.015	5429	tags=76%, list=49%, signal=148%
REACTOME_FCGAMMA_RECEPTOR_FCGR_DEPENDENT_PHAGOCYTOSIS	REACTOME_FCGAMMA_RECEPTOR_FCGR_DEPENDENT_PHAGOCYTOSIS		70	0.270653	2.67155	0.00207469	0.000177525	0.015	7581	tags=96%, list=69%, signal=305%
REACTOME_PKMTS_METHYLATE_HISTONE_LYSINES	REACTOME_PKMTS_METHYLATE_HISTONE_LYSINES		39	0.366103	2.66507	0	0.000199972	0.017	5302	tags=85%, list=48%, signal=163%
REACTOME_SARS_COV_INFECTIONS	REACTOME_SARS_COV_INFECTIONS		127	0.203866	2.66052	0	0.000198469	0.017	4285	tags=59%, list=39%, signal=96%
REACTOME_REGULATION_OF_PTEN_GENE_TRANSCRIPTION	REACTOME_REGULATION_OF_PTEN_GENE_TRANSCRIPTION		58	0.296443	2.65248	0	0.000196988	0.017	5108	tags=76%, list=46%, signal=141%
REACTOME_INFECTION_WITH_MYCOBACTERIUM_TUBERCULOSIS	REACTOME_INFECTION_WITH_MYCOBACTERIUM_TUBERCULOSIS		21	0.488918	2.63954	0	0.00026736	0.023	4066	tags=86%, list=37%, signal=136%
REACTOME_REGULATION_OF_BETA_CELL_DEVELOPMENT	REACTOME_REGULATION_OF_BETA_CELL_DEVELOPMENT		20	0.494512	2.63562	0	0.000299576	0.026	5027	tags=95%, list=46%, signal=174%
REACTOME_DEFECTIVE_CFTR_CAUSES_CYSTIC_FIBROSIS	REACTOME_DEFECTIVE_CFTR_CAUSES_CYSTIC_FIBROSIS		54	0.311207	2.63088	0	0.00029739	0.026	4952	tags=76%, list=45%, signal=137%
REACTOME_DOWNREGULATION_OF_SMAD2_3_SMAD4_TRANSCRIPTIONAL_ACTIVITY	REACTOME_DOWNREGULATION_OF_SMAD2_3_SMAD4_TRANSCRIPTIONAL_ACTIVITY		23	0.466618	2.62709	0	0.000295235	0.026	3491	tags=78%, list=32%, signal=114%
REACTOME_CROSS_PRESENTATION_OF_SOLUBLE_EXOGENOUS_ANTIGENS_ENDOSOMES	REACTOME_CROSS_PRESENTATION_OF_SOLUBLE_EXOGENOUS_ANTIGENS_ENDOSOMES		41	0.356627	2.6248	0	0.000293111	0.026	4952	tags=80%, list=45%, signal=146%
REACTOME_ACTIVATION_OF_NMDA_RECEPTORS_AND_POSTSYNAPTIC_EVENTS	REACTOME_ACTIVATION_OF_NMDA_RECEPTORS_AND_POSTSYNAPTIC_EVENTS		66	0.279453	2.61989	0	0.000301688	0.027	5118	tags=74%, list=46%, signal=138%
REACTOME_LEISHMANIA_INFECTION	REACTOME_LEISHMANIA_INFECTION		115	0.207705	2.59875	0	0.000343642	0.031	6644	tags=81%, list=60%, signal=202%
REACTOME_ABC_FAMILY_PROTEINS_MEDIATED_TRANSPORT	REACTOME_ABC_FAMILY_PROTEINS_MEDIATED_TRANSPORT		83	0.238593	2.59377	0	0.000363294	0.033	6018	tags=78%, list=55%, signal=171%
REACTOME_REGULATION_OF_MECP2_EXPRESSION_AND_ACTIVITY	REACTOME_REGULATION_OF_MECP2_EXPRESSION_AND_ACTIVITY		28	0.407554	2.59147	0	0.000371593	0.034	5357	tags=89%, list=49%, signal=173%
REACTOME_EPH_EPHRIN_MEDIATED_REPULSION_OF_CELLS	REACTOME_EPH_EPHRIN_MEDIATED_REPULSION_OF_CELLS		42	0.338733	2.58478	0	0.000379696	0.035	4413	tags=74%, list=40%, signal=123%
REACTOME_RUNX1_INTERACTS_WITH_CO_FACTORS_WHOSE_PRECISE_EFFECT_ON_RUNX1_TARGETS_IS_NOT_KNOWN	REACTOME_RUNX1_INTERACTS_WITH_CO_FACTORS_WHOSE_PRECISE_EFFECT_ON_RUNX1_TARGETS_IS_NOT_KNOWN		35	0.369183	2.57869	0	0.000442748	0.041	5073	tags=83%, list=46%, signal=153%
REACTOME_SIGNALING_BY_MODERATE_KINASE_ACTIVITY_BRAF_MUTANTS	REACTOME_SIGNALING_BY_MODERATE_KINASE_ACTIVITY_BRAF_MUTANTS		37	0.355418	2.55709	0	0.000471992	0.044	6518	tags=95%, list=59%, signal=231%
REACTOME_INTERLEUKIN_4_AND_INTERLEUKIN_13_SIGNALING	REACTOME_INTERLEUKIN_4_AND_INTERLEUKIN_13_SIGNALING		67	0.263795	2.54415	0	0.00056562	0.052	1879	tags=43%, list=17%, signal=52%
REACTOME_PROTEIN_PROTEIN_INTERACTIONS_AT_SYNAPSES	REACTOME_PROTEIN_PROTEIN_INTERACTIONS_AT_SYNAPSES		55	0.29487	2.54135	0	0.000561798	0.052	4779	tags=73%, list=43%, signal=128%
REACTOME_OPIOID_SIGNALLING	REACTOME_OPIOID_SIGNALLING		67	0.267769	2.53383	0.00195312	0.000568379	0.053	5453	tags=76%, list=49%, signal=150%
REACTOME_NCAM_SIGNALING_FOR_NEURITE_OUT_GROWTH	REACTOME_NCAM_SIGNALING_FOR_NEURITE_OUT_GROWTH		42	0.327148	2.50818	0	0.000722425	0.067	6114	tags=88%, list=55%, signal=197%
REACTOME_SUMOYLATION	REACTOME_SUMOYLATION		155	0.168184	2.50227	0	0.000748941	0.07	4427	tags=57%, list=40%, signal=94%
REACTOME_S_PHASE	REACTOME_S_PHASE		140	0.186158	2.50191	0	0.000744013	0.07	7496	tags=86%, list=68%, signal=267%
REACTOME_INTERLEUKIN_17_SIGNALING	REACTOME_INTERLEUKIN_17_SIGNALING		62	0.270461	2.49931	0	0.000739151	0.07	5210	tags=74%, list=47%, signal=140%
REACTOME_SCF_SKP2_MEDIATED_DEGRADATION_OF_P27_P21	REACTOME_SCF_SKP2_MEDIATED_DEGRADATION_OF_P27_P21		54	0.292597	2.49904	0	0.000734351	0.07	4952	tags=74%, list=45%, signal=134%
REACTOME_SMAD2_SMAD3_SMAD4_HETEROTRIMER_REGULATES_TRANSCRIPTION	REACTOME_SMAD2_SMAD3_SMAD4_HETEROTRIMER_REGULATES_TRANSCRIPTION		31	0.379929	2.48677	0	0.000820489	0.079	3999	tags=74%, list=36%, signal=116%
REACTOME_ESTROGEN_DEPENDENT_GENE_EXPRESSION	REACTOME_ESTROGEN_DEPENDENT_GENE_EXPRESSION		80	0.23983	2.48494	0	0.00081523	0.079	6465	tags=83%, list=59%, signal=198%
REACTOME_ION_HOMEOSTASIS	REACTOME_ION_HOMEOSTASIS		32	0.366762	2.48447	0	0.000819812	0.08	5610	tags=88%, list=51%, signal=178%
REACTOME_ASSEMBLY_OF_THE_PRE_REPLICATIVE_COMPLEX	REACTOME_ASSEMBLY_OF_THE_PRE_REPLICATIVE_COMPLEX		57	0.280506	2.48334	0	0.000814623	0.08	5429	tags=77%, list=49%, signal=151%
REACTOME_SEMAPHORIN_INTERACTIONS	REACTOME_SEMAPHORIN_INTERACTIONS		56	0.280737	2.47647	0	0.000829186	0.082	3414	tags=59%, list=31%, signal=85%
REACTOME_ABC_TRANSPORTER_DISORDERS	REACTOME_ABC_TRANSPORTER_DISORDERS		60	0.27254	2.45949	0	0.000930612	0.092	6010	tags=82%, list=55%, signal=179%
REACTOME_MYD88_INDEPENDENT_TLR4_CASCADE	REACTOME_MYD88_INDEPENDENT_TLR4_CASCADE		84	0.228417	2.45776	0	0.000944454	0.094	5371	tags=71%, list=49%, signal=138%
REACTOME_CA2_PATHWAY	REACTOME_CA2_PATHWAY		48	0.299494	2.44865	0	0.000987083	0.097	3829	tags=65%, list=35%, signal=99%
REACTOME_INTEGRATION_OF_ENERGY_METABOLISM	REACTOME_INTEGRATION_OF_ENERGY_METABOLISM		75	0.243347	2.44831	0	0.000981027	0.097	6003	tags=79%, list=54%, signal=172%
REACTOME_ORC1_REMOVAL_FROM_CHROMATIN	REACTOME_ORC1_REMOVAL_FROM_CHROMATIN		61	0.264343	2.4397	0	0.00109865	0.109	6675	tags=87%, list=61%, signal=219%
REACTOME_SIGNALING_BY_FGFR1	REACTOME_SIGNALING_BY_FGFR1		36	0.339834	2.43547	0	0.00109199	0.109	4224	tags=72%, list=38%, signal=117%
REACTOME_DARPP_32_EVENTS	REACTOME_DARPP_32_EVENTS		22	0.435553	2.43291	0	0.00108541	0.109	4224	tags=82%, list=38%, signal=132%
REACTOME_SIGNALING_BY_BMP	REACTOME_SIGNALING_BY_BMP		22	0.435897	2.41672	0	0.00126783	0.127	4721	tags=86%, list=43%, signal=151%
REACTOME_RHO_GTPASES_ACTIVATE_CIT	REACTOME_RHO_GTPASES_ACTIVATE_CIT		17	0.476519	2.39256	0	0.00149237	0.148	2534	tags=71%, list=23%, signal=92%
REACTOME_HCMV_INFECTION	REACTOME_HCMV_INFECTION		92	0.212471	2.37416	0	0.00169632	0.17	5701	tags=73%, list=52%, signal=150%
REACTOME_SUMOYLATION_OF_INTRACELLULAR_RECEPTORS	REACTOME_SUMOYLATION_OF_INTRACELLULAR_RECEPTORS		24	0.401957	2.3708	0	0.00174144	0.175	3384	tags=71%, list=31%, signal=102%
REACTOME_SIGNALING_BY_BRAF_AND_RAF_FUSIONS	REACTOME_SIGNALING_BY_BRAF_AND_RAF_FUSIONS		55	0.268254	2.36425	0	0.00179618	0.179	5872	tags=80%, list=53%, signal=170%
REACTOME_NEGATIVE_REGULATION_OF_FGFR2_SIGNALING	REACTOME_NEGATIVE_REGULATION_OF_FGFR2_SIGNALING		23	0.410133	2.35983	0.00195312	0.00183072	0.184	4591	tags=83%, list=42%, signal=141%
REACTOME_GPCR_LIGAND_BINDING	REACTOME_GPCR_LIGAND_BINDING		75	0.227362	2.35612	0	0.00184653	0.186	1918	tags=40%, list=17%, signal=48%
REACTOME_APC_CDC20_MEDIATED_DEGRADATION_OF_NEK2A	REACTOME_APC_CDC20_MEDIATED_DEGRADATION_OF_NEK2A		22	0.425144	2.35434	0	0.0018791	0.191	5340	tags=91%, list=48%, signal=176%
REACTOME_PLATELET_HOMEOSTASIS	REACTOME_PLATELET_HOMEOSTASIS		50	0.280554	2.352	0	0.00190499	0.193	2651	tags=52%, list=24%, signal=68%
REACTOME_ACTIVATION_OF_ANTERIOR_HOX_GENES_IN_HINDBRAIN_DEVELOPMENT_DURING_EARLY_EMBRYOGENESIS	REACTOME_ACTIVATION_OF_ANTERIOR_HOX_GENES_IN_HINDBRAIN_DEVELOPMENT_DURING_EARLY_EMBRYOGENESIS		51	0.282837	2.34803	0	0.00196656	0.2	3378	tags=59%, list=31%, signal=84%
REACTOME_ER_TO_GOLGI_ANTEROGRADE_TRANSPORT	REACTOME_ER_TO_GOLGI_ANTEROGRADE_TRANSPORT		140	0.169897	2.34745	0.00198413	0.00196397	0.201	5076	tags=63%, list=46%, signal=115%
REACTOME_TOLL_LIKE_RECEPTOR_9_TLR9_CASCADE	REACTOME_TOLL_LIKE_RECEPTOR_9_TLR9_CASCADE		82	0.219574	2.34212	0.00201613	0.0019881	0.205	4450	tags=62%, list=40%, signal=104%
REACTOME_PROCESSING_OF_INTRONLESS_PRE_MRNAS	REACTOME_PROCESSING_OF_INTRONLESS_PRE_MRNAS		19	0.444899	2.33576	0	0.00207979	0.213	6123	tags=100%, list=56%, signal=225%
REACTOME_GENE_AND_PROTEIN_EXPRESSION_BY_JAK_STAT_SIGNALING_AFTER_INTERLEUKIN_12_STIMULATION	REACTOME_GENE_AND_PROTEIN_EXPRESSION_BY_JAK_STAT_SIGNALING_AFTER_INTERLEUKIN_12_STIMULATION		29	0.36896	2.32205	0.00200803	0.0023135	0.232	2783	tags=62%, list=25%, signal=83%
REACTOME_DNA_DAMAGE_RECOGNITION_IN_GG_NER	REACTOME_DNA_DAMAGE_RECOGNITION_IN_GG_NER		37	0.321715	2.31803	0.00392927	0.00239585	0.241	4506	tags=73%, list=41%, signal=123%
REACTOME_PLATELET_ACTIVATION_SIGNALING_AND_AGGREGATION	REACTOME_PLATELET_ACTIVATION_SIGNALING_AND_AGGREGATION		170	0.151259	2.31278	0	0.00243513	0.247	6135	tags=71%, list=56%, signal=157%
REACTOME_INTERLEUKIN_12_SIGNALING	REACTOME_INTERLEUKIN_12_SIGNALING		34	0.336574	2.30769	0	0.00248944	0.253	2783	tags=59%, list=25%, signal=78%
REACTOME_SENESCENCE_ASSOCIATED_SECRETORY_PHENOTYPE_SASP	REACTOME_SENESCENCE_ASSOCIATED_SECRETORY_PHENOTYPE_SASP		46	0.283338	2.3034	0	0.00252754	0.256	5273	tags=76%, list=48%, signal=145%
REACTOME_KINESINS	REACTOME_KINESINS		43	0.290537	2.30336	0	0.00251387	0.256	910	tags=37%, list=8%, signal=40%
REACTOME_PROCESSING_OF_CAPPED_INTRONLESS_PRE_MRNA	REACTOME_PROCESSING_OF_CAPPED_INTRONLESS_PRE_MRNA		28	0.366191	2.2981	0	0.00259345	0.264	6205	tags=93%, list=56%, signal=212%
REACTOME_TOLL_LIKE_RECEPTOR_TLR1_TLR2_CASCADE	REACTOME_TOLL_LIKE_RECEPTOR_TLR1_TLR2_CASCADE		81	0.214852	2.29147	0	0.00270364	0.274	4450	tags=62%, list=40%, signal=103%
REACTOME_HIV_INFECTION	REACTOME_HIV_INFECTION		203	0.139444	2.28969	0.00196464	0.00269866	0.275	5492	tags=64%, list=50%, signal=124%
REACTOME_SUMOYLATION_OF_TRANSCRIPTION_COFACTORS	REACTOME_SUMOYLATION_OF_TRANSCRIPTION_COFACTORS		41	0.310789	2.28852	0	0.00270113	0.277	4649	tags=73%, list=42%, signal=126%
REACTOME_TGF_BETA_RECEPTOR_SIGNALING_ACTIVATES_SMADS	REACTOME_TGF_BETA_RECEPTOR_SIGNALING_ACTIVATES_SMADS		32	0.34464	2.28537	0.00385356	0.00272884	0.281	5853	tags=88%, list=53%, signal=186%
REACTOME_SIGNALING_BY_NOTCH3	REACTOME_SIGNALING_BY_NOTCH3		38	0.311441	2.28093	0.00391389	0.00280354	0.289	6437	tags=89%, list=58%, signal=214%
REACTOME_SIGNALING_BY_ERBB2	REACTOME_SIGNALING_BY_ERBB2		42	0.294717	2.28091	0.00213675	0.00278894	0.289	5683	tags=81%, list=52%, signal=167%
REACTOME_OXIDATIVE_STRESS_INDUCED_SENESCENCE	REACTOME_OXIDATIVE_STRESS_INDUCED_SENESCENCE		61	0.248165	2.2762	0.0019305	0.00287196	0.297	5588	tags=75%, list=51%, signal=152%
REACTOME_PROTEIN_UBIQUITINATION	REACTOME_PROTEIN_UBIQUITINATION		60	0.251069	2.2753	0	0.00285716	0.297	3491	tags=57%, list=32%, signal=83%
REACTOME_ACTIVATION_OF_BAD_AND_TRANSLOCATION_TO_MITOCHONDRIA	REACTOME_ACTIVATION_OF_BAD_AND_TRANSLOCATION_TO_MITOCHONDRIA		15	0.476423	2.27287	0	0.00286589	0.298	3571	tags=80%, list=32%, signal=118%
REACTOME_MITOTIC_G1_PHASE_AND_G1_S_TRANSITION	REACTOME_MITOTIC_G1_PHASE_AND_G1_S_TRANSITION		128	0.170084	2.27174	0	0.0028758	0.301	5549	tags=67%, list=50%, signal=134%
REACTOME_TRANSCRIPTIONAL_REGULATION_BY_MECP2	REACTOME_TRANSCRIPTIONAL_REGULATION_BY_MECP2		44	0.2906	2.26171	0	0.00303551	0.318	5073	tags=75%, list=46%, signal=138%
REACTOME_CARBOXYTERMINAL_POST_TRANSLATIONAL_MODIFICATIONS_OF_TUBULIN	REACTOME_CARBOXYTERMINAL_POST_TRANSLATIONAL_MODIFICATIONS_OF_TUBULIN		31	0.337614	2.23918	0.00207039	0.00353186	0.354	910	tags=42%, list=8%, signal=46%
REACTOME_TRANSPORT_TO_THE_GOLGI_AND_SUBSEQUENT_MODIFICATION	REACTOME_TRANSPORT_TO_THE_GOLGI_AND_SUBSEQUENT_MODIFICATION		163	0.148729	2.23903	0.00198807	0.0035221	0.355	5076	tags=61%, list=46%, signal=111%
REACTOME_TRANSCRIPTIONAL_REGULATION_OF_PLURIPOTENT_STEM_CELLS	REACTOME_TRANSCRIPTIONAL_REGULATION_OF_PLURIPOTENT_STEM_CELLS		17	0.443706	2.22927	0.00209644	0.00370066	0.369	3543	tags=76%, list=32%, signal=113%
REACTOME_EPHB_MEDIATED_FORWARD_SIGNALING	REACTOME_EPHB_MEDIATED_FORWARD_SIGNALING		40	0.300658	2.2274	0	0.00376816	0.378	4686	tags=73%, list=43%, signal=126%
REACTOME_APC_C_CDC20_MEDIATED_DEGRADATION_OF_CYCLIN_B	REACTOME_APC_C_CDC20_MEDIATED_DEGRADATION_OF_CYCLIN_B		21	0.398431	2.22717	0	0.00374951	0.378	5061	tags=86%, list=46%, signal=158%
REACTOME_DOWNREGULATION_OF_TGF_BETA_RECEPTOR_SIGNALING	REACTOME_DOWNREGULATION_OF_TGF_BETA_RECEPTOR_SIGNALING		26	0.35409	2.22292	0	0.00385603	0.384	5853	tags=88%, list=53%, signal=188%
REACTOME_NEPHRIN_FAMILY_INTERACTIONS	REACTOME_NEPHRIN_FAMILY_INTERACTIONS		17	0.447963	2.21873	0	0.00392932	0.391	1552	tags=59%, list=14%, signal=68%
REACTOME_CELL_CELL_COMMUNICATION	REACTOME_CELL_CELL_COMMUNICATION		82	0.21136	2.21686	0.00189394	0.00393207	0.393	5749	tags=73%, list=52%, signal=152%
REACTOME_STABILIZATION_OF_P53	REACTOME_STABILIZATION_OF_P53		51	0.26096	2.21517	0	0.0039593	0.398	4698	tags=69%, list=43%, signal=119%
REACTOME_ACTIVATION_OF_BH3_ONLY_PROTEINS	REACTOME_ACTIVATION_OF_BH3_ONLY_PROTEINS		27	0.350019	2.21112	0	0.00406038	0.407	3905	tags=70%, list=35%, signal=109%
REACTOME_SIGNALING_BY_FGFR	REACTOME_SIGNALING_BY_FGFR		62	0.239278	2.19791	0	0.00433584	0.429	5907	tags=77%, list=54%, signal=166%
REACTOME_SPRY_REGULATION_OF_FGF_SIGNALING	REACTOME_SPRY_REGULATION_OF_FGF_SIGNALING		16	0.458856	2.1971	0.00209644	0.00432932	0.431	4591	tags=88%, list=42%, signal=150%
REACTOME_CTLA4_INHIBITORY_SIGNALING	REACTOME_CTLA4_INHIBITORY_SIGNALING		17	0.440711	2.19461	0.00193424	0.00436091	0.433	4224	tags=82%, list=38%, signal=133%
REACTOME_GOLGI_TO_ER_RETROGRADE_TRANSPORT	REACTOME_GOLGI_TO_ER_RETROGRADE_TRANSPORT		114	0.172531	2.18375	0.00201613	0.00467623	0.457	5076	tags=63%, list=46%, signal=116%
REACTOME_G_ALPHA_I_SIGNALLING_EVENTS	REACTOME_G_ALPHA_I_SIGNALLING_EVENTS		141	0.161098	2.17647	0.00201613	0.00487529	0.471	4107	tags=53%, list=37%, signal=84%
REACTOME_REGULATION_OF_FZD_BY_UBIQUITINATION	REACTOME_REGULATION_OF_FZD_BY_UBIQUITINATION		15	0.472241	2.17424	0.0040568	0.00491898	0.475	3617	tags=80%, list=33%, signal=119%
REACTOME_TOLL_LIKE_RECEPTOR_4_TLR4_CASCADE	REACTOME_TOLL_LIKE_RECEPTOR_4_TLR4_CASCADE		100	0.187692	2.17393	0.0019685	0.00491067	0.475	4450	tags=59%, list=40%, signal=98%
REACTOME_PLATELET_AGGREGATION_PLUG_FORMATION	REACTOME_PLATELET_AGGREGATION_PLUG_FORMATION		22	0.383741	2.17146	0	0.00496666	0.481	6296	tags=95%, list=57%, signal=222%
REACTOME_INTERLEUKIN_12_FAMILY_SIGNALING	REACTOME_INTERLEUKIN_12_FAMILY_SIGNALING		39	0.293835	2.1624	0	0.00520963	0.497	2988	tags=56%, list=27%, signal=77%
REACTOME_RUNX2_REGULATES_BONE_DEVELOPMENT	REACTOME_RUNX2_REGULATES_BONE_DEVELOPMENT		26	0.362468	2.16099	0.0021097	0.00523473	0.499	4066	tags=73%, list=37%, signal=116%
REACTOME_TRANSCRIPTIONAL_REGULATION_OF_WHITE_ADIPOCYTE_DIFFERENTIATION	REACTOME_TRANSCRIPTIONAL_REGULATION_OF_WHITE_ADIPOCYTE_DIFFERENTIATION		72	0.217407	2.15875	0.00205339	0.00529064	0.502	3281	tags=51%, list=30%, signal=73%
REACTOME_TOLL_LIKE_RECEPTOR_CASCADES	REACTOME_TOLL_LIKE_RECEPTOR_CASCADES		113	0.172984	2.15198	0	0.00547155	0.511	4450	tags=58%, list=40%, signal=96%
REACTOME_FOXO_MEDIATED_TRANSCRIPTION_OF_CELL_CYCLE_GENES	REACTOME_FOXO_MEDIATED_TRANSCRIPTION_OF_CELL_CYCLE_GENES		16	0.446817	2.1478	0.00206186	0.00563918	0.519	5412	tags=94%, list=49%, signal=184%
REACTOME_ONCOGENE_INDUCED_SENESCENCE	REACTOME_ONCOGENE_INDUCED_SENESCENCE		32	0.319271	2.14735	0.00195695	0.0056344	0.519	4066	tags=69%, list=37%, signal=109%
REACTOME_MAPK_TARGETS_NUCLEAR_EVENTS_MEDIATED_BY_MAP_KINASES	REACTOME_MAPK_TARGETS_NUCLEAR_EVENTS_MEDIATED_BY_MAP_KINASES		31	0.331078	2.14683	0.00404858	0.00564365	0.52	6668	tags=94%, list=61%, signal=236%
REACTOME_FOXO_MEDIATED_TRANSCRIPTION_OF_CELL_DEATH_GENES	REACTOME_FOXO_MEDIATED_TRANSCRIPTION_OF_CELL_DEATH_GENES		15	0.464655	2.14511	0	0.00570401	0.527	2966	tags=73%, list=27%, signal=100%
REACTOME_FLT3_SIGNALING	REACTOME_FLT3_SIGNALING		31	0.319609	2.13989	0.00201207	0.00589145	0.549	6794	tags=94%, list=62%, signal=243%
REACTOME_CLATHRIN_MEDIATED_ENDOCYTOSIS	REACTOME_CLATHRIN_MEDIATED_ENDOCYTOSIS		119	0.167174	2.136	0	0.00602476	0.56	6139	tags=72%, list=56%, signal=161%
REACTOME_PROTEIN_FOLDING	REACTOME_PROTEIN_FOLDING		78	0.202441	2.13272	0.00204918	0.00614292	0.573	3293	tags=50%, list=30%, signal=71%
REACTOME_NEGATIVE_REGULATION_OF_FGFR1_SIGNALING	REACTOME_NEGATIVE_REGULATION_OF_FGFR1_SIGNALING		21	0.393463	2.13054	0.00594059	0.00619207	0.578	4591	tags=81%, list=42%, signal=139%
REACTOME_TRANSPORT_OF_MATURE_TRANSCRIPT_TO_CYTOPLASM	REACTOME_TRANSPORT_OF_MATURE_TRANSCRIPT_TO_CYTOPLASM		77	0.205433	2.12716	0.00205761	0.00635201	0.595	5907	tags=74%, list=54%, signal=158%
REACTOME_REGULATION_OF_INSULIN_SECRETION	REACTOME_REGULATION_OF_INSULIN_SECRETION		51	0.251208	2.12682	0.00410678	0.00632427	0.595	5453	tags=75%, list=49%, signal=147%
REACTOME_NETRIN_1_SIGNALING	REACTOME_NETRIN_1_SIGNALING		36	0.297762	2.12545	0.010352	0.00635137	0.599	4686	tags=72%, list=43%, signal=125%
REACTOME_NOTCH4_INTRACELLULAR_DOMAIN_REGULATES_TRANSCRIPTION	REACTOME_NOTCH4_INTRACELLULAR_DOMAIN_REGULATES_TRANSCRIPTION		18	0.40931	2.12361	0.00409836	0.00641133	0.606	6514	tags=100%, list=59%, signal=244%
REACTOME_DISORDERS_OF_TRANSMEMBRANE_TRANSPORTERS	REACTOME_DISORDERS_OF_TRANSMEMBRANE_TRANSPORTERS		116	0.170625	2.12088	0.00192678	0.00649194	0.61	5547	tags=67%, list=50%, signal=134%
REACTOME_SIGNALING_BY_FGFR2	REACTOME_SIGNALING_BY_FGFR2		55	0.246788	2.11511	0.00206612	0.00668531	0.621	5907	tags=78%, list=54%, signal=168%
REACTOME_SIGNALING_BY_NOTCH2	REACTOME_SIGNALING_BY_NOTCH2		27	0.335389	2.11258	0.00203252	0.00675083	0.624	6514	tags=93%, list=59%, signal=226%
REACTOME_ION_CHANNEL_TRANSPORT	REACTOME_ION_CHANNEL_TRANSPORT		96	0.182305	2.10964	0	0.00686219	0.632	5697	tags=70%, list=52%, signal=143%
REACTOME_RMTS_METHYLATE_HISTONE_ARGININES	REACTOME_RMTS_METHYLATE_HISTONE_ARGININES		29	0.324285	2.10684	0.004	0.00701098	0.641	2894	tags=59%, list=26%, signal=79%
REACTOME_ESTROGEN_DEPENDENT_NUCLEAR_EVENTS_DOWNSTREAM_OF_ESR_MEMBRANE_SIGNALING	REACTOME_ESTROGEN_DEPENDENT_NUCLEAR_EVENTS_DOWNSTREAM_OF_ESR_MEMBRANE_SIGNALING		21	0.385859	2.10574	0.00197239	0.00705395	0.644	4150	tags=76%, list=38%, signal=122%
REACTOME_HDACS_DEACETYLATE_HISTONES	REACTOME_HDACS_DEACETYLATE_HISTONES		32	0.309527	2.09864	0.00581395	0.00729466	0.662	6583	tags=91%, list=60%, signal=225%
REACTOME_INTRA_GOLGI_AND_RETROGRADE_GOLGI_TO_ER_TRAFFIC	REACTOME_INTRA_GOLGI_AND_RETROGRADE_GOLGI_TO_ER_TRAFFIC		178	0.136121	2.09716	0.00198413	0.00731573	0.666	7560	tags=82%, list=69%, signal=257%
REACTOME_AUTOPHAGY	REACTOME_AUTOPHAGY		134	0.155643	2.09335	0.00215517	0.00752699	0.678	6609	tags=75%, list=60%, signal=186%
REACTOME_G1_S_DNA_DAMAGE_CHECKPOINTS	REACTOME_G1_S_DNA_DAMAGE_CHECKPOINTS		60	0.227264	2.09258	0.00193424	0.00755359	0.681	5588	tags=73%, list=51%, signal=148%
REACTOME_TRANSCRIPTIONAL_REGULATION_BY_VENTX	REACTOME_TRANSCRIPTIONAL_REGULATION_BY_VENTX		34	0.306179	2.08818	0.00394477	0.0077154	0.688	5061	tags=76%, list=46%, signal=141%
REACTOME_FCERI_MEDIATED_MAPK_ACTIVATION	REACTOME_FCERI_MEDIATED_MAPK_ACTIVATION		25	0.354621	2.08104	0	0.00809627	0.706	7118	tags=100%, list=65%, signal=282%
REACTOME_SEMA4D_INDUCED_CELL_MIGRATION_AND_GROWTH_CONE_COLLAPSE	REACTOME_SEMA4D_INDUCED_CELL_MIGRATION_AND_GROWTH_CONE_COLLAPSE		19	0.396235	2.07986	0	0.0081326	0.709	3759	tags=74%, list=34%, signal=112%
REACTOME_NOTCH_HLH_TRANSCRIPTION_PATHWAY	REACTOME_NOTCH_HLH_TRANSCRIPTION_PATHWAY		28	0.327529	2.07985	0.00607287	0.0080994	0.709	5056	tags=79%, list=46%, signal=145%
REACTOME_PARASITE_INFECTION	REACTOME_PARASITE_INFECTION		47	0.252214	2.07935	0	0.00807957	0.71	7546	tags=94%, list=68%, signal=296%
REACTOME_NR1H3_NR1H2_REGULATE_GENE_EXPRESSION_LINKED_TO_CHOLESTEROL_TRANSPORT_AND_EFFLUX	REACTOME_NR1H3_NR1H2_REGULATE_GENE_EXPRESSION_LINKED_TO_CHOLESTEROL_TRANSPORT_AND_EFFLUX		30	0.314517	2.07205	0	0.00838024	0.728	5357	tags=80%, list=49%, signal=155%
REACTOME_INTERLEUKIN_3_INTERLEUKIN_5_AND_GM_CSF_SIGNALING	REACTOME_INTERLEUKIN_3_INTERLEUKIN_5_AND_GM_CSF_SIGNALING		32	0.309032	2.07119	0.00393701	0.00839608	0.729	7277	tags=97%, list=66%, signal=285%
REACTOME_COSTIMULATION_BY_THE_CD28_FAMILY	REACTOME_COSTIMULATION_BY_THE_CD28_FAMILY		38	0.275346	2.06691	0.00568182	0.00858318	0.74	4224	tags=66%, list=38%, signal=106%
REACTOME_RHO_GTPASES_ACTIVATE_PAKS	REACTOME_RHO_GTPASES_ACTIVATE_PAKS		21	0.382641	2.06642	0.00399202	0.00856796	0.742	4710	tags=81%, list=43%, signal=141%
REACTOME_ASPARAGINE_N_LINKED_GLYCOSYLATION	REACTOME_ASPARAGINE_N_LINKED_GLYCOSYLATION		263	0.110972	2.06556	0.00414079	0.0085899	0.747	7393	tags=78%, list=67%, signal=231%
REACTOME_INHIBITION_OF_THE_PROTEOLYTIC_ACTIVITY_OF_APC_C_REQUIRED_FOR_THE_ONSET_OF_ANAPHASE_BY_MITOTIC_SPINDLE_CHECKPOINT_COMPONENTS	REACTOME_INHIBITION_OF_THE_PROTEOLYTIC_ACTIVITY_OF_APC_C_REQUIRED_FOR_THE_ONSET_OF_ANAPHASE_BY_MITOTIC_SPINDLE_CHECKPOINT_COMPONENTS		18	0.404754	2.06432	0.00369686	0.00859939	0.747	5340	tags=89%, list=48%, signal=172%
REACTOME_CYCLIN_D_ASSOCIATED_EVENTS_IN_G1	REACTOME_CYCLIN_D_ASSOCIATED_EVENTS_IN_G1		43	0.264708	2.06215	0.0020202	0.00867033	0.754	5549	tags=77%, list=50%, signal=154%
REACTOME_INTRAFLAGELLAR_TRANSPORT	REACTOME_INTRAFLAGELLAR_TRANSPORT		45	0.257008	2.06142	0.006	0.00870373	0.755	6972	tags=89%, list=63%, signal=241%
REACTOME_SIGNALING_BY_ERBB4	REACTOME_SIGNALING_BY_ERBB4		42	0.270817	2.06094	0.00399202	0.0086696	0.755	5683	tags=79%, list=52%, signal=162%
REACTOME_DNA_REPLICATION	REACTOME_DNA_REPLICATION		105	0.168733	2.05324	0.00394477	0.00911215	0.771	7496	tags=85%, list=68%, signal=263%
REACTOME_ION_TRANSPORT_BY_P_TYPE_ATPASES	REACTOME_ION_TRANSPORT_BY_P_TYPE_ATPASES		35	0.297029	2.04672	0.00406504	0.00939528	0.786	3662	tags=63%, list=33%, signal=94%
REACTOME_ANTIVIRAL_MECHANISM_BY_IFN_STIMULATED_GENES	REACTOME_ANTIVIRAL_MECHANISM_BY_IFN_STIMULATED_GENES		71	0.205031	2.03966	0.00373134	0.00974419	0.808	4427	tags=61%, list=40%, signal=101%
REACTOME_TP53_REGULATES_TRANSCRIPTION_OF_ADDITIONAL_CELL_CYCLE_GENES_WHOSE_EXACT_ROLE_IN_THE_P53_PATHWAY_REMAIN_UNCERTAIN	REACTOME_TP53_REGULATES_TRANSCRIPTION_OF_ADDITIONAL_CELL_CYCLE_GENES_WHOSE_EXACT_ROLE_IN_THE_P53_PATHWAY_REMAIN_UNCERTAIN		19	0.380854	2.03563	0.00397614	0.00993162	0.813	4508	tags=79%, list=41%, signal=133%
REACTOME_NEGATIVE_REGULATION_OF_FGFR4_SIGNALING	REACTOME_NEGATIVE_REGULATION_OF_FGFR4_SIGNALING		20	0.383887	2.03446	0.00608519	0.00992375	0.814	4591	tags=80%, list=42%, signal=137%
REACTOME_INTEGRIN_SIGNALING	REACTOME_INTEGRIN_SIGNALING		20	0.379117	2.02812	0.00196464	0.0102577	0.824	6296	tags=95%, list=57%, signal=221%
REACTOME_G_PROTEIN_MEDIATED_EVENTS	REACTOME_G_PROTEIN_MEDIATED_EVENTS		44	0.256858	2.0203	0.00603622	0.0106728	0.834	2689	tags=50%, list=24%, signal=66%
REACTOME_NEUREXINS_AND_NEUROLIGINS	REACTOME_NEUREXINS_AND_NEUROLIGINS		33	0.289769	2.01751	0.00811359	0.0108112	0.837	3827	tags=64%, list=35%, signal=97%
REACTOME_TP53_REGULATES_TRANSCRIPTION_OF_CELL_CYCLE_GENES	REACTOME_TP53_REGULATES_TRANSCRIPTION_OF_CELL_CYCLE_GENES		43	0.260037	2.01636	0.00406504	0.010836	0.838	4063	tags=63%, list=37%, signal=99%
REACTOME_N_GLYCAN_TRIMMING_IN_THE_ER_AND_CALNEXIN_CALRETICULIN_CYCLE	REACTOME_N_GLYCAN_TRIMMING_IN_THE_ER_AND_CALNEXIN_CALRETICULIN_CYCLE		34	0.292519	2.01176	0.00589391	0.0111013	0.846	4887	tags=74%, list=44%, signal=132%
REACTOME_PRE_NOTCH_EXPRESSION_AND_PROCESSING	REACTOME_PRE_NOTCH_EXPRESSION_AND_PROCESSING		45	0.253218	2.00507	0	0.0115103	0.855	5055	tags=71%, list=46%, signal=131%
REACTOME_SELECTIVE_AUTOPHAGY	REACTOME_SELECTIVE_AUTOPHAGY		70	0.201592	1.99192	0.00189394	0.0123086	0.875	6291	tags=77%, list=57%, signal=179%
REACTOME_SIGNALING_BY_INSULIN_RECEPTOR	REACTOME_SIGNALING_BY_INSULIN_RECEPTOR		52	0.233903	1.9918	0.00614754	0.0122627	0.875	5697	tags=75%, list=52%, signal=155%
REACTOME_EUKARYOTIC_TRANSLATION_INITIATION	REACTOME_EUKARYOTIC_TRANSLATION_INITIATION		116	0.158132	1.98494	0.00204082	0.0127943	0.886	6348	tags=73%, list=58%, signal=171%
REACTOME_SIGNALING_BY_FGFR4	REACTOME_SIGNALING_BY_FGFR4		29	0.312479	1.98135	0.00595238	0.0129628	0.893	5683	tags=83%, list=52%, signal=170%
REACTOME_G_ALPHA_S_SIGNALLING_EVENTS	REACTOME_G_ALPHA_S_SIGNALLING_EVENTS		49	0.240711	1.97762	0.00595238	0.0131334	0.895	5453	tags=73%, list=49%, signal=145%
REACTOME_SUMOYLATION_OF_RNA_BINDING_PROTEINS	REACTOME_SUMOYLATION_OF_RNA_BINDING_PROTEINS		44	0.252415	1.96728	0.00594059	0.0139604	0.906	5492	tags=75%, list=50%, signal=149%
REACTOME_MITOTIC_PROMETAPHASE	REACTOME_MITOTIC_PROMETAPHASE		157	0.133971	1.96119	0.00821355	0.0145401	0.912	4228	tags=52%, list=38%, signal=83%
REACTOME_SUMOYLATION_OF_CHROMATIN_ORGANIZATION_PROTEINS	REACTOME_SUMOYLATION_OF_CHROMATIN_ORGANIZATION_PROTEINS		54	0.224731	1.95896	0.00396825	0.0147044	0.917	5492	tags=72%, list=50%, signal=143%
REACTOME_ACTIVATED_NOTCH1_TRANSMITS_SIGNAL_TO_THE_NUCLEUS	REACTOME_ACTIVATED_NOTCH1_TRANSMITS_SIGNAL_TO_THE_NUCLEUS		27	0.318374	1.95739	0.0123711	0.0147778	0.918	6701	tags=93%, list=61%, signal=236%
REACTOME_SYNAPTIC_ADHESION_LIKE_MOLECULES	REACTOME_SYNAPTIC_ADHESION_LIKE_MOLECULES		16	0.410173	1.95648	0.00796813	0.0148192	0.921	4438	tags=81%, list=40%, signal=136%
REACTOME_TRAFFICKING_OF_AMPA_RECEPTORS	REACTOME_TRAFFICKING_OF_AMPA_RECEPTORS		22	0.34629	1.95142	0.00207039	0.0153224	0.926	6207	tags=91%, list=56%, signal=208%
REACTOME_EXTRA_NUCLEAR_ESTROGEN_SIGNALING	REACTOME_EXTRA_NUCLEAR_ESTROGEN_SIGNALING		57	0.225411	1.95084	0.00406504	0.0153121	0.928	5453	tags=72%, list=49%, signal=142%
REACTOME_ANTI_INFLAMMATORY_RESPONSE_FAVOURING_LEISHMANIA_PARASITE_INFECTION	REACTOME_ANTI_INFLAMMATORY_RESPONSE_FAVOURING_LEISHMANIA_PARASITE_INFECTION		53	0.235297	1.94933	0.0104384	0.0153738	0.93	7189	tags=89%, list=65%, signal=254%
REACTOME_PI_METABOLISM	REACTOME_PI_METABOLISM		66	0.203767	1.94696	0.00392157	0.0155734	0.934	7783	tags=91%, list=71%, signal=308%
REACTOME_DNA_REPLICATION_PRE_INITIATION	REACTOME_DNA_REPLICATION_PRE_INITIATION		70	0.195943	1.94518	0.0094518	0.0157487	0.937	6825	tags=81%, list=62%, signal=213%
REACTOME_MAP2K_AND_MAPK_ACTIVATION	REACTOME_MAP2K_AND_MAPK_ACTIVATION		32	0.284103	1.94453	0.00222222	0.0157428	0.938	6518	tags=88%, list=59%, signal=214%
REACTOME_NOTCH3_INTRACELLULAR_DOMAIN_REGULATES_TRANSCRIPTION	REACTOME_NOTCH3_INTRACELLULAR_DOMAIN_REGULATES_TRANSCRIPTION		18	0.38803	1.94312	0.0114723	0.0157867	0.938	6136	tags=94%, list=56%, signal=213%
REACTOME_MAP3K8_TPL2_DEPENDENT_MAPK1_3_ACTIVATION	REACTOME_MAP3K8_TPL2_DEPENDENT_MAPK1_3_ACTIVATION		16	0.401032	1.93429	0.00379507	0.0166909	0.945	3850	tags=75%, list=35%, signal=115%
REACTOME_NEGATIVE_REGULATION_OF_THE_PI3K_AKT_NETWORK	REACTOME_NEGATIVE_REGULATION_OF_THE_PI3K_AKT_NETWORK		75	0.187403	1.93307	0.00773694	0.0167302	0.948	5440	tags=68%, list=49%, signal=133%
REACTOME_CREB1_PHOSPHORYLATION_THROUGH_NMDA_RECEPTOR_MEDIATED_ACTIVATION_OF_RAS_SIGNALING	REACTOME_CREB1_PHOSPHORYLATION_THROUGH_NMDA_RECEPTOR_MEDIATED_ACTIVATION_OF_RAS_SIGNALING		20	0.35893	1.91983	0.00399202	0.0179684	0.956	6518	tags=95%, list=59%, signal=232%
REACTOME_DOWNSTREAM_SIGNAL_TRANSDUCTION	REACTOME_DOWNSTREAM_SIGNAL_TRANSDUCTION		28	0.301903	1.9146	0.00994036	0.0182935	0.959	6518	tags=89%, list=59%, signal=218%
REACTOME_SIGNALING_BY_MET	REACTOME_SIGNALING_BY_MET		68	0.19725	1.91061	0.0040404	0.0186203	0.961	5454	tags=69%, list=50%, signal=136%
REACTOME_TRANSCRIPTIONAL_ACTIVATION_OF_MITOCHONDRIAL_BIOGENESIS	REACTOME_TRANSCRIPTIONAL_ACTIVATION_OF_MITOCHONDRIAL_BIOGENESIS		49	0.227305	1.90601	0.00798403	0.0191025	0.965	2902	tags=49%, list=26%, signal=66%
REACTOME_ELASTIC_FIBRE_FORMATION	REACTOME_ELASTIC_FIBRE_FORMATION		36	0.265532	1.89604	0.00782779	0.0200505	0.971	5958	tags=81%, list=54%, signal=175%
REACTOME_SEMA3A_PAK_DEPENDENT_AXON_REPULSION	REACTOME_SEMA3A_PAK_DEPENDENT_AXON_REPULSION		16	0.38763	1.89439	0.0159363	0.020268	0.972	4686	tags=81%, list=43%, signal=141%
REACTOME_ROLE_OF_PHOSPHOLIPIDS_IN_PHAGOCYTOSIS	REACTOME_ROLE_OF_PHOSPHOLIPIDS_IN_PHAGOCYTOSIS		18	0.359214	1.89264	0.0116959	0.0203909	0.972	7065	tags=100%, list=64%, signal=278%
REACTOME_COPI_MEDIATED_ANTEROGRADE_TRANSPORT	REACTOME_COPI_MEDIATED_ANTEROGRADE_TRANSPORT		90	0.171719	1.89175	0.00392927	0.0204287	0.972	4488	tags=58%, list=41%, signal=97%
REACTOME_CONSTITUTIVE_SIGNALING_BY_AKT1_E17K_IN_CANCER	REACTOME_CONSTITUTIVE_SIGNALING_BY_AKT1_E17K_IN_CANCER		24	0.3249	1.8878	0.00604839	0.0208054	0.975	3313	tags=63%, list=30%, signal=89%
REACTOME_NEGATIVE_REGULATION_OF_FGFR3_SIGNALING	REACTOME_NEGATIVE_REGULATION_OF_FGFR3_SIGNALING		21	0.345753	1.88766	0.00968992	0.0207563	0.975	4591	tags=76%, list=42%, signal=130%
REACTOME_MITOTIC_SPINDLE_CHECKPOINT	REACTOME_MITOTIC_SPINDLE_CHECKPOINT		79	0.187101	1.88632	0.0171306	0.0208715	0.977	4228	tags=57%, list=38%, signal=92%
REACTOME_RHO_GTPASE_CYCLE	REACTOME_RHO_GTPASE_CYCLE		119	0.149475	1.88466	0.0120724	0.0209446	0.977	7628	tags=84%, list=69%, signal=270%
REACTOME_SIGNALING_BY_PDGF	REACTOME_SIGNALING_BY_PDGF		48	0.230179	1.88444	0.0114723	0.0209114	0.977	6655	tags=83%, list=60%, signal=210%
REACTOME_SIGNALING_BY_FGFR3	REACTOME_SIGNALING_BY_FGFR3		30	0.284846	1.88313	0.0116732	0.0210145	0.978	5683	tags=80%, list=52%, signal=165%
REACTOME_MRNA_SPLICING_MINOR_PATHWAY	REACTOME_MRNA_SPLICING_MINOR_PATHWAY		51	0.225776	1.87907	0.00583658	0.0214469	0.978	7028	tags=86%, list=64%, signal=237%
REACTOME_UNFOLDED_PROTEIN_RESPONSE_UPR	REACTOME_UNFOLDED_PROTEIN_RESPONSE_UPR		85	0.171829	1.87449	0.00776699	0.0218835	0.98	7323	tags=84%, list=66%, signal=247%
REACTOME_CHAPERONE_MEDIATED_AUTOPHAGY	REACTOME_CHAPERONE_MEDIATED_AUTOPHAGY		18	0.366013	1.87203	0.0162933	0.0222117	0.983	4542	tags=78%, list=41%, signal=132%
REACTOME_COOPERATION_OF_PDCL_PHLP1_AND_TRIC_CCT_IN_G_PROTEIN_BETA_FOLDING	REACTOME_COOPERATION_OF_PDCL_PHLP1_AND_TRIC_CCT_IN_G_PROTEIN_BETA_FOLDING		26	0.30189	1.86859	0.0078125	0.0226234	0.984	6003	tags=85%, list=54%, signal=185%
REACTOME_CLASS_B_2_SECRETIN_FAMILY_RECEPTORS	REACTOME_CLASS_B_2_SECRETIN_FAMILY_RECEPTORS		29	0.289893	1.86421	0.00785855	0.0231619	0.985	2892	tags=55%, list=26%, signal=75%
REACTOME_PLATELET_CALCIUM_HOMEOSTASIS	REACTOME_PLATELET_CALCIUM_HOMEOSTASIS		17	0.379604	1.86242	0.0101215	0.0233886	0.987	2952	tags=65%, list=27%, signal=88%
REACTOME_ADHERENS_JUNCTIONS_INTERACTIONS	REACTOME_ADHERENS_JUNCTIONS_INTERACTIONS		23	0.319083	1.86154	0.0145833	0.023467	0.99	5592	tags=83%, list=51%, signal=167%
REACTOME_REGULATION_OF_TP53_ACTIVITY_THROUGH_ACETYLATION	REACTOME_REGULATION_OF_TP53_ACTIVITY_THROUGH_ACETYLATION		29	0.286152	1.86037	0.0162602	0.0235649	0.991	3313	tags=59%, list=30%, signal=84%
REACTOME_CONVERSION_FROM_APC_C_CDC20_TO_APC_C_CDH1_IN_LATE_ANAPHASE	REACTOME_CONVERSION_FROM_APC_C_CDC20_TO_APC_C_CDH1_IN_LATE_ANAPHASE		17	0.36462	1.85288	0.00403226	0.0244352	0.991	5061	tags=82%, list=46%, signal=152%
REACTOME_SMOOTH_MUSCLE_CONTRACTION	REACTOME_SMOOTH_MUSCLE_CONTRACTION		31	0.276895	1.84021	0.0142566	0.0259677	0.995	3354	tags=58%, list=30%, signal=83%
REACTOME_SEMA4D_IN_SEMAPHORIN_SIGNALING	REACTOME_SEMA4D_IN_SEMAPHORIN_SIGNALING		23	0.315445	1.83506	0.0083682	0.0267028	0.995	2758	tags=57%, list=25%, signal=75%
REACTOME_RAF_INDEPENDENT_MAPK1_3_ACTIVATION	REACTOME_RAF_INDEPENDENT_MAPK1_3_ACTIVATION		21	0.33675	1.83391	0.0105485	0.0267824	0.995	4690	tags=76%, list=43%, signal=132%
REACTOME_DOWNREGULATION_OF_ERBB2_SIGNALING	REACTOME_DOWNREGULATION_OF_ERBB2_SIGNALING		23	0.318265	1.83287	0.0186335	0.0268578	0.995	3685	tags=65%, list=33%, signal=98%
REACTOME_CARGO_RECOGNITION_FOR_CLATHRIN_MEDIATED_ENDOCYTOSIS	REACTOME_CARGO_RECOGNITION_FOR_CLATHRIN_MEDIATED_ENDOCYTOSIS		80	0.17601	1.83147	0.0138067	0.0269784	0.995	7163	tags=83%, list=65%, signal=234%
REACTOME_ACTIVATION_OF_THE_MRNA_UPON_BINDING_OF_THE_CAP_BINDING_COMPLEX_AND_EIFS_AND_SUBSEQUENT_BINDING_TO_43S	REACTOME_ACTIVATION_OF_THE_MRNA_UPON_BINDING_OF_THE_CAP_BINDING_COMPLEX_AND_EIFS_AND_SUBSEQUENT_BINDING_TO_43S		59	0.204465	1.82677	0.0141414	0.0275762	0.995	6348	tags=78%, list=58%, signal=183%
REACTOME_TRANSCRIPTIONAL_REGULATION_BY_E2F6	REACTOME_TRANSCRIPTIONAL_REGULATION_BY_E2F6		33	0.267085	1.81358	0.008	0.0296684	0.997	4410	tags=67%, list=40%, signal=111%
REACTOME_PI3K_AKT_SIGNALING_IN_CANCER	REACTOME_PI3K_AKT_SIGNALING_IN_CANCER		68	0.185632	1.81208	0.0121457	0.0298175	0.997	3313	tags=49%, list=30%, signal=69%
REACTOME_GLUCOSE_METABOLISM	REACTOME_GLUCOSE_METABOLISM		77	0.175172	1.81011	0.0185185	0.0300351	0.998	7955	tags=90%, list=72%, signal=320%
REACTOME_EPHRIN_SIGNALING	REACTOME_EPHRIN_SIGNALING		18	0.352921	1.80881	0.0191489	0.0301383	0.998	4686	tags=78%, list=43%, signal=135%
REACTOME_SIGNALING_BY_EGFR	REACTOME_SIGNALING_BY_EGFR		46	0.221858	1.80062	0.00840336	0.0314377	0.998	3792	tags=57%, list=34%, signal=86%
REACTOME_COPI_DEPENDENT_GOLGI_TO_ER_RETROGRADE_TRAFFIC	REACTOME_COPI_DEPENDENT_GOLGI_TO_ER_RETROGRADE_TRAFFIC		81	0.175102	1.79734	0.0135135	0.0318043	0.999	8149	tags=91%, list=74%, signal=348%
REACTOME_CELL_CYCLE_CHECKPOINTS	REACTOME_CELL_CYCLE_CHECKPOINTS		199	0.109043	1.79589	0.0137525	0.0319193	0.999	4577	tags=52%, list=42%, signal=88%
REACTOME_REGULATION_OF_SIGNALING_BY_CBL	REACTOME_REGULATION_OF_SIGNALING_BY_CBL		19	0.339971	1.79552	0.0218254	0.0319117	0.999	7277	tags=100%, list=66%, signal=294%
REACTOME_PHOSPHORYLATION_OF_THE_APC_C	REACTOME_PHOSPHORYLATION_OF_THE_APC_C		17	0.36462	1.78704	0.0181818	0.0332799	0.999	5061	tags=82%, list=46%, signal=152%
REACTOME_ANTIGEN_ACTIVATES_B_CELL_RECEPTOR_BCR_LEADING_TO_GENERATION_OF_SECOND_MESSENGERS	REACTOME_ANTIGEN_ACTIVATES_B_CELL_RECEPTOR_BCR_LEADING_TO_GENERATION_OF_SECOND_MESSENGERS		19	0.339971	1.78476	0.0169851	0.0335682	0.999	7277	tags=100%, list=66%, signal=294%
REACTOME_BINDING_AND_UPTAKE_OF_LIGANDS_BY_SCAVENGER_RECEPTORS	REACTOME_BINDING_AND_UPTAKE_OF_LIGANDS_BY_SCAVENGER_RECEPTORS		22	0.324615	1.78377	0.022869	0.033608	0.999	4943	tags=77%, list=45%, signal=140%
REACTOME_P75_NTR_RECEPTOR_MEDIATED_SIGNALLING	REACTOME_P75_NTR_RECEPTOR_MEDIATED_SIGNALLING		81	0.166319	1.78335	0.0189076	0.0335813	0.999	7701	tags=86%, list=70%, signal=285%
REACTOME_INTERLEUKIN_2_FAMILY_SIGNALING	REACTOME_INTERLEUKIN_2_FAMILY_SIGNALING		22	0.321369	1.78216	0.0168067	0.0337223	0.999	6481	tags=91%, list=59%, signal=220%
REACTOME_ERK_MAPK_TARGETS	REACTOME_ERK_MAPK_TARGETS		22	0.317339	1.7809	0.0212766	0.033843	1	5023	tags=77%, list=46%, signal=142%
REACTOME_GABA_RECEPTOR_ACTIVATION	REACTOME_GABA_RECEPTOR_ACTIVATION		27	0.284673	1.77652	0.0143443	0.034573	1	2991	tags=56%, list=27%, signal=76%
REACTOME_MOLECULES_ASSOCIATED_WITH_ELASTIC_FIBRES	REACTOME_MOLECULES_ASSOCIATED_WITH_ELASTIC_FIBRES		29	0.283287	1.77631	0.014	0.0345066	1	1445	tags=41%, list=13%, signal=48%
REACTOME_JNK_C_JUN_KINASES_PHOSPHORYLATION_AND_ACTIVATION_MEDIATED_BY_ACTIVATED_HUMAN_TAK1	REACTOME_JNK_C_JUN_KINASES_PHOSPHORYLATION_AND_ACTIVATION_MEDIATED_BY_ACTIVATED_HUMAN_TAK1		19	0.335951	1.77053	0.0135397	0.0353616	1	4422	tags=74%, list=40%, signal=123%
REACTOME_RUNX2_REGULATES_OSTEOBLAST_DIFFERENTIATION	REACTOME_RUNX2_REGULATES_OSTEOBLAST_DIFFERENTIATION		20	0.331445	1.76126	0.019305	0.0368416	1	4066	tags=70%, list=37%, signal=111%
REACTOME_MYOGENESIS	REACTOME_MYOGENESIS		20	0.329381	1.75546	0.0217391	0.0379025	1	2987	tags=60%, list=27%, signal=82%
REACTOME_METABOLISM_OF_CARBOHYDRATES	REACTOME_METABOLISM_OF_CARBOHYDRATES		219	0.102822	1.75136	0.0144628	0.0386103	1	8799	tags=90%, list=80%, signal=438%
REACTOME_EUKARYOTIC_TRANSLATION_ELONGATION	REACTOME_EUKARYOTIC_TRANSLATION_ELONGATION		90	0.156846	1.74405	0.0234375	0.0400353	1	3304	tags=46%, list=30%, signal=65%
REACTOME_SIGNALING_BY_NTRK2_TRKB	REACTOME_SIGNALING_BY_NTRK2_TRKB		21	0.313638	1.74147	0.029106	0.0404144	1	6518	tags=90%, list=59%, signal=221%
REACTOME_EPIGENETIC_REGULATION_OF_GENE_EXPRESSION	REACTOME_EPIGENETIC_REGULATION_OF_GENE_EXPRESSION		77	0.170332	1.74025	0.0154143	0.0405636	1	4431	tags=57%, list=40%, signal=95%
REACTOME_NCAM1_INTERACTIONS	REACTOME_NCAM1_INTERACTIONS		25	0.285597	1.73782	0.0238569	0.0409509	1	6114	tags=84%, list=55%, signal=188%
REACTOME_DAG_AND_IP3_SIGNALING	REACTOME_DAG_AND_IP3_SIGNALING		36	0.239014	1.73512	0.0216535	0.0413799	1	4107	tags=61%, list=37%, signal=97%
REACTOME_NONSENSE_MEDIATED_DECAY_NMD	REACTOME_NONSENSE_MEDIATED_DECAY_NMD		112	0.145419	1.73494	0.0217822	0.0412958	1	4807	tags=58%, list=44%, signal=102%
REACTOME_SUMOYLATION_OF_TRANSCRIPTION_FACTORS	REACTOME_SUMOYLATION_OF_TRANSCRIPTION_FACTORS		19	0.336903	1.73151	0.0199601	0.041966	1	2672	tags=58%, list=24%, signal=76%
REACTOME_DAP12_INTERACTIONS	REACTOME_DAP12_INTERACTIONS		21	0.313638	1.72917	0.0319549	0.0423164	1	6518	tags=90%, list=59%, signal=221%
REACTOME_G2_M_CHECKPOINTS	REACTOME_G2_M_CHECKPOINTS		110	0.140925	1.72557	0.0346154	0.0429684	1	8878	tags=95%, list=81%, signal=482%
REACTOME_CELL_JUNCTION_ORGANIZATION	REACTOME_CELL_JUNCTION_ORGANIZATION		58	0.189422	1.72365	0.0138889	0.0433101	1	5711	tags=71%, list=52%, signal=146%
REACTOME_GASTRIN_CREB_SIGNALLING_PATHWAY_VIA_PKC_AND_MAPK	REACTOME_GASTRIN_CREB_SIGNALLING_PATHWAY_VIA_PKC_AND_MAPK		16	0.359592	1.71274	0.0323887	0.0457041	1	5683	tags=88%, list=52%, signal=180%
REACTOME_FCGR3A_MEDIATED_IL10_SYNTHESIS	REACTOME_FCGR3A_MEDIATED_IL10_SYNTHESIS		28	0.270667	1.70711	0.0262626	0.047044	1	4107	tags=64%, list=37%, signal=102%
REACTOME_ORGANELLE_BIOGENESIS_AND_MAINTENANCE	REACTOME_ORGANELLE_BIOGENESIS_AND_MAINTENANCE		238	0.0966465	1.70269	0.0333333	0.0479056	1	8817	tags=89%, list=80%, signal=438%
REACTOME_TRANSCRIPTION_OF_E2F_TARGETS_UNDER_NEGATIVE_CONTROL_BY_DREAM_COMPLEX	REACTOME_TRANSCRIPTION_OF_E2F_TARGETS_UNDER_NEGATIVE_CONTROL_BY_DREAM_COMPLEX		18	0.338293	1.70177	0.0144033	0.0480636	1	6071	tags=89%, list=55%, signal=198%
REACTOME_SIGNALING_BY_SCF_KIT	REACTOME_SIGNALING_BY_SCF_KIT		33	0.253501	1.7011	0.0318725	0.0480601	1	7230	tags=91%, list=66%, signal=264%
REACTOME_FLT3_SIGNALING_IN_DISEASE	REACTOME_FLT3_SIGNALING_IN_DISEASE		25	0.288934	1.69626	0.0261194	0.0490901	1	6518	tags=88%, list=59%, signal=215%
REACTOME_CONSTITUTIVE_SIGNALING_BY_ABERRANT_PI3K_IN_CANCER	REACTOME_CONSTITUTIVE_SIGNALING_BY_ABERRANT_PI3K_IN_CANCER		43	0.214651	1.68513	0.0333988	0.0518	1	8148	tags=95%, list=74%, signal=365%
REACTOME_OVARIAN_TUMOR_DOMAIN_PROTEASES	REACTOME_OVARIAN_TUMOR_DOMAIN_PROTEASES		34	0.242608	1.68506	0.0296443	0.0516798	1	3491	tags=56%, list=32%, signal=82%
REACTOME_IRON_UPTAKE_AND_TRANSPORT	REACTOME_IRON_UPTAKE_AND_TRANSPORT		48	0.203048	1.685	0.0234375	0.0515425	1	5805	tags=73%, list=53%, signal=153%
REACTOME_FOXO_MEDIATED_TRANSCRIPTION_OF_OXIDATIVE_STRESS_METABOLIC_AND_NEURONAL_GENES	REACTOME_FOXO_MEDIATED_TRANSCRIPTION_OF_OXIDATIVE_STRESS_METABOLIC_AND_NEURONAL_GENES		18	0.32854	1.68293	0.0230126	0.0519867	1	3118	tags=61%, list=28%, signal=85%
REACTOME_INTERLEUKIN_7_SIGNALING	REACTOME_INTERLEUKIN_7_SIGNALING		16	0.349644	1.6825	0.0348837	0.0519507	1	6481	tags=94%, list=59%, signal=227%
REACTOME_G0_AND_EARLY_G1	REACTOME_G0_AND_EARLY_G1		22	0.295448	1.68115	0.0350877	0.0521104	1	6766	tags=91%, list=61%, signal=235%
REACTOME_SYNDECAN_INTERACTIONS	REACTOME_SYNDECAN_INTERACTIONS		26	0.276912	1.6723	0.0268595	0.0543008	1	7125	tags=92%, list=65%, signal=261%
REACTOME_DISEASES_OF_MITOTIC_CELL_CYCLE	REACTOME_DISEASES_OF_MITOTIC_CELL_CYCLE		34	0.247173	1.66886	0.0205761	0.0551379	1	5061	tags=71%, list=46%, signal=130%
REACTOME_IRE1ALPHA_ACTIVATES_CHAPERONES	REACTOME_IRE1ALPHA_ACTIVATES_CHAPERONES		47	0.208439	1.66729	0.0241449	0.0553913	1	7323	tags=87%, list=66%, signal=259%
REACTOME_E3_UBIQUITIN_LIGASES_UBIQUITINATE_TARGET_PROTEINS	REACTOME_E3_UBIQUITIN_LIGASES_UBIQUITINATE_TARGET_PROTEINS		43	0.220638	1.66323	0.0201613	0.0564301	1	5264	tags=70%, list=48%, signal=133%
REACTOME_CELL_DEATH_SIGNALLING_VIA_NRAGE_NRIF_AND_NADE	REACTOME_CELL_DEATH_SIGNALLING_VIA_NRAGE_NRIF_AND_NADE		63	0.174915	1.66252	0.0177515	0.0565059	1	7701	tags=87%, list=70%, signal=288%
REACTOME_G_ALPHA_12_13_SIGNALLING_EVENTS	REACTOME_G_ALPHA_12_13_SIGNALLING_EVENTS		57	0.185678	1.65354	0.0349076	0.0586983	1	7628	tags=88%, list=69%, signal=284%
REACTOME_RECRUITMENT_OF_NUMA_TO_MITOTIC_CENTROSOMES	REACTOME_RECRUITMENT_OF_NUMA_TO_MITOTIC_CENTROSOMES		80	0.154372	1.65269	0.0320641	0.0587859	1	3406	tags=46%, list=31%, signal=66%
REACTOME_ERCC6_CSB_AND_EHMT2_G9A_POSITIVELY_REGULATE_RRNA_EXPRESSION	REACTOME_ERCC6_CSB_AND_EHMT2_G9A_POSITIVELY_REGULATE_RRNA_EXPRESSION		16	0.344026	1.64861	0.06	0.0597142	1	3100	tags=63%, list=28%, signal=87%
REACTOME_CALNEXIN_CALRETICULIN_CYCLE	REACTOME_CALNEXIN_CALRETICULIN_CYCLE		25	0.27695	1.64615	0.0473251	0.0602234	1	4887	tags=72%, list=44%, signal=129%
REACTOME_ER_QUALITY_CONTROL_COMPARTMENT_ERQC	REACTOME_ER_QUALITY_CONTROL_COMPARTMENT_ERQC		20	0.306879	1.64444	0.0387597	0.0605813	1	4887	tags=75%, list=44%, signal=135%
REACTOME_SIGNALING_BY_ERYTHROPOIETIN	REACTOME_SIGNALING_BY_ERYTHROPOIETIN		21	0.292323	1.64259	0.0365112	0.0609055	1	7277	tags=95%, list=66%, signal=280%
REACTOME_RESPONSE_OF_EIF2AK4_GCN2_TO_AMINO_ACID_DEFICIENCY	REACTOME_RESPONSE_OF_EIF2AK4_GCN2_TO_AMINO_ACID_DEFICIENCY		98	0.14003	1.63797	0.0338983	0.0621118	1	3304	tags=44%, list=30%, signal=62%
REACTOME_INSULIN_RECEPTOR_RECYCLING	REACTOME_INSULIN_RECEPTOR_RECYCLING		18	0.31665	1.63459	0.0439122	0.0629716	1	5697	tags=83%, list=52%, signal=172%
REACTOME_SIGNALING_BY_NTRK3_TRKC	REACTOME_SIGNALING_BY_NTRK3_TRKC		15	0.351215	1.63063	0.0267686	0.0640519	1	5683	tags=87%, list=52%, signal=179%
REACTOME_REGULATION_OF_TP53_ACTIVITY	REACTOME_REGULATION_OF_TP53_ACTIVITY		140	0.117382	1.62885	0.0342052	0.064436	1	9031	tags=94%, list=82%, signal=512%
REACTOME_EGFR_DOWNREGULATION	REACTOME_EGFR_DOWNREGULATION		27	0.260965	1.62205	0.0383065	0.0664268	1	8148	tags=100%, list=74%, signal=383%
REACTOME_CROSSLINKING_OF_COLLAGEN_FIBRILS	REACTOME_CROSSLINKING_OF_COLLAGEN_FIBRILS		15	0.345446	1.6211	0.0205339	0.0665268	1	5012	tags=80%, list=45%, signal=147%
REACTOME_CYCLIN_A_B1_B2_ASSOCIATED_EVENTS_DURING_G2_M_TRANSITION	REACTOME_CYCLIN_A_B1_B2_ASSOCIATED_EVENTS_DURING_G2_M_TRANSITION		20	0.296772	1.61898	0.0472279	0.0670676	1	5549	tags=80%, list=50%, signal=161%
REACTOME_LISTERIA_MONOCYTOGENES_ENTRY_INTO_HOST_CELLS	REACTOME_LISTERIA_MONOCYTOGENES_ENTRY_INTO_HOST_CELLS		19	0.316436	1.61857	0.0495868	0.0670128	1	6956	tags=95%, list=63%, signal=257%
REACTOME_GROWTH_HORMONE_RECEPTOR_SIGNALING	REACTOME_GROWTH_HORMONE_RECEPTOR_SIGNALING		18	0.316372	1.61793	0.0317757	0.0670643	1	5088	tags=78%, list=46%, signal=144%
REACTOME_SIGNALLING_TO_ERKS	REACTOME_SIGNALLING_TO_ERKS		31	0.242147	1.61745	0.0337302	0.067012	1	7645	tags=94%, list=69%, signal=305%
REACTOME_NOTCH2_ACTIVATION_AND_TRANSMISSION_OF_SIGNAL_TO_THE_NUCLEUS	REACTOME_NOTCH2_ACTIVATION_AND_TRANSMISSION_OF_SIGNAL_TO_THE_NUCLEUS		19	0.303902	1.60403	0.0459082	0.071039	1	6514	tags=89%, list=59%, signal=219%
REACTOME_AMINO_ACIDS_REGULATE_MTORC1	REACTOME_AMINO_ACIDS_REGULATE_MTORC1		47	0.196043	1.6033	0.0466926	0.0711138	1	8631	tags=98%, list=78%, signal=450%
REACTOME_ABERRANT_REGULATION_OF_MITOTIC_EXIT_IN_CANCER_DUE_TO_RB1_DEFECTS	REACTOME_ABERRANT_REGULATION_OF_MITOTIC_EXIT_IN_CANCER_DUE_TO_RB1_DEFECTS		18	0.318827	1.60237	0.0514851	0.0713156	1	5061	tags=78%, list=46%, signal=144%
REACTOME_CELL_EXTRACELLULAR_MATRIX_INTERACTIONS	REACTOME_CELL_EXTRACELLULAR_MATRIX_INTERACTIONS		18	0.315377	1.60219	0.04	0.0711985	1	5711	tags=83%, list=52%, signal=173%
REACTOME_UPTAKE_AND_ACTIONS_OF_BACTERIAL_TOXINS	REACTOME_UPTAKE_AND_ACTIONS_OF_BACTERIAL_TOXINS		23	0.283609	1.60103	0.0449898	0.0714025	1	4545	tags=70%, list=41%, signal=118%
REACTOME_REGULATION_OF_RUNX1_EXPRESSION_AND_ACTIVITY	REACTOME_REGULATION_OF_RUNX1_EXPRESSION_AND_ACTIVITY		17	0.319797	1.60039	0.0524194	0.0714387	1	4906	tags=76%, list=45%, signal=138%
REACTOME_DAP12_SIGNALING	REACTOME_DAP12_SIGNALING		19	0.303538	1.60027	0.0602911	0.0713183	1	6518	tags=89%, list=59%, signal=219%
REACTOME_SIGNAL_TRANSDUCTION_BY_L1	REACTOME_SIGNAL_TRANSDUCTION_BY_L1		19	0.3064	1.5943	0.0487805	0.07301	1	4747	tags=74%, list=43%, signal=129%
REACTOME_RHO_GTPASES_ACTIVATE_WASPS_AND_WAVES	REACTOME_RHO_GTPASES_ACTIVATE_WASPS_AND_WAVES		32	0.232954	1.58333	0.0559846	0.0768409	1	8457	tags=100%, list=77%, signal=429%
REACTOME_CONSTITUTIVE_SIGNALING_BY_LIGAND_RESPONSIVE_EGFR_CANCER_VARIANTS	REACTOME_CONSTITUTIVE_SIGNALING_BY_LIGAND_RESPONSIVE_EGFR_CANCER_VARIANTS		18	0.317923	1.58197	0.0591716	0.0771757	1	5683	tags=83%, list=52%, signal=172%
REACTOME_DISEASES_ASSOCIATED_WITH_O_GLYCOSYLATION_OF_PROTEINS	REACTOME_DISEASES_ASSOCIATED_WITH_O_GLYCOSYLATION_OF_PROTEINS		30	0.241731	1.57737	0.0506073	0.0785852	1	5055	tags=70%, list=46%, signal=129%
REACTOME_RET_SIGNALING	REACTOME_RET_SIGNALING		32	0.23548	1.57402	0.0522088	0.0796142	1	5675	tags=75%, list=52%, signal=154%
REACTOME_NOTCH3_ACTIVATION_AND_TRANSMISSION_OF_SIGNAL_TO_THE_NUCLEUS	REACTOME_NOTCH3_ACTIVATION_AND_TRANSMISSION_OF_SIGNAL_TO_THE_NUCLEUS		21	0.281548	1.57132	0.0564516	0.0803769	1	5297	tags=76%, list=48%, signal=146%
REACTOME_VEGFR2_MEDIATED_CELL_PROLIFERATION	REACTOME_VEGFR2_MEDIATED_CELL_PROLIFERATION		17	0.308075	1.56572	0.060241	0.0822829	1	5683	tags=82%, list=52%, signal=170%
REACTOME_GLUCAGON_LIKE_PEPTIDE_1_GLP1_REGULATES_INSULIN_SECRETION	REACTOME_GLUCAGON_LIKE_PEPTIDE_1_GLP1_REGULATES_INSULIN_SECRETION		29	0.244568	1.56447	0.0621242	0.0825909	1	7189	tags=90%, list=65%, signal=257%
REACTOME_CLASS_A_1_RHODOPSIN_LIKE_RECEPTORS	REACTOME_CLASS_A_1_RHODOPSIN_LIKE_RECEPTORS		44	0.200565	1.56214	0.0566038	0.0832002	1	1554	tags=34%, list=14%, signal=40%
REACTOME_TRANSPORT_OF_MATURE_MRNAS_DERIVED_FROM_INTRONLESS_TRANSCRIPTS	REACTOME_TRANSPORT_OF_MATURE_MRNAS_DERIVED_FROM_INTRONLESS_TRANSCRIPTS		41	0.201979	1.56134	0.0625	0.0832789	1	6112	tags=76%, list=55%, signal=169%
REACTOME_SIGNALING_BY_FLT3_FUSION_PROTEINS	REACTOME_SIGNALING_BY_FLT3_FUSION_PROTEINS		18	0.297653	1.5583	0.0582707	0.0841316	1	6518	tags=89%, list=59%, signal=217%
REACTOME_RAB_REGULATION_OF_TRAFFICKING	REACTOME_RAB_REGULATION_OF_TRAFFICKING		109	0.127635	1.55531	0.0701403	0.0849989	1	7198	tags=78%, list=65%, signal=223%
REACTOME_NON_INTEGRIN_MEMBRANE_ECM_INTERACTIONS	REACTOME_NON_INTEGRIN_MEMBRANE_ECM_INTERACTIONS		50	0.187858	1.55506	0.0532787	0.0848593	1	5871	tags=72%, list=53%, signal=153%
REACTOME_INTERFERON_SIGNALING	REACTOME_INTERFERON_SIGNALING		136	0.114553	1.55074	0.0483193	0.0863726	1	3775	tags=46%, list=34%, signal=68%
REACTOME_GLYCOLYSIS	REACTOME_GLYCOLYSIS		63	0.167691	1.55031	0.0650407	0.0863457	1	7955	tags=89%, list=72%, signal=318%
REACTOME_NR1H2_AND_NR1H3_MEDIATED_SIGNALING	REACTOME_NR1H2_AND_NR1H3_MEDIATED_SIGNALING		35	0.228673	1.54838	0.0531496	0.0869011	1	5357	tags=71%, list=49%, signal=139%
REACTOME_FCERI_MEDIATED_CA_2_MOBILIZATION	REACTOME_FCERI_MEDIATED_CA_2_MOBILIZATION		21	0.281864	1.53836	0.0538462	0.0908055	1	7392	tags=95%, list=67%, signal=289%
REACTOME_GPVI_MEDIATED_ACTIVATION_CASCADE	REACTOME_GPVI_MEDIATED_ACTIVATION_CASCADE		22	0.275824	1.53742	0.0679406	0.0909354	1	6481	tags=86%, list=59%, signal=209%
REACTOME_RESPONSE_TO_ELEVATED_PLATELET_CYTOSOLIC_CA2	REACTOME_RESPONSE_TO_ELEVATED_PLATELET_CYTOSOLIC_CA2		89	0.140868	1.5353	0.0515873	0.091716	1	5763	tags=66%, list=52%, signal=138%
REACTOME_SIGNALING_BY_PDGFR_IN_DISEASE	REACTOME_SIGNALING_BY_PDGFR_IN_DISEASE		18	0.297653	1.53075	0.0625	0.0934715	1	6518	tags=89%, list=59%, signal=217%
REACTOME_SIGNALING_BY_KIT_IN_DISEASE	REACTOME_SIGNALING_BY_KIT_IN_DISEASE		18	0.298749	1.52683	0.0581162	0.0948789	1	7118	tags=94%, list=65%, signal=266%
REACTOME_RAS_PROCESSING	REACTOME_RAS_PROCESSING		22	0.277697	1.52607	0.0566406	0.0949103	1	2955	tags=55%, list=27%, signal=74%
REACTOME_SIGNALING_BY_EGFR_IN_CANCER	REACTOME_SIGNALING_BY_EGFR_IN_CANCER		22	0.260846	1.525	0.0620155	0.095133	1	8148	tags=100%, list=74%, signal=383%
REACTOME_ANTIGEN_PROCESSING_CROSS_PRESENTATION	REACTOME_ANTIGEN_PROCESSING_CROSS_PRESENTATION		80	0.143687	1.52377	0.0568627	0.0954321	1	3936	tags=50%, list=36%, signal=77%
REACTOME_SIGNALING_BY_PTK6	REACTOME_SIGNALING_BY_PTK6		44	0.19735	1.52202	0.0631164	0.0959273	1	6597	tags=80%, list=60%, signal=197%
REACTOME_MITOCHONDRIAL_BIOGENESIS	REACTOME_MITOCHONDRIAL_BIOGENESIS		67	0.156072	1.51812	0.0843373	0.0973825	1	3223	tags=45%, list=29%, signal=63%
REACTOME_TICAM1_RIP1_MEDIATED_IKK_COMPLEX_RECRUITMENT	REACTOME_TICAM1_RIP1_MEDIATED_IKK_COMPLEX_RECRUITMENT		16	0.308483	1.51475	0.0631164	0.0987454	1	3491	tags=63%, list=32%, signal=91%
REACTOME_STRIATED_MUSCLE_CONTRACTION	REACTOME_STRIATED_MUSCLE_CONTRACTION		15	0.325826	1.51101	0.0542169	0.100292	1	2290	tags=53%, list=21%, signal=67%
REACTOME_SYNTHESIS_OF_PIPS_AT_THE_PLASMA_MEMBRANE	REACTOME_SYNTHESIS_OF_PIPS_AT_THE_PLASMA_MEMBRANE		46	0.189089	1.51077	0.0686869	0.100136	1	7744	tags=89%, list=70%, signal=299%
REACTOME_CA_DEPENDENT_EVENTS	REACTOME_CA_DEPENDENT_EVENTS		32	0.230086	1.50883	0.0623782	0.100813	1	2980	tags=50%, list=27%, signal=68%
REACTOME_MITOCHONDRIAL_CALCIUM_ION_TRANSPORT	REACTOME_MITOCHONDRIAL_CALCIUM_ION_TRANSPORT		21	0.274282	1.50163	0.0652174	0.103857	1	8000	tags=100%, list=73%, signal=364%
REACTOME_PKA_MEDIATED_PHOSPHORYLATION_OF_CREB	REACTOME_PKA_MEDIATED_PHOSPHORYLATION_OF_CREB		18	0.294269	1.49861	0.0898438	0.104914	1	4107	tags=67%, list=37%, signal=106%
REACTOME_NRAGE_SIGNALS_DEATH_THROUGH_JNK	REACTOME_NRAGE_SIGNALS_DEATH_THROUGH_JNK		47	0.180636	1.4904	0.0724638	0.108603	1	7628	tags=87%, list=69%, signal=282%
REACTOME_SIGNAL_AMPLIFICATION	REACTOME_SIGNAL_AMPLIFICATION		19	0.290005	1.48968	0.0621469	0.108748	1	6087	tags=84%, list=55%, signal=188%
REACTOME_NEUROTRANSMITTER_RELEASE_CYCLE	REACTOME_NEUROTRANSMITTER_RELEASE_CYCLE		27	0.245391	1.48839	0.0831643	0.109095	1	6687	tags=85%, list=61%, signal=216%
REACTOME_CD209_DC_SIGN_SIGNALING	REACTOME_CD209_DC_SIGN_SIGNALING		19	0.286066	1.48627	0.0795918	0.109883	1	7290	tags=95%, list=66%, signal=280%
REACTOME_INTRINSIC_PATHWAY_FOR_APOPTOSIS	REACTOME_INTRINSIC_PATHWAY_FOR_APOPTOSIS		47	0.184823	1.48207	0.0609756	0.11178	1	4066	tags=55%, list=37%, signal=87%
REACTOME_MITOTIC_PROPHASE	REACTOME_MITOTIC_PROPHASE		79	0.143874	1.47874	0.0626223	0.113058	1	5677	tags=66%, list=52%, signal=135%
REACTOME_SIGNALING_BY_HIPPO	REACTOME_SIGNALING_BY_HIPPO		20	0.275557	1.47474	0.092437	0.114918	1	6884	tags=90%, list=62%, signal=239%
REACTOME_NUCLEAR_SIGNALING_BY_ERBB4	REACTOME_NUCLEAR_SIGNALING_BY_ERBB4		23	0.257322	1.4741	0.086444	0.11498	1	5313	tags=74%, list=48%, signal=142%
REACTOME_SYNTHESIS_OF_PIPS_AT_THE_GOLGI_MEMBRANE	REACTOME_SYNTHESIS_OF_PIPS_AT_THE_GOLGI_MEMBRANE		15	0.318045	1.47318	0.0673267	0.115119	1	4579	tags=73%, list=42%, signal=125%
REACTOME_G_ALPHA_Z_SIGNALLING_EVENTS	REACTOME_G_ALPHA_Z_SIGNALLING_EVENTS		30	0.223106	1.46527	0.0833333	0.118768	1	2689	tags=47%, list=24%, signal=62%
REACTOME_O_GLYCOSYLATION_OF_TSR_DOMAIN_CONTAINING_PROTEINS	REACTOME_O_GLYCOSYLATION_OF_TSR_DOMAIN_CONTAINING_PROTEINS		18	0.290819	1.46235	0.088983	0.119872	1	4757	tags=72%, list=43%, signal=127%
REACTOME_CILIUM_ASSEMBLY	REACTOME_CILIUM_ASSEMBLY		171	0.0958248	1.45277	0.0763209	0.124734	1	8817	tags=89%, list=80%, signal=441%
REACTOME_INTERLEUKIN_6_FAMILY_SIGNALING	REACTOME_INTERLEUKIN_6_FAMILY_SIGNALING		18	0.288516	1.4521	0.0715746	0.12481	1	1110	tags=39%, list=10%, signal=43%
REACTOME_GLUTAMATE_NEUROTRANSMITTER_RELEASE_CYCLE	REACTOME_GLUTAMATE_NEUROTRANSMITTER_RELEASE_CYCLE		16	0.291337	1.45208	0.0767717	0.124524	1	7811	tags=100%, list=71%, signal=343%
REACTOME_CELLULAR_RESPONSE_TO_HEAT_STRESS	REACTOME_CELLULAR_RESPONSE_TO_HEAT_STRESS		93	0.127191	1.44811	0.0670611	0.126284	1	5125	tags=59%, list=47%, signal=110%
REACTOME_SIGNALING_BY_FGFR_IN_DISEASE	REACTOME_SIGNALING_BY_FGFR_IN_DISEASE		49	0.176603	1.44779	0.0922131	0.126148	1	7730	tags=88%, list=70%, signal=293%
REACTOME_NEGATIVE_REGULATION_OF_MET_ACTIVITY	REACTOME_NEGATIVE_REGULATION_OF_MET_ACTIVITY		20	0.26901	1.44722	0.0998081	0.126093	1	6956	tags=90%, list=63%, signal=244%
REACTOME_MET_PROMOTES_CELL_MOTILITY	REACTOME_MET_PROMOTES_CELL_MOTILITY		36	0.199954	1.44308	0.0998043	0.128072	1	5454	tags=69%, list=50%, signal=137%
REACTOME_GABA_B_RECEPTOR_ACTIVATION	REACTOME_GABA_B_RECEPTOR_ACTIVATION		23	0.250682	1.44147	0.095723	0.128685	1	2991	tags=52%, list=27%, signal=71%
REACTOME_G_PROTEIN_BETA_GAMMA_SIGNALLING	REACTOME_G_PROTEIN_BETA_GAMMA_SIGNALLING		20	0.270051	1.4341	0.0909091	0.132409	1	5292	tags=75%, list=48%, signal=144%
REACTOME_EXTRACELLULAR_MATRIX_ORGANIZATION	REACTOME_EXTRACELLULAR_MATRIX_ORGANIZATION		189	0.0899886	1.43034	0.0967078	0.134283	1	8118	tags=83%, list=74%, signal=308%
REACTOME_MTOR_SIGNALLING	REACTOME_MTOR_SIGNALLING		40	0.186925	1.42832	0.0820734	0.135246	1	7587	tags=88%, list=69%, signal=280%
REACTOME_NUCLEAR_ENVELOPE_NE_REASSEMBLY	REACTOME_NUCLEAR_ENVELOPE_NE_REASSEMBLY		69	0.149921	1.42703	0.0934959	0.135684	1	593	tags=20%, list=5%, signal=21%
REACTOME_CHONDROITIN_SULFATE_DERMATAN_SULFATE_METABOLISM	REACTOME_CHONDROITIN_SULFATE_DERMATAN_SULFATE_METABOLISM		40	0.185809	1.42571	0.0997921	0.136147	1	4845	tags=63%, list=44%, signal=111%
REACTOME_ECM_PROTEOGLYCANS	REACTOME_ECM_PROTEOGLYCANS		47	0.172156	1.42537	0.0995935	0.135989	1	6549	tags=77%, list=59%, signal=188%
REACTOME_ATTENUATION_PHASE	REACTOME_ATTENUATION_PHASE		24	0.244948	1.42482	0.10664	0.135967	1	5110	tags=71%, list=46%, signal=132%
REACTOME_IKK_COMPLEX_RECRUITMENT_MEDIATED_BY_RIP1	REACTOME_IKK_COMPLEX_RECRUITMENT_MEDIATED_BY_RIP1		16	0.286644	1.40927	0.10041	0.144774	1	977	tags=38%, list=9%, signal=41%
REACTOME_REGULATION_OF_INSULIN_LIKE_GROWTH_FACTOR_IGF_TRANSPORT_AND_UPTAKE_BY_INSULIN_LIKE_GROWTH_FACTOR_BINDING_PROTEINS_IGFBPS	REACTOME_REGULATION_OF_INSULIN_LIKE_GROWTH_FACTOR_IGF_TRANSPORT_AND_UPTAKE_BY_INSULIN_LIKE_GROWTH_FACTOR_BINDING_PROTEINS_IGFBPS		73	0.142793	1.40841	0.0901961	0.144997	1	6284	tags=71%, list=57%, signal=165%
REACTOME_SIGNALING_BY_RETINOIC_ACID	REACTOME_SIGNALING_BY_RETINOIC_ACID		29	0.223055	1.40546	0.124211	0.146499	1	5146	tags=69%, list=47%, signal=129%
REACTOME_INFLUENZA_INFECTION	REACTOME_INFLUENZA_INFECTION		149	0.0997331	1.40525	0.0907217	0.146275	1	6383	tags=68%, list=58%, signal=159%
REACTOME_CD28_DEPENDENT_PI3K_AKT_SIGNALING	REACTOME_CD28_DEPENDENT_PI3K_AKT_SIGNALING		17	0.287872	1.40402	0.10495	0.146777	1	3313	tags=59%, list=30%, signal=84%
REACTOME_VEGFR2_MEDIATED_VASCULAR_PERMEABILITY	REACTOME_VEGFR2_MEDIATED_VASCULAR_PERMEABILITY		24	0.244235	1.40319	0.114341	0.146904	1	6954	tags=88%, list=63%, signal=237%
REACTOME_SIGNALING_BY_ERBB2_IN_CANCER	REACTOME_SIGNALING_BY_ERBB2_IN_CANCER		21	0.260822	1.39748	0.121622	0.150003	1	8148	tags=100%, list=74%, signal=383%
REACTOME_RAB_GEFS_EXCHANGE_GTP_FOR_GDP_ON_RABS	REACTOME_RAB_GEFS_EXCHANGE_GTP_FOR_GDP_ON_RABS		81	0.133134	1.39275	0.103448	0.15279	1	9016	tags=95%, list=82%, signal=520%
REACTOME_INSULIN_RECEPTOR_SIGNALLING_CASCADE	REACTOME_INSULIN_RECEPTOR_SIGNALLING_CASCADE		35	0.198988	1.38861	0.107843	0.155001	1	5683	tags=71%, list=52%, signal=147%
REACTOME_HSF1_DEPENDENT_TRANSACTIVATION	REACTOME_HSF1_DEPENDENT_TRANSACTIVATION		33	0.203356	1.38788	0.105364	0.155108	1	5110	tags=67%, list=46%, signal=124%
REACTOME_ADRENALINE_NORADRENALINE_INHIBITS_INSULIN_SECRETION	REACTOME_ADRENALINE_NORADRENALINE_INHIBITS_INSULIN_SECRETION		17	0.278984	1.38585	0.103647	0.155994	1	6003	tags=82%, list=54%, signal=181%
REACTOME_DOPAMINE_NEUROTRANSMITTER_RELEASE_CYCLE	REACTOME_DOPAMINE_NEUROTRANSMITTER_RELEASE_CYCLE		16	0.291337	1.38294	0.108434	0.157496	1	7811	tags=100%, list=71%, signal=343%
REACTOME_POSITIVE_EPIGENETIC_REGULATION_OF_RRNA_EXPRESSION	REACTOME_POSITIVE_EPIGENETIC_REGULATION_OF_RRNA_EXPRESSION		41	0.181802	1.37991	0.117871	0.159036	1	7677	tags=88%, list=70%, signal=289%
REACTOME_FORMATION_OF_TC_NER_PRE_INCISION_COMPLEX	REACTOME_FORMATION_OF_TC_NER_PRE_INCISION_COMPLEX		50	0.169713	1.3785	0.114228	0.159654	1	6070	tags=72%, list=55%, signal=160%
REACTOME_COLLAGEN_BIOSYNTHESIS_AND_MODIFYING_ENZYMES	REACTOME_COLLAGEN_BIOSYNTHESIS_AND_MODIFYING_ENZYMES		42	0.180078	1.378	0.114471	0.159641	1	5105	tags=64%, list=46%, signal=119%
REACTOME_ADORA2B_MEDIATED_ANTI_INFLAMMATORY_CYTOKINES_PRODUCTION	REACTOME_ADORA2B_MEDIATED_ANTI_INFLAMMATORY_CYTOKINES_PRODUCTION		35	0.191269	1.36705	0.120858	0.166267	1	5453	tags=69%, list=49%, signal=135%
REACTOME_TGF_BETA_RECEPTOR_SIGNALING_IN_EMT_EPITHELIAL_TO_MESENCHYMAL_TRANSITION	REACTOME_TGF_BETA_RECEPTOR_SIGNALING_IN_EMT_EPITHELIAL_TO_MESENCHYMAL_TRANSITION		15	0.288002	1.36688	0.104331	0.166027	1	5644	tags=80%, list=51%, signal=164%
REACTOME_APOPTOTIC_EXECUTION_PHASE	REACTOME_APOPTOTIC_EXECUTION_PHASE		36	0.194654	1.36669	0.120075	0.165806	1	3370	tags=50%, list=31%, signal=72%
REACTOME_PEPTIDE_HORMONE_METABOLISM	REACTOME_PEPTIDE_HORMONE_METABOLISM		42	0.178846	1.36512	0.132411	0.166545	1	7217	tags=83%, list=66%, signal=241%
REACTOME_PKA_ACTIVATION_IN_GLUCAGON_SIGNALLING	REACTOME_PKA_ACTIVATION_IN_GLUCAGON_SIGNALLING		15	0.294189	1.365	0.128205	0.166276	1	4107	tags=67%, list=37%, signal=106%
REACTOME_REGULATION_OF_LIPID_METABOLISM_BY_PPARALPHA	REACTOME_REGULATION_OF_LIPID_METABOLISM_BY_PPARALPHA		103	0.115319	1.36126	0.123047	0.168441	1	5372	tags=60%, list=49%, signal=116%
REACTOME_ACTIVATION_OF_KAINATE_RECEPTORS_UPON_GLUTAMATE_BINDING	REACTOME_ACTIVATION_OF_KAINATE_RECEPTORS_UPON_GLUTAMATE_BINDING		19	0.256846	1.35984	0.134538	0.169004	1	5292	tags=74%, list=48%, signal=142%
REACTOME_TIE2_SIGNALING	REACTOME_TIE2_SIGNALING		15	0.287905	1.35863	0.116541	0.169349	1	7114	tags=93%, list=65%, signal=263%
REACTOME_RORA_ACTIVATES_GENE_EXPRESSION	REACTOME_RORA_ACTIVATES_GENE_EXPRESSION		18	0.265347	1.35857	0.136456	0.169043	1	3201	tags=56%, list=29%, signal=78%
REACTOME_DOWNSTREAM_SIGNALING_OF_ACTIVATED_FGFR2	REACTOME_DOWNSTREAM_SIGNALING_OF_ACTIVATED_FGFR2		18	0.267893	1.35851	0.139676	0.168714	1	3173	tags=56%, list=29%, signal=78%
REACTOME_POTASSIUM_CHANNELS	REACTOME_POTASSIUM_CHANNELS		34	0.197444	1.35797	0.130785	0.168741	1	3663	tags=53%, list=33%, signal=79%
REACTOME_P75NTR_SIGNALS_VIA_NF_KB	REACTOME_P75NTR_SIGNALS_VIA_NF_KB		15	0.288093	1.35679	0.126033	0.1692	1	5643	tags=80%, list=51%, signal=164%
REACTOME_EGR2_AND_SOX10_MEDIATED_INITIATION_OF_SCHWANN_CELL_MYELINATION	REACTOME_EGR2_AND_SOX10_MEDIATED_INITIATION_OF_SCHWANN_CELL_MYELINATION		24	0.228865	1.35672	0.11609	0.16888	1	7582	tags=92%, list=69%, signal=293%
REACTOME_DOWNSTREAM_SIGNALING_OF_ACTIVATED_FGFR1	REACTOME_DOWNSTREAM_SIGNALING_OF_ACTIVATED_FGFR1		18	0.267893	1.35609	0.114625	0.168904	1	3173	tags=56%, list=29%, signal=78%
REACTOME_BMAL1_CLOCK_NPAS2_ACTIVATES_CIRCADIAN_GENE_EXPRESSION	REACTOME_BMAL1_CLOCK_NPAS2_ACTIVATES_CIRCADIAN_GENE_EXPRESSION		24	0.22993	1.35151	0.124236	0.171633	1	4357	tags=63%, list=40%, signal=103%
REACTOME_TAK1_ACTIVATES_NFKB_BY_PHOSPHORYLATION_AND_ACTIVATION_OF_IKKS_COMPLEX	REACTOME_TAK1_ACTIVATES_NFKB_BY_PHOSPHORYLATION_AND_ACTIVATION_OF_IKKS_COMPLEX		26	0.223834	1.34939	0.125261	0.172727	1	5166	tags=69%, list=47%, signal=130%
REACTOME_AQUAPORIN_MEDIATED_TRANSPORT	REACTOME_AQUAPORIN_MEDIATED_TRANSPORT		28	0.209908	1.34775	0.128713	0.173663	1	6742	tags=82%, list=61%, signal=211%
REACTOME_SRP_DEPENDENT_COTRANSLATIONAL_PROTEIN_TARGETING_TO_MEMBRANE	REACTOME_SRP_DEPENDENT_COTRANSLATIONAL_PROTEIN_TARGETING_TO_MEMBRANE		109	0.10831	1.34718	0.132692	0.173757	1	3568	tags=43%, list=32%, signal=63%
REACTOME_PLASMA_LIPOPROTEIN_ASSEMBLY_REMODELING_AND_CLEARANCE	REACTOME_PLASMA_LIPOPROTEIN_ASSEMBLY_REMODELING_AND_CLEARANCE		41	0.181227	1.33699	0.144628	0.180749	1	3384	tags=49%, list=31%, signal=70%
REACTOME_INTERACTIONS_OF_REV_WITH_HOST_CELLULAR_PROTEINS	REACTOME_INTERACTIONS_OF_REV_WITH_HOST_CELLULAR_PROTEINS		35	0.187718	1.33395	0.133466	0.182483	1	5492	tags=69%, list=50%, signal=136%
REACTOME_COLLAGEN_CHAIN_TRIMERIZATION	REACTOME_COLLAGEN_CHAIN_TRIMERIZATION		23	0.2334	1.33329	0.144603	0.182548	1	3660	tags=57%, list=33%, signal=84%
REACTOME_VASOPRESSIN_REGULATES_RENAL_WATER_HOMEOSTASIS_VIA_AQUAPORINS	REACTOME_VASOPRESSIN_REGULATES_RENAL_WATER_HOMEOSTASIS_VIA_AQUAPORINS		28	0.209908	1.33194	0.136268	0.183126	1	6742	tags=82%, list=61%, signal=211%
REACTOME_COLLAGEN_DEGRADATION	REACTOME_COLLAGEN_DEGRADATION		39	0.181157	1.33159	0.135193	0.182954	1	3660	tags=51%, list=33%, signal=77%
REACTOME_SHC1_EVENTS_IN_ERBB2_SIGNALING	REACTOME_SHC1_EVENTS_IN_ERBB2_SIGNALING		17	0.260727	1.32931	0.132797	0.184188	1	8148	tags=100%, list=74%, signal=383%
REACTOME_SIGNALING_BY_TYPE_1_INSULIN_LIKE_GROWTH_FACTOR_1_RECEPTOR_IGF1R	REACTOME_SIGNALING_BY_TYPE_1_INSULIN_LIKE_GROWTH_FACTOR_1_RECEPTOR_IGF1R		34	0.19054	1.32295	0.151515	0.188528	1	5683	tags=71%, list=52%, signal=145%
REACTOME_CD28_CO_STIMULATION	REACTOME_CD28_CO_STIMULATION		26	0.21217	1.32219	0.153061	0.188648	1	4023	tags=58%, list=37%, signal=91%
REACTOME_INTERACTIONS_OF_VPR_WITH_HOST_CELLULAR_PROTEINS	REACTOME_INTERACTIONS_OF_VPR_WITH_HOST_CELLULAR_PROTEINS		35	0.187718	1.31797	0.159533	0.191225	1	5492	tags=69%, list=50%, signal=136%
REACTOME_SIGNALING_BY_FGFR1_IN_DISEASE	REACTOME_SIGNALING_BY_FGFR1_IN_DISEASE		29	0.205961	1.31516	0.134875	0.192951	1	8373	tags=97%, list=76%, signal=401%
REACTOME_DEADENYLATION_DEPENDENT_MRNA_DECAY	REACTOME_DEADENYLATION_DEPENDENT_MRNA_DECAY		54	0.151766	1.31217	0.15087	0.19463	1	7312	tags=81%, list=66%, signal=241%
REACTOME_COLLAGEN_FORMATION	REACTOME_COLLAGEN_FORMATION		60	0.144822	1.31173	0.161491	0.19462	1	5206	tags=62%, list=47%, signal=116%
REACTOME_THE_ROLE_OF_NEF_IN_HIV_1_REPLICATION_AND_DISEASE_PATHOGENESIS	REACTOME_THE_ROLE_OF_NEF_IN_HIV_1_REPLICATION_AND_DISEASE_PATHOGENESIS		19	0.247299	1.29729	0.154004	0.205199	1	5397	tags=74%, list=49%, signal=144%
REACTOME_G_ALPHA_Q_SIGNALLING_EVENTS	REACTOME_G_ALPHA_Q_SIGNALLING_EVENTS		83	0.12217	1.29339	0.154959	0.207839	1	4769	tags=55%, list=43%, signal=97%
REACTOME_REGULATION_OF_PLK1_ACTIVITY_AT_G2_M_TRANSITION	REACTOME_REGULATION_OF_PLK1_ACTIVITY_AT_G2_M_TRANSITION		77	0.125471	1.2905	0.155598	0.20978	1	3491	tags=44%, list=32%, signal=64%
REACTOME_TRANSFERRIN_ENDOCYTOSIS_AND_RECYCLING	REACTOME_TRANSFERRIN_ENDOCYTOSIS_AND_RECYCLING		23	0.222394	1.28595	0.173729	0.21296	1	5697	tags=74%, list=52%, signal=153%
REACTOME_HS_GAG_BIOSYNTHESIS	REACTOME_HS_GAG_BIOSYNTHESIS		20	0.239211	1.27925	0.190776	0.21805	1	6182	tags=80%, list=56%, signal=182%
REACTOME_FGFR2_ALTERNATIVE_SPLICING	REACTOME_FGFR2_ALTERNATIVE_SPLICING		24	0.212662	1.27678	0.175141	0.219573	1	6383	tags=79%, list=58%, signal=188%
REACTOME_GENE_SILENCING_BY_RNA	REACTOME_GENE_SILENCING_BY_RNA		59	0.143655	1.27519	0.168986	0.220485	1	7948	tags=86%, list=72%, signal=309%
REACTOME_GLUCONEOGENESIS	REACTOME_GLUCONEOGENESIS		25	0.214851	1.27481	0.170732	0.22033	1	7773	tags=92%, list=71%, signal=312%
REACTOME_CHONDROITIN_SULFATE_BIOSYNTHESIS	REACTOME_CHONDROITIN_SULFATE_BIOSYNTHESIS		15	0.272502	1.27461	0.170543	0.220012	1	6549	tags=87%, list=59%, signal=213%
REACTOME_TP53_REGULATES_TRANSCRIPTION_OF_GENES_INVOLVED_IN_G2_CELL_CYCLE_ARREST	REACTOME_TP53_REGULATES_TRANSCRIPTION_OF_GENES_INVOLVED_IN_G2_CELL_CYCLE_ARREST		16	0.262306	1.27182	0.187023	0.221961	1	3999	tags=63%, list=36%, signal=98%
REACTOME_SARS_COV_2_INFECTION	REACTOME_SARS_COV_2_INFECTION		60	0.139177	1.27147	0.167015	0.22176	1	4717	tags=57%, list=43%, signal=99%
REACTOME_FORMATION_OF_INCISION_COMPLEX_IN_GG_NER	REACTOME_FORMATION_OF_INCISION_COMPLEX_IN_GG_NER		41	0.166452	1.26895	0.194393	0.223403	1	4621	tags=59%, list=42%, signal=100%
REACTOME_NUCLEAR_IMPORT_OF_REV_PROTEIN	REACTOME_NUCLEAR_IMPORT_OF_REV_PROTEIN		32	0.189457	1.26845	0.186475	0.22339	1	5492	tags=69%, list=50%, signal=137%
REACTOME_SIGNALLING_TO_RAS	REACTOME_SIGNALLING_TO_RAS		18	0.250836	1.26711	0.204	0.224143	1	7645	tags=94%, list=69%, signal=308%
REACTOME_TRANSCRIPTIONAL_REGULATION_OF_GRANULOPOIESIS	REACTOME_TRANSCRIPTIONAL_REGULATION_OF_GRANULOPOIESIS		24	0.218192	1.26619	0.177734	0.224513	1	4027	tags=58%, list=37%, signal=92%
REACTOME_VXPX_CARGO_TARGETING_TO_CILIUM	REACTOME_VXPX_CARGO_TARGETING_TO_CILIUM		17	0.253626	1.25963	0.193015	0.229644	1	6930	tags=88%, list=63%, signal=237%
REACTOME_NEF_MEDIATES_DOWN_MODULATION_OF_CELL_SURFACE_RECEPTORS_BY_RECRUITING_THEM_TO_CLATHRIN_ADAPTERS	REACTOME_NEF_MEDIATES_DOWN_MODULATION_OF_CELL_SURFACE_RECEPTORS_BY_RECRUITING_THEM_TO_CLATHRIN_ADAPTERS		16	0.260408	1.24572	0.194286	0.241365	1	5397	tags=75%, list=49%, signal=147%
REACTOME_CELL_CELL_JUNCTION_ORGANIZATION	REACTOME_CELL_CELL_JUNCTION_ORGANIZATION		34	0.179298	1.23951	0.198745	0.246393	1	622	tags=24%, list=6%, signal=25%
REACTOME_ASSEMBLY_OF_COLLAGEN_FIBRILS_AND_OTHER_MULTIMERIC_STRUCTURES	REACTOME_ASSEMBLY_OF_COLLAGEN_FIBRILS_AND_OTHER_MULTIMERIC_STRUCTURES		43	0.156679	1.23258	0.191781	0.252354	1	3660	tags=49%, list=33%, signal=73%
REACTOME_CITRIC_ACID_CYCLE_TCA_CYCLE	REACTOME_CITRIC_ACID_CYCLE_TCA_CYCLE		22	0.212989	1.2314	0.202381	0.252963	1	4668	tags=64%, list=42%, signal=110%
REACTOME_SIGNALING_BY_CYTOSOLIC_FGFR1_FUSION_MUTANTS	REACTOME_SIGNALING_BY_CYTOSOLIC_FGFR1_FUSION_MUTANTS		17	0.249888	1.22455	0.194118	0.258547	1	5675	tags=76%, list=52%, signal=157%
REACTOME_G_BETA_GAMMA_SIGNALLING_THROUGH_PI3KGAMMA	REACTOME_G_BETA_GAMMA_SIGNALLING_THROUGH_PI3KGAMMA		15	0.255372	1.21681	0.211499	0.265431	1	6003	tags=80%, list=54%, signal=176%
REACTOME_RESPONSE_OF_EIF2AK1_HRI_TO_HEME_DEFICIENCY	REACTOME_RESPONSE_OF_EIF2AK1_HRI_TO_HEME_DEFICIENCY		15	0.258462	1.21074	0.222222	0.270582	1	5969	tags=80%, list=54%, signal=174%
REACTOME_REGULATION_OF_TP53_EXPRESSION_AND_DEGRADATION	REACTOME_REGULATION_OF_TP53_EXPRESSION_AND_DEGRADATION		34	0.175868	1.2106	0.243243	0.270179	1	4224	tags=56%, list=38%, signal=90%
REACTOME_STIMULI_SENSING_CHANNELS	REACTOME_STIMULI_SENSING_CHANNELS		46	0.150077	1.21054	0.195312	0.269721	1	2424	tags=37%, list=22%, signal=47%
REACTOME_ENERGY_DEPENDENT_REGULATION_OF_MTOR_BY_LKB1_AMPK	REACTOME_ENERGY_DEPENDENT_REGULATION_OF_MTOR_BY_LKB1_AMPK		28	0.188965	1.20994	0.22428	0.269792	1	8546	tags=96%, list=78%, signal=429%
REACTOME_NUCLEAR_ENVELOPE_BREAKDOWN	REACTOME_NUCLEAR_ENVELOPE_BREAKDOWN		50	0.142052	1.20668	0.242604	0.272261	1	5492	tags=64%, list=50%, signal=127%
REACTOME_AMYLOID_FIBER_FORMATION	REACTOME_AMYLOID_FIBER_FORMATION		34	0.170611	1.20536	0.248473	0.273011	1	7198	tags=82%, list=65%, signal=237%
REACTOME_SIGNALING_BY_ERBB2_ECD_MUTANTS	REACTOME_SIGNALING_BY_ERBB2_ECD_MUTANTS		15	0.260771	1.19957	0.22243	0.278139	1	8147	tags=100%, list=74%, signal=383%
REACTOME_GLUCAGON_SIGNALING_IN_METABOLIC_REGULATION	REACTOME_GLUCAGON_SIGNALING_IN_METABOLIC_REGULATION		23	0.208114	1.19886	0.240816	0.278342	1	2980	tags=48%, list=27%, signal=65%
REACTOME_SYNTHESIS_OF_PIPS_AT_THE_EARLY_ENDOSOME_MEMBRANE	REACTOME_SYNTHESIS_OF_PIPS_AT_THE_EARLY_ENDOSOME_MEMBRANE		16	0.250187	1.19804	0.24	0.278594	1	6198	tags=81%, list=56%, signal=185%
REACTOME_SUMOYLATION_OF_DNA_DAMAGE_RESPONSE_AND_REPAIR_PROTEINS	REACTOME_SUMOYLATION_OF_DNA_DAMAGE_RESPONSE_AND_REPAIR_PROTEINS		71	0.121911	1.19715	0.242363	0.278939	1	5492	tags=62%, list=50%, signal=123%
REACTOME_EXPORT_OF_VIRAL_RIBONUCLEOPROTEINS_FROM_NUCLEUS	REACTOME_EXPORT_OF_VIRAL_RIBONUCLEOPROTEINS_FROM_NUCLEUS		31	0.179331	1.19149	0.225933	0.283929	1	5492	tags=68%, list=50%, signal=135%
REACTOME_FGFR1_MUTANT_RECEPTOR_ACTIVATION	REACTOME_FGFR1_MUTANT_RECEPTOR_ACTIVATION		22	0.207772	1.18767	0.26	0.28727	1	7730	tags=91%, list=70%, signal=304%
REACTOME_DEATH_RECEPTOR_SIGNALLING	REACTOME_DEATH_RECEPTOR_SIGNALLING		117	0.0951573	1.18149	0.247967	0.292911	1	8943	tags=91%, list=81%, signal=476%
REACTOME_DDX58_IFIH1_MEDIATED_INDUCTION_OF_INTERFERON_ALPHA_BETA	REACTOME_DDX58_IFIH1_MEDIATED_INDUCTION_OF_INTERFERON_ALPHA_BETA		56	0.136621	1.17899	0.272189	0.29483	1	4010	tags=50%, list=36%, signal=78%
REACTOME_NS1_MEDIATED_EFFECTS_ON_HOST_PATHWAYS	REACTOME_NS1_MEDIATED_EFFECTS_ON_HOST_PATHWAYS		38	0.159853	1.17124	0.243408	0.302351	1	5492	tags=66%, list=50%, signal=131%
REACTOME_REGULATION_OF_HSF1_MEDIATED_HEAT_SHOCK_RESPONSE	REACTOME_REGULATION_OF_HSF1_MEDIATED_HEAT_SHOCK_RESPONSE		75	0.115527	1.16494	0.249527	0.308527	1	5492	tags=61%, list=50%, signal=121%
REACTOME_APOPTOTIC_CLEAVAGE_OF_CELLULAR_PROTEINS	REACTOME_APOPTOTIC_CLEAVAGE_OF_CELLULAR_PROTEINS		29	0.184803	1.16385	0.273504	0.309089	1	6706	tags=79%, list=61%, signal=202%
REACTOME_SUMOYLATION_OF_SUMOYLATION_PROTEINS	REACTOME_SUMOYLATION_OF_SUMOYLATION_PROTEINS		33	0.168579	1.15998	0.26626	0.312489	1	5492	tags=67%, list=50%, signal=133%
REACTOME_GLOBAL_GENOME_NUCLEOTIDE_EXCISION_REPAIR_GG_NER	REACTOME_GLOBAL_GENOME_NUCLEOTIDE_EXCISION_REPAIR_GG_NER		81	0.111915	1.15807	0.252505	0.31389	1	8704	tags=90%, list=79%, signal=426%
REACTOME_O_LINKED_GLYCOSYLATION	REACTOME_O_LINKED_GLYCOSYLATION		48	0.140971	1.15414	0.280808	0.317321	1	7404	tags=81%, list=67%, signal=247%
REACTOME_SIGNALING_BY_FGFR2_IN_DISEASE	REACTOME_SIGNALING_BY_FGFR2_IN_DISEASE		31	0.174445	1.15292	0.255319	0.318042	1	7678	tags=87%, list=70%, signal=287%
REACTOME_ANTIGEN_PRESENTATION_FOLDING_ASSEMBLY_AND_PEPTIDE_LOADING_OF_CLASS_I_MHC	REACTOME_ANTIGEN_PRESENTATION_FOLDING_ASSEMBLY_AND_PEPTIDE_LOADING_OF_CLASS_I_MHC		25	0.193191	1.1527	0.293651	0.317696	1	5367	tags=68%, list=49%, signal=132%
REACTOME_ACTIVATED_TAK1_MEDIATES_P38_MAPK_ACTIVATION	REACTOME_ACTIVATED_TAK1_MEDIATES_P38_MAPK_ACTIVATION		20	0.218464	1.14954	0.27853	0.320634	1	6961	tags=85%, list=63%, signal=230%
REACTOME_TRANSCRIPTIONAL_REGULATION_BY_THE_AP_2_TFAP2_FAMILY_OF_TRANSCRIPTION_FACTORS	REACTOME_TRANSCRIPTIONAL_REGULATION_BY_THE_AP_2_TFAP2_FAMILY_OF_TRANSCRIPTION_FACTORS		26	0.186086	1.12635	0.285417	0.346063	1	8547	tags=96%, list=78%, signal=428%
REACTOME_NEGATIVE_REGULATORS_OF_DDX58_IFIH1_SIGNALING	REACTOME_NEGATIVE_REGULATORS_OF_DDX58_IFIH1_SIGNALING		32	0.167663	1.12058	0.305882	0.352108	1	4010	tags=53%, list=36%, signal=83%
REACTOME_DISEASES_OF_GLYCOSYLATION	REACTOME_DISEASES_OF_GLYCOSYLATION		96	0.0956901	1.12045	0.287169	0.351652	1	7561	tags=78%, list=69%, signal=247%
REACTOME_SYNTHESIS_OF_IP3_AND_IP4_IN_THE_CYTOSOL	REACTOME_SYNTHESIS_OF_IP3_AND_IP4_IN_THE_CYTOSOL		18	0.216262	1.11469	0.313646	0.357535	1	4965	tags=67%, list=45%, signal=121%
REACTOME_TBC_RABGAPS	REACTOME_TBC_RABGAPS		40	0.147089	1.10968	0.316733	0.362682	1	7198	tags=80%, list=65%, signal=230%
REACTOME_REGULATION_OF_TP53_ACTIVITY_THROUGH_PHOSPHORYLATION	REACTOME_REGULATION_OF_TP53_ACTIVITY_THROUGH_PHOSPHORYLATION		80	0.105945	1.10786	0.332623	0.364164	1	9031	tags=93%, list=82%, signal=509%
REACTOME_TRANSLATION_OF_SARS_COV_2_STRUCTURAL_PROTEINS	REACTOME_TRANSLATION_OF_SARS_COV_2_STRUCTURAL_PROTEINS		40	0.147288	1.09798	0.324094	0.374929	1	4717	tags=58%, list=43%, signal=100%
REACTOME_ASSOCIATION_OF_TRIC_CCT_WITH_TARGET_PROTEINS_DURING_BIOSYNTHESIS	REACTOME_ASSOCIATION_OF_TRIC_CCT_WITH_TARGET_PROTEINS_DURING_BIOSYNTHESIS		34	0.162053	1.09381	0.319277	0.379231	1	7292	tags=82%, list=66%, signal=243%
REACTOME_ABERRANT_REGULATION_OF_MITOTIC_G1_S_TRANSITION_IN_CANCER_DUE_TO_RB1_DEFECTS	REACTOME_ABERRANT_REGULATION_OF_MITOTIC_G1_S_TRANSITION_IN_CANCER_DUE_TO_RB1_DEFECTS		15	0.234879	1.08501	0.343313	0.389376	1	5494	tags=73%, list=50%, signal=146%
REACTOME_NUCLEOTIDE_BINDING_DOMAIN_LEUCINE_RICH_REPEAT_CONTAINING_RECEPTOR_NLR_SIGNALING_PATHWAYS	REACTOME_NUCLEOTIDE_BINDING_DOMAIN_LEUCINE_RICH_REPEAT_CONTAINING_RECEPTOR_NLR_SIGNALING_PATHWAYS		41	0.139904	1.08328	0.349693	0.390603	1	8943	tags=95%, list=81%, signal=503%
REACTOME_PLASMA_LIPOPROTEIN_CLEARANCE	REACTOME_PLASMA_LIPOPROTEIN_CLEARANCE		22	0.193133	1.08241	0.348	0.390917	1	3384	tags=50%, list=31%, signal=72%
REACTOME_LATE_ENDOSOMAL_MICROAUTOPHAGY	REACTOME_LATE_ENDOSOMAL_MICROAUTOPHAGY		29	0.169163	1.0772	0.350318	0.396812	1	2699	tags=41%, list=24%, signal=55%
REACTOME_E2F_MEDIATED_REGULATION_OF_DNA_REPLICATION	REACTOME_E2F_MEDIATED_REGULATION_OF_DNA_REPLICATION		16	0.222463	1.0657	0.352601	0.41066	1	6503	tags=81%, list=59%, signal=198%
REACTOME_TNFR1_INDUCED_NFKAPPAB_SIGNALING_PATHWAY	REACTOME_TNFR1_INDUCED_NFKAPPAB_SIGNALING_PATHWAY		28	0.168584	1.06323	0.36157	0.413067	1	2868	tags=43%, list=26%, signal=58%
REACTOME_MICRORNA_MIRNA_BIOGENESIS	REACTOME_MICRORNA_MIRNA_BIOGENESIS		22	0.18453	1.06248	0.334764	0.413296	1	6984	tags=82%, list=63%, signal=223%
REACTOME_BILE_ACID_AND_BILE_SALT_METABOLISM	REACTOME_BILE_ACID_AND_BILE_SALT_METABOLISM		19	0.197141	1.04678	0.392924	0.432682	1	8268	tags=95%, list=75%, signal=379%
REACTOME_DOWNSTREAM_SIGNALING_OF_ACTIVATED_FGFR3	REACTOME_DOWNSTREAM_SIGNALING_OF_ACTIVATED_FGFR3		16	0.216889	1.04411	0.39916	0.435414	1	8630	tags=100%, list=78%, signal=461%
REACTOME_IRS_MEDIATED_SIGNALLING	REACTOME_IRS_MEDIATED_SIGNALLING		30	0.160854	1.04186	0.375723	0.437412	1	8147	tags=90%, list=74%, signal=345%
REACTOME_DOWNSTREAM_SIGNALING_OF_ACTIVATED_FGFR4	REACTOME_DOWNSTREAM_SIGNALING_OF_ACTIVATED_FGFR4		15	0.21687	1.03361	0.394628	0.447622	1	8630	tags=100%, list=78%, signal=461%
REACTOME_LYSOSOME_VESICLE_BIOGENESIS	REACTOME_LYSOSOME_VESICLE_BIOGENESIS		32	0.155749	1.03253	0.408	0.44815	1	5518	tags=66%, list=50%, signal=131%
REACTOME_GOLGI_ASSOCIATED_VESICLE_BIOGENESIS	REACTOME_GOLGI_ASSOCIATED_VESICLE_BIOGENESIS		55	0.117817	1.0291	0.399614	0.452035	1	5518	tags=62%, list=50%, signal=123%
REACTOME_NUCLEOTIDE_EXCISION_REPAIR	REACTOME_NUCLEOTIDE_EXCISION_REPAIR		106	0.0856372	1.02895	0.419223	0.451422	1	7899	tags=80%, list=72%, signal=281%
REACTOME_PRE_NOTCH_PROCESSING_IN_GOLGI	REACTOME_PRE_NOTCH_PROCESSING_IN_GOLGI		15	0.224874	1.02851	0.389328	0.45123	1	7073	tags=87%, list=64%, signal=242%
REACTOME_MTORC1_MEDIATED_SIGNALLING	REACTOME_MTORC1_MEDIATED_SIGNALLING		24	0.175449	1.02776	0.397614	0.45146	1	5874	tags=71%, list=53%, signal=151%
REACTOME_DEREGULATED_CDK5_TRIGGERS_MULTIPLE_NEURODEGENERATIVE_PATHWAYS_IN_ALZHEIMER_S_DISEASE_MODELS	REACTOME_DEREGULATED_CDK5_TRIGGERS_MULTIPLE_NEURODEGENERATIVE_PATHWAYS_IN_ALZHEIMER_S_DISEASE_MODELS		19	0.201711	1.02764	0.410359	0.450816	1	3579	tags=53%, list=32%, signal=78%
REACTOME_TRANSPORT_OF_THE_SLBP_DEPENDANT_MATURE_MRNA	REACTOME_TRANSPORT_OF_THE_SLBP_DEPENDANT_MATURE_MRNA		34	0.15148	1.02737	0.407115	0.450311	1	6112	tags=71%, list=55%, signal=158%
REACTOME_REGULATION_OF_TP53_ACTIVITY_THROUGH_METHYLATION	REACTOME_REGULATION_OF_TP53_ACTIVITY_THROUGH_METHYLATION		18	0.198993	1.0203	0.410359	0.458993	1	5767	tags=72%, list=52%, signal=151%
REACTOME_METALLOPROTEASE_DUBS	REACTOME_METALLOPROTEASE_DUBS		15	0.211392	1.01899	0.418919	0.459911	1	3549	tags=53%, list=32%, signal=79%
REACTOME_SYNTHESIS_OF_BILE_ACIDS_AND_BILE_SALTS	REACTOME_SYNTHESIS_OF_BILE_ACIDS_AND_BILE_SALTS		18	0.194194	1.00291	0.408714	0.481013	1	8268	tags=94%, list=75%, signal=378%
REACTOME_VISUAL_PHOTOTRANSDUCTION	REACTOME_VISUAL_PHOTOTRANSDUCTION		43	0.129441	0.995471	0.44668	0.490495	1	6521	tags=72%, list=59%, signal=176%
REACTOME_NOD1_2_SIGNALING_PATHWAY	REACTOME_NOD1_2_SIGNALING_PATHWAY		30	0.155253	0.99507	0.456612	0.490191	1	8943	tags=97%, list=81%, signal=512%
REACTOME_COPII_MEDIATED_VESICLE_TRANSPORT	REACTOME_COPII_MEDIATED_VESICLE_TRANSPORT		65	0.104519	0.993444	0.439673	0.491658	1	5634	tags=62%, list=51%, signal=125%
REACTOME_SARS_COV_1_INFECTION	REACTOME_SARS_COV_1_INFECTION		44	0.123593	0.979879	0.476954	0.509915	1	2649	tags=36%, list=24%, signal=48%
REACTOME_DNA_DOUBLE_STRAND_BREAK_RESPONSE	REACTOME_DNA_DOUBLE_STRAND_BREAK_RESPONSE		38	0.133803	0.97368	0.46627	0.517694	1	5778	tags=66%, list=52%, signal=138%
REACTOME_CARGO_CONCENTRATION_IN_THE_ER	REACTOME_CARGO_CONCENTRATION_IN_THE_ER		31	0.145217	0.97105	0.479042	0.520456	1	5156	tags=61%, list=47%, signal=115%
REACTOME_TRIGLYCERIDE_METABOLISM	REACTOME_TRIGLYCERIDE_METABOLISM		21	0.176172	0.966146	0.486742	0.526477	1	3308	tags=48%, list=30%, signal=68%
REACTOME_GLYCOGEN_METABOLISM	REACTOME_GLYCOGEN_METABOLISM		23	0.172185	0.963693	0.486742	0.529044	1	8644	tags=96%, list=78%, signal=443%
REACTOME_RNA_POLYMERASE_I_TRANSCRIPTION	REACTOME_RNA_POLYMERASE_I_TRANSCRIPTION		43	0.122117	0.963147	0.463366	0.52888	1	7370	tags=79%, list=67%, signal=238%
REACTOME_AURKA_ACTIVATION_BY_TPX2	REACTOME_AURKA_ACTIVATION_BY_TPX2		62	0.103408	0.955322	0.481409	0.539233	1	8817	tags=90%, list=80%, signal=450%
REACTOME_TRANS_GOLGI_NETWORK_VESICLE_BUDDING	REACTOME_TRANS_GOLGI_NETWORK_VESICLE_BUDDING		69	0.095847	0.941305	0.509395	0.558696	1	8849	tags=90%, list=80%, signal=454%
REACTOME_ASSEMBLY_OF_THE_HIV_VIRION	REACTOME_ASSEMBLY_OF_THE_HIV_VIRION		16	0.192704	0.924809	0.546371	0.58152	1	2699	tags=44%, list=24%, signal=58%
REACTOME_INOSITOL_PHOSPHATE_METABOLISM	REACTOME_INOSITOL_PHOSPHATE_METABOLISM		36	0.126666	0.920543	0.537698	0.586672	1	8707	tags=92%, list=79%, signal=436%
REACTOME_METABOLISM_OF_AMINO_ACIDS_AND_DERIVATIVES	REACTOME_METABOLISM_OF_AMINO_ACIDS_AND_DERIVATIVES		258	0.0501109	0.918957	0.550403	0.587907	1	6164	tags=61%, list=56%, signal=135%
REACTOME_REGULATION_OF_GLUCOKINASE_BY_GLUCOKINASE_REGULATORY_PROTEIN	REACTOME_REGULATION_OF_GLUCOKINASE_BY_GLUCOKINASE_REGULATORY_PROTEIN		28	0.144632	0.918339	0.537864	0.587772	1	5492	tags=64%, list=50%, signal=128%
REACTOME_G1_S_SPECIFIC_TRANSCRIPTION	REACTOME_G1_S_SPECIFIC_TRANSCRIPTION		22	0.158812	0.905712	0.540816	0.60588	1	6766	tags=77%, list=61%, signal=200%
REACTOME_TRANSPORT_OF_VITAMINS_NUCLEOSIDES_AND_RELATED_MOLECULES	REACTOME_TRANSPORT_OF_VITAMINS_NUCLEOSIDES_AND_RELATED_MOLECULES		25	0.150291	0.904186	0.56785	0.6072	1	9364	tags=100%, list=85%, signal=665%
REACTOME_FGFR2_MUTANT_RECEPTOR_ACTIVATION	REACTOME_FGFR2_MUTANT_RECEPTOR_ACTIVATION		21	0.168104	0.901564	0.553236	0.609923	1	249	tags=19%, list=2%, signal=19%
REACTOME_ANCHORING_OF_THE_BASAL_BODY_TO_THE_PLASMA_MEMBRANE	REACTOME_ANCHORING_OF_THE_BASAL_BODY_TO_THE_PLASMA_MEMBRANE		86	0.0839771	0.899705	0.549098	0.611713	1	8817	tags=88%, list=80%, signal=439%
REACTOME_TRANSLESION_SYNTHESIS_BY_POLK	REACTOME_TRANSLESION_SYNTHESIS_BY_POLK		17	0.178636	0.885912	0.566866	0.631377	1	9051	tags=100%, list=82%, signal=560%
REACTOME_SUMOYLATION_OF_UBIQUITINYLATION_PROTEINS	REACTOME_SUMOYLATION_OF_UBIQUITINYLATION_PROTEINS		37	0.123443	0.882025	0.610548	0.636036	1	5492	tags=62%, list=50%, signal=124%
REACTOME_DEFECTIVE_B4GALT7_CAUSES_EDS_PROGEROID_TYPE	REACTOME_DEFECTIVE_B4GALT7_CAUSES_EDS_PROGEROID_TYPE		15	0.186875	0.878151	0.607803	0.640805	1	8960	tags=100%, list=81%, signal=535%
REACTOME_ACTIVATION_OF_SMO	REACTOME_ACTIVATION_OF_SMO		15	0.183985	0.871557	0.644068	0.649802	1	4585	tags=60%, list=42%, signal=103%
REACTOME_FORMATION_OF_THE_CORNIFIED_ENVELOPE	REACTOME_FORMATION_OF_THE_CORNIFIED_ENVELOPE		19	0.163877	0.867644	0.61245	0.65437	1	8054	tags=89%, list=73%, signal=332%
REACTOME_KERATINIZATION	REACTOME_KERATINIZATION		19	0.163877	0.85947	0.625	0.665434	1	8054	tags=89%, list=73%, signal=332%
REACTOME_SUMOYLATION_OF_DNA_REPLICATION_PROTEINS	REACTOME_SUMOYLATION_OF_DNA_REPLICATION_PROTEINS		41	0.111578	0.854234	0.653923	0.671983	1	5492	tags=61%, list=50%, signal=121%
REACTOME_MET_ACTIVATES_PTK2_SIGNALING	REACTOME_MET_ACTIVATES_PTK2_SIGNALING		26	0.140104	0.849969	0.644401	0.677259	1	6510	tags=73%, list=59%, signal=178%
REACTOME_INSULIN_PROCESSING	REACTOME_INSULIN_PROCESSING		22	0.153983	0.849947	0.635815	0.676146	1	4816	tags=59%, list=44%, signal=105%
REACTOME_THROMBIN_SIGNALLING_THROUGH_PROTEINASE_ACTIVATED_RECEPTORS_PARS	REACTOME_THROMBIN_SIGNALLING_THROUGH_PROTEINASE_ACTIVATED_RECEPTORS_PARS		19	0.162283	0.838194	0.646602	0.692806	1	6332	tags=74%, list=57%, signal=173%
REACTOME_GLYCOSAMINOGLYCAN_METABOLISM	REACTOME_GLYCOSAMINOGLYCAN_METABOLISM		89	0.0728517	0.816617	0.689583	0.723545	1	7249	tags=73%, list=66%, signal=212%
REACTOME_A_TETRASACCHARIDE_LINKER_SEQUENCE_IS_REQUIRED_FOR_GAG_SYNTHESIS	REACTOME_A_TETRASACCHARIDE_LINKER_SEQUENCE_IS_REQUIRED_FOR_GAG_SYNTHESIS		19	0.155981	0.811856	0.726	0.729408	1	7561	tags=84%, list=69%, signal=268%
REACTOME_RECRUITMENT_OF_MITOTIC_CENTROSOME_PROTEINS_AND_COMPLEXES	REACTOME_RECRUITMENT_OF_MITOTIC_CENTROSOME_PROTEINS_AND_COMPLEXES		71	0.0815437	0.805185	0.708	0.737925	1	4227	tags=46%, list=38%, signal=75%
REACTOME_RNA_POLYMERASE_I_TRANSCRIPTION_INITIATION	REACTOME_RNA_POLYMERASE_I_TRANSCRIPTION_INITIATION		40	0.106329	0.798292	0.719057	0.746646	1	7370	tags=78%, list=67%, signal=233%
REACTOME_HSF1_ACTIVATION	REACTOME_HSF1_ACTIVATION		27	0.128989	0.797587	0.701195	0.746457	1	5110	tags=59%, list=46%, signal=110%
REACTOME_SLC_MEDIATED_TRANSMEMBRANE_TRANSPORT	REACTOME_SLC_MEDIATED_TRANSMEMBRANE_TRANSPORT		122	0.0604556	0.78683	0.731959	0.760626	1	9364	tags=91%, list=85%, signal=600%
REACTOME_TRANSCRIPTIONAL_REGULATION_BY_SMALL_RNAS	REACTOME_TRANSCRIPTIONAL_REGULATION_BY_SMALL_RNAS		44	0.0970481	0.777388	0.755556	0.773214	1	7948	tags=82%, list=72%, signal=293%
REACTOME_HCMV_LATE_EVENTS	REACTOME_HCMV_LATE_EVENTS		51	0.0906993	0.775565	0.736383	0.774402	1	5701	tags=61%, list=52%, signal=125%
REACTOME_TRANSCRIPTION_OF_THE_HIV_GENOME	REACTOME_TRANSCRIPTION_OF_THE_HIV_GENOME		62	0.0822853	0.766715	0.789899	0.785914	1	6383	tags=66%, list=58%, signal=156%
REACTOME_ARACHIDONIC_ACID_METABOLISM	REACTOME_ARACHIDONIC_ACID_METABOLISM		22	0.133048	0.747757	0.796	0.81141	1	1040	tags=23%, list=9%, signal=25%
REACTOME_SYNTHESIS_OF_VERY_LONG_CHAIN_FATTY_ACYL_COAS	REACTOME_SYNTHESIS_OF_VERY_LONG_CHAIN_FATTY_ACYL_COAS		16	0.153986	0.742888	0.800403	0.816719	1	9322	tags=100%, list=85%, signal=649%
REACTOME_RHOBTB_GTPASE_CYCLE	REACTOME_RHOBTB_GTPASE_CYCLE		15	0.159989	0.73981	0.778004	0.819536	1	4849	tags=60%, list=44%, signal=107%
REACTOME_HIV_TRANSCRIPTION_INITIATION	REACTOME_HIV_TRANSCRIPTION_INITIATION		43	0.0953225	0.738121	0.785029	0.820473	1	6383	tags=67%, list=58%, signal=160%
REACTOME_SPHINGOLIPID_DE_NOVO_BIOSYNTHESIS	REACTOME_SPHINGOLIPID_DE_NOVO_BIOSYNTHESIS		32	0.110583	0.735415	0.781633	0.822713	1	7047	tags=75%, list=64%, signal=208%
REACTOME_MITOPHAGY	REACTOME_MITOPHAGY		26	0.114436	0.708145	0.84507	0.855844	1	3826	tags=46%, list=35%, signal=71%
REACTOME_TRANSPORT_OF_INORGANIC_CATIONS_ANIONS_AND_AMINO_ACIDS_OLIGOPEPTIDES	REACTOME_TRANSPORT_OF_INORGANIC_CATIONS_ANIONS_AND_AMINO_ACIDS_OLIGOPEPTIDES		57	0.0800567	0.70722	0.841996	0.855609	1	4920	tags=53%, list=45%, signal=95%
REACTOME_B_WICH_COMPLEX_POSITIVELY_REGULATES_RRNA_EXPRESSION	REACTOME_B_WICH_COMPLEX_POSITIVELY_REGULATES_RRNA_EXPRESSION		26	0.111031	0.704041	0.849903	0.857988	1	7677	tags=81%, list=70%, signal=266%
REACTOME_MATURATION_OF_SARS_COV_2_SPIKE_PROTEIN	REACTOME_MATURATION_OF_SARS_COV_2_SPIKE_PROTEIN		26	0.114422	0.691578	0.862333	0.871473	1	7216	tags=77%, list=65%, signal=222%
REACTOME_REGULATION_OF_PYRUVATE_DEHYDROGENASE_PDH_COMPLEX	REACTOME_REGULATION_OF_PYRUVATE_DEHYDROGENASE_PDH_COMPLEX		15	0.147173	0.680317	0.851351	0.883178	1	4990	tags=60%, list=45%, signal=110%
REACTOME_DEGRADATION_OF_THE_EXTRACELLULAR_MATRIX	REACTOME_DEGRADATION_OF_THE_EXTRACELLULAR_MATRIX		81	0.06409	0.670135	0.885714	0.893111	1	9091	tags=89%, list=83%, signal=505%
REACTOME_RAB_GERANYLGERANYLATION	REACTOME_RAB_GERANYLGERANYLATION		51	0.0765325	0.650115	0.903808	0.912721	1	1968	tags=25%, list=18%, signal=31%
REACTOME_INITIATION_OF_NUCLEAR_ENVELOPE_NE_REFORMATION	REACTOME_INITIATION_OF_NUCLEAR_ENVELOPE_NE_REFORMATION		18	0.121551	0.626055	0.925311	0.933342	1	9067	tags=94%, list=82%, signal=533%
REACTOME_METABOLISM_OF_FAT_SOLUBLE_VITAMINS	REACTOME_METABOLISM_OF_FAT_SOLUBLE_VITAMINS		26	0.100551	0.610215	0.926441	0.944931	1	6521	tags=69%, list=59%, signal=169%
REACTOME_ENDOSOMAL_SORTING_COMPLEX_REQUIRED_FOR_TRANSPORT_ESCRT	REACTOME_ENDOSOMAL_SORTING_COMPLEX_REQUIRED_FOR_TRANSPORT_ESCRT		30	0.0927096	0.607856	0.934109	0.945259	1	7794	tags=80%, list=71%, signal=273%
REACTOME_PINK1_PRKN_MEDIATED_MITOPHAGY	REACTOME_PINK1_PRKN_MEDIATED_MITOPHAGY		19	0.115342	0.606365	0.915058	0.944847	1	470	tags=16%, list=4%, signal=16%
REACTOME_ZBP1_DAI_MEDIATED_INDUCTION_OF_TYPE_I_IFNS	REACTOME_ZBP1_DAI_MEDIATED_INDUCTION_OF_TYPE_I_IFNS		18	0.111313	0.570187	0.967433	0.967443	1	2447	tags=33%, list=22%, signal=43%
REACTOME_HEPARAN_SULFATE_HEPARIN_HS_GAG_METABOLISM	REACTOME_HEPARAN_SULFATE_HEPARIN_HS_GAG_METABOLISM		37	0.0787772	0.564323	0.982213	0.969062	1	8960	tags=89%, list=81%, signal=476%
REACTOME_DISEASES_ASSOCIATED_WITH_GLYCOSAMINOGLYCAN_METABOLISM	REACTOME_DISEASES_ASSOCIATED_WITH_GLYCOSAMINOGLYCAN_METABOLISM		32	0.0801206	0.548503	0.979675	0.975601	1	496	tags=13%, list=5%, signal=13%
REACTOME_KERATAN_SULFATE_BIOSYNTHESIS	REACTOME_KERATAN_SULFATE_BIOSYNTHESIS		20	0.101419	0.542379	0.975207	0.976726	1	8799	tags=90%, list=80%, signal=446%
REACTOME_SYNTHESIS_OF_PC	REACTOME_SYNTHESIS_OF_PC		21	0.0791457	0.430919	1	0.998404	1	6998	tags=71%, list=64%, signal=195%
List of common downregulated pathways for DEGs of parental and pre-metastatic lung, breast and melanoma BMICs
NAME	GS<br> follow link to MSigDB	GS DETAILS	SIZE	ES	NES	NOM p-val	FDR q-val	FWER p-val	RANK AT MAX	LEADING EDGE
REACTOME_MITOCHONDRIAL_TRANSLATION	REACTOME_MITOCHONDRIAL_TRANSLATION		88	-0.449981	-5.02432	0	0	0	5349	tags=93%, list=49%, signal=180%
REACTOME_RESPIRATORY_ELECTRON_TRANSPORT	REACTOME_RESPIRATORY_ELECTRON_TRANSPORT		87	-0.336744	-3.66947	0	0	0	2652	tags=57%, list=24%, signal=75%
REACTOME_RESPIRATORY_ELECTRON_TRANSPORT_ATP_SYNTHESIS_BY_CHEMIOSMOTIC_COUPLING_AND_HEAT_PRODUCTION_BY_UNCOUPLING_PROTEINS	REACTOME_RESPIRATORY_ELECTRON_TRANSPORT_ATP_SYNTHESIS_BY_CHEMIOSMOTIC_COUPLING_AND_HEAT_PRODUCTION_BY_UNCOUPLING_PROTEINS		89	-0.323785	-3.55286	0	0	0	2652	tags=56%, list=24%, signal=73%
REACTOME_THE_CITRIC_ACID_TCA_CYCLE_AND_RESPIRATORY_ELECTRON_TRANSPORT	REACTOME_THE_CITRIC_ACID_TCA_CYCLE_AND_RESPIRATORY_ELECTRON_TRANSPORT		134	-0.227564	-3.11311	0	0	0	3444	tags=54%, list=31%, signal=77%
REACTOME_BASE_EXCISION_REPAIR	REACTOME_BASE_EXCISION_REPAIR		41	-0.401464	-2.9825	0	8.55721e-05	0.001	5268	tags=88%, list=48%, signal=168%
REACTOME_COMPLEX_I_BIOGENESIS	REACTOME_COMPLEX_I_BIOGENESIS		46	-0.375672	-2.96587	0	0.000144439	0.002	1388	tags=50%, list=13%, signal=57%
REACTOME_HDR_THROUGH_HOMOLOGOUS_RECOMBINATION_HRR	REACTOME_HDR_THROUGH_HOMOLOGOUS_RECOMBINATION_HRR		50	-0.356641	-2.92098	0	0.000123805	0.002	5344	tags=84%, list=49%, signal=162%
REACTOME_RESOLUTION_OF_ABASIC_SITES_AP_SITES	REACTOME_RESOLUTION_OF_ABASIC_SITES_AP_SITES		35	-0.408934	-2.87555	0	0.000215744	0.004	5268	tags=89%, list=48%, signal=169%
REACTOME_TELOMERE_C_STRAND_LAGGING_STRAND_SYNTHESIS	REACTOME_TELOMERE_C_STRAND_LAGGING_STRAND_SYNTHESIS		26	-0.44605	-2.78501	0	0.000381967	0.008	5268	tags=92%, list=48%, signal=176%
REACTOME_CHOLESTEROL_BIOSYNTHESIS	REACTOME_CHOLESTEROL_BIOSYNTHESIS		23	-0.488448	-2.75788	0	0.000474601	0.011	4690	tags=91%, list=43%, signal=159%
REACTOME_DNA_DOUBLE_STRAND_BREAK_REPAIR	REACTOME_DNA_DOUBLE_STRAND_BREAK_REPAIR		108	-0.220891	-2.70451	0	0.00071147	0.018	5344	tags=70%, list=49%, signal=135%
REACTOME_PCNA_DEPENDENT_LONG_PATCH_BASE_EXCISION_REPAIR	REACTOME_PCNA_DEPENDENT_LONG_PATCH_BASE_EXCISION_REPAIR		21	-0.475207	-2.67019	0	0.000870082	0.024	5268	tags=95%, list=48%, signal=182%
REACTOME_HOMOLOGOUS_DNA_PAIRING_AND_STRAND_EXCHANGE	REACTOME_HOMOLOGOUS_DNA_PAIRING_AND_STRAND_EXCHANGE		30	-0.416155	-2.66622	0	0.000836147	0.025	5344	tags=90%, list=49%, signal=174%
REACTOME_TRNA_MODIFICATION_IN_THE_NUCLEUS_AND_CYTOSOL	REACTOME_TRNA_MODIFICATION_IN_THE_NUCLEUS_AND_CYTOSOL		37	-0.363954	-2.60218	0	0.00117874	0.036	5533	tags=86%, list=50%, signal=173%
REACTOME_LAGGING_STRAND_SYNTHESIS	REACTOME_LAGGING_STRAND_SYNTHESIS		17	-0.522727	-2.59034	0	0.00115788	0.038	5268	tags=100%, list=48%, signal=191%
REACTOME_DNA_REPAIR	REACTOME_DNA_REPAIR		239	-0.1458	-2.58314	0	0.00108551	0.038	5344	tags=63%, list=49%, signal=119%
REACTOME_TELOMERE_MAINTENANCE	REACTOME_TELOMERE_MAINTENANCE		52	-0.292532	-2.50572	0	0.00180723	0.068	5268	tags=77%, list=48%, signal=147%
REACTOME_GLYCOSPHINGOLIPID_METABOLISM	REACTOME_GLYCOSPHINGOLIPID_METABOLISM		36	-0.34567	-2.49103	0	0.00185312	0.073	5080	tags=81%, list=46%, signal=149%
REACTOME_METABOLISM_OF_NUCLEOTIDES	REACTOME_METABOLISM_OF_NUCLEOTIDES		75	-0.240396	-2.48213	0	0.00189378	0.079	3687	tags=57%, list=33%, signal=86%
REACTOME_MITOCHONDRIAL_TRNA_AMINOACYLATION	REACTOME_MITOCHONDRIAL_TRNA_AMINOACYLATION		17	-0.49754	-2.43613	0	0.00243165	0.108	4897	tags=94%, list=44%, signal=169%
REACTOME_PROCESSIVE_SYNTHESIS_ON_THE_C_STRAND_OF_THE_TELOMERE	REACTOME_PROCESSIVE_SYNTHESIS_ON_THE_C_STRAND_OF_THE_TELOMERE		17	-0.494267	-2.41495	0	0.00264517	0.123	4933	tags=94%, list=45%, signal=170%
REACTOME_HOMOLOGY_DIRECTED_REPAIR	REACTOME_HOMOLOGY_DIRECTED_REPAIR		81	-0.232783	-2.41211	0	0.00256447	0.125	5344	tags=72%, list=49%, signal=138%
REACTOME_METABOLISM_OF_WATER_SOLUBLE_VITAMINS_AND_COFACTORS	REACTOME_METABOLISM_OF_WATER_SOLUBLE_VITAMINS_AND_COFACTORS		88	-0.221289	-2.39926	0	0.00267721	0.137	3717	tags=56%, list=34%, signal=83%
REACTOME_HDR_THROUGH_SINGLE_STRAND_ANNEALING_SSA	REACTOME_HDR_THROUGH_SINGLE_STRAND_ANNEALING_SSA		29	-0.378086	-2.39093	0.00203252	0.00265568	0.142	5344	tags=86%, list=49%, signal=167%
REACTOME_CHROMOSOME_MAINTENANCE	REACTOME_CHROMOSOME_MAINTENANCE		63	-0.253529	-2.38501	0	0.00261855	0.144	5268	tags=73%, list=48%, signal=139%
REACTOME_EXTENSION_OF_TELOMERES	REACTOME_EXTENSION_OF_TELOMERES		39	-0.325932	-2.34135	0	0.00361844	0.198	5745	tags=85%, list=52%, signal=176%
REACTOME_BIOSYNTHESIS_OF_THE_N_GLYCAN_PRECURSOR_DOLICHOL_LIPID_LINKED_OLIGOSACCHARIDE_LLO_AND_TRANSFER_TO_A_NASCENT_PROTEIN	REACTOME_BIOSYNTHESIS_OF_THE_N_GLYCAN_PRECURSOR_DOLICHOL_LIPID_LINKED_OLIGOSACCHARIDE_LLO_AND_TRANSFER_TO_A_NASCENT_PROTEIN		61	-0.257678	-2.32042	0	0.00403141	0.223	5847	tags=79%, list=53%, signal=167%
REACTOME_RESOLUTION_OF_AP_SITES_VIA_THE_MULTIPLE_NUCLEOTIDE_PATCH_REPLACEMENT_PATHWAY	REACTOME_RESOLUTION_OF_AP_SITES_VIA_THE_MULTIPLE_NUCLEOTIDE_PATCH_REPLACEMENT_PATHWAY		24	-0.397787	-2.31065	0.00202429	0.0040741	0.231	5268	tags=88%, list=48%, signal=167%
REACTOME_POLYMERASE_SWITCHING_ON_THE_C_STRAND_OF_THE_TELOMERE	REACTOME_POLYMERASE_SWITCHING_ON_THE_C_STRAND_OF_THE_TELOMERE		20	-0.432404	-2.29705	0	0.00433414	0.251	5712	tags=95%, list=52%, signal=197%
REACTOME_TRNA_PROCESSING	REACTOME_TRNA_PROCESSING		96	-0.204291	-2.28031	0	0.00462244	0.275	3967	tags=56%, list=36%, signal=87%
REACTOME_DNA_STRAND_ELONGATION	REACTOME_DNA_STRAND_ELONGATION		26	-0.369103	-2.27469	0.00193798	0.00473812	0.289	5690	tags=88%, list=52%, signal=183%
REACTOME_NONHOMOLOGOUS_END_JOINING_NHEJ	REACTOME_NONHOMOLOGOUS_END_JOINING_NHEJ		29	-0.356555	-2.25691	0	0.00521249	0.316	4061	tags=72%, list=37%, signal=114%
REACTOME_FATTY_ACID_METABOLISM	REACTOME_FATTY_ACID_METABOLISM		109	-0.185914	-2.21829	0	0.00657443	0.39	6160	tags=74%, list=56%, signal=167%
REACTOME_RRNA_MODIFICATION_IN_THE_NUCLEUS_AND_CYTOSOL	REACTOME_RRNA_MODIFICATION_IN_THE_NUCLEUS_AND_CYTOSOL		58	-0.238919	-2.18421	0.0019802	0.00787905	0.467	7260	tags=90%, list=66%, signal=262%
REACTOME_RESOLUTION_OF_D_LOOP_STRUCTURES	REACTOME_RESOLUTION_OF_D_LOOP_STRUCTURES		18	-0.419472	-2.17269	0.002079	0.00846834	0.499	3956	tags=78%, list=36%, signal=121%
REACTOME_TP53_REGULATES_TRANSCRIPTION_OF_CELL_DEATH_GENES	REACTOME_TP53_REGULATES_TRANSCRIPTION_OF_CELL_DEATH_GENES		32	-0.315837	-2.15942	0.00190476	0.0090048	0.526	4450	tags=72%, list=40%, signal=120%
REACTOME_MITOCHONDRIAL_FATTY_ACID_BETA_OXIDATION	REACTOME_MITOCHONDRIAL_FATTY_ACID_BETA_OXIDATION		27	-0.342463	-2.15928	0.00207469	0.00877274	0.526	3582	tags=67%, list=33%, signal=99%
REACTOME_TRNA_AMINOACYLATION	REACTOME_TRNA_AMINOACYLATION		23	-0.377206	-2.15876	0.002079	0.00857624	0.527	6392	tags=96%, list=58%, signal=227%
REACTOME_MITOCHONDRIAL_PROTEIN_IMPORT	REACTOME_MITOCHONDRIAL_PROTEIN_IMPORT		55	-0.233806	-2.04204	0.00199203	0.0176055	0.798	5851	tags=76%, list=53%, signal=162%
REACTOME_INTERFERON_ALPHA_BETA_SIGNALING	REACTOME_INTERFERON_ALPHA_BETA_SIGNALING		38	-0.272628	-2.03338	0	0.0180479	0.816	3676	tags=61%, list=33%, signal=91%
REACTOME_SYNTHESIS_OF_GLYCOSYLPHOSPHATIDYLINOSITOL_GPI	REACTOME_SYNTHESIS_OF_GLYCOSYLPHOSPHATIDYLINOSITOL_GPI		15	-0.429655	-2.03143	0.0040568	0.0177972	0.819	4822	tags=87%, list=44%, signal=154%
REACTOME_NICOTINATE_METABOLISM	REACTOME_NICOTINATE_METABOLISM		22	-0.359076	-2.025	0.0101626	0.0179829	0.829	2563	tags=59%, list=23%, signal=77%
REACTOME_SYNTHESIS_OF_PA	REACTOME_SYNTHESIS_OF_PA		24	-0.345735	-1.97987	0.00207039	0.023461	0.909	3545	tags=67%, list=32%, signal=98%
REACTOME_TRANSLATION	REACTOME_TRANSLATION		264	-0.105558	-1.96442	0.00392157	0.0251225	0.931	2580	tags=34%, list=23%, signal=43%
REACTOME_GAMMA_CARBOXYLATION_HYPUSINE_FORMATION_AND_ARYLSULFATASE_ACTIVATION	REACTOME_GAMMA_CARBOXYLATION_HYPUSINE_FORMATION_AND_ARYLSULFATASE_ACTIVATION		32	-0.286553	-1.92469	0.00423729	0.0307659	0.965	2706	tags=53%, list=25%, signal=70%
REACTOME_TERMINATION_OF_TRANSLESION_DNA_SYNTHESIS	REACTOME_TERMINATION_OF_TRANSLESION_DNA_SYNTHESIS		30	-0.289375	-1.91331	0.0142566	0.0321134	0.975	5268	tags=77%, list=48%, signal=147%
REACTOME_PROTEIN_LOCALIZATION	REACTOME_PROTEIN_LOCALIZATION		131	-0.142865	-1.87672	0.0199601	0.0386035	0.99	6267	tags=71%, list=57%, signal=163%
REACTOME_NUCLEOBASE_CATABOLISM	REACTOME_NUCLEOBASE_CATABOLISM		24	-0.317259	-1.87036	0.0154739	0.0392885	0.99	3399	tags=63%, list=31%, signal=90%
REACTOME_METABOLISM_OF_VITAMINS_AND_COFACTORS	REACTOME_METABOLISM_OF_VITAMINS_AND_COFACTORS		129	-0.141083	-1.86304	0.00809717	0.0400201	0.99	7176	tags=79%, list=65%, signal=224%
REACTOME_G2_M_DNA_DAMAGE_CHECKPOINT	REACTOME_G2_M_DNA_DAMAGE_CHECKPOINT		48	-0.224333	-1.86012	0.0140562	0.0399659	0.99	5344	tags=71%, list=49%, signal=137%
REACTOME_INTERCONVERSION_OF_NUCLEOTIDE_DI_AND_TRIPHOSPHATES	REACTOME_INTERCONVERSION_OF_NUCLEOTIDE_DI_AND_TRIPHOSPHATES		23	-0.320266	-1.85366	0.00809717	0.0407088	0.991	3665	tags=65%, list=33%, signal=98%
REACTOME_ACTIVATION_OF_ATR_IN_RESPONSE_TO_REPLICATION_STRESS	REACTOME_ACTIVATION_OF_ATR_IN_RESPONSE_TO_REPLICATION_STRESS		30	-0.284391	-1.8422	0.00622407	0.0426191	0.993	5690	tags=80%, list=52%, signal=165%
REACTOME_RRNA_PROCESSING	REACTOME_RRNA_PROCESSING		192	-0.114273	-1.82241	0.0181087	0.0463977	0.997	5707	tags=63%, list=52%, signal=128%
REACTOME_SULFUR_AMINO_ACID_METABOLISM	REACTOME_SULFUR_AMINO_ACID_METABOLISM		18	-0.345486	-1.80195	0.0141988	0.0509609	0.999	7218	tags=100%, list=66%, signal=290%
REACTOME_SYNTHESIS_OF_SUBSTRATES_IN_N_GLYCAN_BIOSYTHESIS	REACTOME_SYNTHESIS_OF_SUBSTRATES_IN_N_GLYCAN_BIOSYTHESIS		47	-0.226723	-1.79899	0.0181818	0.0508868	0.999	5718	tags=74%, list=52%, signal=154%
REACTOME_DISEASES_ASSOCIATED_WITH_N_GLYCOSYLATION_OF_PROTEINS	REACTOME_DISEASES_ASSOCIATED_WITH_N_GLYCOSYLATION_OF_PROTEINS		17	-0.358262	-1.7916	0.016791	0.0520945	0.999	5781	tags=88%, list=52%, signal=185%
REACTOME_DISEASES_OF_CARBOHYDRATE_METABOLISM	REACTOME_DISEASES_OF_CARBOHYDRATE_METABOLISM		26	-0.303602	-1.77838	0.0120724	0.0548305	0.999	4715	tags=73%, list=43%, signal=127%
REACTOME_CASPASE_ACTIVATION_VIA_EXTRINSIC_APOPTOTIC_SIGNALLING_PATHWAY	REACTOME_CASPASE_ACTIVATION_VIA_EXTRINSIC_APOPTOTIC_SIGNALLING_PATHWAY		18	-0.344087	-1.76615	0.0138889	0.0574534	0.999	2949	tags=61%, list=27%, signal=83%
REACTOME_SPHINGOLIPID_METABOLISM	REACTOME_SPHINGOLIPID_METABOLISM		68	-0.179184	-1.76487	0.0282828	0.0568773	0.999	7760	tags=88%, list=70%, signal=297%
REACTOME_FANCONI_ANEMIA_PATHWAY	REACTOME_FANCONI_ANEMIA_PATHWAY		25	-0.290142	-1.74603	0.0143443	0.0618653	1	4744	tags=72%, list=43%, signal=126%
REACTOME_TRANSLESION_SYNTHESIS_BY_Y_FAMILY_DNA_POLYMERASES_BYPASSES_LESIONS_ON_DNA_TEMPLATE	REACTOME_TRANSLESION_SYNTHESIS_BY_Y_FAMILY_DNA_POLYMERASES_BYPASSES_LESIONS_ON_DNA_TEMPLATE		36	-0.244943	-1.70361	0.0262626	0.0753811	1	5268	tags=72%, list=48%, signal=138%
REACTOME_GAP_FILLING_DNA_REPAIR_SYNTHESIS_AND_LIGATION_IN_GG_NER	REACTOME_GAP_FILLING_DNA_REPAIR_SYNTHESIS_AND_LIGATION_IN_GG_NER		25	-0.282562	-1.69885	0.0272904	0.0759644	1	5268	tags=76%, list=48%, signal=145%
REACTOME_ACTIVATION_OF_THE_PRE_REPLICATIVE_COMPLEX	REACTOME_ACTIVATION_OF_THE_PRE_REPLICATIVE_COMPLEX		24	-0.281804	-1.66934	0.0250482	0.0864581	1	6543	tags=88%, list=59%, signal=215%
REACTOME_KSRP_KHSRP_BINDS_AND_DESTABILIZES_MRNA	REACTOME_KSRP_KHSRP_BINDS_AND_DESTABILIZES_MRNA		17	-0.333717	-1.64464	0.0628931	0.0961164	1	6051	tags=88%, list=55%, signal=195%
REACTOME_METABOLISM_OF_STEROIDS	REACTOME_METABOLISM_OF_STEROIDS		98	-0.141256	-1.63021	0.0281955	0.101246	1	6890	tags=77%, list=63%, signal=202%
REACTOME_SIALIC_ACID_METABOLISM	REACTOME_SIALIC_ACID_METABOLISM		21	-0.291153	-1.62777	0.056391	0.101002	1	5718	tags=81%, list=52%, signal=168%
REACTOME_POST_TRANSLATIONAL_MODIFICATION_SYNTHESIS_OF_GPI_ANCHORED_PROTEINS	REACTOME_POST_TRANSLATIONAL_MODIFICATION_SYNTHESIS_OF_GPI_ANCHORED_PROTEINS		35	-0.225991	-1.61647	0.0495868	0.104971	1	6018	tags=77%, list=55%, signal=169%
REACTOME_GLYCEROPHOSPHOLIPID_BIOSYNTHESIS	REACTOME_GLYCEROPHOSPHOLIPID_BIOSYNTHESIS		82	-0.149691	-1.60862	0.0457256	0.107381	1	6291	tags=72%, list=57%, signal=166%
REACTOME_DUAL_INCISION_IN_GG_NER	REACTOME_DUAL_INCISION_IN_GG_NER		39	-0.214989	-1.58183	0.0507099	0.119899	1	5268	tags=69%, list=48%, signal=132%
REACTOME_RNA_POLYMERASE_III_TRANSCRIPTION_INITIATION_FROM_TYPE_1_PROMOTER	REACTOME_RNA_POLYMERASE_III_TRANSCRIPTION_INITIATION_FROM_TYPE_1_PROMOTER		27	-0.250221	-1.57637	0.0545455	0.121431	1	7452	tags=93%, list=68%, signal=285%
REACTOME_MRNA_DECAY_BY_3_TO_5_EXORIBONUCLEASE	REACTOME_MRNA_DECAY_BY_3_TO_5_EXORIBONUCLEASE		16	-0.322465	-1.55557	0.0497925	0.131654	1	6782	tags=94%, list=62%, signal=244%
REACTOME_RNA_POLYMERASE_III_TRANSCRIPTION_INITIATION_FROM_TYPE_3_PROMOTER	REACTOME_RNA_POLYMERASE_III_TRANSCRIPTION_INITIATION_FROM_TYPE_3_PROMOTER		27	-0.254113	-1.55227	0.0619835	0.131844	1	4961	tags=70%, list=45%, signal=128%
REACTOME_PEROXISOMAL_LIPID_METABOLISM	REACTOME_PEROXISOMAL_LIPID_METABOLISM		20	-0.291484	-1.53957	0.0618956	0.137743	1	6160	tags=85%, list=56%, signal=192%
REACTOME_FORMATION_OF_THE_EARLY_ELONGATION_COMPLEX	REACTOME_FORMATION_OF_THE_EARLY_ELONGATION_COMPLEX		30	-0.237329	-1.53572	0.0597302	0.138263	1	7676	tags=93%, list=70%, signal=307%
REACTOME_NUCLEOTIDE_SALVAGE	REACTOME_NUCLEOTIDE_SALVAGE		18	-0.298088	-1.52602	0.0591837	0.142898	1	4067	tags=67%, list=37%, signal=106%
REACTOME_BRANCHED_CHAIN_AMINO_ACID_CATABOLISM	REACTOME_BRANCHED_CHAIN_AMINO_ACID_CATABOLISM		21	-0.269908	-1.4828	0.068	0.170691	1	5427	tags=76%, list=49%, signal=150%
REACTOME_DUAL_INCISION_IN_TC_NER	REACTOME_DUAL_INCISION_IN_TC_NER		62	-0.159083	-1.47764	0.0803213	0.172688	1	7676	tags=85%, list=70%, signal=280%
REACTOME_PHASE_II_CONJUGATION_OF_COMPOUNDS	REACTOME_PHASE_II_CONJUGATION_OF_COMPOUNDS		51	-0.173486	-1.47672	0.0909091	0.171196	1	3067	tags=45%, list=28%, signal=62%
REACTOME_APOPTOTIC_FACTOR_MEDIATED_RESPONSE	REACTOME_APOPTOTIC_FACTOR_MEDIATED_RESPONSE		16	-0.303847	-1.46557	0.0667939	0.177407	1	3544	tags=63%, list=32%, signal=92%
REACTOME_ABORTIVE_ELONGATION_OF_HIV_1_TRANSCRIPT_IN_THE_ABSENCE_OF_TAT	REACTOME_ABORTIVE_ELONGATION_OF_HIV_1_TRANSCRIPT_IN_THE_ABSENCE_OF_TAT		22	-0.258411	-1.45518	0.0988806	0.183025	1	7676	tags=95%, list=70%, signal=314%
REACTOME_INHIBITION_OF_DNA_RECOMBINATION_AT_TELOMERE	REACTOME_INHIBITION_OF_DNA_RECOMBINATION_AT_TELOMERE		19	-0.271561	-1.43305	0.0729783	0.198912	1	5712	tags=79%, list=52%, signal=164%
REACTOME_PYRUVATE_METABOLISM	REACTOME_PYRUVATE_METABOLISM		26	-0.232599	-1.4151	0.114851	0.211989	1	2953	tags=50%, list=27%, signal=68%
REACTOME_RNA_POLYMERASE_III_CHAIN_ELONGATION	REACTOME_RNA_POLYMERASE_III_CHAIN_ELONGATION		17	-0.291893	-1.41325	0.0907173	0.211126	1	5863	tags=82%, list=53%, signal=176%
REACTOME_BIOLOGICAL_OXIDATIONS	REACTOME_BIOLOGICAL_OXIDATIONS		88	-0.12742	-1.37602	0.123791	0.243188	1	2865	tags=39%, list=26%, signal=52%
REACTOME_HIV_TRANSCRIPTION_ELONGATION	REACTOME_HIV_TRANSCRIPTION_ELONGATION		36	-0.192868	-1.3735	0.112782	0.242867	1	7676	tags=89%, list=70%, signal=292%
REACTOME_MRNA_CAPPING	REACTOME_MRNA_CAPPING		26	-0.226962	-1.36387	0.127572	0.249512	1	7676	tags=92%, list=70%, signal=304%
REACTOME_PROCESSING_OF_DNA_DOUBLE_STRAND_BREAK_ENDS	REACTOME_PROCESSING_OF_DNA_DOUBLE_STRAND_BREAK_ENDS		51	-0.162835	-1.3548	0.151579	0.25571	1	5344	tags=65%, list=49%, signal=125%
REACTOME_TRISTETRAPROLIN_TTP_ZFP36_BINDS_AND_DESTABILIZES_MRNA	REACTOME_TRISTETRAPROLIN_TTP_ZFP36_BINDS_AND_DESTABILIZES_MRNA		17	-0.273898	-1.34116	0.146388	0.266631	1	6709	tags=88%, list=61%, signal=225%
REACTOME_DEFECTS_IN_VITAMIN_AND_COFACTOR_METABOLISM	REACTOME_DEFECTS_IN_VITAMIN_AND_COFACTOR_METABOLISM		17	-0.271166	-1.33133	0.141962	0.274352	1	6091	tags=82%, list=55%, signal=184%
REACTOME_RNA_POLYMERASE_III_TRANSCRIPTION	REACTOME_RNA_POLYMERASE_III_TRANSCRIPTION		40	-0.179106	-1.3259	0.158635	0.276948	1	5196	tags=65%, list=47%, signal=123%
REACTOME_INTERFERON_GAMMA_SIGNALING	REACTOME_INTERFERON_GAMMA_SIGNALING		54	-0.152724	-1.30621	0.161479	0.295134	1	1795	tags=31%, list=16%, signal=37%
REACTOME_PURINE_CATABOLISM	REACTOME_PURINE_CATABOLISM		15	-0.27947	-1.30421	0.150713	0.294134	1	2802	tags=53%, list=25%, signal=71%
REACTOME_DNA_DAMAGE_BYPASS	REACTOME_DNA_DAMAGE_BYPASS		45	-0.163471	-1.30297	0.167002	0.29236	1	7021	tags=80%, list=64%, signal=220%
REACTOME_ROS_AND_RNS_PRODUCTION_IN_PHAGOCYTES	REACTOME_ROS_AND_RNS_PRODUCTION_IN_PHAGOCYTES		18	-0.25274	-1.26797	0.19084	0.330376	1	7014	tags=89%, list=64%, signal=244%
REACTOME_PHOSPHOLIPID_METABOLISM	REACTOME_PHOSPHOLIPID_METABOLISM		147	-0.0913354	-1.26303	0.186879	0.332955	1	8901	tags=90%, list=81%, signal=461%
REACTOME_CLASS_I_PEROXISOMAL_MEMBRANE_PROTEIN_IMPORT	REACTOME_CLASS_I_PEROXISOMAL_MEMBRANE_PROTEIN_IMPORT		17	-0.25254	-1.25047	0.206287	0.345285	1	7592	tags=94%, list=69%, signal=302%
REACTOME_ATF4_ACTIVATES_GENES_IN_RESPONSE_TO_ENDOPLASMIC_RETICULUM_STRESS	REACTOME_ATF4_ACTIVATES_GENES_IN_RESPONSE_TO_ENDOPLASMIC_RETICULUM_STRESS		26	-0.197763	-1.20675	0.239351	0.39994	1	6302	tags=77%, list=57%, signal=179%
REACTOME_RNA_POLYMERASE_I_PROMOTER_ESCAPE	REACTOME_RNA_POLYMERASE_I_PROMOTER_ESCAPE		24	-0.204823	-1.20104	0.239171	0.40385	1	4635	tags=63%, list=42%, signal=108%
REACTOME_PYRUVATE_METABOLISM_AND_CITRIC_ACID_TCA_CYCLE	REACTOME_PYRUVATE_METABOLISM_AND_CITRIC_ACID_TCA_CYCLE		49	-0.142809	-1.19558	0.222004	0.407488	1	9002	tags=96%, list=82%, signal=522%
REACTOME_TRNA_PROCESSING_IN_THE_NUCLEUS	REACTOME_TRNA_PROCESSING_IN_THE_NUCLEUS		53	-0.139195	-1.18576	0.241697	0.417949	1	9284	tags=98%, list=84%, signal=621%
REACTOME_MEIOSIS	REACTOME_MEIOSIS		35	-0.166956	-1.18374	0.233918	0.41663	1	5722	tags=69%, list=52%, signal=142%
REACTOME_HIV_ELONGATION_ARREST_AND_RECOVERY	REACTOME_HIV_ELONGATION_ARREST_AND_RECOVERY		28	-0.180297	-1.1485	0.255061	0.464845	1	5889	tags=71%, list=53%, signal=153%
REACTOME_FATTY_ACYL_COA_BIOSYNTHESIS	REACTOME_FATTY_ACYL_COA_BIOSYNTHESIS		27	-0.180063	-1.1303	0.303901	0.489412	1	7815	tags=89%, list=71%, signal=305%
REACTOME_ACTIVATION_OF_GENE_EXPRESSION_BY_SREBF_SREBP	REACTOME_ACTIVATION_OF_GENE_EXPRESSION_BY_SREBF_SREBP		42	-0.145734	-1.12589	0.294235	0.491922	1	4697	tags=57%, list=43%, signal=99%
REACTOME_REPRODUCTION	REACTOME_REPRODUCTION		37	-0.156914	-1.12468	0.310062	0.489275	1	5722	tags=68%, list=52%, signal=140%
REACTOME_TP53_REGULATES_TRANSCRIPTION_OF_DNA_REPAIR_GENES	REACTOME_TP53_REGULATES_TRANSCRIPTION_OF_DNA_REPAIR_GENES		52	-0.13089	-1.11749	0.299256	0.496275	1	7676	tags=83%, list=70%, signal=271%
REACTOME_TELOMERE_EXTENSION_BY_TELOMERASE	REACTOME_TELOMERE_EXTENSION_BY_TELOMERASE		19	-0.215838	-1.11444	0.298077	0.496416	1	5745	tags=74%, list=52%, signal=154%
REACTOME_INTRA_GOLGI_TRAFFIC	REACTOME_INTRA_GOLGI_TRAFFIC		40	-0.14852	-1.11432	0.336484	0.491972	1	8286	tags=90%, list=75%, signal=362%
REACTOME_FORMATION_OF_RNA_POL_II_ELONGATION_COMPLEX	REACTOME_FORMATION_OF_RNA_POL_II_ELONGATION_COMPLEX		50	-0.130876	-1.10294	0.293651	0.505648	1	9142	tags=96%, list=83%, signal=562%
REACTOME_METABOLISM_OF_PORPHYRINS	REACTOME_METABOLISM_OF_PORPHYRINS		18	-0.217732	-1.09514	0.319066	0.513945	1	6787	tags=83%, list=62%, signal=217%
REACTOME_GLYOXYLATE_METABOLISM_AND_GLYCINE_DEGRADATION	REACTOME_GLYOXYLATE_METABOLISM_AND_GLYCINE_DEGRADATION		18	-0.218838	-1.08942	0.350806	0.518832	1	8611	tags=100%, list=78%, signal=457%
REACTOME_VIRAL_MESSENGER_RNA_SYNTHESIS	REACTOME_VIRAL_MESSENGER_RNA_SYNTHESIS		41	-0.144513	-1.08466	0.32914	0.522206	1	8357	tags=90%, list=76%, signal=372%
REACTOME_RNA_POLYMERASE_I_TRANSCRIPTION_TERMINATION	REACTOME_RNA_POLYMERASE_I_TRANSCRIPTION_TERMINATION		23	-0.189103	-1.08119	0.342213	0.523386	1	7502	tags=87%, list=68%, signal=272%
REACTOME_BBSOME_MEDIATED_CARGO_TARGETING_TO_CILIUM	REACTOME_BBSOME_MEDIATED_CARGO_TARGETING_TO_CILIUM		20	-0.199891	-1.06927	0.359922	0.538107	1	4413	tags=60%, list=40%, signal=100%
REACTOME_BUTYRATE_RESPONSE_FACTOR_1_BRF1_BINDS_AND_DESTABILIZES_MRNA	REACTOME_BUTYRATE_RESPONSE_FACTOR_1_BRF1_BINDS_AND_DESTABILIZES_MRNA		17	-0.214984	-1.06805	0.372745	0.535454	1	6709	tags=82%, list=61%, signal=210%
REACTOME_TRANSCRIPTION_COUPLED_NUCLEOTIDE_EXCISION_REPAIR_TC_NER	REACTOME_TRANSCRIPTION_COUPLED_NUCLEOTIDE_EXCISION_REPAIR_TC_NER		75	-0.10425	-1.04997	0.373757	0.561401	1	7527	tags=79%, list=68%, signal=247%
REACTOME_HS_GAG_DEGRADATION	REACTOME_HS_GAG_DEGRADATION		18	-0.199897	-1.04891	0.381526	0.558343	1	5147	tags=67%, list=47%, signal=125%
REACTOME_GLUTATHIONE_CONJUGATION	REACTOME_GLUTATHIONE_CONJUGATION		26	-0.171605	-1.04854	0.380855	0.554189	1	1081	tags=27%, list=10%, signal=30%
REACTOME_IMMUNOREGULATORY_INTERACTIONS_BETWEEN_A_LYMPHOID_AND_A_NON_LYMPHOID_CELL	REACTOME_IMMUNOREGULATORY_INTERACTIONS_BETWEEN_A_LYMPHOID_AND_A_NON_LYMPHOID_CELL		31	-0.151929	-1.03447	0.389328	0.573435	1	1175	tags=26%, list=11%, signal=29%
REACTOME_SNRNP_ASSEMBLY	REACTOME_SNRNP_ASSEMBLY		51	-0.121649	-1.03083	0.390533	0.575099	1	9684	tags=100%, list=88%, signal=823%
REACTOME_REGULATION_OF_TNFR1_SIGNALING	REACTOME_REGULATION_OF_TNFR1_SIGNALING		33	-0.150699	-1.03032	0.410204	0.571198	1	4355	tags=55%, list=40%, signal=90%
REACTOME_METAL_ION_SLC_TRANSPORTERS	REACTOME_METAL_ION_SLC_TRANSPORTERS		18	-0.199553	-1.02642	0.375954	0.573548	1	7599	tags=89%, list=69%, signal=286%
REACTOME_SIGNALING_BY_FGFR2_IIIA_TM	REACTOME_SIGNALING_BY_FGFR2_IIIA_TM		18	-0.199175	-1.01765	0.415663	0.583759	1	5767	tags=72%, list=52%, signal=151%
REACTOME_DISEASES_OF_METABOLISM	REACTOME_DISEASES_OF_METABOLISM		153	-0.0699107	-1.01362	0.392276	0.585931	1	4858	tags=51%, list=44%, signal=90%
REACTOME_DETOXIFICATION_OF_REACTIVE_OXYGEN_SPECIES	REACTOME_DETOXIFICATION_OF_REACTIVE_OXYGEN_SPECIES		27	-0.162033	-0.987023	0.460123	0.62642	1	6381	tags=74%, list=58%, signal=176%
REACTOME_LAMININ_INTERACTIONS	REACTOME_LAMININ_INTERACTIONS		25	-0.16032	-0.968741	0.460317	0.653669	1	6171	tags=72%, list=56%, signal=163%
REACTOME_DISEASES_ASSOCIATED_WITH_GLYCOSYLATION_PRECURSOR_BIOSYNTHESIS	REACTOME_DISEASES_ASSOCIATED_WITH_GLYCOSYLATION_PRECURSOR_BIOSYNTHESIS		18	-0.190472	-0.965079	0.477927	0.654942	1	8923	tags=100%, list=81%, signal=525%
REACTOME_CELL_SURFACE_INTERACTIONS_AT_THE_VASCULAR_WALL	REACTOME_CELL_SURFACE_INTERACTIONS_AT_THE_VASCULAR_WALL		71	-0.0972173	-0.957362	0.508911	0.663708	1	8247	tags=85%, list=75%, signal=334%
REACTOME_POSTMITOTIC_NUCLEAR_PORE_COMPLEX_NPC_REFORMATION	REACTOME_POSTMITOTIC_NUCLEAR_PORE_COMPLEX_NPC_REFORMATION		27	-0.15596	-0.956432	0.513402	0.660062	1	9304	tags=100%, list=84%, signal=642%
REACTOME_DNA_DAMAGE_TELOMERE_STRESS_INDUCED_SENESCENCE	REACTOME_DNA_DAMAGE_TELOMERE_STRESS_INDUCED_SENESCENCE		25	-0.157984	-0.95503	0.502119	0.657277	1	5756	tags=68%, list=52%, signal=142%
REACTOME_TNF_SIGNALING	REACTOME_TNF_SIGNALING		41	-0.125313	-0.95491	0.497087	0.652441	1	3731	tags=46%, list=34%, signal=70%
REACTOME_CYTOSOLIC_SENSORS_OF_PATHOGEN_ASSOCIATED_DNA	REACTOME_CYTOSOLIC_SENSORS_OF_PATHOGEN_ASSOCIATED_DNA		53	-0.10964	-0.952782	0.513834	0.651143	1	3372	tags=42%, list=31%, signal=60%
REACTOME_TRANSLESION_SYNTHESIS_BY_POLH	REACTOME_TRANSLESION_SYNTHESIS_BY_POLH		18	-0.188896	-0.948992	0.503018	0.652911	1	5268	tags=67%, list=48%, signal=128%
REACTOME_MISCELLANEOUS_TRANSPORT_AND_BINDING_EVENTS	REACTOME_MISCELLANEOUS_TRANSPORT_AND_BINDING_EVENTS		18	-0.181587	-0.927351	0.53629	0.685755	1	1064	tags=28%, list=10%, signal=31%
REACTOME_KERATAN_SULFATE_KERATIN_METABOLISM	REACTOME_KERATAN_SULFATE_KERATIN_METABOLISM		26	-0.154735	-0.925507	0.534709	0.684013	1	5080	tags=62%, list=46%, signal=114%
REACTOME_PERK_REGULATES_GENE_EXPRESSION	REACTOME_PERK_REGULATES_GENE_EXPRESSION		31	-0.138132	-0.911331	0.581784	0.703682	1	6302	tags=71%, list=57%, signal=165%
REACTOME_TP53_REGULATES_TRANSCRIPTION_OF_GENES_INVOLVED_IN_CYTOCHROME_C_RELEASE	REACTOME_TP53_REGULATES_TRANSCRIPTION_OF_GENES_INVOLVED_IN_CYTOCHROME_C_RELEASE		16	-0.188534	-0.901859	0.541267	0.714813	1	4124	tags=56%, list=37%, signal=90%
REACTOME_RETROGRADE_TRANSPORT_AT_THE_TRANS_GOLGI_NETWORK	REACTOME_RETROGRADE_TRANSPORT_AT_THE_TRANS_GOLGI_NETWORK		48	-0.110581	-0.89226	0.559748	0.726153	1	9346	tags=96%, list=85%, signal=629%
REACTOME_RIPK1_MEDIATED_REGULATED_NECROSIS	REACTOME_RIPK1_MEDIATED_REGULATED_NECROSIS		24	-0.152768	-0.889104	0.569388	0.726558	1	2453	tags=38%, list=22%, signal=48%
REACTOME_CYTOCHROME_P450_ARRANGED_BY_SUBSTRATE_TYPE	REACTOME_CYTOCHROME_P450_ARRANGED_BY_SUBSTRATE_TYPE		16	-0.177603	-0.883129	0.589494	0.731651	1	1490	tags=31%, list=14%, signal=36%
REACTOME_MRNA_DECAY_BY_5_TO_3_EXORIBONUCLEASE	REACTOME_MRNA_DECAY_BY_5_TO_3_EXORIBONUCLEASE		15	-0.191383	-0.880747	0.598802	0.730557	1	6709	tags=80%, list=61%, signal=204%
REACTOME_EFFECTS_OF_PIP2_HYDROLYSIS	REACTOME_EFFECTS_OF_PIP2_HYDROLYSIS		18	-0.175364	-0.879538	0.597222	0.727472	1	7253	tags=83%, list=66%, signal=244%
REACTOME_HIV_LIFE_CYCLE	REACTOME_HIV_LIFE_CYCLE		135	-0.0634531	-0.875425	0.625731	0.729505	1	9185	tags=90%, list=83%, signal=532%
REACTOME_CARGO_TRAFFICKING_TO_THE_PERICILIARY_MEMBRANE	REACTOME_CARGO_TRAFFICKING_TO_THE_PERICILIARY_MEMBRANE		43	-0.111062	-0.865021	0.589537	0.741988	1	9543	tags=98%, list=87%, signal=727%
REACTOME_PEROXISOMAL_PROTEIN_IMPORT	REACTOME_PEROXISOMAL_PROTEIN_IMPORT		46	-0.105733	-0.859324	0.628231	0.74663	1	6505	tags=70%, list=59%, signal=169%
REACTOME_BASIGIN_INTERACTIONS	REACTOME_BASIGIN_INTERACTIONS		19	-0.165604	-0.858273	0.625	0.743299	1	8037	tags=89%, list=73%, signal=330%
REACTOME_INSERTION_OF_TAIL_ANCHORED_PROTEINS_INTO_THE_ENDOPLASMIC_RETICULUM_MEMBRANE	REACTOME_INSERTION_OF_TAIL_ANCHORED_PROTEINS_INTO_THE_ENDOPLASMIC_RETICULUM_MEMBRANE		19	-0.164886	-0.855373	0.618367	0.743047	1	3986	tags=53%, list=36%, signal=82%
REACTOME_RECOGNITION_OF_DNA_DAMAGE_BY_PCNA_CONTAINING_REPLICATION_COMPLEX	REACTOME_RECOGNITION_OF_DNA_DAMAGE_BY_PCNA_CONTAINING_REPLICATION_COMPLEX		30	-0.129823	-0.854315	0.625514	0.739785	1	7021	tags=77%, list=64%, signal=211%
REACTOME_PEPTIDE_LIGAND_BINDING_RECEPTORS	REACTOME_PEPTIDE_LIGAND_BINDING_RECEPTORS		25	-0.144538	-0.851277	0.645349	0.739668	1	1497	tags=28%, list=14%, signal=32%
REACTOME_RNA_POLYMERASE_III_TRANSCRIPTION_TERMINATION	REACTOME_RNA_POLYMERASE_III_TRANSCRIPTION_TERMINATION		22	-0.150031	-0.843608	0.667331	0.747271	1	5863	tags=68%, list=53%, signal=145%
REACTOME_INTEGRIN_CELL_SURFACE_INTERACTIONS	REACTOME_INTEGRIN_CELL_SURFACE_INTERACTIONS		52	-0.100893	-0.840543	0.672065	0.747406	1	6310	tags=67%, list=57%, signal=157%
REACTOME_O_LINKED_GLYCOSYLATION_OF_MUCINS	REACTOME_O_LINKED_GLYCOSYLATION_OF_MUCINS		21	-0.152809	-0.832117	0.673786	0.756342	1	6190	tags=71%, list=56%, signal=163%
REACTOME_SELENOAMINO_ACID_METABOLISM	REACTOME_SELENOAMINO_ACID_METABOLISM		100	-0.0677686	-0.802489	0.716505	0.79822	1	10168	tags=99%, list=92%, signal=1273%
REACTOME_DISEASES_OF_PROGRAMMED_CELL_DEATH	REACTOME_DISEASES_OF_PROGRAMMED_CELL_DEATH		26	-0.132353	-0.798111	0.709278	0.799934	1	5326	tags=62%, list=48%, signal=119%
REACTOME_RNA_POLYMERASE_II_TRANSCRIBES_SNRNA_GENES	REACTOME_RNA_POLYMERASE_II_TRANSCRIBES_SNRNA_GENES		69	-0.0822372	-0.789364	0.746362	0.808749	1	9958	tags=99%, list=90%, signal=1019%
REACTOME_PHASE_I_FUNCTIONALIZATION_OF_COMPOUNDS	REACTOME_PHASE_I_FUNCTIONALIZATION_OF_COMPOUNDS		34	-0.113017	-0.789012	0.713415	0.804083	1	1676	tags=26%, list=15%, signal=31%
REACTOME_N_GLYCAN_ANTENNAE_ELONGATION_IN_THE_MEDIAL_TRANS_GOLGI	REACTOME_N_GLYCAN_ANTENNAE_ELONGATION_IN_THE_MEDIAL_TRANS_GOLGI		18	-0.153706	-0.77098	0.74364	0.826259	1	5043	tags=61%, list=46%, signal=113%
REACTOME_NUCLEAR_PORE_COMPLEX_NPC_DISASSEMBLY	REACTOME_NUCLEAR_PORE_COMPLEX_NPC_DISASSEMBLY		33	-0.113689	-0.770264	0.775967	0.822027	1	8100	tags=85%, list=74%, signal=319%
REACTOME_AMINO_ACID_TRANSPORT_ACROSS_THE_PLASMA_MEMBRANE	REACTOME_AMINO_ACID_TRANSPORT_ACROSS_THE_PLASMA_MEMBRANE		18	-0.151882	-0.767844	0.753425	0.820416	1	4451	tags=56%, list=40%, signal=93%
REACTOME_TRANSLATION_OF_SARS_COV_1_STRUCTURAL_PROTEINS	REACTOME_TRANSLATION_OF_SARS_COV_1_STRUCTURAL_PROTEINS		25	-0.131376	-0.767053	0.775591	0.816531	1	1201	tags=24%, list=11%, signal=27%
REACTOME_SLC_TRANSPORTER_DISORDERS	REACTOME_SLC_TRANSPORTER_DISORDERS		56	-0.0829923	-0.743663	0.807377	0.844746	1	8141	tags=82%, list=74%, signal=313%
REACTOME_METABOLISM_OF_COFACTORS	REACTOME_METABOLISM_OF_COFACTORS		16	-0.14735	-0.717643	0.829126	0.875012	1	9397	tags=100%, list=85%, signal=679%
REACTOME_REGULATION_OF_CHOLESTEROL_BIOSYNTHESIS_BY_SREBP_SREBF	REACTOME_REGULATION_OF_CHOLESTEROL_BIOSYNTHESIS_BY_SREBP_SREBF		55	-0.0837787	-0.717137	0.820513	0.870256	1	9699	tags=96%, list=88%, signal=801%
REACTOME_TP53_REGULATES_METABOLIC_GENES	REACTOME_TP53_REGULATES_METABOLIC_GENES		79	-0.0658267	-0.686453	0.852761	0.902661	1	815	tags=14%, list=7%, signal=15%
REACTOME_LDL_CLEARANCE	REACTOME_LDL_CLEARANCE		15	-0.143683	-0.679356	0.868526	0.905556	1	2827	tags=40%, list=26%, signal=54%
REACTOME_BUDDING_AND_MATURATION_OF_HIV_VIRION	REACTOME_BUDDING_AND_MATURATION_OF_HIV_VIRION		27	-0.110784	-0.677365	0.873267	0.902367	1	4496	tags=52%, list=41%, signal=87%
REACTOME_TRANSPORT_OF_BILE_SALTS_AND_ORGANIC_ACIDS_METAL_IONS_AND_AMINE_COMPOUNDS	REACTOME_TRANSPORT_OF_BILE_SALTS_AND_ORGANIC_ACIDS_METAL_IONS_AND_AMINE_COMPOUNDS		33	-0.0985124	-0.676241	0.8833	0.898146	1	7599	tags=79%, list=69%, signal=253%
REACTOME_RIP_MEDIATED_NFKB_ACTIVATION_VIA_ZBP1	REACTOME_RIP_MEDIATED_NFKB_ACTIVATION_VIA_ZBP1		15	-0.140859	-0.654414	0.882798	0.916385	1	4327	tags=53%, list=39%, signal=88%
REACTOME_NEGATIVE_EPIGENETIC_REGULATION_OF_RRNA_EXPRESSION	REACTOME_NEGATIVE_EPIGENETIC_REGULATION_OF_RRNA_EXPRESSION		41	-0.084237	-0.640305	0.923695	0.924651	1	9556	tags=95%, list=87%, signal=715%
REACTOME_MEIOTIC_SYNAPSIS	REACTOME_MEIOTIC_SYNAPSIS		21	-0.108026	-0.588937	0.931727	0.960809	1	387	tags=14%, list=4%, signal=15%
REACTOME_TRAF6_MEDIATED_NF_KB_ACTIVATION	REACTOME_TRAF6_MEDIATED_NF_KB_ACTIVATION		21	-0.0836841	-0.461336	0.99798	1	1	4327	tags=48%, list=39%, signal=78%
REACTOME_DISEASES_OF_IMMUNE_SYSTEM	REACTOME_DISEASES_OF_IMMUNE_SYSTEM		17	-0.0888182	-0.432979	0.998088	0.998083	1	10041	tags=100%, list=91%, signal=1127%
