# Supplementary material for: An HLA-G/SPAG9/STAT3 axis promotes brain metastases
Source: Proc Natl Acad Sci U S A. 2023 Feb 13;120(8):e2205247120. doi: 10.1073/pnas.2205247120 (PMC9974476; doi:10.1073/pnas.2205247120)
Supplement: Supplementary file 9 — Dataset S08 (XLSX) [file pnas.2205247120.sd08.xlsx]

## Sheet: Sheet1
Dataset S8: List of the top commonly upregulated genes (143 genes) in pre-metastatic lung, breast and melanoma BMICs
		Pre-metastatic vs parental breast BMICs					Pre-metastatic vs parental lung BMICs					Pre-metastatic vs parental melanoma BMICs
ENTREZID	SYMBOL	logFC	logCPM	F	PValue	FDR	logFC	logCPM	F	PValue	FDR	logFC	logCPM	F	PValue	FDR
58	ACTA1	5.4589	7.63538	20.987	0.000172346	0.00107176	10.1811	7.63538	43.5343	1.78785e-06	2.85986e-05	5.02202	7.63538	18.9117	0.000297998	0.00157611
70	ACTC1	8.81221	6.76593	78.4081	1.95804e-08	1.82231e-06	9.26137	6.76593	82.1026	1.34018e-08	1.10483e-06	7.20705	6.76593	66.6262	7.27826e-08	4.63883e-06
131	ADH7	5.73018	1.5858	11.8758	0.00347212	0.011441	6.51115	1.5858	15.6889	0.00119303	0.00395663	4.60358	1.5858	11.1172	0.00438072	0.0137675
8854	ALDH1A2	7.65292	5.70011	16.0413	0.000670794	0.00308195	4.97281	5.70011	8.93789	0.00712669	0.0173069	3.97045	5.70011	6.53548	0.0186199	0.0449379
23452	ANGPTL2	4.00361	7.89568	11.6689	0.00267519	0.00930946	4.11529	7.89568	12.4579	0.0020527	0.00615586	4.82871	7.89568	15.338	0.000827159	0.0035541
63982	ANO3	5.09437	3.47765	16.6391	0.000563323	0.00268155	4.51378	3.47765	11.6896	0.00265647	0.00759653	4.99238	3.47765	16.9772	0.000511047	0.00241238
54518	APBB1IP	3.77054	4.05104	9.81888	0.00536226	0.0162535	5.80372	4.05104	6.88345	0.0165177	0.0346649	5.25986	4.05104	15.6068	0.000826776	0.0035541
395	ARHGAP6	4.39129	3.9209	11.0748	0.00328223	0.0109252	3.96586	3.9209	8.03614	0.0100951	0.0230817	4.54977	3.9209	11.3481	0.00298592	0.0100636
54848	ARHGEF38	4.6062	3.8696	18.8639	0.000301891	0.0016555	3.21776	3.8696	11.2096	0.00313215	0.00873122	5.02988	3.8696	20.9651	0.000173318	0.00102489
477	ATP1A2	5.63339	5.28293	13.5069	0.00145944	0.00573413	5.47676	5.28293	6.17504	0.0217178	0.0438586	7.72198	5.28293	19.4862	0.000255302	0.00139024
492	ATP2B3	9.6232	3.86669	37.1144	8.41453e-06	0.000111333	5.40735	3.86669	7.42851	0.0136743	0.0295963	5.17797	3.86669	19.7961	0.000293836	0.0015588
113451	AZIN2	3.32125	5.43438	39.194	3.7219e-06	6.13944e-05	4.17473	5.43438	53.8866	3.75438e-07	9.46104e-06	3.05079	5.43438	33.8945	9.85617e-06	0.000124188
1620	BRINP1	4.7132	4.26691	10.4822	0.0042389	0.0134758	10.5507	4.26691	28.8786	3.21917e-05	0.000236564	4.45132	4.26691	9.44002	0.0061505	0.0182146
389941	C1QL3	8.05548	3.00547	20.9479	0.000195365	0.00118346	3.72982	3.00547	8.43124	0.00895915	0.0209704	4.04362	3.00547	9.2958	0.00648384	0.0190196
8913	CACNA1G	5.14311	4.66569	15.3427	0.000825985	0.00363993	4.57629	4.66569	15.1257	0.000881949	0.0031034	5.45639	4.66569	15.4464	0.000800637	0.00346393
94032	CAMK2N2	4.111	3.80936	27.3631	3.78704e-05	0.000339156	4.11962	3.80936	29.4797	2.39969e-05	0.000189033	5.63685	3.80936	38.607	4.12719e-06	6.81486e-05
1050	CEBPA	7.41117	6.67114	33.987	9.68206e-06	0.000123418	3.49837	6.67114	14.4233	0.00109384	0.00368589	4.30858	6.67114	17.8982	0.000393849	0.00196146
56853	CELF4	8.81289	6.25705	34.8384	8.22876e-06	0.000109583	4.56636	6.25705	18.1014	0.000372196	0.00155803	6.84649	6.25705	28.1711	3.17394e-05	0.000285655
84952	CGNL1	4.08358	6.60875	15.7018	0.000741769	0.00333888	3.47722	6.60875	11.2924	0.00304385	0.00852404	5.30252	6.60875	22.7922	0.000109576	0.000726368
10814	CPLX2	6.76129	3.5197	30.8242	1.81473e-05	0.000195819	7.66217	3.5197	37.0392	5.4683e-06	6.25494e-05	5.44788	3.5197	23.5457	9.12407e-05	0.000631934
122011	CSNK1A1L	4.19235	8.84877	44.7482	1.46976e-06	3.24871e-05	4.75051	8.84877	55.619	2.95547e-07	8.00175e-06	4.24755	8.84877	45.6267	1.27843e-06	3.02611e-05
1602	DACH1	6.49754	3.19701	18.5103	0.000332485	0.00178511	5.62511	3.19701	15.1652	0.00087146	0.00307376	4.11293	3.19701	10.1883	0.00449188	0.0140575
8653	DDX3Y	8.03861	7.00162	44.443	1.5434e-06	3.33082e-05	5.46324	7.00162	28.6079	2.88855e-05	0.000217986	7.0672	7.00162	39.1122	3.77566e-06	6.4022e-05
1674	DES	5.6877	4.89232	22.3495	0.000138416	0.000905089	10.5387	4.89232	41.2957	3.29632e-06	4.3628e-05	4.17524	4.89232	11.8899	0.00262521	0.00906237
728656	DMRTC1B	5.26156	1.31603	14.3528	0.00120143	0.00492723	3.22706	1.31603	6.42481	0.0199819	0.0407907	6.45726	1.31603	18.6301	0.000355612	0.00181349
64446	DNAI2	6.84348	1.10757	15.4827	0.000933652	0.00402453	4.91757	1.10757	6.31009	0.0215052	0.0434982	3.8875	1.10757	6.7717	0.0177823	0.0433314
1840	DTX1	7.09616	3.18121	17.1948	0.000525779	0.00255054	3.2705	3.18121	7.35858	0.0136235	0.0295214	3.08871	3.18121	6.35891	0.0205439	0.0485372
1948	EFNB2	3.8429	8.38945	26.291	4.81071e-05	0.000406601	5.23047	8.38945	41.6181	2.45518e-06	3.53867e-05	4.35549	8.38945	31.6515	1.53384e-05	0.00016862
375704	ENHO	7.48955	3.13773	35.6415	7.07506e-06	9.78796e-05	3.23263	3.13773	11.1517	0.00319569	0.00887362	7.15558	3.13773	32.8182	1.21571e-05	0.000142952
2041	EPHA1	7.5895	2.18954	19.5976	0.000275659	0.00154323	4.88189	2.18954	8.73631	0.00798192	0.0190768	6.78233	2.18954	17.5524	0.000476243	0.00228429
26059	ERC2	6.03742	3.75534	18.8031	0.000306924	0.00167749	5.41235	3.75534	17.6193	0.00042586	0.00173264	3.8206	3.75534	10.4004	0.004163	0.0131972
151354	FAM84A	5.37787	4.0256	17.7638	0.000408928	0.00210714	7.94164	4.0256	28.7112	2.82529e-05	0.000213954	3.42259	4.0256	10.7625	0.00366138	0.0119066
2255	FGF10	7.47457	4.91766	25.5579	6.57355e-05	0.000512981	11.3527	4.91766	46.5673	1.44439e-06	2.45682e-05	5.11726	4.91766	14.5664	0.00112611	0.00455335
8817	FGF18	3.34157	2.85792	8.90211	0.00750115	0.0213606	8.35977	2.85792	29.92	2.60072e-05	0.000201227	3.53617	2.85792	9.11619	0.00692749	0.0200658
2252	FGF7	3.19486	8.41418	7.01275	0.0152523	0.0377894	7.01733	8.41418	22.8674	0.000107576	0.000587167	5.11358	8.41418	14.1008	0.00120949	0.00482175
2263	FGFR2	6.01744	5.76459	28.0497	3.25859e-05	0.000304309	6.49575	5.76459	32.1478	1.38852e-05	0.000123676	6.33508	5.76459	29.4515	2.414e-05	0.00023571
2290	FOXG1	6.59522	7.91224	11.6667	0.00267722	0.00931258	4.82944	7.91224	12.3824	0.00210469	0.00628071	6.45505	7.91224	16.9355	0.000517188	0.00243156
374378	GALNT18	3.07616	6.48719	15.5118	0.000785092	0.00349261	6.41975	6.48719	48.973	7.64363e-07	1.58685e-05	3.2444	6.48719	15.7204	0.000737674	0.00324273
163351	GBP6	8.40248	3.3216	28.2542	4.35725e-05	0.00037703	7.04529	3.3216	20.6313	0.000238767	0.00109613	5.1918	3.3216	18.5181	0.000407549	0.00201864
78997	GDAP1L1	6.35625	1.0155	14.0142	0.00133255	0.0053291	4.34401	1.0155	7.9291	0.0108729	0.0245671	4.62712	1.0155	8.41011	0.00903164	0.0249786
55340	GIMAP5	3.30381	4.613	24.193	7.81674e-05	0.000584392	3.23156	4.613	24.4192	7.40955e-05	0.000440859	3.24004	4.613	22.5077	0.000117523	0.000765949
2701	GJA4	9.52983	4.33156	28.6043	4.05884e-05	0.000356099	10.1431	4.33156	34.6921	1.28184e-05	0.000116973	6.27985	4.33156	16.5715	0.000687301	0.00306256
2712	GK2	7.35579	1.59168	27.6886	0.000108585	0.000749524	6.22512	1.59168	20.154	0.00047345	0.00188555	6.92742	1.59168	24.2868	0.000203342	0.00115852
2892	GRIA3	3.55292	7.91046	9.17076	0.00652793	0.0190534	10.9498	7.91046	38.4937	4.21089e-06	5.14734e-05	6.86525	7.91046	22.2111	0.000126489	0.000810282
2938	GSTA1	7.80618	3.30243	12.0266	0.00306614	0.0103227	5.03865	3.30243	7.09769	0.0166908	0.0349923	5.17877	3.30243	9.13598	0.00790113	0.0223911
204851	HIPK1	3.12502	9.57235	52.9943	4.25623e-07	1.43156e-05	3.36675	9.57235	60.0545	1.64141e-07	5.39885e-06	3.45586	9.57235	62.225	1.24572e-07	6.3369e-06
3008	HIST1H1E	7.35679	4.4997	33.0223	1.16789e-05	0.000142491	5.03138	4.4997	22.9657	0.00010502	0.000575902	4.89236	4.4997	20.2117	0.000210723	0.00119145
85235	HIST1H2AH	8.84093	3.07086	33.2669	1.35075e-05	0.000157812	6.30465	3.07086	19.734	0.000266086	0.0011915	5.10115	3.07086	17.757	0.00045023	0.00218447
8329	HIST1H2AI	7.3598	5.32972	31.394	1.6158e-05	0.000179393	6.17267	5.32972	26.5519	4.53617e-05	0.000303151	7.03733	5.32972	28.818	2.76149e-05	0.000258771
8331	HIST1H2AJ	8.39183	4.7351	36.7584	5.75575e-06	8.3953e-05	6.23645	4.7351	27.9941	3.29828e-05	0.000240435	8.34122	4.7351	33.5586	1.05183e-05	0.000129834
8332	HIST1H2AL	8.31007	5.19841	28.8281	2.75553e-05	0.000268026	7.88453	5.19841	31.9416	1.44699e-05	0.000127566	7.03897	5.19841	24.0154	8.15366e-05	0.000579926
8336	HIST1H2AM	6.75684	4.09354	45.8624	1.23188e-06	2.88672e-05	4.48921	4.09354	28.4767	2.97118e-05	0.000222997	6.06819	4.09354	39.6959	3.40989e-06	5.96093e-05
3018	HIST1H2BB	9.27348	3.82343	59.4996	7.4442e-07	2.02889e-05	4.42498	3.82343	15.6082	0.00109276	0.003683	7.12122	3.82343	48.2199	2.85153e-06	5.22236e-05
8344	HIST1H2BE	5.03978	6.25541	42.1621	2.24147e-06	4.28916e-05	9.14588	6.25541	99.8701	2.5762e-09	4.43419e-07	3.8267	6.25541	27.1194	3.99671e-05	0.000338676
8345	HIST1H2BH	6.21455	3.47967	28.7889	2.77873e-05	0.000269323	4.96321	3.47967	22.5772	0.000115524	0.000620219	5.04046	3.47967	22.2235	0.0001261	0.000809057
8346	HIST1H2BI	5.21535	1.70613	8.94481	0.00738262	0.0210932	8.60922	1.70613	21.2586	0.000180797	0.000877719	4.3582	1.70613	6.88816	0.0164858	0.0408158
8340	HIST1H2BL	8.35764	5.55991	34.6777	8.48356e-06	0.000111975	9.40741	5.55991	46.5026	1.11455e-06	2.04439e-05	6.23266	5.55991	26.4666	4.62402e-05	0.000379276
8341	HIST1H2BN	6.25312	7.83935	71.6424	4.07591e-08	3.0347e-06	7.52698	7.83935	99.9443	2.55987e-09	4.43419e-07	4.65508	7.83935	49.1998	7.38858e-07	2.11238e-05
8348	HIST1H2BO	6.16401	5.71845	77.1667	2.23128e-08	1.98632e-06	6.05965	5.71845	78.2078	1.99952e-08	1.37218e-06	5.74733	5.71845	71.1727	4.29737e-08	3.25884e-06
8968	HIST1H3F	5.73158	1.05694	14.8912	0.00147336	0.00577775	4.91778	1.05694	7.62005	0.0145861	0.0312437	6.15276	1.05694	14.9433	0.00145294	0.00559012
8361	HIST1H4F	5.64012	0.618599	12.0491	0.00329593	0.0109552	5.38725	0.618599	11.3058	0.00413176	0.0110495	4.72812	0.618599	7.83905	0.0131827	0.0339997
8363	HIST1H4J	6.65358	4.21564	34.2358	9.23005e-06	0.000119046	5.42283	4.21564	27.6522	3.55388e-05	0.000252988	4.84668	4.21564	23.5899	9.02754e-05	0.000627636
8362	HIST1H4K	6.82183	4.1471	61.5344	1.3589e-07	6.54669e-06	4.98205	4.1471	44.0045	1.65644e-06	2.70514e-05	5.04382	4.1471	43.6476	1.75517e-06	3.70696e-05
8368	HIST1H4L	6.46602	1.06837	17.2309	0.000920938	0.0039819	6.69727	1.06837	19.1853	0.000586199	0.00223457	6.0176	1.06837	14.6236	0.00176739	0.00655121
653604	HIST2H3D	5.76639	4.04766	47.6108	9.39439e-07	2.36767e-05	6.09211	4.04766	54.634	3.38381e-07	8.8119e-06	5.7112	4.04766	43.4966	1.79887e-06	3.77279e-05
92815	HIST3H2A	6.44266	8.02986	90.6753	5.84979e-09	8.1897e-07	5.66285	8.02986	78.9163	1.85698e-08	1.3459e-06	3.90259	8.02986	45.3249	1.34087e-06	3.10681e-05
128312	HIST3H2BB	6.0564	3.57173	20.9396	0.000174457	0.00108161	3.50415	3.57173	8.69232	0.00782505	0.0187609	3.10379	3.57173	8.33467	0.00898228	0.0248698
3135	HLA-G	4.05322	5.96713	20.3703	0.000202162	0.00121743	9.63806	5.96713	58.4909	2.01177e-07	6.22219e-06	4.39379	5.96713	23.4054	9.43819e-05	0.000647123
3158	HMGCS2	5.1318	0.537043	7.81384	0.0133043	0.0339128	5.01428	0.537043	7.47872	0.0150489	0.0320857	5.10124	0.537043	7.40774	0.0154513	0.0387228
3305	HSPA1L	6.91762	8.1559	205.399	3.96585e-12	2.16535e-08	3.80391	8.1559	70.6047	4.58301e-08	2.30275e-06	6.36628	8.1559	185.406	1.02707e-11	5.60778e-08
3351	HTR1B	8.03836	3.8149	19.2349	0.000338733	0.00180908	10.2155	3.8149	32.0502	2.0765e-05	0.000169675	6.42617	3.8149	16.0653	0.000791455	0.00343236
3398	ID2	3.27312	7.49658	23.2951	9.6934e-05	0.000687946	3.43992	7.49658	25.5566	5.68645e-05	0.000356601	4.01897	7.49658	31.8735	1.46687e-05	0.00016323
3624	INHBA	4.40415	11.0086	11.7716	0.00258348	0.00904991	6.3486	11.0086	19.8731	0.00023036	0.00106711	5.41802	11.0086	15.7145	0.000738974	0.00324602
3708	ITPR1	4.31685	7.11989	49.039	7.56841e-07	2.0491e-05	3.15394	7.11989	29.3807	2.45033e-05	0.00019204	3.85017	7.11989	41.0662	2.69505e-06	4.99377e-05
102723508	KANTR	3.90019	8.05563	27.9892	3.30176e-05	0.000306245	3.65354	8.05563	25.4065	5.88628e-05	0.000366049	4.35741	8.05563	33.0527	1.16096e-05	0.000139111
3739	KCNA4	5.4751	1.3331	9.47647	0.00634575	0.0186178	7.15975	1.3331	17.2225	0.000575103	0.00219892	4.14609	1.3331	7.85107	0.0116003	0.0307117
3747	KCNC2	7.62134	2.90864	19.6347	0.000273017	0.00153047	6.72808	2.90864	19.6099	0.000274778	0.00122306	5.25211	2.90864	14.371	0.00119482	0.00477813
3754	KCNF1	7.56397	3.03457	19.8869	0.000255786	0.00145832	6.84935	3.03457	22.3537	0.000138278	0.000710473	5.99256	3.03457	15.983	0.000741221	0.0032524
3761	KCNJ4	6.72033	3.18916	16.9358	0.000565225	0.0026879	4.79146	3.18916	15.6642	0.000813046	0.00289956	5.72053	3.18916	15.9988	0.00073783	0.00324273
340533	KIAA2022	5.02208	1.72061	10.4665	0.00426233	0.0135331	8.06898	1.72061	22.5422	0.000132139	0.000686906	3.59077	1.72061	6.75782	0.0173942	0.0425682
284194	LGALS9B	4.67176	2.08366	10.9373	0.00362036	0.0118154	5.35289	2.08366	8.86565	0.00760404	0.0183141	7.02811	2.08366	19.2209	0.00030415	0.00160144
654346	LGALS9C	4.42787	1.71849	12.0606	0.00303424	0.0102376	6.9066	1.71849	21.9329	0.000232698	0.00107467	4.61409	1.71849	12.7457	0.00246464	0.00860234
400955	LINC01122	3.56557	6.40971	69.4402	5.23613e-08	3.61359e-06	3.37983	6.40971	68.1622	6.07281e-08	2.74029e-06	3.02969	6.40971	52.9968	4.25475e-07	1.45193e-05
4004	LMO1	5.05758	1.71947	15.6723	0.000748327	0.00336101	5.05381	1.71947	18.9129	0.0002979	0.00130401	5.95387	1.71947	21.4373	0.000153637	0.000940425
101928682	LOC101928682	8.81981	3.76277	53.6208	1.0223e-06	2.51054e-05	8.29272	3.76277	51.3776	1.3585e-06	2.34729e-05	9.30037	3.76277	57.6791	6.25133e-07	1.88229e-05
57689	LRRC4C	5.14032	2.76031	9.51959	0.00597479	0.0177263	9.14129	2.76031	22.469	0.000134487	0.00069629	4.69162	2.76031	8.75632	0.00792211	0.0224428
5648	MASP1	5.16537	4.86449	41.1656	2.65002e-06	4.83378e-05	7.81396	4.86449	70.7662	4.49974e-08	2.28191e-06	3.84357	4.86449	26.9837	4.119e-05	0.000346885
4354	MPP1	3.48965	6.73125	59.3979	1.78693e-07	7.8053e-06	4.0634	6.73125	73.3711	3.36253e-08	1.88012e-06	3.84935	6.73125	69.7063	5.07838e-08	3.63248e-06
100462983	MTRNR2L3	6.17309	2.66137	28.4527	4.18518e-05	0.000364962	6.62238	2.66137	25.5475	7.68971e-05	0.000452743	8.16609	2.66137	36.5928	9.19786e-06	0.000118818
100463482	MTRNR2L6	4.78475	7.55958	37.8642	5.87406e-06	8.52138e-05	10.4958	7.55958	71.8717	5.87451e-08	2.69402e-06	3.99517	7.55958	28.8177	3.26007e-05	0.000291643
4629	MYH11	4.30377	7.02577	51.236	5.47531e-07	1.66393e-05	4.69403	7.02577	56.2604	2.70874e-07	7.65903e-06	5.27589	7.02577	67.7841	6.34776e-08	4.24393e-06
4803	NGF	4.52237	6.73724	63.7892	1.02577e-07	5.47302e-06	10.6481	6.73724	154.856	5.35025e-11	9.73745e-08	7.02774	6.73724	109.438	1.17076e-09	3.99521e-07
54729	NKX1-1	4.78922	0.491367	8.91184	0.00956512	0.0260001	5.42541	0.491367	10.5567	0.00562577	0.0142185	5.31907	0.491367	10.7639	0.00527716	0.0160371
9241	NOG	3.50465	5.42588	11.5549	0.00278134	0.00958516	7.84273	5.42588	43.3052	1.85597e-06	2.92035e-05	3.9264	5.42588	13.2971	0.00156094	0.00591446
4880	NPPC	5.46148	2.3061	10.8432	0.00355895	0.0116614	4.60412	2.3061	5.96745	0.0237621	0.0473278	3.58886	2.3061	6.7262	0.0171834	0.0421858
9379	NRXN2	5.29487	6.13296	12.2482	0.00220084	0.00796858	5.61136	6.13296	15.3922	0.000813778	0.00290154	3.80546	6.13296	8.01905	0.0101633	0.0276123
11248	NXPH3	6.55367	3.33048	20.7467	0.000183346	0.00112521	5.88201	3.33048	21.3274	0.000157985	0.000791035	5.88342	3.33048	17.0198	0.000504843	0.00239136
340529	PABPC1L2A	5.51587	1.46712	14.177	0.00136802	0.00543755	6.51938	1.46712	23.2189	0.000129208	0.000674694	6.9855	1.46712	22.0408	0.000170006	0.00100822
645974	PABPC1L2B	5.82523	1.2811	12.5268	0.00243905	0.00865502	7.64353	1.2811	22.3436	0.000182465	0.000884779	6.45834	1.2811	14.9661	0.00118367	0.00474164
57526	PCDH19	7.36248	7.52216	16.6167	0.000566984	0.00269506	5.06414	7.52216	10.6322	0.00383369	0.0103658	5.89824	7.52216	12.7182	0.00188393	0.0068917
5099	PCDH7	8.30937	9.86876	29.4493	2.41512e-05	0.000242697	7.59351	9.86876	27.6287	3.57222e-05	0.000253963	3.20498	9.86876	7.91152	0.0106043	0.028583
56098	PCDHGC4	4.90259	2.86484	10.6694	0.00378362	0.0122481	3.69772	2.86484	7.26125	0.0137728	0.0297701	7.04452	2.86484	16.0569	0.000667713	0.00299238
5232	PGK2	6.21669	3.43844	24.5591	8.23727e-05	0.000607777	6.04757	3.43844	28.983	3.1504e-05	0.000232973	8.30274	3.43844	32.9858	1.42475e-05	0.000159729
162466	PHOSPHO1	6.03008	3.59967	23.3796	9.49723e-05	0.000678137	6.95491	3.59967	32.9429	1.18624e-05	0.000110214	4.7504	3.59967	18.1557	0.000366635	0.00185813
728378	POTEF	5.62073	10.5931	45.4817	1.30802e-06	3.00076e-05	5.27852	10.5931	42.2648	2.20347e-06	3.29314e-05	5.68147	10.5931	46.2258	1.1637e-06	2.86638e-05
404785	POTEG	5.56973	7.03287	42.9885	1.95492e-06	3.97291e-05	4.61207	7.03287	36.6323	5.89015e-06	6.59571e-05	4.62738	7.03287	33.9279	9.79285e-06	0.000123778
653269	POTEI	3.96905	10.1687	16.5706	0.000574614	0.00272659	6.87796	10.1687	36.6458	5.87562e-06	6.58745e-05	4.2101	10.1687	18.1141	0.000370882	0.0018727
5456	POU3F4	8.66371	3.06089	20.1415	0.000269509	0.00151495	8.86915	3.06089	22.778	0.000143044	0.000730383	5.1893	3.06089	10.3653	0.00464425	0.014446
5052	PRDX1	3.34353	10.6843	13.881	0.00129601	0.00522615	4.0249	10.6843	18.4713	0.000336059	0.00143612	3.76031	10.6843	16.7248	0.000549535	0.00255794
5568	PRKACG	3.0415	3.60527	32.2895	1.34987e-05	0.000157812	3.03339	3.60527	28.9477	2.68611e-05	0.000206275	3.12521	3.60527	33.9277	9.79339e-06	0.000123778
58155	PTBP2	3.91256	6.95749	51.4064	5.34185e-07	1.64473e-05	3.28688	6.95749	41.5385	2.48827e-06	3.56899e-05	3.12046	6.95749	36.1192	6.47402e-06	9.4011e-05
139411	PTCHD1	6.5607	3.37068	15.8811	0.000703299	0.00319646	4.76679	3.37068	13.4546	0.00148401	0.00471576	5.09644	3.37068	12.5844	0.00196868	0.00715011
5742	PTGS1	5.53273	6.25358	16.9912	0.000508994	0.00249098	3.19618	6.25358	5.95639	0.023877	0.0475045	5.62223	6.25358	17.4384	0.000448164	0.00217638
5743	PTGS2	3.10796	8.57811	12.4432	0.00206272	0.00756038	5.32309	8.57811	27.9856	3.30432e-05	0.000240661	5.91593	8.57811	32.0575	1.4138e-05	0.000159247
5798	PTPRN	5.95202	6.56287	18.3682	0.000345727	0.00183663	3.71484	6.56287	8.63664	0.00799378	0.0190955	5.15353	6.56287	14.9457	0.000931571	0.0039126
5837	PYGM	6.92047	4.24507	42.4531	2.13561e-06	4.16941e-05	3.9064	4.24507	10.9049	0.00348279	0.009551	6.39263	4.24507	36.975	5.53254e-06	8.45363e-05
27289	RND1	8.95953	5.74815	59.4914	1.76537e-07	7.79641e-06	3.06306	5.74815	15.8216	0.000715819	0.00261663	6.12075	5.74815	42.0677	2.27704e-06	4.41918e-05
101954271	RNU6-9	4.76168	1.83729	21.5348	0.000168856	0.00105607	4.57217	1.83729	21.1229	0.000187006	0.000902254	5.84372	1.83729	22.6035	0.000130211	0.000826048
140801	RPL10L	11.6091	8.2497	38.298	4.35983e-06	6.89325e-05	10.5236	8.2497	41.2852	2.59692e-06	3.66387e-05	8.58677	8.2497	32.0272	1.42239e-05	0.000159581
1901	S1PR1	4.66521	3.35139	16.558	0.000576724	0.00273343	4.61762	3.35139	13.6819	0.0013803	0.00444541	3.64369	3.35139	11.0551	0.00330483	0.0109382
6511	SLC1A6	5.2022	3.49464	12.2014	0.00223543	0.00806172	9.78254	3.49464	42.5106	2.11536e-06	3.21127e-05	3.80996	3.49464	6.73952	0.0170877	0.041995
6670	SP3	3.51592	10.0541	50.1465	6.4205e-07	1.86172e-05	4.71524	10.0541	78.9287	1.85458e-08	1.3459e-06	3.24277	10.0541	44.0899	1.63375e-06	3.5746e-05
11075	STMN2	6.71978	5.32913	13.6481	0.00139523	0.00552693	5.23345	5.32913	11.7241	0.00262548	0.00752631	4.95102	5.32913	11.4614	0.00287181	0.00975061
6853	SYN1	3.40014	3.30746	15.0209	0.000910476	0.00394227	5.08791	3.30746	27.1653	3.95625e-05	0.00027316	4.82692	3.30746	23.6447	8.90951e-05	0.000620748
57586	SYT13	4.67159	4.08739	8.951	0.00709141	0.0204251	3.17658	4.08739	5.89626	0.0245124	0.0486152	3.97386	4.08739	7.6923	0.0115712	0.0306544
387332	TBPL2	9.59817	5.2293	48.232	1.12879e-06	2.69969e-05	9.71801	5.2293	62.314	1.74514e-07	5.62703e-06	8.64059	5.2293	45.9015	1.59696e-06	3.51117e-05
6925	TCF4	4.35026	9.06724	10.7825	0.00363569	0.0118584	3.65897	9.06724	8.32672	0.00901009	0.0210656	6.05689	9.06724	16.907	0.000521445	0.00244836
7021	TFAP2B	6.42489	3.61363	28.9615	3.16441e-05	0.000298194	9.80865	3.61363	49.3357	9.61812e-07	1.84479e-05	6.48312	3.61363	24.2917	8.75813e-05	0.000612807
388564	TMEM238	4.82397	2.3576	19.9329	0.000226747	0.00132884	3.87943	2.3576	16.0106	0.000676906	0.0024984	6.0635	2.3576	25.5704	5.66846e-05	0.000438175
7134	TNNC1	4.96519	1.82099	10.7772	0.00382576	0.0123593	7.08199	1.82099	17.2137	0.000523021	0.00204379	4.9867	1.82099	10.0852	0.00487558	0.0150541
7278	TUBA3C	8.99263	3.60961	44.0579	2.12058e-06	4.15206e-05	4.59596	3.60961	17.8066	0.000444166	0.00179242	7.87421	3.60961	39.1981	4.67318e-06	7.47762e-05
7277	TUBA4A	3.76343	9.50826	28.7681	2.79107e-05	0.00027004	4.68288	9.50826	40.3411	3.05025e-06	4.1088e-05	5.80824	9.50826	53.6284	3.89255e-07	1.3771e-05
80086	TUBA4B	3.50367	3.10917	14.5197	0.0010617	0.00445341	6.27528	3.10917	29.0499	2.62828e-05	0.00020288	5.8034	3.10917	29.1884	2.55211e-05	0.00024418
347688	TUBB8	6.80399	4.64821	97.8363	3.07135e-09	5.58986e-07	3.02244	4.64821	16.9133	0.00163173	0.00510168	5.97374	4.64821	84.782	1.02674e-08	1.46243e-06
7320	UBE2B	3.34864	9.05087	109.381	1.17606e-09	2.96367e-07	4.52742	9.05087	174.699	1.77767e-11	5.82365e-08	3.48134	9.05087	116.237	6.9215e-10	3.08996e-07
389898	UBE2NL	3.9249	6.34344	43.3015	1.85712e-06	3.82157e-05	4.39543	6.34344	55.2003	3.12979e-07	8.29546e-06	3.28587	6.34344	33.1144	1.14699e-05	0.000138043
8287	USP9Y	9.09625	6.60465	75.4588	4.02132e-08	3.00773e-06	11.0663	6.60465	83.2271	1.85585e-08	1.3459e-06	6.95106	6.60465	58.772	2.70092e-07	1.07121e-05
7404	UTY	8.58717	3.30345	30.4996	2.79034e-05	0.00027004	6.36676	3.30345	15.4021	0.000955481	0.00330517	7.88071	3.30345	29.2462	3.56886e-05	0.000312275
2277	VEGFD	3.29456	1.72101	6.36788	0.019994	0.0468128	3.87443	1.72101	7.86187	0.0108152	0.024455	3.70794	1.72101	9.36086	0.00608043	0.0180594
7498	XDH	4.7173	4.34966	15.8858	0.000702328	0.00319293	4.02092	4.34966	10.2677	0.00436552	0.0115371	5.18664	4.34966	19.5281	0.000252457	0.00137658
26137	ZBTB20	3.6729	6.11558	40.6095	2.9131e-06	5.18096e-05	5.30572	6.11558	74.5795	2.94565e-08	1.75453e-06	3.30595	6.11558	32.698	1.24486e-05	0.00014513
7544	ZFY	4.34866	3.98779	12.3406	0.00226374	0.00814052	10.1235	3.98779	36.5184	7.44047e-06	7.78754e-05	5.0026	3.98779	15.0424	0.000976401	0.00406131
25946	ZNF385A	4.07407	7.61156	77.9296	2.05875e-08	1.87347e-06	5.52007	7.61156	124.389	3.81209e-10	1.95131e-07	3.87916	7.61156	72.9877	3.50803e-08	2.83172e-06			XX
