# Supplementary material for: An HLA-G/SPAG9/STAT3 axis promotes brain metastases
Source: Proc Natl Acad Sci U S A. 2023 Feb 13;120(8):e2205247120. doi: 10.1073/pnas.2205247120 (PMC9974476; doi:10.1073/pnas.2205247120)
Supplement: Supplementary file 10 — Dataset S09 (XLSX) [file pnas.2205247120.sd09.xlsx]

## Sheet: Sheet1
Dataset S9: List of identified HLA-G proximal proteins with FDR < 0.01
Bait	Prey	PreyGene	Spec	SpecSum	AvgSpec	NumReplicates	ctrlCounts	AvgP	MaxP	TopoAvgP	TopoMaxP	SaintScore	logOddsScore	FoldChange	BFDR
HLAG	P17066	HSPA6	14|22|24	60	20	3	0|0|0	1	1	1	1	1	21.06	200	0
HLAG	Q9ULH7	MKL2	7|12|8	27	9	3	0|0|0	1	1	1	1	1	10.29	90	0
HLAG	Q14671	PUM1	7|10|10	27	9	3	0|0|0	1	1	1	1	1	10.29	90	0
HLAG	Q5JSH3	WDR44	6|4|5	15	5	3	0|0|0	1	1	1	1	1	5.37	50	0
HLAG	P52294	KPNA1	6|3|4	13	4.33	3	0|0|0	0.99	1	0.99	1	0.99	3.63	43.33	0
HLAG	P46108	CRK	4|4|5	13	4.33	3	0|0|0	1	1	1	1	1	5.37	43.33	0
HLAG	O75182	SIN3B	3|4|5	12	4	3	0|0|0	0.99	1	0.99	1	0.99	3.63	40	0
HLAG	O60271	SPAG9	4|3|5	12	4	3	0|0|0	0.99	1	0.99	1	0.99	3.63	40	0
HLAG	Q9BWJ5	SF3B5	4|4|3	11	3.67	3	0|0|0	0.99	1	0.99	1	0.99	3.63	36.67	0
HLAG	P21291	CSRP1	4|4|3	11	3.67	3	0|0|0	0.99	1	0.99	1	0.99	3.63	36.67	0
