# Supplementary material for: An HLA-G/SPAG9/STAT3 axis promotes brain metastases
Source: Proc Natl Acad Sci U S A. 2023 Feb 13;120(8):e2205247120. doi: 10.1073/pnas.2205247120 (PMC9974476; doi:10.1073/pnas.2205247120)
Supplement: Supplementary file 11 — Dataset S10 (XLSX) [file pnas.2205247120.sd10.xlsx]

## Sheet: Sheet1
Dataset S10: List of primary antibodies used for western blot analysis
Name	Producer	Catalogue Number	Application	Dilution
Mouse monoclonal anti-HLA-G antibody (4H84)	Santa Cruz Biotechnology, Inc., Dallas, Texas, U.S.A.	sc-21799	Western Blot	1.1
Rabbit monoclonal anti-HLA-G (E8N9C) XP® antibody	Cell Signaling Technology, Danvers, MA, U.S.A.	#79769	Western Blot	1.5
Mouse monoclonal anti-phospho-Stat3 (Y705) antibody	Cell Signaling Technology, Danvers, MA, U.S.A.	4113S	Western Blot	1.1
Mouse monoclonal Stat3 antibody	Cell Signaling Technology, Danvers, MA, U.S.A.	9139S	Western Blot	1.1
Mouse monoclonal anti-phospho-Akt (Ser473) antibody	Cell Signaling Technology, Danvers, MA, U.S.A.	4051S	Western Blot	1.1
Rabbit monoclonal anti-Akt antibody	Cell Signaling Technology, Danvers, MA, U.S.A.	4691S	Western Blot	1.1
Rabbit monoclonal phospho-p44/42 MAPK (T202/Y204) (p-ERK1/2) antibody	Cell Signaling Technology, Danvers, MA, U.S.A.	4377S	Western Blot	1.1
Rabbit monoclonal p44/42 MAPK (ERK1/2) antibody	Cell Signaling Technology, Danvers, MA, U.S.A.	4695S	Western Blot	1.1
Mouse monoclonal anti-𝛃-actin antibody	Sigma-Aldrich, St. Louis, MO, U.S.A.	A5441-2mL	Western Blot	1.5
Rabbit polyclonal 𝛃-tubulin antibody	Abcam, Cambridge, MA, U.S.A.	6046	Western Blot	1.5
Mouse monoclonal anti-GAPDH antibody	Abcam, Cambridge, MA, U.S.A.	ab8245	Western Blot	1.5
Rabbit monoclonal anti-SPAG9 antibody	Cell Signaling Technology, Danvers, MA, U.S.A.	5519S	Western Blot	1.1
Mouse monoclonal anti-CRK antibody	Invitrogen-Life Technologies Corporation, Eugene, OR, U.S.A.	MA5-15892	Western Blot	1.1
