# Supplementary material for: An HLA-G/SPAG9/STAT3 axis promotes brain metastases
Source: Proc Natl Acad Sci U S A. 2023 Feb 13;120(8):e2205247120. doi: 10.1073/pnas.2205247120 (PMC9974476; doi:10.1073/pnas.2205247120)
Supplement: Supplementary file 12 — Dataset S11 (XLSX) [file pnas.2205247120.sd11.xlsx]

## Sheet: Sheet1
Dataset S11: List of primary and secondary antibodies used for Immunohistochemistry
Name	Producer	Catalogue Number	Application	Dilution
Rabbit polyclonal anti-Vimentin antibody	Cell Signaling Technology, Danvers, MA, U.S.A.	D21H3-XP	Immunohistochemistry	1.2
Mouse monoclonal anti-human cytokeratin clones AE1/AE3 antibody	Dako North America, Inc., Carpinteria, CA, USA	M3515	Immunohistochemistry	1.5
Mouse monoclonal anti-HLA-G antibody (4H84)	Santa Cruz Biotechnology, Inc., Dallas, Texas, U.S.A.	sc-21799	Immunohistochemistry	01:50:00
Biotin-SP-AffiniPure Donkey Anti-Mouse IgG (H+L) antibody (secondary)	Cedarlane Labs, Burlington, ON, Canada	715-065-150	Immunohistochemistry	1.1
Biotin-SP-AffiniPure Donkey Anti-Rabbit IgG (H+L) antibody (secondary)	Cedarlane Labs, Burlington, ON, Canada	711-065-152	Immunohistochemistry	1.1
